# Supplementary material for: Endostemonine I as a Multi-Target Inhibitor of Kaposi’s Sarcoma-Associated Herpesvirus Oncogenic Pathways: An Integrative Computational Study
Source: Med Sci (Basel). 2026 May 4;14(2):237. doi: 10.3390/medsci14020237 (PMC13214889; doi:10.3390/medsci14020237)
Supplement: Supplementary file 1 [file medsci-14-00237-s001.zip]

Archive with 12 entries (12 files):
- Supplement Figure S1.pdf
- 1-Supplementary Table 1.xlsx
- 2-Supplementary Table 2.xlsx
- 3-Supplementary Table 3.xlsx
- 4-Supplementary Table 4.xlsx
- 5-Supplementary Table 5.xlsx
- 6-Supplementary Table 6.xlsx
- Supplementary Video 1..mp4
- Supplementary Video 2..mp4
- Supplementary Video 3..mp4
- Supplementary Video 4..mp4
- Supplementary Video 5..mp4
