# Supplementary material for: Endostemonine I as a Multi-Target Inhibitor of Kaposi’s Sarcoma-Associated Herpesvirus Oncogenic Pathways: An Integrative Computational Study
Source: Med Sci (Basel). 2026 May 4;14(2):237. doi: 10.3390/medsci14020237 (PMC13214889; doi:10.3390/medsci14020237)
Supplement: Supplementary file 1 [file medsci-14-00237-s001.zip › 1-Supplementary Table 1.xlsx]

## Sheet: Sheet1
		Library of Streptomyces-Derived Secondary Metabolites from the Natural Products Atlas 2.0
		Original source:			The Natural Products Atlas 2.0 database.
		Reference:			van Santen JA, Poynton EF, Iskakova D, McMann E, Alsup TA, Clark TN, Fergusson CH, Fewer DP, Hughes AH, McCadden CA, Parra J, Soldatou S, Rudolf JD, Janssen EM, Duncan KR, Linington RG. The Natural Products Atlas 2.0: a database of microbially-derived natural products. Nucleic Acids Res. 2022 Jan 7;50(D1):D1317-D1323. doi: 10.1093/nar/gkab941. PMID: 34718710; PMCID: PMC8728154.
		Access date:			January 29, 2025.
		No.	NPAID	compound_id	Compound name	Compound molecular formula	Compound molecular weight	compound_accurate_mass	compound_m_plus_h	compound_m_plus_na	Compound inchi	Compound inchikey	Compound smiles	compound_cluster_id	compound_node_id	Origin type	Genus	Origin species	Original reference author list	Original reference year	Original reference issue	Original reference volume	Original reference pages	Original reference doi	Original reference pmid	Original reference title	Original reference type	Original journal title	synonyms_dois	reassignment_dois	synthesis_dois	mibig_ids	gnps_ids	cmmc_ids	npmrd_id	npatlas_url
		1	NPA000003	3	A-503083 F	C18H22N4O13	502.389	502.118	503.126	525.107	InChI=1S/C18H22N4O13/c1-31-9-10(11(13(19)26)34-16-8(25)5(23)4-6(32-16)15(27)28)33-14(12(9)35-17(20)29)22-3-2-7(24)21-18(22)30/h2-5,8-12,14,16,23,25H,1H3,(H2,19,26)(H2,20,29)(H,27,28)(H,21,24,30)	RNRCUOCMUNIOMZ-UHFFFAOYSA-N	COC1C(C(OC1C(C(=O)N)OC2C(C(C=C(O2)C(=O)O)O)O)N3C=CC(=O)NC3=O)OC(=O)N	3	3	Bacterium	Streptomyces	sp. SANK 62799	Muramatsu, Yasunori; Ohnuki, Takashi; Ishii, Michiko Miyazawa; Kizuka, Masaaki; Enokita, Ryuzo; Miyakoshi, Shunichi; Takatsu, Toshio; Inukai, Masatoshi	2004	10	57	639-646	10.7164/antibiotics.57.639	15638324	A-503083 A, B, E and F, novel inhibitors of bacterial translocase i, produced by Streptomyces sp. SANK 62799	article	Journal of Antibiotics	[]	[]	[]	['BGC0000288']	[]	[]	NP0005648	https://www.npatlas.org/explore/compounds/NPA000003
		2	NPA000024	24	3097-B1	C15H21NO4	279.336	279.147	280.154	302.136	InChI=1S/C15H21NO4/c1-3-14(18)20-15-12(16-9-13(15)17)8-10-4-6-11(19-2)7-5-10/h4-7,12-13,15-17H,3,8-9H2,1-2H3/t12-,13-,15-/m0/s1	HOTSKSXDTYBKBM-YDHLFZDLSA-N	CCC(=O)O[C@@H]1[C@H](CN[C@H]1CC2=CC=C(C=C2)OC)O	23	22	Bacterium	Streptomyces	sp. strain SA3097	HOSOYA, YOSHIKO; KAMEYAMA, TOSHIYUKI; NAGANAWA, HIROSHI; OKAMI, YOSHIRO; TAKEUCHI, TOMIO	1993	8	46	1300-1302	10.7164/antibiotics.46.1300	8407592	Anisomycin and new congeners active against human tumor cell lines	article	Journal of Antibiotics	[]	[]	[]	[]	[]	[]	NP0022915	https://www.npatlas.org/explore/compounds/NPA000024
		3	NPA000029	29	Daryamide C	C17H22N2O4	318.373	318.158	319.165	341.147	InChI=1S/C17H22N2O4/c1-12(2)5-3-4-6-16(22)19-13-11-17(23,9-7-14(13)20)10-8-15(18)21/h3-7,9,11-12,23H,8,10H2,1-2H3,(H2,18,21)(H,19,22)/b5-3+,6-4+	ZQYBDDWUEWCXIM-GGWOSOGESA-N	CC(C)/C=C/C=C/C(=O)NC1=CC(C=CC1=O)(CCC(=O)N)O	28	27	Bacterium	Streptomyces	sp. strain CNQ-085	Asolkar, Ratnakar N.; Jensen, Paul R.; Kauffman, Christopher A.; Fenical, William	2006	12	69	1756-1759	10.1021/np0603828	17190455	Daryamides A-C, weakly cytotoxic polyketides from a marine-derived actinomycete of the genus Streptomyces strain CNQ-085	article	Journal of Natural Products	[]	[]	[]	[]	[]	[]	NP0006710	https://www.npatlas.org/explore/compounds/NPA000029
		4	NPA000037	37	Lajollamycin	C36H53N3O10	687.831	687.373	688.38	710.362	InChI=1S/C36H53N3O10/c1-22(26(5)39(46)47)17-13-11-14-18-23(2)30(41)34(7,8)32(43)37-20-16-12-15-19-28(40)24(3)21-29(48-10)36(45)25(4)31(42)38(9)35(36)27(6)49-33(35)44/h11-19,24-25,27-30,40-41,45H,20-21H2,1-10H3,(H,37,43)/b14-11-,16-12+,17-13+,19-15+,23-18-,26-22+	NSTDWVVCICGULY-RLJWGYAPSA-N	CC1C(=O)N(C2(C1(C(CC(C)C(/C=C/C=C/CNC(=O)C(C)(C)C(/C(=C\C=C/C=C/C(=C(\C)/[N+](=O)[O-])/C)/C)O)O)OC)O)C(OC2=O)C)C	35	34	Bacterium	Streptomyces	nodosus (NPS007994)	Manam, Rama Rao; Teisan, Sy; White, Donald J.; Nicholson, Benjamin; Grodberg, Jennifer; Neuteboom, Saskia T. C.; Lam, Kin S.; Mosca, Deborah A.; Lloyd, G. Kenneth; Potts, Barbara C. M.	2005	2	68	240-243	10.1021/np049725x	15730252	Lajollamycin, a nitro-tetraene spiro-β-lactone-γ-lactam antibiotic from the marine actinomycete Streptomyces nodosus	article	Journal of Natural Products	[]	[]	[]	[]	[]	[]	NP0005714	https://www.npatlas.org/explore/compounds/NPA000037
		5	NPA000045	45	Z-4-2	C11H9NO3	203.197	203.058	204.065	226.047	InChI=1S/C11H9NO3/c1-15-10-6-9(13)7-4-2-3-5-8(7)11(10)12-14/h2-6,13H,1H3	DZTCHAJNDPAYIL-UHFFFAOYSA-N	COC1=C(C2=CC=CC=C2C(=C1)O)N=O	42	40	Bacterium	Streptomyces	djakartensis NW35	Zhang, Wenjuan; Wei, Shaopeng; Zhang, Jiwen; Wu, Wenjun	2013	3	18	2763-2768	10.3390/molecules18032763	23455667	Antibacterial activity composition of the fermentation broth of Streptomyces djakartensis NW35	article	Molecules	[]	[]	[]	[]	[]	[]	NP0011555	https://www.npatlas.org/explore/compounds/NPA000045
		6	NPA000047	47	Lasalocid (X 537 A)	C34H54O8	590.798	590.382	591.389	613.371	InChI=1S/C34H54O8/c1-9-25(31-21(6)18-34(11-3,42-31)26-16-17-33(40,10-2)23(8)41-26)30(37)22(7)28(35)19(4)12-14-24-15-13-20(5)29(36)27(24)32(38)39/h13,15,19,21-23,25-26,28,31,35-36,40H,9-12,14,16-18H2,1-8H3,(H,38,39)/t19-,21+,22+,23+,25+,26-,28+,31+,33-,34+/m1/s1	BBMULGJBVDDDNI-OWKLGTHSSA-N	CC[C@H]([C@@H]1[C@H](C[C@@](O1)(CC)[C@H]2CC[C@@]([C@@H](O2)C)(CC)O)C)C(=O)[C@@H](C)[C@H]([C@H](C)CCC3=C(C(=C(C=C3)C)O)C(=O)O)O	44	42	Bacterium	Streptomyces	sp.	Westley, JW; Evans, RH; Williams, T; Stempel, ANDA	1970	2	n/a	71-72	10.1039/c29700000071	n/a	Structure of antibiotic X-537A	article	Journal of the Chemical Society D: Chemical Communications	[]	[]	[]	[]	['CCMSLIB00012129301%Suspect related to NCGC00179860-02!6-[(3R,4S,5S,7R)-7-[(2S,3S,5S)-5-ethyl-5-[(2R,5R,6S)-5-ethyl-5-hydroxy-6-methyloxan-2-yl]-3-methyloxolan-2-yl]-4-hydroxy-3,5-dimethyl-6-oxononyl]-2-hydroxy-3-methylbenzoic acid [IIN-based: Match] (predicted molecular formula SIRIUS: C35H59O8 / BUDDY: C40H53N3O2) with delta m/z 17.027 (putative explanation: replacement of proton with ammonium…	[]	NP0085911	https://www.npatlas.org/explore/compounds/NPA000047
		7	NPA000050	50	ƞ-Isorhodomycinone	C22H16O8	408.362	408.084	409.092	431.074	InChI=1S/C22H16O8/c1-3-8-4-5-9-13(12(8)22(29)30-2)19(26)17-16(18(9)25)20(27)14-10(23)6-7-11(24)15(14)21(17)28/h4-7,23-24,27-28H,3H2,1-2H3	OMDREUAXDJZOKC-UHFFFAOYSA-N	CCC1=C(C2=C(C=C1)C(=O)C3=C(C4=C(C=CC(=C4C(=C3C2=O)O)O)O)O)C(=O)OC	47	11	Bacterium	Streptomyces	galilaeus	Tax, J; Sedmera, P; Eckardt, K; Komersová, I; Vanĕk, Z	1979	4	24	293-295	10.1007/bf02926646	527903	Presence of eta-isorhodomycinone in Streptomyces galilaeus JA 3043	article	Folia Microbiologica	[]	[]	[]	[]	[]	[]	NP0021577	https://www.npatlas.org/explore/compounds/NPA000050
		8	NPA000055	55	Oxachelin	C27H37N7O11	635.631	635.255	636.262	658.244	InChI=1S/C27H37N7O11/c35-13-19(31-25(41)20-14-45-26(32-20)16-5-1-2-8-21(16)37)24(40)30-17(6-3-11-33(43)15-36)23(39)28-10-9-22(38)29-18-7-4-12-34(44)27(18)42/h1-2,5,8,15,17-20,35,37,43-44H,3-4,6-7,9-14H2,(H,28,39)(H,29,38)(H,30,40)(H,31,41)	SHCDDOATCRSWRH-UHFFFAOYSA-N	C1CC(C(=O)N(C1)O)NC(=O)CCNC(=O)C(CCCN(C=O)O)NC(=O)C(CO)NC(=O)C2COC(=N2)C3=CC=CC=C3O	34	33	Bacterium	Streptomyces	sp. GW9/1258	Sontag, Bernd; Gerlitz, Martin; Paululat, Thomas; Rasser, Hans-Falk; Gruen-Wollny, Iris; Hansske, Friedrich G.	2006	10	59	659-663	10.1038/ja.2006.88	17191682	Oxachelin, a novel iron chelator and antifungal agent from Streptomyces sp. GW9/1258	article	Journal of Antibiotics	[]	[]	[]	[]	['CCMSLIB00000577760%Oxachelin_51754_dereplictor_pv_1.50221e-13%3', 'CCMSLIB00012194731%Dereplicator Identification - N/A%3']	[]	NP0006744	https://www.npatlas.org/explore/compounds/NPA000055
		9	NPA000059	59	Farneside A	C24H38N2O7	466.575	466.268	467.275	489.257	InChI=1S/C24H38N2O7/c1-15(2)6-5-11-24(4)18(33-24)8-7-16(3)10-13-31-14-17-20(28)21(29)22(32-17)26-12-9-19(27)25-23(26)30/h6,10,17-18,20-22,28-29H,5,7-9,11-14H2,1-4H3,(H,25,27,30)/b16-10+/t17-,18?,20-,21-,22-,24?/m1/s1	PMYKSEMADATAMV-AOUILNQWSA-N	CC(=CCCC1(C(O1)CC/C(=C/COC[C@@H]2[C@H]([C@H]([C@@H](O2)N3CCC(=O)NC3=O)O)O)/C)C)C	54	50	Bacterium	Streptomyces	sp. strain CNT-372	Zafrir Ilan, Ella; Torres, Manuel R.; Prudhomme, Jacques; Le Roch, Karine; Jensen, Paul R.; Fenical, William	2013	9	76	1815-1818	10.1021/np400351t	23987585	Farnesides A and B, sesquiterpenoid nucleoside ethers from a marine-derived Streptomyces sp., strain CNT-372 from Fiji	article	Journal of Natural Products	[]	[]	[]	[]	[]	[]	NP0012073	https://www.npatlas.org/explore/compounds/NPA000059
		10	NPA000064	64	EH21A14	C27H40N2O7	504.624	504.284	505.291	527.273	InChI=1S/C27H40N2O7/c1-16-10-19-13-20(15-21(30)14-19)29-24(31)9-7-6-8-22(34-4)26(36-27(28)33)18(3)12-17(2)25(32)23(11-16)35-5/h7,9,12-17,22-23,25-26,30,32H,6,8,10-11H2,1-5H3,(H2,28,33)(H,29,31)/b9-7+,18-12+/t16-,17+,22+,23+,25-,26+/m1/s1	PSWCTDDGKOXOPF-WPNUPFKDSA-N	C[C@H]1C[C@@H]([C@@H]([C@H](/C=C(/[C@@H]([C@H](CC/C=C/C(=O)NC2=CC(=CC(=C2)C1)O)OC)OC(=O)N)\C)C)O)OC	58	54	Bacterium	Streptomyces	sp.	Onodera, Hideyuki; Kaneko, Masami; Takahashi, Yuichi; Uochi, Yumiko; Funahashi, Jun; Nakashima, Takayuki; Soga, Shiro; Suzuki, Makoto; Ikeda, Shunichi; Yamashita, Yoshinori; Rahayu, Endang S; Kanda, Yutaka; Ichimura, Michio	2008	5	18	1588-1591	10.1016/j.bmcl.2008.01.072	18243703	Conformational significance of EH21A1-A4, phenolic derivatives of geldanamycin, for Hsp90 inhibitory activity	article	Bioorganic and Medicinal Chemistry Letters	[]	[]	[]	[]	[]	[]	NP0007532	https://www.npatlas.org/explore/compounds/NPA000064
		11	NPA000072	72	Pyramidamycin B	C8H9NO4	183.163	183.053	184.06	206.042	InChI=1S/C8H9NO4/c1-13-7-5(10)3-2-4(6(7)11)8(9)12/h2-3,10-11H,1H3,(H2,9,12)	MNWIPCLNYWQUBM-UHFFFAOYSA-N	COC1=C(C=CC(=C1O)C(=O)N)O	65	61	Bacterium	Streptomyces	sp. DGC1	Shaaban, Khaled A.; Shepherd, Micah D.; Ahmed, Tamer A; Nybo, S Eric; Leggas, Markos; Rohr, Jürgen	2012	12	65	615-622	10.1038/ja.2012.81	23047245	Pyramidamycins A-D and 3-hydroxyquinoline-2-carboxamide; Cytotoxic benzamides from Streptomyces sp. DGC1	article	Journal of Antibiotics	[]	[]	[]	[]	[]	[]	NP0011162	https://www.npatlas.org/explore/compounds/NPA000072
		12	NPA000080	80	Not named	C27H39NO3	425.613	425.293	426.3	448.282	InChI=1S/C27H39NO3/c1-9-18(2)15-21(5)27(30)22(6)16-20(4)12-10-11-19(3)13-14-24-23(7)25(29)17-26(28-24)31-8/h9-10,12-13,15-17,22,27,30H,11,14H2,1-8H3,(H,28,29)/b12-10+,18-9+,19-13+,20-16+,21-15+	AIDLWDQRTGLLNU-RLAGNCKMSA-N	C/C=C(\C)/C=C(\C)/C(C(C)/C=C(\C)/C=C/C/C(=C/CC1=C(C(=O)C=C(N1)OC)C)/C)O	70	65	Bacterium	Streptomyces	sp. ML55	Ueda, Jun-ya; Togashi, Takushi; Matukura, Susumu; Nagai, Aya; Nakashima, Takuji; Komaki, Hisayuki; Anzai, Kozue; Harayama, Shigeaki; Doi, Takayuki; Takahashi, Takashi; Natsume, Tohru; Kisu, Yasutomo; Goshima, Naoki; NŌmura, Nobuo; Takagi, Motoki; Shin-ya, Kazuo	2007	7	60	459-462	10.1038/ja.2007.59	17721005	A Novel Nuclear Export Inhibitor JBIR-02, a New Piericidin Discovered from Streptomyces sp. ML55	article	Journal of Antibiotics	[]	[]	[]	[]	[]	[]	NP0281661	https://www.npatlas.org/explore/compounds/NPA000080
		13	NPA000087	87	Aranciamycin anhydride	C36H36O16	724.668	724.2	725.208	747.189	InChI=1S/C36H36O16/c1-13-15(35(45)52-34(13)44)9-10-21(38)51-29-14(2)50-20(30(47-4)28(29)42)12-49-31-24-18(32(43)36(3,46)33(31)48-5)11-17-23(27(24)41)26(40)22-16(25(17)39)7-6-8-19(22)37/h6-8,11,14,20,28-31,33,37,41-42,46H,9-10,12H2,1-5H3/t14?,20-,28-,29-,30?,31+,33-,36+/m0/s1	QQINRESABYUJSC-RSAYQWSXSA-N	CC1[C@@H]([C@@H](C([C@@H](O1)CO[C@H]2[C@@H]([C@](C(=O)C3=C2C(=C4C(=C3)C(=O)C5=C(C4=O)C(=CC=C5)O)O)(C)O)OC)OC)O)OC(=O)CCC6=C(C(=O)OC6=O)C	76	71	Bacterium	Streptomyces	sp.	Nachtigall, Jonny; Schulz, Dirk; Beil, Winfried; Süssmuth, Roderich D; Fiedler, Hans-Peter	2010	7	63	397-399	10.1038/ja.2010.59	20551987	Aranciamycin anhydride, a new anthracycline-type antibiotic isolated from Streptomyces sp. Tü 6384	article	Journal of Antibiotics	[]	[]	[]	[]	[]	[]	NP0009302	https://www.npatlas.org/explore/compounds/NPA000087
		14	NPA000096	96	Vanillobiocin	C31H31ClN2O12	659.044	658.157	659.164	681.146	InChI=1S/C31H31ClN2O12/c1-13-6-9-16(33-13)28(39)45-25-23(37)30(46-31(2,3)26(25)42-5)43-18-11-8-15-22(36)21(29(40)44-24(15)20(18)32)34-27(38)14-7-10-17(35)19(12-14)41-4/h6-12,23,25-26,30,33,35-37H,1-5H3,(H,34,38)	LNDDBMXOCFEELJ-UHFFFAOYSA-N	CC1=CC=C(N1)C(=O)OC2C(C(OC(C2OC)(C)C)OC3=C(C4=C(C=C3)C(=C(C(=O)O4)NC(=O)C5=CC(=C(C=C5)O)OC)O)Cl)O	84	79	Bacterium	Streptomyces	roseochromogenes DS12.976	Freitag, Anja; Galm, Ute; Li, Shu-Ming; Heide, Lutz	2004	3	57	205-209	10.7164/antibiotics.57.205	15152806	New aminocoumarin antibiotics from a cloQ-defective mutant of the clorobiocin. Producer Streptomyces roseochromogenes DS12.976	article	Journal of Antibiotics	[]	[]	[]	[]	[]	[]	NP0005332	https://www.npatlas.org/explore/compounds/NPA000096
		15	NPA000102	102	Methylspinazarin	C11H8O6	236.179	236.032	237.039	259.021	InChI=1S/C11H8O6/c1-3-2-4(12)5-6(7(3)13)9(15)11(17)10(16)8(5)14/h2,12-13,16-17H,1H3	WXLPYHMWBMMBOS-UHFFFAOYSA-N	CC1=CC(=C2C(=C1O)C(=O)C(=C(C2=O)O)O)O	46	11	Bacterium	Streptomyces	sp.	Chimura, Hideo; SAWA, TSUTOMU; TAKITA, TOMOHISA; MATSUZAKI, MEIKI; TAKEUCHI, TOMIO; NAGATSU, TOSHIHARU; UMEZAWA, HAMAO	1973	2	26	112-114	10.7164/antibiotics.26.112	4781283	METHYLSPINAZARIN AND DIHYDROMETHYLSPINAZARIN, GATEGHOL-O-METHYL TRANSFERASE INHIBITORS PRODUCED BY STREPTOMYCES	article	Journal of Antibiotics	[]	[]	[]	[]	['CCMSLIB00000078787%3%"NCGC00160271-01!2,3,5,8-Tetrahydroxy-6-methyl-1,4-naphthoquinone"']	[]	NP0021454	https://www.npatlas.org/explore/compounds/NPA000102
		16	NPA000107	107	Oxaloterpin D	C22H33NO3	359.51	359.246	360.253	382.235	InChI=1S/C22H33NO3/c1-6-21(4)11-9-15-14(13-21)7-8-16-20(2,3)17(10-12-22(15,16)5)26-19(25)18(23)24/h6,9,14,16-17H,1,7-8,10-13H2,2-5H3,(H2,23,24)/t14-,16+,17+,21-,22-/m0/s1	ROGOIRNZFGWBLA-OIRDONMBSA-N	C[C@@]12CC[C@H](C([C@H]1CC[C@@H]3C2=CC[C@](C3)(C)C=C)(C)C)OC(=O)C(=O)N	94	89	Bacterium	Streptomyces	sp. KO-3988	Motohashi, Keiichiro; Ueno, Ryoko; Sue, Masayuki; Furihata, Kazuo; Matsumoto, Takuo; Dairi, Tohru; Omura, Satoshi; Seto, Haruo	2007	11	70	1712-1717	10.1021/np070326m	17970596	Studies on terpenoids produced by actinomycetes: oxaloterpins A, B, C, D, and E, diterpenes from Streptomyces sp. KO-3988	article	Journal of Natural Products	[]	[]	[]	[]	[]	[]	NP0007394	https://www.npatlas.org/explore/compounds/NPA000107
		17	NPA000113	113	Leptofuranin B	C33H50O5	526.758	526.366	527.373	549.355	InChI=1S/C33H50O5/c1-9-28(14-15-29-24(4)13-16-30(35)37-29)20-23(3)12-10-11-22(2)19-25(5)31(36)27(7)32-26(6)21-33(8,38-32)17-18-34/h10-11,13-16,19-20,23-27,29,32,34H,9,12,17-18,21H2,1-8H3/b11-10+,15-14+,22-19+,28-20-	ALRAJOAKAAACHN-CYOWJYNRSA-N	CC/C(=C/C(C)C/C=C/C(=C/C(C)C(=O)C(C)C1C(CC(O1)(C)CCO)C)/C)/C=C/C2C(C=CC(=O)O2)C	98	93	Bacterium	Streptomyces	tanashiensis	Hayakawa, Yoichi; Sohda, Kin-Ya; Furihata, Keiko; Kuzuyama, Tomohisa; Shin-ya, Kazuo; Seto, Haruo	1996	10	49	974-979	10.7164/antibiotics.49.974	8968389	Studies on new antitumor antibiotics, leptofuranins A, B, C and D. I. Taxonomy, fermentation, isolation and biological activities	article	Journal of Antibiotics	[]	[]	[]	[]	[]	[]	NP0023331	https://www.npatlas.org/explore/compounds/NPA000113
		18	NPA000116	116	Carzinophilin	C31H33N3O12	639.614	639.206	640.214	662.196	InChI=1S/C31H33N3O12/c1-14-7-6-8-18-19(14)9-17(43-5)10-20(18)26(40)32-13-30(4)24(39)28(41)45-31(46-30)25(23(38)22-11-34(22)16(3)37)44-27(33-29(31)42)21(12-35)15(2)36/h6-10,12,22-25,38-39H,11,13H2,1-5H3,(H,32,40)(H,33,42)	GNGRYODSYNVRFD-UHFFFAOYSA-N	CC1=CC=CC2=C(C=C(C=C12)OC)C(=O)NCC3(C(C(=O)OC4(O3)C(OC(=C(C=O)C(=O)C)NC4=O)C(C5CN5C(=O)C)O)O)C	99	94	Bacterium	Streptomyces	sahachiroi	Onda; Konda; Hatano; Hata; Omura	1983	20	105	6311-6312	10.1021/ja00358a022	n/a	STRUCTURE OF CARZINOPHILIN. 31 STRUCTURE ELUCIDATION BY NUCLEAR MAGNETIC RESONANCE SPECTROSCOPY. 1	article	Journal of the American Chemical Society	[]	[]	[]	[]	[]	[]	NP0285095	https://www.npatlas.org/explore/compounds/NPA000116
		19	NPA000118	118	UCF-116-A	C37H48N2O8	648.797	648.341	649.348	671.33	InChI=1S/C37H48N2O8/c1-24-13-12-16-27-21-28(40)22-30(34(27)43)38-32(41)23-29(46-3)17-10-5-4-6-11-18-31(25(2)33(24)42)47-36(45)37(19-20-37)39-35(44)26-14-8-7-9-15-26/h4-6,10-11,13,17,21-22,25-26,29,31,33,42H,7-9,12,14-16,18-20,23H2,1-3H3,(H,38,41)(H,39,44)/b5-4-,11-6-,17-10?,24-13-/t25-,29-,31-,33-/m0/s1	XIINXLCERXPPLH-JLQLCKCDSA-N	C[C@H]1[C@H](C/C=C\C=C/C=C[C@@H](CC(=O)NC2=CC(=O)C=C(C2=O)CC/C=C(\[C@@H]1O)/C)OC)OC(=O)C3(CC3)NC(=O)C4CCCCC4	100	95	Bacterium	Streptomyces	sp.	HARA, MITSUNOBU; SOGA, SHIRO; ITOH, MIKITO; SHONO, KENZO; EISHIMA, JUN; MIZUKAMI, TAMIO	2000	7	53	720-723	10.7164/antibiotics.53.720	10994815	UCF116, New Inhibitors of Farnesyltransferase Produced by Streptomyces	article	Journal of Antibiotics	[]	[]	[]	[]	[]	[]	NP0003445	https://www.npatlas.org/explore/compounds/NPA000118
		20	NPA000120	120	Ushikulide A	C40H68O10	708.974	708.481	709.489	731.47	InChI=1S/C40H68O10/c1-9-30(41)20-33-25(4)16-18-40(49-33)23-35-28(7)34(50-40)21-32(43)29(19-24(2)3)13-11-10-12-17-39(8,47)36(44)22-31(42)27(6)38(46)26(5)14-15-37(45)48-35/h11,13-15,24-31,33-36,38,41-42,44,46-47H,9-10,12,16-23H2,1-8H3/b13-11+,15-14+/t25-,26-,27+,28+,29+,30+,31-,33-,34-,35-,36+,38+,39+,40+/m0/s1	SBOPLQKQLAXMJW-UKUIOWPDSA-N	CC[C@@H](O)C[C@@H]1O[C@@]2(CC[C@@H]1C)C[C@@H]1OC(=O)/C=C/[C@H](C)[C@@H](O)[C@H](C)[C@@H](O)C[C@@H](O)[C@](C)(O)CCC/C=C/[C@H](CC(C)C)C(=O)C[C@H](O2)[C@H]1C	102	97	Bacterium	Streptomyces	sp. IUK-102	Takahashi, Kosaku; Yoshihara, Teruhiko; Kurosawa, Kazuhiko	2005	6	58	420-424	10.1038/ja.2005.55	n/a	Ushikulides A and B, immunosuppressants produced by a strain of Streptomyces sp	article	Journal of Antibiotics	[]	[{'reference_doi': '10.1021/ja906056v', 'structure_smiles': 'CC[C@@H](O)C[C@@H]1O[C@@]2(CC[C@@H]1C)C[C@@H]1OC(=O)/C=C/[C@H](C)[C@@H](O)[C@H](C)[C@@H](O)C[C@@H](O)[C@](C)(O)CCC/C=C/[C@H](CC(C)C)C(=O)C[C@H](O2)[C@H]1C'}]	['10.1021/ja906056v']	[]	[]	[]	NP0194941	https://www.npatlas.org/explore/compounds/NPA000120
		21	NPA000128	128	Panglimycin E	C19H18O6	342.347	342.11	343.118	365.099	InChI=1S/C19H18O6/c1-7-5-9-12(11(21)6-7)14-15(22)8-3-2-4-10(20)13(8)17(23)19(14,24)18-16(9)25-18/h2-4,7,14,16-18,20,23-24H,5-6H2,1H3/t7-,14+,16?,17-,18?,19-/m0/s1	KALVKBCVJGXOKE-LGFMTJRBSA-N	C[C@H]1CC2=C([C@@H]3C(=O)C4=C([C@@H]([C@@]3(C5C2O5)O)O)C(=CC=C4)O)C(=O)C1	109	11	Bacterium	Streptomyces	sp. strain ICBB8230	Fotso, Serge; Mahmud, Taifo; Zabriskie, T. Mark; Santosa, Dwi Andreas; Sulastri; Proteau, Philip J.	2008	1	71	61-65	10.1021/np0704102	18081255	Angucyclinones from an Indonesian Streptomyces sp	article	Journal of Natural Products	[]	[]	[]	[]	['CCMSLIB00012128139%Suspect related to NCGC00169103-03_C19H18O6_Benz[3,4]anthra[1,2-b]oxirene-5,6-dione, 1a,2,3,4,5b,11,11a,11b-octahydro-10,11,11a-trihydroxy-3-methyl- (predicted molecular formula SIRIUS: C22H18NO4 / BUDDY: C19H20O7) with delta m/z 18.01 (putative explanation: Proline oxidation to 5-hydroxy-2-aminovaleric acid|water; atomic difference: 2H,1O|2H,1O) [M+H]+%4', 'CCMSLIB0000468568…	[]	NP0007462	https://www.npatlas.org/explore/compounds/NPA000128
		22	NPA000131	131	Platensimycin A6 methyl ester	C25H31NO8	473.522	473.205	474.212	496.194	InChI=1S/C25H31NO8/c1-23(7-6-18(30)26-19-14(27)5-4-13(20(19)31)22(32)33-3)16(28)9-17(29)25-10-12-8-15(21(23)25)34-24(12,2)11-25/h4-5,12,15,17,21,27,29,31H,6-11H2,1-3H3,(H,26,30)/t12?,15-,17+,21?,23+,24-,25-/m0/s1	VGVPNVYKDNAHLX-RJCXQJAVSA-N	C[C@]12C[C@]34CC1C[C@@H](C3[C@](C(=O)C[C@H]4O)(C)CCC(=O)NC5=C(C=CC(=C5O)C(=O)OC)O)O2	112	106	Bacterium	Streptomyces	platensis strain MA7327	Zhang, Chaowei; Ondeyka, John; Herath, Kithsiri; Jayasuriya, Hiranthi; Guan, Ziqiang; Zink, Deborah L.; Dietrich, Lisa; Burgess, Bruce; Ha, Sookhee N.; Wang, Jun; Singh, Sheo B.	2011	3	74	329-340	10.1021/np100635f	21214253	Platensimycin and Platencin Congeners from Streptomyces platensis	article	Journal of Natural Products	[]	[]	[]	[]	[]	[]	NP0009702	https://www.npatlas.org/explore/compounds/NPA000131
		23	NPA000135	135	Clavaminic acid	C8H10N2O4	198.178	198.064	199.071	221.053	InChI=1S/C8H10N2O4/c9-2-1-4-7(8(12)13)10-5(11)3-6(10)14-4/h1,6-7H,2-3,9H2,(H,12,13)/b4-1+/t6-,7-/m0/s1	GQHALSXZONOXGJ-VHTKQUJTSA-N	C1[C@H]2N(C1=O)[C@@H](/C(=C\CN)/O2)C(=O)O	115	109	Bacterium	Streptomyces	clavuligerus	Howarth, T Trefor; Brown, Allan G; King, Trevor J	1976	7	n/a	266b-267	10.1039/c3976000266b	n/a	Clavulanic acid, a novel β-lactam isolated from Streptomyces clavuligerus; X-ray crystal structure analysis	article	Journal of the Chemical Society, Chemical Communications	[]	[]	[]	[]	[]	[]	NP0198522	https://www.npatlas.org/explore/compounds/NPA000135
		24	NPA000141	141	SW-163B	C33H40N2O12	656.685	656.258	657.265	679.247	InChI=1S/C33H40N2O12/c1-17(2)26-31(42)44-18(3)24(35-28(39)21-13-10-14-22(25(21)37)34-16-36)30(41)45-19(4)29(40)46-23(15-20-11-8-7-9-12-20)27(38)33(5,6)32(43)47-26/h7-14,16-19,23-24,26-27,37-38H,15H2,1-6H3,(H,34,36)(H,35,39)	KHAIDUWWKKROCZ-UHFFFAOYSA-N	CC1C(C(=O)OC(C(=O)OC(C(C(C(=O)OC(C(=O)O1)C(C)C)(C)C)O)CC2=CC=CC=C2)C)NC(=O)C3=C(C(=CC=C3)NC=O)O	119	113	Bacterium	Streptomyces	sp. SNA 15896	Takahashi; Tsuda; Kurosawa	2001	11	54	867-873	10.7164/antibiotics.54.867	11827027	SW-163A and B, novel immunosuppressants produced by Streptomyces sp	article	Journal of Antibiotics	[]	[]	[]	[]	['CCMSLIB00000577854%SW-163B_48305_dereplictor_pv_5.69138e-11%3']	[]	NP0003985	https://www.npatlas.org/explore/compounds/NPA000141
		25	NPA000151	151	Epi-isozizaene	C15H24	204.357	204.188	205.195	227.177	InChI=1S/C15H24/c1-10-5-6-13-11(2)14(3,4)12-7-8-15(10,13)9-12/h10,12H,5-9H2,1-4H3/t10-,12-,15+/m0/s1	CYLSPJUZBPWJGC-ITDIGPHOSA-N	C[C@H]1CCC2=C(C([C@H]3CC[C@@]12C3)(C)C)C	127	121	Bacterium	Streptomyces	coelicolor	Lin, Xin; Hopson, Russell; Cane, David E.	2006	18	128	6022-6023	10.1021/ja061292s	16669656	Genome mining in Streptomyces coelicolor: Molecular cloning and characterization of a new sesquiterpene synthase	article	Journal of the American Chemical Society	[]	[]	[]	[]	[]	[]	NP0006337	https://www.npatlas.org/explore/compounds/NPA000151
		26	NPA000156	156	Venezueline G	C10H13NO3	195.218	195.089	196.097	218.079	InChI=1S/C10H13NO3/c1-7(12)11-9-5-8(6-14-2)3-4-10(9)13/h3-5,13H,6H2,1-2H3,(H,11,12)	KYIFKTLQOTZUGR-UHFFFAOYSA-N	CC(=O)NC1=C(C=CC(=C1)COC)O	131	125	Bacterium	Streptomyces	venezuelae	Ren, Jinwei; Liu, Dong; Tian, Li; Wei, Yangye; Proksch, Peter; Zeng, Jinzhang; Lin, Wenhan	2013	1	23	301-304	10.1016/j.bmcl.2012.10.096	23164710	Venezuelines A-G, new phenoxazine-based alkaloids and aminophenols from Streptomyces venezuelae and the regulation of gene target Nur77	article	Bioorganic and Medicinal Chemistry Letters	[]	[]	[]	[]	[]	[]	NP0011277	https://www.npatlas.org/explore/compounds/NPA000156
		27	NPA000167	167	MBA 028-24 A	C56H95N3O17	1082.38	1081.67	1082.67	1104.66	InChI=1S/C56H95N3O17/c1-33-18-14-15-22-50(69)75-53(36(4)19-13-11-9-10-12-16-25-59-55(57)58-8)37(5)21-17-20-35(3)52(71)39(7)45(63)28-41(74-51(70)31-49(67)68)26-40(60)27-42-29-47(65)54(72)56(73,76-42)32-48(66)34(2)23-24-43(61)38(6)46(64)30-44(33)62/h9-10,14-15,17-18,20-22,33-34,36-48,52-54,60-66,71-73H,11-13,16,19,23-32H2,1-8H3,(H,67,68)(H3,57,58,59)/b10-9+,18-14-,21-17-,22-15-,35-20-	HDOKBFXOVUVKJX-FGMPRJMCSA-N	CC1CCC(C(C(CC(C(/C=C\C=C/C(=O)OC(C(/C=C\C=C(/C(C(C(CC(CC(CC2CC(C(C(O2)(CC1O)O)O)O)O)OC(=O)CC(=O)O)O)C)O)\C)C)C(C)CCC/C=C/CCCNC(=NC)N)C)O)O)C)O	139	132	Bacterium	Streptomyces	hgroscopicus A1491	KUMAZAWA, SHIGENORI; ASAMI, YASUKO; AWANE, KAORU; OHTANI, HIROYUKI; FUKUCHI, CHIZUKO	1991	Supple	7	809-810	10.2116/analsci.7.supple_809	n/a	STRUCTURE ELUCIDATION OF MACROCYCLIC LACTONE ANTIBIOTICS, MBA 028-24 A AND B	article	Analytical Sciences	[]	[]	[]	[]	[]	[]	NP0147402	https://www.npatlas.org/explore/compounds/NPA000167
		28	NPA000168	168	Mucidone	C11H16O2	180.247	180.115	181.122	203.104	InChI=1S/C11H16O2/c1-4-10-6-5-9(7-8(2)3)11(12)13-10/h5-6,8H,4,7H2,1-3H3	MKZUGSPKAYXMHH-UHFFFAOYSA-N	CCC1=CC=C(C(=O)O1)CC(C)C	140	133	Bacterium	Streptomyces	sp.	Sipma, G.; Wal, B. van der; Kettenes, D.K.	1972	41	13	4159-4160	10.1016/s0040-4039(01)94263-7	n/a	The structure of mucidone, a metabolite of a streptomyces species	article	Tetrahedron Letters	[]	[]	[]	[]	[]	[]	NP0147785	https://www.npatlas.org/explore/compounds/NPA000168
		29	NPA000188	188	Carbazomycin B	C15H15NO2	241.29	241.11	242.118	264.099	InChI=1S/C15H15NO2/c1-8-9(2)15(18-3)14(17)12-10-6-4-5-7-11(10)16-13(8)12/h4-7,16-17H,1-3H3	OBMFXFPFPDTBHG-UHFFFAOYSA-N	CC1=C(C(=C(C2=C1NC3=CC=CC=C32)O)OC)C	155	146	Bacterium	Streptomyces	sp.	Sakano, K; Nakamura, S	1980	9	33	961-966	10.7164/antibiotics.33.961	7440417	New antibiotics, carbazomycins A and B. II. Structural elucidation	article	Journal of Antibiotics	[]	[]	['10.1021/ol502721r']	[]	[]	[]	NP0022175	https://www.npatlas.org/explore/compounds/NPA000188
		30	NPA000198	198	Actinomycin Y2	C61H83ClN12O18	1307.85	1306.56	1307.57	1329.55	InChI=1S/C61H83ClN12O18/c1-24(2)41-57(85)73-21-32(75)19-34(73)56(84)69(12)22-37(77)71(14)30(10)60(88)91-36(20-62)45(55(83)65-41)68-53(81)39-40(63)49(79)29(9)51-46(39)64-44-33(17-16-27(7)50(44)92-51)52(80)67-43-31(11)90-61(89)47(26(5)6)72(15)38(78)23-70(13)59(87)48-35(76)18-28(8)74(48)58(86)42(25(3)4)66-54(43)82/h16-17,24-26,28,30-32,34-36,41-43,45,47-48,75-76H,18-23,63H2,1-15H3,(H,65,83)(H,66,82)…	QKJGGXMLLMNPEE-FYXQKJMOSA-N	C[C@H]1C[C@@H]([C@@H]2N1C(=O)[C@H](NC(=O)[C@H]([C@H](OC(=O)[C@@H](N(C(=O)CN(C2=O)C)C)C(C)C)C)NC(=O)C3=C4C(=C(C=C3)C)OC5=C(C(=O)C(=C(C5=N4)C(=O)N[C@H]6[C@H](OC(=O)[C@@H](N(C(=O)CN(C(=O)[C@@H]7CC(CN7C(=O)[C@H](NC6=O)C(C)C)O)C)C)C)CCl)N)C)C(C)C)O	164	155	Bacterium	Streptomyces	sp.	Bitzer, Jens; Streibel, Martin; Langer, Hans-Jörg; Grond, Stephanie	2009	3	7	444-450	10.1039/b815689a	19156308	First Y-type actinomycins from Streptomyces with divergent structure-activity relationships for antibacterial and cytotoxic properties	article	Organic & Biomolecular Chemistry	[]	[]	[]	[]	[]	[]	NP0008206	https://www.npatlas.org/explore/compounds/NPA000198
		31	NPA000201	201	Nisamycin	C24H27NO6	425.481	425.184	426.191	448.173	InChI=1S/C24H27NO6/c26-19(13-8-7-12-17-10-4-3-5-11-17)25-18-16-24(30,23-22(31-23)21(18)29)15-9-2-1-6-14-20(27)28/h1-2,6-9,12-17,22-23,30H,3-5,10-11H2,(H,25,26)(H,27,28)/b2-1+,12-7+,13-8+,14-6+,15-9+/t22-,23-,24+/m0/s1	BUSGWUFLNHIBPT-XYBORKQMSA-N	C1CCC(CC1)/C=C/C=C/C(=O)NC2=C[C@@]([C@@H]3[C@H](C2=O)O3)(/C=C/C=C/C=C/C(=O)O)O	167	158	Bacterium	Streptomyces	sp. K106	Hayashi -i.; Nakagawa; Nakayama	1994	10	47	1104-1109	10.7164/antibiotics.47.1104	7961159	Nisamycin, a new manumycin group antibiotic from Streptomyces sp. K106 - I. Taxonomy, fermentation, isolation, physico-chemical and biological properties	article	Journal of Antibiotics	[]	[]	[]	[]	[]	[]	NP0022588	https://www.npatlas.org/explore/compounds/NPA000201
		32	NPA000208	208	Prejadomycin 2-carboxylate	C20H16O7	368.341	368.09	369.097	391.079	InChI=1S/C20H16O7/c1-8-6-20(27)7-12(22)15-10(16(20)18(24)13(8)19(25)26)5-9-3-2-4-11(21)14(9)17(15)23/h2-5,16,21,23,27H,6-7H2,1H3,(H,25,26)	HZZQUBYOXIKCPW-UHFFFAOYSA-N	CC1=C(C(=O)C2C3=C(C(=O)CC2(C1)O)C(=C4C(=C3)C=CC=C4O)O)C(=O)O	174	11	Bacterium	Streptomyces	albus	Lombó, Felipe; Abdelfattah, Mohamed S; Braña, Alfredo F; Salas, José A; Rohr, Jürgen; Méndez, Carmen	2009	2	10	296	10.1002/cbic.200800425	18988223	Elucidation of oxygenation steps during oviedomycin biosynthesis and generation of derivatives with increased antitumor activity	article	ChemBioChem	[]	[]	[]	[]	[]	[]	NP0008086	https://www.npatlas.org/explore/compounds/NPA000208
		33	NPA000222	222	Luminacin G2	C25H36O8	464.555	464.241	465.248	487.23	InChI=1S/C25H36O8/c1-5-7-8-15(18-11-19(27)25(24(31)32-18)20(6-2)33-25)22(29)16-10-14(9-13(3)4)21(28)17(12-26)23(16)30/h10,12-13,15,18-20,24,27-28,30-31H,5-9,11H2,1-4H3/t15?,18?,19-,20+,24-,25?/m1/s1	MCZMNWYYIJABPO-BXWWUWCWSA-N	CCCCC(C1C[C@H](C2([C@@H](O2)CC)[C@@H](O1)O)O)C(=O)C3=CC(=C(C(=C3O)C=O)O)CC(C)C	188	176	Bacterium	Streptomyces	sp. Mer-VD1207	Naruse, Nobuaki; Kageyama-Kawase, Rena; Funahashi, Yasuhiro; Wakabayashi, Toshiaki; Watanabe, Yoshio; Sameshima, Tomohiro; Dobashi, Kazuyuki	2000	6	53	579-590	10.7164/antibiotics.53.579	10966073	Luminacins: A family of capillary tube formation inhibitors from Streptomyces sp	article	Journal of Antibiotics	[]	[]	[]	[]	[]	[]	NP0003406	https://www.npatlas.org/explore/compounds/NPA000222
		34	NPA000228	228	Tirandamycin G	C22H31NO7	421.49	421.21	422.217	444.199	InChI=1S/C22H31NO7/c1-10(6-7-14(24)16-15(25)9-23-21(16)28)8-11(2)19-12(3)20-18(27)17(26)13(4)22(5,29-19)30-20/h6-8,11-13,17-20,24,26-27H,9H2,1-5H3,(H,23,28)/b7-6+,10-8+,16-14+/t11-,12-,13-,17-,18-,19-,20+,22+/m1/s1	UBJIPEORQUJGGG-SDXUQBBQSA-N	C[C@H]1[C@H]2[C@@H]([C@@H]([C@H]([C@](O2)(O[C@@H]1[C@H](C)/C=C(\C)/C=C/C(=C\3/C(=O)CNC3=O)/O)C)C)O)O	192	180	Bacterium	Streptomyces	sp. 17944	Yu, Zhiguo; Vodanovic-jankovic, Sanja; Ledeboer, Nathan; Huang, Sheng-xiong; Rajski, Scott r; Kron, Michael; Shen, Ben	2011	8	13	2034-2037	10.1021/ol200420u	21405052	Tirandamycins from Streptomyces sp. 17944 inhibiting the parasite Brugia malayi asparagine tRNA synthetase	article	Organic Letters	[]	[]	[]	[]	[]	[]	n/a	https://www.npatlas.org/explore/compounds/NPA000228
		35	NPA000231	231	Acarviostatin III23	C87H145N3O62	2225.08	2223.83	2224.84	2246.82	InChI=1S/C87H145N3O62/c1-18-35(88-24-4-21(7-91)67(46(110)38(24)102)143-82-61(125)50(114)72(30(13-97)137-82)147-79-58(122)43(107)36(19(2)133-79)89-26-6-23(9-93)69(48(112)40(26)104)145-84-63(127)52(116)74(32(15-99)139-84)150-81-60(124)45(109)41(105)27(10-94)136-81)42(106)57(121)78(132-18)146-71-29(12-96)138-83(62(126)51(71)115)144-68-22(8-92)5-25(39(103)47(68)111)90-37-20(3)134-80(59(123)44(37)108)…	SMCNSIWTHXFVMF-QOXOOGCSSA-N	C[C@@H]1[C@H]([C@@H]([C@H]([C@H](O1)O[C@@H]2[C@H](O[C@@H]([C@@H]([C@H]2O)O)O[C@@H]3[C@H](O[C@@H]([C@@H]([C@H]3O)O)O[C@@H]4[C@H](O[C@@H]([C@@H]([C@H]4O)O)O[C@@H]5[C@H](OC([C@@H]([C@H]5O)O)O)CO)CO)CO)CO)O)O)N[C@H]6C=C([C@H]([C@@H]([C@H]6O)O)O[C@@H]7[C@@H]([C@H]([C@@H]([C@H](O7)CO)O[C@@H]8[C@@H]([C@H]([C@@H]([C@H](O8)C)N[C@H]9C=C([C@H]([C@@H]([C@H]9O)O)O[C@@H]1[C@@H]([C@H]([C@@H]([C@H](O1)CO)O[C@@H]…	195	183	Bacterium	Streptomyces	coelicoflavus ZG0656	Geng, Peng; Sun, Ting; Zhong, Qiping; Li, Xiaoxia; Shi, Liying; Bai, Fang; Bai, Gang	2013	3	10	452-459	10.1002/cbdv.201100451	23495161	Two novel potent α-amylase inhibitors from the family of acarviostatins isolated from the culture of streptomyces coelicoflavus ZG0656	article	Chemistry and Biodiversity	[]	[]	[]	[]	[]	[]	NP0011607	https://www.npatlas.org/explore/compounds/NPA000231
		36	NPA000233	233	2-[4'-(methylamino)phenyl]quinazolin-4(3H)-one	C15H13N3O	251.289	251.106	252.113	274.095	InChI=1S/C15H13N3O/c1-16-11-8-6-10(7-9-11)14-17-13-5-3-2-4-12(13)15(19)18-14/h2-9,16H,1H3,(H,17,18,19)	HPAJBWPBFGTJFP-UHFFFAOYSA-N	CNC1=CC=C(C=C1)C2=NC3=CC=CC=C3C(=O)N2	197	11	Bacterium	Streptomyces	sp. A496	Somanadhan, Brinda; Leong, Chungyan; Whitton, Stephen R; Ng, Siewbee; Buss, Antony D; Butler, Mark S	2011	6	74	1500-1502	10.1021/np1006179	21639131	Identification of a naturally occurring quinazolin-4(3H)-one firefly luciferase inhibitor	article	Journal of Natural Products	[]	[]	[]	[]	[]	[]	NP0001699	https://www.npatlas.org/explore/compounds/NPA000233
		37	NPA000243	243	(±)-hemi-oxanthromicin B	C19H18O6	342.347	342.11	343.118	365.099	InChI=1S/C19H18O6/c1-8-5-6-10-15(16(8)21)17(22)13-9(2)14(18(23)24)12(20)7-11(13)19(10,3)25-4/h5-7,20-21H,1-4H3,(H,23,24)	YWHDXHMZXNDRAG-UHFFFAOYSA-N	CC1=C(C2=C(C=C1)C(C3=CC(=C(C(=C3C2=O)C)C(=O)O)O)(C)OC)O	206	193	Bacterium	Streptomyces	sp.	Salim, Angela A.; Xiao, Xue; Cho, Kwang-Jin; Piggott, Andrew M.; Lacey, Ernest; Hancock, John F.; Capon, Robert J.	2014	27	12	4872-4878	10.1039/c4ob00745j	24875924	Rare Streptomyces sp. polyketides as modulators of K-Ras localisation	article	Organic & Biomolecular Chemistry	[]	[]	[]	[]	[]	[]	n/a	https://www.npatlas.org/explore/compounds/NPA000243
		38	NPA000244	244	6-(3'-methylbuten-2'-yl) isatin	C13H13NO2	215.252	215.095	216.102	238.084	InChI=1S/C13H13NO2/c1-8(2)3-4-9-5-6-10-11(7-9)14-13(16)12(10)15/h3,5-7H,4H2,1-2H3,(H,14,15,16)	MWJAKDCTOHITQV-UHFFFAOYSA-N	CC(=CCC1=CC2=C(C=C1)C(=O)C(=O)N2)C	207	194	Bacterium	Streptomyces	albus IMET 3453	GRÄFE, UDO; RADICS, LAJOS	1986	1	39	162-163	10.7164/antibiotics.39.162	3949628	Isolation and structure elucidation of 6-(3'-methylbuten-2'-yl) isatin, an unusual metabolite from Streptomyces albus	article	Journal of Antibiotics	[]	[]	[]	[]	[]	[]	NP0021307	https://www.npatlas.org/explore/compounds/NPA000244
		39	NPA000253	253	Chaxamycin B	C35H45NO9	623.743	623.309	624.317	646.299	InChI=1S/C35H45NO9/c1-15-11-9-10-12-24(37)36-27-19(5)34(44)25-23(35(27)45)14-18(4)31(41)26(25)30(40)17(3)13-16(2)29(39)21(7)33(43)22(8)32(42)20(6)28(15)38/h9-16,20-22,28-29,32-33,38-39,41-43H,1-8H3,(H,36,37)/b11-9+,12-10-,17-13+/t15-,16-,20+,21+,22+,28-,29-,32+,33+/m0/s1	YIELQFCSZNNHLS-AIGVRGBASA-N	C[C@H]1/C=C/C=C\C(=O)NC2=C(C(=O)C3=C(C(=C(C=C3C2=O)C)O)C(=O)/C(=C/[C@@H]([C@@H]([C@H]([C@H]([C@@H]([C@@H]([C@@H]([C@H]1O)C)O)C)O)C)O)C)/C)C	216	203	Bacterium	Streptomyces	sp. strain C34	Rateb, Mostafa E.; Houssen, Wael E.; Arnold, Markus; Abdelrahman, Mostafa H.; Deng, Hai; Harrison, William T. A.; Okoro, Chinyere K.; Asenjo, Juan A.; Andrews, Barbara A.; Ferguson, Gail; Bull, Alan T.; Goodfellow, Michael; Ebel, Rainer; Jaspars, Marcel	2011	6	74	1491-1499	10.1021/np200320u	21553813	Chaxamycins A - D, bioactive ansamycins from a hyper-arid desert streptomyces sp	article	Journal of Natural Products	[]	[]	[]	['BGC0001287']	[]	[]	NP0010016	https://www.npatlas.org/explore/compounds/NPA000253
		40	NPA000260	260	Coprismycin B	C14H14N2O2S	274.345	274.078	275.085	297.067	InChI=1S/C14H14N2O2S/c1-18-13-8-11(10-6-4-3-5-7-10)16-12(9-15-17)14(13)19-2/h3-9,17H,1-2H3/b15-9+	ZUUILEHAHVINQF-OQLLNIDSSA-N	COC1=CC(=NC(=C1SC)/C=N/O)C2=CC=CC=C2	222	208	Bacterium	Streptomyces	sp.	Kim, Seong-Hwan; Ko, Hyeonseok; Bang, Hea-Son; Park, Seon-Hui; Kim, Dong-Gyu; Kwon, Hak Cheol; Kim, Sun Yeou; Shin, Jongheon; Oh, Dong-Chan	2011	19	21	5715-5718	10.1016/j.bmcl.2011.08.023	21873059	Coprismycins A and B, neuroprotective phenylpyridines from the dung beetle-associated bacterium, Streptomyces sp	article	Bioorganic and Medicinal Chemistry Letters	[]	[]	[]	[]	[]	[]	NP0010268	https://www.npatlas.org/explore/compounds/NPA000260
		41	NPA000264	264	21978C2(D-Asn11)	C75H106N18O26	1675.77	1674.75	1675.76	1697.74	InChI=1S/C75H106N18O26/c1-36(2)17-10-8-6-7-9-11-23-56(97)85-46(26-40-33-80-44-21-15-13-18-41(40)44)69(112)88-48(29-55(79)96)70(113)90-51(32-62(106)107)72(115)93-64-39(5)119-75(118)52(27-53(94)42-19-12-14-20-43(42)77)91-74(117)63(37(3)25-59(100)101)92-71(114)47(28-54(78)95)86-58(99)34-81-66(109)49(30-60(102)103)87-65(108)38(4)83-68(111)50(31-61(104)105)89-67(110)45(22-16-24-76)84-57(98)35-82-73(64…	XWXIXPWFHRYZNW-GPWJREGUSA-N	C[C@H]1[C@@H](C(=O)NCC(=O)N[C@H](C(=O)N[C@H](C(=O)N[C@@H](C(=O)N[C@H](C(=O)NCC(=O)N[C@@H](C(=O)N[C@H](C(=O)N[C@H](C(=O)O1)CC(=O)C2=CC=CC=C2N)C(C)CC(=O)O)CC(=O)N)CC(=O)O)C)CC(=O)O)CCCN)NC(=O)[C@H](CC(=O)O)NC(=O)[C@@H](CC(=O)N)NC(=O)[C@H](CC3=CNC4=CC=CC=C43)NC(=O)CCCCCCCCC(C)C	225	141	Bacterium	Streptomyces	roseosporus	Gu, Jian-Qiao; Nguyen, Kien T.; Gandhi, Chhayal; Rajgarhia, Vineet; Baltz, Richard H.; Brian, Paul; Chu, Min	2007	2	70	233-240	10.1021/np0605135	17284073	Structural Characterization of Daptomycin Analogues A21978C1-3(d-Asn11) Produced by a Recombinant Streptomyces roseosporus Strain	article	Journal of Natural Products	[]	[]	[]	[]	[]	[]	NP0006882	https://www.npatlas.org/explore/compounds/NPA000264
		42	NPA000267	267	Izuminoside A	C19H18N2O7	386.36	386.111	387.119	409.101	InChI=1S/C19H18N2O7/c1-8-15(22)16(23)17(24)19(27-8)28-12-7-3-6-11-14(12)21-10-5-2-4-9(18(25)26)13(10)20-11/h2-8,15-17,19,22-24H,1H3,(H,25,26)/t8-,15+,16-,17-,19+/m1/s1	RNQLDRYNCNBADM-OXCYIXTMSA-N	C[C@@H]1[C@@H]([C@H]([C@H]([C@@H](O1)OC2=CC=CC3=NC4=C(C=CC=C4N=C32)C(=O)O)O)O)O	46	11	Bacterium	Streptomyces	sp. IFM 11260	Abdelfattah, Mohamed S; Toume, Kazufumi; Ishibashi, Masami	2011	3	64	271-275	10.1038/ja.2010.172	21304533	Isolation and structure elucidation of izuminosides A-C: A rare phenazine glycosides from Streptomyces sp. IFM 11260	article	Journal of Antibiotics	[]	[]	[]	[]	[]	[]	NP0009754	https://www.npatlas.org/explore/compounds/NPA000267
		43	NPA000271	271	Muraymycin B3	C47H79N11O18	1086.21	1085.56	1086.57	1108.55	InChI=1S/C47H79N11O18/c1-8-23(6)12-9-10-13-27(60)74-35(22(4)5)30(55-40(65)29(24-14-18-52-45(49)53-24)57-46(70)56-28(21(2)3)42(66)67)39(64)51-17-11-16-50-31(43(68)69)36(76-44-38(72-7)32(61)25(20-48)73-44)37-33(62)34(63)41(75-37)58-19-15-26(59)54-47(58)71/h15,19,21-25,28-38,41,44,50,61-63H,8-14,16-18,20,48H2,1-7H3,(H,51,64)(H,55,65)(H,66,67)(H,68,69)(H3,49,52,53)(H,54,59,71)(H2,56,57,70)/t23?,24-,2…	MWCSUZGMQHRXMO-WDXBTKRESA-N	CCC(C)CCCCC(=O)O[C@H]([C@@H](C(=O)NCCCN[C@@H]([C@@H]([C@@H]1[C@H]([C@H]([C@@H](O1)N2C=CC(=O)NC2=O)O)O)O[C@H]3[C@@H]([C@@H]([C@H](O3)CN)O)OC)C(=O)O)NC(=O)[C@H]([C@@H]4CCN=C(N4)N)NC(=O)N[C@@H](C(C)C)C(=O)O)C(C)C	228	213	Bacterium	Streptomyces	sp.	McDonald, Leonard A.; Barbieri, Laurel R.; Carter, Guy T.; Lenoy, Eileen; Lotvin, Jason; Petersen, Peter J.; Siegel, Marshall M.; Singh, Guy; Williamson, R. Thomas	2002	35	124	10260-10261	10.1021/ja017748h	12197711	Structures of the Muraymycins, Novel Peptidoglycan Biosynthesis Inhibitors	article	Journal of the American Chemical Society	[]	[]	[]	[]	[]	[]	NP0004312	https://www.npatlas.org/explore/compounds/NPA000271
		44	NPA000282	282	Cochleamycin A	C21H26O6	374.433	374.173	375.18	397.162	InChI=1S/C21H26O6/c1-10-5-17-15(20(10)26-11(2)22)4-3-12-6-13(23)7-14-8-19(24)18(9-16(12)17)21(25)27-14/h3-4,9-10,12-17,20,23H,5-8H2,1-2H3/b18-9-/t10-,12+,13+,14-,15-,16-,17-,20-/m1/s1	NQXQKOWVFXXLJS-MMCQDFOUSA-N	C[C@@H]1C[C@@H]2[C@H]([C@@H]1OC(=O)C)C=C[C@@H]3[C@H]2/C=C\4/C(=O)C[C@@H](C[C@H](C3)O)OC4=O	238	218	Bacterium	Streptomyces	sp. DT136	Shindo; Matsuoka; Kawai	1996	3	49	241-243	10.7164/antibiotics.49.241	8626237	Studies on cochleamycins, novel antitumor antibiotics: I. Taxonomy, production, isolation and biological activities	article	Journal of Antibiotics	[]	[]	['10.1021/ol900923c', '10.7164/antibiotics.56.584', '10.1021/ol049331x']	[]	[]	[]	NP0023106	https://www.npatlas.org/explore/compounds/NPA000282
		45	NPA000284	284	N-methyl-streptothricin D	C32H60N12O10	772.906	772.456	773.463	795.445	InChI=1S/C32H60N12O10/c1-44-14-19(46)24-25(30(44)51)42-32(41-24)43-29-26(27(50)28(54-31(37)52)20(15-45)53-29)40-23(49)13-18(36)7-4-10-39-22(48)12-17(35)6-3-9-38-21(47)11-16(34)5-2-8-33/h16-20,24-29,45-46,50H,2-15,33-36H2,1H3,(H2,37,52)(H,38,47)(H,39,48)(H,40,49)(H2,41,42,43)/t16?,17?,18?,19-,20?,24-,25+,26?,27?,28?,29?/m1/s1	SMGKDTRGGAAALL-OHOJOCITSA-N	CN1C[C@H]([C@@H]2[C@@H](C1=O)N=C(N2)NC3C(C(C(C(O3)CO)OC(=O)N)O)NC(=O)CC(CCCNC(=O)CC(CCCNC(=O)CC(CCCN)N)N)N)O	239	219	Bacterium	Streptomyces	spp. SNUS 8810-111	Goo, Yang Mo; Kim, Ok Yun; Joe, Young Ae; Lee, Young Bok; Ju, Jeongho; Kim, Beom Tae; Lee, Youn Young	1996	2	19	153-159	10.1007/bf02976852	n/a	A new streptothricin family antibiotic producingStreptomyces spp. SNUS 8810-111; Characterization of the producing organisms, fermentation, isolation, and structure elucidation of antibioitics	article	Archives of Pharmacal Research	[]	[]	[]	[]	[]	[]	n/a	https://www.npatlas.org/explore/compounds/NPA000284
		46	NPA000287	287	Milbemycin β9	C32H48O8	560.728	560.335	561.342	583.324	InChI=1S/C32H48O8/c1-19-8-7-9-24(18-33)32(36)27(15-22(4)28(37-6)29(32)34)30(35)38-26-16-25(11-10-20(2)14-19)40-31(17-26)13-12-21(3)23(5)39-31/h7-10,15,19,21,23,25-29,33-34,36H,11-14,16-18H2,1-6H3/b8-7+,20-10+,24-9+/t19-,21-,23+,25+,26-,27-,28+,29+,31-,32+/m0/s1	HUGLSMLBRBBTGU-RFEBHRRASA-N	C[C@H]1CC[C@]2(C[C@@H]3C[C@H](O2)C/C=C(/C[C@H](/C=C/C=C(/[C@]4([C@@H](C=C([C@H]([C@H]4O)OC)C)C(=O)O3)O)\CO)C)\C)O[C@@H]1C	242	222	Bacterium	Streptomyces	hygroscopicus subsp. aureolacrimosus SANK 60797	Nonaka; Tsukiyama; Okamoto; Sato; Kumasaka; Yamamoto; Maruyama; Yoshikawa	2000	7	53	694-704	10.7164/antibiotics.53.694	10994811	New milbemycins from Streptomyces hygroscopicus subsp. aureolacrimosus: Fermentation, isolation and structure elucidation	article	Journal of Antibiotics	[]	[]	[]	[]	[]	[]	NP0181493	https://www.npatlas.org/explore/compounds/NPA000287
		47	NPA000298	298	Jadomycin Ala	C27H25NO9	507.495	507.153	508.16	530.142	InChI=1S/C27H25NO9/c1-10-7-14-19(15(29)8-10)21-22(28-11(2)27(34)37-26(14)28)25(33)20-13(24(21)32)5-4-6-17(20)36-18-9-16(30)23(31)12(3)35-18/h4-8,11-12,16,18,23,26,29-31H,9H2,1-3H3/t11-,12-,16+,18-,23-,26-/m0/s1	RZOHWPFQSWBZBM-XPRNDFBXSA-N	C[C@H]1[C@@H]([C@@H](C[C@@H](O1)OC2=CC=CC3=C2C(=O)C4=C(C3=O)C5=C(C=C(C=C5[C@H]6N4[C@H](C(=O)O6)C)C)O)O)O	251	230	Bacterium	Streptomyces	venezuelae ISP 5230	Rix, Uwe; Zheng, Jianting; Rix, Lily L. Remsing; Greenwell, Lisa; Yang, Keqian; Rohr, Juergen	2004	14	126	4496-4497	10.1021/ja031724o	15070349	The Dynamic Structure of Jadomycin B and the Amino Acid Incorporation Step of Its Biosynthesis	article	Journal of the American Chemical Society	[]	[]	[]	[]	[]	[]	NP0005243	https://www.npatlas.org/explore/compounds/NPA000298
		48	NPA000317	317	Lucensimycin F	C46H62N2O21S	1011.06	1010.36	1011.36	1033.35	InChI=1S/C46H62N2O21S/c1-18-26(66-20(3)51)14-24-23(31(18)54)12-11-21-13-22(9-7-5-6-8-10-29(52)53)46(43(64)45(21,24)4)40(62)28(68-44(46)65)17-70-16-25(47-19(2)50)41(63)48-30-33(56)32(55)27(15-49)67-42(30)69-39-37(60)35(58)34(57)36(59)38(39)61/h5-12,18,21-28,30-39,42,49,54-61H,13-17H2,1-4H3,(H,47,50)(H,48,63)(H,52,53)/t18-,21-,22+,23+,24-,25+,26+,27-,28-,30+,31+,32+,33+,34?,35-,36+,37-,38-,39?,42+,…	UVXKPNMTXXZBGO-AULCHTAUSA-N	C[C@H]1[C@@H](C[C@H]2[C@H]([C@@H]1O)C=C[C@@H]3[C@@]2(C(=O)[C@]4([C@@H](C3)C=CC=CC=CC(=O)O)C(=O)[C@@H](OC4=O)CSC[C@H](C(=O)N[C@@H]5[C@H]([C@@H]([C@@H](O[C@@H]5OC6[C@H]([C@H](C([C@H]([C@@H]6O)O)O)O)O)CO)O)O)NC(=O)C)C)OC(=O)C	266	241	Bacterium	Streptomyces	lucensis MA7349	Singh, Sheo B.; Zink, Deborah L.; Dorso, Karen; Motyl, Mary; Salazar, Oscar; Basilio, Angela; Vicente, Francisca; Byrne, Kevin M.; Ha, Sookhee; Genilloud, Olga	2009	3	72	345-352	10.1021/np8005106	19115838	Isolation, structure, and antibacterial activities of lucensimycins D-G, discovered from streptomyces lucensis MA7349 using an antisense strategy	article	Journal of Natural Products	[]	[]	[]	[]	[]	[]	NP0008176	https://www.npatlas.org/explore/compounds/NPA000317
		49	NPA000326	326	Naphthomycin A	C40H46ClNO9	720.259	719.286	720.293	742.275	InChI=1S/C40H46ClNO9/c1-20-11-9-8-10-12-23(4)40(51)42-34-33(41)39(50)31-28(38(34)49)18-26(7)37(48)32(31)36(47)25(6)17-24(5)35(46)22(3)14-16-27(43)15-13-21(2)30(45)19-29(20)44/h8-14,16-18,20,22,24,27,29,35,43-44,46,48H,15,19H2,1-7H3,(H,42,51)/b10-8-,11-9+,16-14+,21-13+,23-12-,25-17+/t20-,22-,24-,27-,29-,35-/m0/s1	AXEGRHYJHHPVDH-UMKVKWLOSA-N	C[C@H]1/C=C/C=C\C=C(/C(=O)NC2=C(C(=O)C3=C(C(=C(C=C3C2=O)C)O)C(=O)/C(=C/[C@@H]([C@H]([C@H](/C=C/[C@H](C/C=C(/C(=O)C[C@@H]1O)\C)O)C)O)C)/C)Cl)\C	216	203	Bacterium	Streptomyces	sp. X-12384	Williams, Thomas H	1975	1	28	85-86	10.7164/antibiotics.28.85	805115	Naphthomycin, a novel ansa macrocyclic antimetabolite. Proton NMR spectra and structure elucidation using lanthanide shift reagent	article	Journal of Antibiotics	[]	[]	[]	['BGC0000106']	[]	[]	NP0022672	https://www.npatlas.org/explore/compounds/NPA000326
		50	NPA000330	330	Elmenol B	C21H20O4	336.387	336.136	337.144	359.125	InChI=1S/C21H20O4/c1-12-9-13-7-8-14(11-16(13)17(22)10-12)20-19-15(21(24-3)25-20)5-4-6-18(19)23-2/h4-11,20-22H,1-3H3/t20-,21-/m0/s1	IONCSXLAVBFOHB-SFTDATJTSA-N	CC1=CC(=C2C=C(C=CC2=C1)[C@H]3C4=C(C=CC=C4OC)[C@H](O3)OC)O	272	247	Bacterium	Streptomyces	sp. IFM 11490	Yixizhuoma; Tsukahara, Kentaro; Toume, Kazufumi; Ishikawa, Naoki; Abdelfattah, Mohamed S.; Ishibashi, Masami	2015	46	56	6345-6347	10.1016/j.tetlet.2015.09.116	n/a	Novel cytotoxic isobenzofuran derivatives from Streptomyces sp. IFM 11490	article	Tetrahedron Letters	[]	[]	[]	[]	[]	[]	NP0315168	https://www.npatlas.org/explore/compounds/NPA000330
		51	NPA000334	334	Thioactin	C43H40N14O11S4	1057.15	1056.19	1057.2	1079.18	InChI=1S/C43H40N14O11S4/c1-16(32(44)59)46-35(62)22-8-7-21-31(51-22)23-10-67-40(53-23)18(3)48-33(60)17(2)47-37(64)26-14-71-42(55-26)19(4)49-36(63)25-13-70-29(50-25)9-45-34(61)24-11-68-41(54-24)28(12-69-6)52-39(66)30(20(5)58)57-38(65)27-15-72-43(21)56-27/h7-8,10-11,13-15,19-20,28,30,58H,1-3,9,12H2,4-6H3,(H2,44,59)(H,45,61)(H,46,62)(H,47,64)(H,48,60)(H,49,63)(H,52,66)(H,57,65)	OIADYYNTHJZNLB-UHFFFAOYSA-N	CC1C2=NC(=CS2)C(=O)NC(=C)C(=O)NC(=C)C3=NC(=CO3)C4=C(C=CC(=N4)C(=O)NC(=C)C(=O)N)C5=NC(=CS5)C(=O)NC(C(=O)NC(C6=NC(=CO6)C(=O)NCC7=NC(=CS7)C(=O)N1)CSC)C(C)O	275	249	Bacterium	Streptomyces	sp. DP94	YUN, BONG-SIK; HIDAKA, TOMOMI; FURIHATA, KAZUO; SETO, HARUO	1994	12	47	1541-1545	10.7164/antibiotics.47.1541	7844047	Microbial metabolites with tipA promoter inducing activity. III. Thioxamycin and its novel derivative, thioactin, two thiopeptides produced by Streptomyces sp. DP94	article	Journal of Antibiotics	[]	[]	[]	[]	[]	[]	NP0022531	https://www.npatlas.org/explore/compounds/NPA000334
		52	NPA000341	341	Oxopropaline G	C15H14N2O2	254.289	254.106	255.113	277.095	InChI=1S/C15H14N2O2/c1-9-8-16-14(12(19)6-7-18)15-13(9)10-4-2-3-5-11(10)17-15/h2-5,8,17-18H,6-7H2,1H3	LXWBBBQUPXDVAN-UHFFFAOYSA-N	CC1=CN=C(C2=C1C3=CC=CC=C3N2)C(=O)CCO	277	251	Bacterium	Streptomyces	sp. G324	Abe; Enoki; Nakakita; Uchida; Nakamura; Munekata	1993	11	46	1678-1686	10.7164/antibiotics.46.1678	8270489	Novel cytocidal compounds, oxopropalines from Streptomyces sp. G324 producing lavendamycin. II. Physico-chemical properties and structure elucidations	article	Journal of Antibiotics	[]	[]	[]	[]	[]	[]	NP0022839	https://www.npatlas.org/explore/compounds/NPA000341
		53	NPA000344	344	Cyclipostin F	C23H39O7P	458.532	458.243	459.251	481.233	InChI=1S/C23H39O7P/c1-3-21(24)15-13-11-9-7-5-4-6-8-10-12-14-16-28-31(26)29-18-20-17-27-23(25)22(20)19(2)30-31/h20H,3-18H2,1-2H3/t20-,31?/m1/s1	AEULNKPXALBIHK-DXHYANOHSA-N	CCC(=O)CCCCCCCCCCCCCOP1(=O)OC[C@H]2COC(=O)C2=C(O1)C	161	152	Bacterium	Streptomyces	sp. DSM 13381	VÉRTESY, LÁSZLÓ; BECK, BERND; BRÖNSTRUP, MARK; EHRLICH, KLAUS; KURZ, MICHAEL; MÜLLER, GÜNTER; SCHUMMER, DIETMAR; SEIBERT, GERHARD	2002	5	55	480-494	10.7164/antibiotics.55.480	12139017	Cyclipostins, Novel Hormone-sensitive Lipase Inhibitors from Streptomyces sp. DSM 13381. II. Isolation, Structure Elucidation and Biological Properties	article	Journal of Antibiotics	[]	[]	[]	[]	[]	[]	NP0004229	https://www.npatlas.org/explore/compounds/NPA000344
		54	NPA000349	349	Heliquinomycin	C33H30O17	698.586	698.148	699.156	721.138	InChI=1S/C33H30O17/c1-10-23(36)15(44-3)9-18(46-10)48-30-22-25(38)20-13(34)8-14(43-2)24(37)21(20)27(40)29(22)50-33(30)17(35)7-12-5-11-6-16(31(41)45-4)47-32(42)19(11)26(39)28(12)49-33/h5-6,8,10,15,17-18,23,30,35-36,38-40H,7,9H2,1-4H3	MLFZQFHGXSVTGX-UHFFFAOYSA-N	CC1C(C(CC(O1)OC2C3=C(C4=C(C(=C3OC25C(CC6=C(O5)C(=C7C(=C6)C=C(OC7=O)C(=O)OC)O)O)O)C(=O)C(=CC4=O)OC)O)OC)O	281	255	Bacterium	Streptomyces	sp. MJ929-SF2	Chino, Makoto; Nishikawa, Kiyohiro; Umekita, Maya; Hayashi, Chigusa; Yamazaki, Takako; Tsuchida, Toshio; Sawa, Tsutomu; Hamada, Masa; Takeuchi, Tomio	1996	8	49	752-757	10.7164/antibiotics.49.752	8823506	Heliquinomycin, a new inhibitor of DNA helicase, produced by Streptomyces sp. MJ929-SF2. I. Taxonomy, production, isolation, physico-chemical properties and biological activities	article	Journal of Antibiotics	[]	[]	['10.1002/1521-3773(20011217)40:24<4713::aid-anie4713>3.0.co;2-n']	[]	[]	[]	NP0023257	https://www.npatlas.org/explore/compounds/NPA000349
		55	NPA000354	354	Coeligiosin A	C40H60N4O	612.947	612.477	613.484	635.466	InChI=1S/C40H60N4O/c1-4-6-8-10-12-14-16-18-20-23-32-26-28-35(42-32)39(40-38(45-3)31-37(44-40)34-25-22-30-41-34)36-29-27-33(43-36)24-21-19-17-15-13-11-9-7-5-2/h22,25-31,41-42,44H,4-21,23-24H2,1-3H3	NOCVMSYGCYUEIV-UHFFFAOYSA-N	CCCCCCCCCCCC1=NC(=C(C2=CC=C(N2)CCCCCCCCCCC)C3=C(C=C(N3)C4=CC=CN4)OC)C=C1	286	259	Bacterium	Streptomyces	coelicolor M145	Morgenstern, Anne; Paetz, Christian; Behrend, Anne; Spiteller, Dieter	2015	16	21	6027-6032	10.1002/chem.201405733	25760402	Divalent Transition-Metal-Ion Stress Induces Prodigiosin Biosynthesis in Streptomyces coelicolor M145: Formation of Coeligiosins	article	Chemistry - A European Journal	[]	[]	[]	[]	[]	[]	NP0013877	https://www.npatlas.org/explore/compounds/NPA000354
		56	NPA000368	368	1,4,6-trihydroxy-8-pentyl-9,10-anthraquinone	C19H18O5	326.348	326.115	327.123	349.105	InChI=1S/C19H18O5/c1-2-3-4-5-10-8-11(20)9-12-15(10)19(24)17-14(22)7-6-13(21)16(17)18(12)23/h6-9,20-22H,2-5H2,1H3	MRIZQUFULQDLNK-UHFFFAOYSA-N	CCCCCC1=C2C(=CC(=C1)O)C(=O)C3=C(C=CC(=C3C2=O)O)O	46	11	Bacterium	Streptomyces	sp. WS-13394	Wu, Zhao-Yuan; Fang, Wei; Shi, Li-Qiao; Wan, Zhong-Yi; Min, Yong; Wang, Kai-Mei	2014	1	62	118-121	10.1248/cpb.c13-00693	24390501	New cytotoxic alkylated anthraquinone analogues from a soil actinomycete Streptomyces sp. WS-13394	article	Chemical and Pharmaceutical Bulletin	[]	[]	[]	[]	[]	[]	NP0012390	https://www.npatlas.org/explore/compounds/NPA000368
		57	NPA000380	380	Frigocyclinone	C27H29NO6	463.53	463.2	464.207	486.189	InChI=1S/C27H29NO6/c1-13-18(28(3)4)9-10-20(34-13)15-7-8-17-23(24(15)30)26(32)16-6-5-14-11-27(2,33)12-19(29)21(14)22(16)25(17)31/h5-8,13,18,20,30,33H,9-12H2,1-4H3/t13-,18-,20+,27+/m0/s1	VHNOLQAJFPFISB-WAEAEODXSA-N	C[C@H]1[C@H](CC[C@@H](O1)C2=C(C3=C(C=C2)C(=O)C4=C(C3=O)C=CC5=C4C(=O)C[C@](C5)(C)O)O)N(C)C	46	11	Bacterium	Streptomyces	griseus strain NTK 97	Bruntner, Christina; Binder, Tatiana; Pathom-Aree, Wasu; Goodfellow, Michael; Bull, Alan T.; Potterat, Olivier; Puder, Carsten; Hoerer, Stefan; Schmid, Angela; Bolek, Walter; Wagner, Klaus; Mihm, Gerhard; Fiedler, Hans-Peter	2005	5	58	346-349	10.1038/ja.2005.43	16060387	Frigocyclinone, a novel angucyclinone antibiotic produced by a Streptomyces griseus strain from Antarctica	article	Journal of Antibiotics	[]	[]	[]	[]	[]	[]	NP0005961	https://www.npatlas.org/explore/compounds/NPA000380
		58	NPA000387	387	Shengjimycin C2	C48H80N2O16	941.166	940.551	941.558	963.54	InChI=1S/C48H80N2O16/c1-14-37(53)64-46-31(6)60-40(26-48(46,8)56)65-43-30(5)61-47(42(55)41(43)50(11)12)66-44-33(22-23-51)24-27(2)35(63-39-21-20-34(49(9)10)29(4)59-39)19-17-15-16-18-28(3)58-38(54)25-36(45(44)57-13)62-32(7)52/h15-17,19,23,27-31,33-36,39-47,55-56H,14,18,20-22,24-26H2,1-13H3/b16-15-,19-17-	ZQNIKUBSGLQWSO-RKXLPSGMSA-N	CCC(=O)OC1C(OC(CC1(C)O)OC2C(OC(C(C2N(C)C)O)OC3C(CC(C(/C=C\C=C/CC(OC(=O)CC(C3OC)OC(=O)C)C)OC4CCC(C(O4)C)N(C)C)C)CC=O)C)C	307	279	Bacterium	Streptomyces	spiramyceticus F21	Chenghang, Sun; Wei, Jiang; Jie, Huang; Wenzao, Jin; Yiguang, Wang	1999	2	13	120-125	10.3209/saj.13_120	n/a	Shengjimycins. A Group of Hybrid Antibiotics, 4"-Acylspiramycins	article	Actinomycetologica	[]	[]	[]	[]	[]	[]	n/a	https://www.npatlas.org/explore/compounds/NPA000387
		59	NPA000391	391	N-trans-cinnamoyl 2-amino-3a,4,5,6,7,8,9,10,11,12,13,13a-dodecahydrocyclododeca[d]oxazole	C22H30N2O2	354.494	354.231	355.238	377.22	InChI=1S/C22H30N2O2/c25-21(17-16-18-12-8-7-9-13-18)24-22-23-19-14-10-5-3-1-2-4-6-11-15-20(19)26-22/h7-9,12-13,16-17,19-20H,1-6,10-11,14-15H2,(H,23,24,25)/b17-16+/t19-,20-/m1/s1	XZORUNHMSUAKIS-YBNLGUDHSA-N	C1CCCCC[C@@H]2[C@@H](CCCC1)N=C(O2)NC(=O)/C=C/C3=CC=CC=C3	310	282	Bacterium	Streptomyces	sp.	Pu, Xiang; Li, Guangzhou; Yang, Tao; Li, Guoyou; Yi, Jinhai; Zhang, Guolin; Luo, Yinggang	2013	7	27	603-608	10.1080/14786419.2012.682997	22548364	A new cyclododeca[d]oxazole derivative from Streptomyces spp. CIBYL1	article	Natural Product Research	[]	[]	[]	[]	[]	[]	NP0010789	https://www.npatlas.org/explore/compounds/NPA000391
		60	NPA000393	393	Tetrangulol	C19H12O4	304.301	304.074	305.081	327.063	InChI=1S/C19H12O4/c1-9-7-10-5-6-12-17(15(10)14(21)8-9)19(23)11-3-2-4-13(20)16(11)18(12)22/h2-8,20-21H,1H3	NFUYRESOTVGLRL-UHFFFAOYSA-N	CC1=CC(=C2C(=C1)C=CC3=C2C(=O)C4=C(C3=O)C(=CC=C4)O)O	46	11	Bacterium	Streptomyces	rimosus	Kuntsmann, M P; Mitscher, L A	1966	9	31	2920-2925	10.1021/jo01347a043	5919937	The structural characterization of tetrangomycin and tetrangulol	article	Journal of Organic Chemistry	[]	[]	[]	[]	[]	[]	NP0021781	https://www.npatlas.org/explore/compounds/NPA000393
		61	NPA000400	400	6-deoxy-13-hydroxy-8,11-dionedihydrogranaticin B	C28H32O11	544.553	544.194	545.202	567.184	InChI=1S/C28H32O11/c1-10-16(29)4-5-20(37-10)39-18-9-17-23-24(28(18,35)12(3)38-17)27(34)22-15(25(23)32)7-13-6-14(8-19(30)31)36-11(2)21(13)26(22)33/h7,10-12,14,16-18,20,29,33,35H,4-6,8-9H2,1-3H3,(H,30,31)/t10-,11-,12+,14+,16-,17+,18+,20-,28+/m0/s1	ZJPBUJSZARGKRN-RZLQFGFSSA-N	C[C@H]1[C@H](CC[C@@H](O1)O[C@@H]2C[C@@H]3C4=C([C@]2([C@H](O3)C)O)C(=O)C5=C(C6=C(C[C@@H](O[C@H]6C)CC(=O)O)C=C5C4=O)O)O	314	285	Bacterium	Streptomyces	sp. CPCC 200532	Jiang, Bingya; Li, Shufen; Zhao, Wei; Li, Ting; Zuo, Lijie; Nan, Yanni; Wu, Linzhuan; Liu, Hongyu; Yu, Liyan; Shan, Guangzhi; Zuo, Limin	2014	9	77	2130-2133	10.1021/np500138k	25153802	6-Deoxy-13-hydroxy-8,11-dione-dihydrogranaticin B, an intermediate in granaticin biosynthesis, from Streptomyces sp. CPCC 200532	article	Journal of Natural Products	[]	[]	[]	[]	[]	[]	NP0013233	https://www.npatlas.org/explore/compounds/NPA000400
		62	NPA000401	401	Liposidomycin X-(III)	C41H65N5O18	915.988	915.433	916.44	938.422	InChI=1S/C41H65N5O18/c1-5-6-7-8-9-10-11-12-13-22(60-27(50)17-21(2)16-26(48)49)18-28(51)61-24-20-44(3)30(37(56)45(4)29(24)39(57)58)35(64-40-34(55)31(52)23(19-42)62-40)36-32(53)33(54)38(63-36)46-15-14-25(47)43-41(46)59/h14-15,21-24,29-36,38,40,52-55H,5-13,16-20,42H2,1-4H3,(H,48,49)(H,57,58)(H,43,47,59)	VVLFISHNJLAURF-UHFFFAOYSA-N	CCCCCCCCCCC(CC(=O)OC1CN(C(C(=O)N(C1C(=O)O)C)C(C2C(C(C(O2)N3C=CC(=O)NC3=O)O)O)OC4C(C(C(O4)CN)O)O)C)OC(=O)CC(C)CC(=O)O	315	286	Bacterium	Streptomyces	sp. (SN-1061M)	KIMURA, KEN-ICHI; IKEDA, YOSHIKAZU; KAGAMI, SHINOBU; YOSHIHAMA, MAKOTO; UBUKATA, MAKOTO; ESUMI, YASUAKI; OSADA, HIROYUKI; ISONO, KIYOSHI	1998	7	51	647-654	10.7164/antibiotics.51.647	9727391	New Types of Liposidomycins that Inhibit Bacterial Peptidoglycan Synthesis and are Produced by Streptomyces. II. Isolation and Structure Elucidation	article	Journal of Antibiotics	[]	[]	[]	[]	[]	[]	NP0023818	https://www.npatlas.org/explore/compounds/NPA000401
		63	NPA000409	409	Bezerramycin A	C14H11N3O4	285.259	285.075	286.082	308.064	InChI=1S/C14H11N3O4/c15-12-8(19)4-10-13(11(12)14(16)20)17-7-3-6(5-18)1-2-9(7)21-10/h1-4,18H,5,15H2,(H2,16,20)	HNZCCGYVANEENU-UHFFFAOYSA-N	C1=CC2=C(C=C1CO)N=C3C(=CC(=O)C(=C3C(=O)N)N)O2	321	291	Bacterium	Streptomyces	griseus strain (HKI 0545, DSM 41823)	Gomes, PatrÃ­cia Bezerra; Nett, Markus; Dahse, Hans-Martin; Sattler, Isabel; Martin, Karin; Hertweck, Christian	2010	2	2010	231-235	10.1002/ejoc.200901206	n/a	Bezerramycins A-C, Antiproliferative Phenoxazinones from Streptomyces griseus Featuring Carboxy, Carboxamide or Nitrile Substituents	article	European Journal of Organic Chemistry	[]	[]	[]	[]	[]	[]	NP0230010	https://www.npatlas.org/explore/compounds/NPA000409
		64	NPA000414	414	Rapamycin	C51H79NO13	914.187	913.555	914.562	936.544	InChI=1S/C51H79NO13/c1-30-16-12-11-13-17-31(2)42(61-8)28-38-21-19-36(7)51(60,65-38)48(57)49(58)52-23-15-14-18-39(52)50(59)64-43(33(4)26-37-20-22-40(53)44(27-37)62-9)29-41(54)32(3)25-35(6)46(56)47(63-10)45(55)34(5)24-30/h11-13,16-17,25,30,32-34,36-40,42-44,46-47,53,56,60H,14-15,18-24,26-29H2,1-10H3/b13-11+,16-12+,31-17+,35-25+/t30-,32-,33-,34-,36-,37+,38+,39+,40-,42+,43+,44-,46-,47+,51-/m1/s1	QFJCIRLUMZQUOT-HPLJOQBZSA-N	C[C@@H]1CC[C@H]2C[C@@H](/C(=C/C=C/C=C/[C@H](C[C@H](C(=O)[C@@H]([C@@H](/C(=C/[C@H](C(=O)C[C@H](OC(=O)[C@@H]3CCCCN3C(=O)C(=O)[C@@]1(O2)O)[C@H](C)C[C@@H]4CC[C@H]([C@@H](C4)OC)O)C)/C)O)OC)C)C)/C)OC	326	296	Bacterium	Streptomyces	hygroscopicus NRRL 5491	Sehgal, S N; Baker, H; Vézina, C	1975	10	28	727-732	10.7164/antibiotics.28.727	1102509	Rapamycin (AY-22,989), a new antifungal antibiotic. II. Fermentation, isolation and characterization	article	Journal of Antibiotics	[]	[]	['10.1002/anie.200604053', '10.1002/chem.200801656']	['BGC0001040']	['CCMSLIB00000078008%1%Rapamycin&(Sirolimus)', 'CCMSLIB00010124753%CCG-208261 CollisionEnergy:205060%3', 'CCMSLIB00010124754%CCG-208261 CollisionEnergy:205060%3', 'CCMSLIB00008851479%Rapamycin [M+NH4]+%3', 'CCMSLIB00010110635%Rapamycin CollisionEnergy:102040%3', 'CCMSLIB00010110636%Rapamycin CollisionEnergy:102040%3', 'CCMSLIB00010110637%Rapamycin CollisionEnergy:102040%3', 'CCMSLIB00010110638%Ra…	[]	NP0003472	https://www.npatlas.org/explore/compounds/NPA000414
		65	NPA000418	418	4-Hydroxybenzoyl 6-Deoxy-α-L-talopyranoside	C13H16O7	284.264	284.09	285.097	307.079	InChI=1S/C13H16O7/c1-6-9(15)10(16)11(17)13(19-6)20-12(18)7-2-4-8(14)5-3-7/h2-6,9-11,13-17H,1H3/t6?,9?,10-,11?,13?/m0/s1	GDBUPEWJRQHTCI-KQGNXINPSA-N	CC1C([C@@H](C(C(O1)OC(=O)C2=CC=C(C=C2)O)O)O)O	46	11	Bacterium	Streptomyces	strain G√∂M1	Bitzer, Jens; Zeeck, Axel	2006	16	2006	3661-3666	10.1002/ejoc.200600221	n/a	6-Deoxy-α-L-talopyranosides from Streptomyces sp	article	European Journal of Organic Chemistry	[]	[]	[]	[]	[]	[]	NP0201396	https://www.npatlas.org/explore/compounds/NPA000418
		66	NPA000419	419	NW-G03	C35H47ClN10O7	755.277	754.332	755.339	777.321	InChI=1S/C35H47ClN10O7/c1-18(2)27-33(52)46-25(10-7-15-39-46)32(51)45-23(8-5-14-38-45)30(49)42(4)19(3)29(48)44-24(9-6-13-37-44)31(50)43-26(28(47)41-27)17-35(53)21-12-11-20(36)16-22(21)40-34(35)43/h11-12,15-16,18-19,23-27,34,37-38,40,53H,5-10,13-14,17H2,1-4H3,(H,41,47)	FGMCUFNEUQEQNL-UHFFFAOYSA-N	CC1C(=O)N2C(CCCN2)C(=O)N3C(CC4(C3NC5=C4C=CC(=C5)Cl)O)C(=O)NC(C(=O)N6C(CCC=N6)C(=O)N7C(CCCN7)C(=O)N1C)C(C)C	329	298	Bacterium	Streptomyces	alboflavus	Guo, Zhengyan; Shen, Ling; Zhang, Jiwen; Xin, Hongmei; Liu, Wei; Ji, Zhiqin; Wu, Wenjun	2011	12	64	789-794	10.1038/ja.2011.88	22027913	NW-G03, a related cyclic hexapeptide compound of NW-G01, produced by Streptomyces alboflavus 313	article	Journal of Antibiotics	[]	[]	[]	[]	[]	[]	NP0010454	https://www.npatlas.org/explore/compounds/NPA000419
		67	NPA000424	424	HS071	C12H18O4	226.272	226.12	227.128	249.11	InChI=1S/C12H18O4/c1-3-4-5-6-10-11(12(14)15-2)9(7-13)8-16-10/h8,13H,3-7H2,1-2H3	BBRGDPBUQJUNSV-UHFFFAOYSA-N	CCCCCC1=C(C(=CO1)CO)C(=O)OC	332	301	Bacterium	Streptomyces	sp. HS-HY-071	Wang, Jidong; Zhang, Hui; Yang, Xiaohu; Zhou, Yue; Wang, Haibin; Bai, Hua	2008	10	61	623-626	10.1038/ja.2008.82	19168976	HS071, a new furan-type cytotoxic metabolite from Streptomyces sp. HS-HY-071	article	Journal of Antibiotics	[]	[]	[]	[]	[]	[]	NP0008235	https://www.npatlas.org/explore/compounds/NPA000424
		68	NPA000427	427	(±)-hemi-oxanthromicin A	C18H16O6	328.32	328.095	329.102	351.084	InChI=1S/C18H16O6/c1-7-4-5-9-14(15(7)20)16(21)12-8(2)13(17(22)23)11(19)6-10(12)18(9,3)24/h4-6,19-20,24H,1-3H3,(H,22,23)	PNVBFQKQGYNSAB-UHFFFAOYSA-N	CC1=C(C2=C(C=C1)C(C3=CC(=C(C(=C3C2=O)C)C(=O)O)O)(C)O)O	206	193	Bacterium	Streptomyces	sp.	Salim, Angela A.; Xiao, Xue; Cho, Kwang-Jin; Piggott, Andrew M.; Lacey, Ernest; Hancock, John F.; Capon, Robert J.	2014	27	12	4872-4878	10.1039/c4ob00745j	24875924	Rare Streptomyces sp. polyketides as modulators of K-Ras localisation	article	Organic & Biomolecular Chemistry	[]	[]	[]	[]	[]	[]	NP0012878	https://www.npatlas.org/explore/compounds/NPA000427
		69	NPA000431	431	Lactoquinomycin	C24H27NO8	457.479	457.174	458.181	480.163	InChI=1S/C24H27NO8/c1-9-17-19(24-15(31-9)8-16(26)33-24)22(29)12-6-5-11(21(28)18(12)23(17)30)14-7-13(25(3)4)20(27)10(2)32-14/h5-6,9-10,13-15,20,24,27-28H,7-8H2,1-4H3/t9-,10-,13-,14-,15-,20-,24+/m1/s1	NYJGMJFBEVSQNN-CNRHASOASA-N	C[C@@H]1[C@H]([C@@H](C[C@@H](O1)C2=C(C3=C(C=C2)C(=O)C4=C(C3=O)[C@H](O[C@H]5[C@@H]4OC(=O)C5)C)O)N(C)C)O	338	306	Bacterium	Streptomyces	tanashiensis	OKABE, TAKAYOSHI; NOMOTO, KUNIKO; FUNABASHI, HIROSHI; OKUDA, SHIGENOBU; SUZUKI, HIDEO; TANAKA, NOBUO	1985	10	1985	1333-1336	10.7164/antibiotics.38.1333	3840792	Lactoquinomycin, a novel anticancer antibiotic	article	Journal of Antibiotics	[]	[]	[]	['BGC0000245']	['CCMSLIB00001059692%3%medermycin']	[]	NP0021287	https://www.npatlas.org/explore/compounds/NPA000431
		70	NPA000436	436	Sordarin-1-glucose ester	C33H50O13	654.75	654.325	655.332	677.314	InChI=1S/C33H50O13/c1-14(2)20-8-17-9-31(12-35)19-7-6-15(3)18(19)10-32(17,13-43-28-26(40)24(38)27(42-5)16(4)44-28)33(20,31)30(41)46-29-25(39)23(37)22(36)21(11-34)45-29/h8,12,14-19,21-29,34,36-40H,6-7,9-11,13H2,1-5H3/t15-,16?,17?,18-,19-,21?,22?,23?,24?,25?,26?,27?,28?,29?,31?,32?,33?/m1/s1	NLDDAQSAGIEQAK-IGEXOZPXSA-N	C[C@@H]1CC[C@@H]2[C@@H]1CC3(C4CC2(C3(C(=C4)C(C)C)C(=O)OC5C(C(C(C(O5)CO)O)O)O)C=O)COC6C(C(C(C(O6)C)OC)O)O	340	307	Bacterium	Streptomyces	capreolus	Hall, R M; Dawson, M J; Jones, C A; Roberts, A D; Sidebottom, P J; Stead, P; Taylor, N L	2001	11	54	948-957	10.7164/antibiotics.54.948	11827037	The production of novel sordarin analogues by biotransformation	article	Journal of Antibiotics	[]	[]	[]	[]	[]	[]	NP0004015	https://www.npatlas.org/explore/compounds/NPA000436
		71	NPA000445	445	Kerriamycin A	C43H54O17	842.888	842.336	843.343	865.325	InChI=1S/C43H54O17/c1-18-25(44)8-10-32(55-18)60-43-30(46)16-41(5,52)17-42(43,53)13-12-24-35(43)40(51)23-7-6-22(38(49)34(23)39(24)50)28-15-29(37(48)21(4)54-28)59-31-11-9-27(19(2)56-31)58-33-14-26(45)36(47)20(3)57-33/h6-7,12-13,18-21,25,27-29,31-33,36-37,44,47-49,52-53H,8-11,14-17H2,1-5H3/t18-,19-,20+,21+,25-,27-,28+,29+,31-,32-,33-,36+,37+,41-,42-,43-/m0/s1	XRDAMDDZBYHZDC-OVVPFSOKSA-N	C[C@H]1[C@H](CC[C@@H](O1)O[C@]23C(=O)C[C@](C[C@]2(C=CC4=C3C(=O)C5=C(C4=O)C(=C(C=C5)[C@H]6C[C@H]([C@@H]([C@H](O6)C)O)O[C@H]7CC[C@@H]([C@@H](O7)C)O[C@H]8CC(=O)[C@@H]([C@H](O8)C)O)O)O)(C)O)O	46	11	Bacterium	Streptomyces	violaceolatus	Hayakawa, Y; Iwakiri, T; Imamura, K; Seto, H; Otake, N	1985	7	38	960-963	10.7164/antibiotics.38.960	3839784	Studies on the isotetracenone antibiotics. II. Kerriamycins A, B and C, new antitumor antibiotics	article	Journal of Antibiotics	[]	[]	[]	[]	[]	[]	NP0021279	https://www.npatlas.org/explore/compounds/NPA000445
		72	NPA000449	449	Indoxamycin F	C22H30O4	358.478	358.214	359.222	381.204	InChI=1S/C22H30O4/c1-8-12(2)18-21(6)11-13(3)16-20(5,10-9-15(23)24)17(25)14(4)19(26-18)22(16,21)7/h8-11,16-19,25H,4H2,1-3,5-7H3,(H,23,24)/b10-9+,12-8-/t16-,17-,18-,19+,20+,21+,22-/m1/s1	KGHZJTNBQYMYSR-KIMKDBTQSA-N	C/C=C(/C)\[C@@H]1[C@@]2(C=C([C@H]3[C@@]2([C@@H](O1)C(=C)[C@H]([C@@]3(C)/C=C/C(=O)O)O)C)C)C	348	314	Bacterium	Streptomyces	sp.	Sato, Seizo; Iwata, Fumie; Mukai, Takako; Yamada, Shoichi; Takeo, Jiro; Abe, Akihisa; Kawahara, Hiroyuki	2009	15	74	5502-5509	10.1021/jo900667j	19572603	Indoxamycins A-F. Cytotoxic tricycklic polypropionates from a marine-derived actinomycete	article	Journal of Organic Chemistry	[]	[]	[]	[]	[]	[]	NP0008561	https://www.npatlas.org/explore/compounds/NPA000449
		73	NPA000450	450	(9R,10S)-7-Desoxy-z-rhodomycinone	C22H20O8	412.394	412.116	413.123	435.105	InChI=1S/C22H20O8/c1-3-22(29)8-7-10-13(16(22)21(28)30-2)20(27)15-14(18(10)25)19(26)12-9(17(15)24)5-4-6-11(12)23/h4-6,16,23,25,27,29H,3,7-8H2,1-2H3/t16-,22-/m1/s1	KXNYQVVGFPFVJR-OPAMFIHVSA-N	CC[C@]1(CCC2=C(C3=C(C(=C2[C@@H]1C(=O)OC)O)C(=O)C4=C(C3=O)C(=CC=C4)O)O)O	46	11	Bacterium	Streptomyces	sp. Eg23	Abdelfattah, Mohamed S.	2008	11	24	2619-2625	10.1007/s11274-008-9787-2	n/a	Screening of terrestrial Streptomyces leading to identification of new stereoisomeric anthracyclines	article	World Journal of Microbiology and Biotechnology	[]	[]	[]	[]	[]	[]	NP0289661	https://www.npatlas.org/explore/compounds/NPA000450
		74	NPA000464	464	Cochleamycin B	C21H26O5	358.434	358.178	359.185	381.167	InChI=1S/C21H26O5/c1-10-5-16-15(19(10)25-11(2)22)4-3-12-6-13-7-14-8-18(23)21(13,9-17(12)16)20(24)26-14/h3-4,10,12-17,19H,5-9H2,1-2H3/t10-,12+,13?,14+,15-,16-,17-,19-,21-/m1/s1	JOYRWDFJPHYGNB-MBEYJWDMSA-N	C[C@@H]1C[C@H]2[C@@H]3C[C@@]45C(C[C@@H](CC4=O)OC5=O)C[C@@H]3C=C[C@H]2[C@@H]1OC(=O)C	361	218	Bacterium	Streptomyces	sp. DT136	Shindo; Matsuoka; Kawai	1996	3	49	241-243	10.7164/antibiotics.49.241	8626237	Studies on cochleamycins, novel antitumor antibiotics: I. Taxonomy, production, isolation and biological activities	article	Journal of Antibiotics	[]	[]	[]	[]	[]	[]	NP0023108	https://www.npatlas.org/explore/compounds/NPA000464
		75	NPA000473	473	Antimycin A3	C26H36N2O9	520.579	520.242	521.249	543.231	InChI=1S/C26H36N2O9/c1-6-7-9-18-23(37-20(30)12-14(2)3)16(5)36-26(34)21(15(4)35-25(18)33)28-24(32)17-10-8-11-19(22(17)31)27-13-29/h8,10-11,13-16,18,21,23,31H,6-7,9,12H2,1-5H3,(H,27,29)(H,28,32)/t15-,16+,18-,21+,23+/m0/s1	PVEVXUMVNWSNIG-MUEDQRLYSA-N	CCCC[C@H]1[C@@H]([C@H](OC(=O)[C@@H]([C@@H](OC1=O)C)NC(=O)C2=C(C(=CC=C2)NC=O)O)C)OC(=O)CC(C)C	119	113	Bacterium	Streptomyces	sp.	Van Tamelen, EE; Dickie, JP; Loomans, ME; Dewey, RS; Strong, FM	1961	7	83	1639-1646	10.1021/ja01468a023	n/a	The Chemistry of Antimycin A. X. Structure of the Antimycins (1)	article	Journal of the American Chemical Society	[]	[]	['10.7164/antibiotics.22.580']	[]	['CCMSLIB00012102396%Suspect related to Antimycin A3 (predicted molecular formula SIRIUS: C30H36N6O5 / BUDDY: C34H40O7) with delta m/z 40.016 (putative explanation: unspecified; atomic difference: 2C,2H,1N) [M+H]+%4', 'CCMSLIB00003136794%Spectral Match to Antimycin A3 from NIST14%3', 'CCMSLIB00009942183%Suspect related to Antimycin A3 (predicted molecular formula: C24H26N6O5) with delta m/z -42.0…	[]	NP0314778	https://www.npatlas.org/explore/compounds/NPA000473
		76	NPA000485	485	Not named	C28H38N2O10	562.616	562.253	563.26	585.242	InChI=1S/C28H38N2O10/c1-8-15(4)22-26(36)39-19(12-14(2)3)23(33)28(6,7)27(37)38-16(5)20(25(35)40-22)30-24(34)17-10-9-11-18(21(17)32)29-13-31/h9-11,13-16,19-20,22,32H,8,12H2,1-7H3,(H,29,31)(H,30,34)/t15?,16-,19?,20-,22?/m0/s1	DGUFUEHCXSEKMT-GBCVEWGJSA-N	CCC(C)C1C(=O)OC(C(=O)C(C(=O)O[C@H]([C@@H](C(=O)O1)NC(=O)C2=C(C(=CC=C2)NC=O)O)C)(C)C)CC(C)C	119	113	Bacterium	Streptomyces	sp. ML55	Ueda, Jun-ya; Nagai, Aya; Izumikawa, Miho; Chijiwa, Shuhei; Takagi, Motoki; Shin-ya, Kazuo	2008	4	61	241-244	10.1038/ja.2008.35	18503204	A Novel Antimycin-like Compound, JBIR-06, from Streptomyces sp. ML55	article	Journal of Antibiotics	[]	[]	[]	[]	[]	[]	NP0269002	https://www.npatlas.org/explore/compounds/NPA000485
		77	NPA000495	495	WS-7338 D	C29H40N6O7	584.674	584.296	585.303	607.285	InChI=1S/C29H40N6O7/c1-14(2)23-28(41)33-21(12-17-13-30-19-9-7-6-8-18(17)19)27(40)32-20(10-11-22(36)37)26(39)31-16(5)25(38)34-24(15(3)4)29(42)35-23/h6-9,13-16,20-21,23-24,30H,10-12H2,1-5H3,(H,31,39)(H,32,40)(H,33,41)(H,34,38)(H,35,42)(H,36,37)/t16-,20+,21-,23+,24-/m0/s1	DSYDICXVMGUOGE-UWLAMGOFSA-N	C[C@H]1C(=O)N[C@H](C(=O)N[C@@H](C(=O)N[C@H](C(=O)N[C@@H](C(=O)N1)CCC(=O)O)CC2=CNC3=CC=CC=C32)C(C)C)C(C)C	26	25	Bacterium	Streptomyces	sp 7338	Miyata; Hashimoto; Masui; Ezaki; Takase; Nishikawa; Kiyoto; Okuhara; Kohsaka	1992	1	45	74-82	10.7164/antibiotics.45.74	1312521	WS-7338, new endothelin receptor antagonists isolated from Streptomyces sp. No. 7338. I. Taxonomy, fermentation, isolation, physico-chemical properties and biological activities	article	Journal of Antibiotics	[]	[]	[]	[]	['CCMSLIB00000577701%WS-7338-D_32404_dereplictor_pv_1.0267e-15%3']	[]	NP0004746	https://www.npatlas.org/explore/compounds/NPA000495
		78	NPA000499	499	Tetrapetalone C	C26H33NO8	487.549	487.221	488.228	510.21	InChI=1S/C26H33NO8/c1-6-25-11-12(2)20-13(3)21(35-19-8-7-17(29)14(4)34-19)16-9-15(28)10-18(26(16,20)33)27(25)23(31)24(5,32)22(25)30/h9-11,13-14,17,19-21,29,32-33H,6-8H2,1-5H3/t13-,14-,17-,19+,20-,21+,24-,25+,26+/m1/s1	YPOBBZYXYSNZKF-KAWSAFBHSA-N	CC[C@@]12C=C([C@@H]3[C@H]([C@@H](C4=CC(=O)C=C([C@]34O)N1C(=O)[C@](C2=O)(C)O)O[C@H]5CC[C@H]([C@H](O5)C)O)C)C	386	348	Bacterium	Streptomyces	sp. USF-4727	Komoda, Toshikazu; Kishi, Madoka; Abe, Naoki; Sugiyama, Yasumasa; Hirota, Akira	2004	4	68	903-908	10.1271/bbb.68.903	15118321	Novel lipoxygenase inhibitors, tetrapetalone B, C, and D from Streptomyces sp	article	Bioscience Biotechnology and Biochemistry	[]	[]	[]	['BGC0001798']	[]	[]	NP0005317	https://www.npatlas.org/explore/compounds/NPA000499
		79	NPA000504	504	2,3-dihydroxy-N-benzoylserine dimer	C20H20N2O11	464.383	464.107	465.114	487.096	InChI=1S/C20H20N2O11/c23-7-11(21-17(28)9-3-1-5-13(24)15(9)26)20(32)33-8-12(19(30)31)22-18(29)10-4-2-6-14(25)16(10)27/h1-6,11-12,23-27H,7-8H2,(H,21,28)(H,22,29)(H,30,31)/t11-,12-/m0/s1	KLXJDVFEFZPIMN-RYUDHWBXSA-N	C1=CC(=C(C(=C1)O)O)C(=O)N[C@@H](CO)C(=O)OC[C@@H](C(=O)O)NC(=O)C2=C(C(=CC=C2)O)O	34	33	Bacterium	Streptomyces	sp.	Fiedler, H P; Krastel, P; Müller, J; Gebhardt, K; Zeeck, A	2001	2	196	147-151	10.1111/j.1574-6968.2001.tb10556.x	11267771	Enterobactin: the characteristic catecholate siderophore of Enterobacteriaceae is produced by Streptomyces species	article	FEMS Microbiology Letters	[]	[]	[]	[]	[]	[]	NP0003629	https://www.npatlas.org/explore/compounds/NPA000504
		80	NPA000526	526	Teleocidin B-2	C28H41N3O2	451.655	451.32	452.327	474.309	InChI=1S/C28H41N3O2/c1-9-27(6)10-11-28(7,17(4)5)20-13-21-22-18(14-29-24(22)23(20)27)12-19(15-32)30-26(33)25(16(2)3)31(21)8/h9,13-14,16-17,19,25,29,32H,1,10-12,15H2,2-8H3,(H,30,33)/t19-,25-,27+,28+/m0/s1	PEYTUVXFLCCGCC-FENHPFPBSA-N	CC(C)[C@H]1C(=O)N[C@@H](CC2=CNC3=C4C(=CC(=C23)N1C)[C@@](CC[C@@]4(C)C=C)(C)C(C)C)CO	402	361	Bacterium	Streptomyces	mediocidicus	Hitotsuyanagi, Yukio; Fujiki, Hirota; Suganuma, Masami; Aimi, Norio; Sakai, Shinichiro; Endo, Yasuyuki; Shudo, Koichi; Sugimura, Takashi	1984	10	32	4233-4236	10.1248/cpb.32.4233	6442218	Isolation and structure elucidation of teleocidin B-1, B-2, B-3, and B-4	article	Chemical and Pharmaceutical Bulletin	[]	[]	[]	[]	[]	[]	NP0021857	https://www.npatlas.org/explore/compounds/NPA000526
		81	NPA000535	535	1-acetoxy-N-salicyloyl-2-aminopropan-3-ol	C12H15NO5	253.254	253.095	254.102	276.084	InChI=1S/C12H15NO5/c1-8(15)18-7-9(6-14)13-12(17)10-4-2-3-5-11(10)16/h2-5,9,14,16H,6-7H2,1H3,(H,13,17)	NGQHCSMZAYNZLC-UHFFFAOYSA-N	CC(=O)OCC(CO)NC(=O)C1=CC=CC=C1O	34	33	Bacterium	Streptomyces	hygroscopicus	Shamim Hossain; Aslam Hossain; Mukhlesur Rahman; Mojid Mondol; Bhuiyan; Gray, Alexander I.; Flores, Maria E.; Rashid, Mohammad A.	2004	14	65	2147-2151	10.1016/j.phytochem.2004.06.010	15279987	Amides from the fungus Streptomyces hygroscopicus and their antimicrobial activity	article	Phytochemistry	[]	[]	[]	[]	[]	[]	NP0005448	https://www.npatlas.org/explore/compounds/NPA000535
		82	NPA000547	547	Halawanone C	C21H20O7	384.384	384.121	385.128	407.11	InChI=1S/C21H20O7/c1-9-6-11(28-16-8-15(23)19(24)10(2)27-16)7-13-17(9)21(26)18-12(20(13)25)4-3-5-14(18)22/h3-7,10,15-16,19,22-24H,8H2,1-2H3/t10-,15-,16+,19-/m1/s1	UMOJVSPPJLAURW-WEYDICRYSA-N	C[C@@H]1[C@H]([C@@H](C[C@@H](O1)OC2=CC(=C3C(=C2)C(=O)C4=C(C3=O)C(=CC=C4)O)C)O)O	419	378	Bacterium	Streptomyces	sp.	Ford, Paul W.; Gadepalli, Madhavi; Davidson, Bradley S.	1998	10	61	1232-1236	10.1021/np980126y	9784158	Halawanones A-D, New Polycyclic Quinones from a Marine-Derived Streptomycete	article	Journal of Natural Products	[]	[]	[]	[]	[]	[]	NP0023846	https://www.npatlas.org/explore/compounds/NPA000547
		83	NPA000549	549	Panglimycin D	C19H18O7	358.346	358.105	359.113	381.094	InChI=1S/C19H18O7/c1-6-5-9(21)11-12(14(6)22)16-18(26-16)19(25)13(11)15(23)7-3-2-4-8(20)10(7)17(19)24/h2-4,6,13-14,16-18,20,22,24-25H,5H2,1H3/t6-,13-,14+,16?,17+,18?,19+/m1/s1	BTQRYNYWJXULFC-UOAXAPRPSA-N	C[C@@H]1CC(=O)C2=C([C@H]1O)C3C(O3)[C@@]4([C@H]2C(=O)C5=C([C@@H]4O)C(=CC=C5)O)O	109	11	Bacterium	Streptomyces	sp. strain ICBB8230	Fotso, Serge; Mahmud, Taifo; Zabriskie, T. Mark; Santosa, Dwi Andreas; Sulastri; Proteau, Philip J.	2008	1	71	61-65	10.1021/np0704102	18081255	Angucyclinones from an Indonesian Streptomyces sp	article	Journal of Natural Products	[]	[]	[]	[]	[]	[]	NP0007461	https://www.npatlas.org/explore/compounds/NPA000549
		84	NPA000556	556	Not named	C9H18N4O	198.27	198.148	199.155	221.137	InChI=1S/C9H18N4O/c10-7-2-1-6(5-7)9(14)13-4-3-8(11)12/h6-7H,1-5,10H2,(H3,11,12)(H,13,14)	YLJXZSWHZFXCDY-UHFFFAOYSA-N	C1CC(CC1C(=O)NCCC(=N)N)N	423	382	Bacterium	Streptomyces	flavochromogenes	Nakamura, Shoshiro	1961	8	9	641-645	10.1248/cpb.9.641	n/a	Structure of Amidinomycin	article	Chemical and Pharmaceutical Bulletin	[]	[]	[]	[]	[]	[]	NP0221529	https://www.npatlas.org/explore/compounds/NPA000556
		85	NPA000561	561	K1115 A	C18H14O6	326.304	326.079	327.086	349.068	InChI=1S/C18H14O6/c1-2-4-8-13-10(7-12(20)15(8)18(23)24)16(21)9-5-3-6-11(19)14(9)17(13)22/h3,5-7,19-20H,2,4H2,1H3,(H,23,24)	FNFBCXUSCQLQFP-UHFFFAOYSA-N	CCCC1=C2C(=CC(=C1C(=O)O)O)C(=O)C3=C(C2=O)C(=CC=C3)O	46	11	Bacterium	Streptomyces	griseorubiginosus (Mer-K1115)	Goto, Masaki; Masegi, Masa-Aki; Yamauchi, Toshihiko; Chiba, Ken-Ichi; Kuboi, Yoshikazu; Harada, Koukichi; Naruse, Nobuaki	1998	6	51	539-544	10.7164/antibiotics.51.539	9711216	K1115 A, a new anthraquinone derivative that inhibits the binding of activator protein-1 (AP-1) to its recognition sites. I. Biological activities	article	Journal of Antibiotics	[]	[]	[]	[]	[]	[]	NP0023785	https://www.npatlas.org/explore/compounds/NPA000561
		86	NPA000563	563	Dehydrocineromycin B	C17H24O4	292.375	292.168	293.175	315.157	InChI=1S/C17H24O4/c1-12-6-5-7-13(2)15(18)8-10-17(4,20)11-9-16(19)21-14(12)3/h7-12,14,20H,5-6H2,1-4H3/b10-8+,11-9+,13-7+/t12-,14+,17+/m0/s1	RZPYXXIOJYPPLT-LKSZNYMUSA-N	C[C@H]1CC/C=C(/C(=O)/C=C/[C@@](/C=C/C(=O)O[C@@H]1C)(C)O)\C	427	385	Bacterium	Streptomyces	griseoviridis strain FH-S 1832	Schneider; Spath; Breiding-Mack; Zeeck; Grabley; Thiericke	1996	5	49	438-446	10.7164/antibiotics.49.438	8682720	New cineromycins and musacins obtained by metabolite pattern analysis of Streptomyces griseoviridis (FH-S 1832). II. Structure elucidation	article	Journal of Antibiotics	[]	[]	[]	[]	[]	[]	NP0023169	https://www.npatlas.org/explore/compounds/NPA000563
		87	NPA000567	567	YF-044-P-D	C43H57N5O9	787.955	787.416	788.423	810.405	InChI=1S/C43H57N5O9/c1-26(2)39(47-36(51)23-31-19-13-8-14-20-31)43(57)48-40(27(3)4)42(56)46-32(21-29-15-9-6-10-16-29)34(49)24-37(52)44-28(5)41(55)45-33(35(50)25-38(53)54)22-30-17-11-7-12-18-30/h6-20,26-28,32-35,39-40,49-50H,21-25H2,1-5H3,(H,44,52)(H,45,55)(H,46,56)(H,47,51)(H,48,57)(H,53,54)	AQRATHKYNQIHRE-UHFFFAOYSA-N	CC(C)C(C(=O)NC(C(C)C)C(=O)NC(CC1=CC=CC=C1)C(CC(=O)NC(C)C(=O)NC(CC2=CC=CC=C2)C(CC(=O)O)O)O)NC(=O)CC3=CC=CC=C3	428	386	Bacterium	Streptomyces	sp. YF-044P	SATO, TSUTOMU; SHIBAZAKI, MITSUYOSHI; YAMAGUCHI, HIROSHI; ABE, KENJI; MATSUMOTO, HISAO; SHIMIZU, MINORU	1994	5	47	588-590	10.7164/antibiotics.47.588	8040057	Novel Candida albicans aspartyl protease inhibitor. II. A new pepstatin-ahpatinin group inhibitor,YF-044-D	article	Journal of Antibiotics	[]	[]	[]	[]	[]	[]	NP0022644	https://www.npatlas.org/explore/compounds/NPA000567
		88	NPA000580	580	Shengjimycin E	C48H82N2O15	927.183	926.572	927.579	949.561	InChI=1S/C48H82N2O15/c1-27(2)23-37(53)63-46-32(7)60-40(26-48(46,8)56)64-43-31(6)61-47(42(55)41(43)50(11)12)65-44-33(21-22-51)24-28(3)36(62-39-20-19-34(49(9)10)30(5)59-39)18-16-14-15-17-29(4)58-38(54)25-35(52)45(44)57-13/h14-16,18,22,27-36,39-47,52,55-56H,17,19-21,23-26H2,1-13H3/b15-14-,18-16-/t28-,29-,30?,31?,32?,33+,34?,35?,36?,39?,40?,41?,42?,43?,44+,45+,46?,47?,48?/m1/s1	GCIQAGXAZPUQNA-FONISWKUSA-N	C[C@@H]1C/C=C\C=C/C([C@@H](C[C@@H]([C@@H]([C@H](C(CC(=O)O1)O)OC)OC2C(C(C(C(O2)C)OC3CC(C(C(O3)C)OC(=O)CC(C)C)(C)O)N(C)C)O)CC=O)C)OC4CCC(C(O4)C)N(C)C	307	279	Bacterium	Streptomyces	spiramyceticus F21	Chenghang, Sun; Wei, Jiang; Jie, Huang; Wenzao, Jin; Yiguang, Wang	1999	2	13	120-125	10.3209/saj.13_120	n/a	Shengjimycins. A Group of Hybrid Antibiotics, 4"-Acylspiramycins	article	Actinomycetologica	[]	[]	[]	[]	[]	[]	n/a	https://www.npatlas.org/explore/compounds/NPA000580
		89	NPA000585	585	Actinoramide B	C32H48N6O9	660.769	660.348	661.356	683.337	InChI=1S/C32H48N6O9/c1-18(2)27(41)26(36-25(40)17-47-5)32(46)38-24(12-9-14-33-38)30(44)35-23(16-21-10-7-6-8-11-21)28(42)19(3)29(43)34-22-13-15-37(20(4)39)31(22)45/h6-8,10-11,18-19,22-24,26-28,33,41-42H,9,12-17H2,1-5H3,(H,34,43)(H,35,44)(H,36,40)/t19-,22-,23-,24-,26+,27+,28-/m0/s1	AEHYYRHLFKWEDT-SZUFJOJHSA-N	C[C@@H]([C@@H]([C@H](CC1=CC=CC=C1)NC(=O)[C@@H]2CCCNN2C(=O)[C@@H]([C@@H](C(C)C)O)NC(=O)COC)O)C(=O)N[C@H]3CCN(C3=O)C(=O)C	437	395	Bacterium	Streptomyces	sp.	Nam, Sang-Jip; Kauffman, Christopher A.; Jensen, Paul R.; Fenical, William	2011	35	67	6707-6712	10.1016/j.tet.2011.04.051	21857753	Isolation and characterization of actinoramides A-C, highly modified peptides from a marine Streptomyces sp	article	Tetrahedron	[]	[]	[]	[]	[]	[]	NP0010259	https://www.npatlas.org/explore/compounds/NPA000585
		90	NPA000596	596	Vinylamycin	C26H43N3O6	493.645	493.315	494.322	516.304	InChI=1S/C26H43N3O6/c1-7-8-9-10-11-17(4)23-20(14-15-30)25(33)27-18(5)12-13-21(31)28-19(6)24(32)29-22(16(2)3)26(34)35-23/h12-13,16-17,19-20,22-23,30H,5,7-11,14-15H2,1-4,6H3,(H,27,33)(H,28,31)(H,29,32)/b13-12+/t17-,19-,20+,22+,23+/m0/s1	ONGSLGFACDWAIV-AIXVFPKLSA-N	C=C1/C=C/C(=O)N[C@@H](C)C(=O)N[C@H](C(C)C)C(=O)O[C@H]([C@@H](C)CCCCCC)[C@@H](CCO)C(=O)N1	446	404	Bacterium	Streptomyces	sp MI982-63F1	Igarashi, Masayuki; Shida, Tetsuo; Sasaki, Yuki; Kinoshita, Naoko; Naganawa, Hiroshi; Hamada, Masa; Takeuchi, Tomio	1999	10	52	873-879	10.7164/antibiotics.52.873	10604756	Vinylamycin, a new depsipeptide antibiotic, from Streptomyces sp	article	Journal of Antibiotics	[]	[{'reference_doi': '10.1021/acs.orglett.5b02809', 'structure_smiles': 'C=C1/C=C/C(=O)N[C@@H](C)C(=O)N[C@H](C(C)C)C(=O)O[C@H]([C@@H](C)CCCCCC)[C@@H](CCO)C(=O)N1'}]	['10.1021/acs.orglett.5b02809']	[]	[]	[]	NP0003112	https://www.npatlas.org/explore/compounds/NPA000596
		91	NPA000597	597	19-s-methylgeldanamycin	C30H42N2O9S	606.738	606.261	607.268	629.25	InChI=1S/C30H42N2O9S/c1-15-12-19-24(34)22(28(42-8)25(35)27(19)40-7)32-29(36)16(2)10-9-11-20(38-5)26(41-30(31)37)18(4)14-17(3)23(33)21(13-15)39-6/h9-11,14-15,17,20-21,23,26,33H,12-13H2,1-8H3,(H2,31,37)(H,32,36)/b11-9-,16-10+,18-14+/t15-,17+,20+,21+,23-,26+/m1/s1	XGLOPHLGVPTCBN-WUNXPXPTSA-N	C[C@H]1C[C@@H]([C@@H]([C@H](/C=C(/[C@@H]([C@H](/C=C\C=C(\C(=O)NC2=C(C(=O)C(=C(C1)C2=O)OC)SC)/C)OC)OC(=O)N)\C)C)O)OC	58	54	Bacterium	Streptomyces	hygroscopicus	Liu, Xin; Li, Jingyan; Ni, Siyang; Wu, Linzhuan; Wang, Hongyuan; Lin, Ling; He, Weiqing; Wang, Yiguang	2011	7	64	519-522	10.1038/ja.2011.39	21559026	A pair of sulfur-containing geldanamycin analogs, 19-S-methylgeldanamycin and 4,5-dihydro- 19-S-methylgeldanamycin, from Streptomyces hygroscopicus 17997	article	Journal of Antibiotics	[]	[]	[]	[]	[]	[]	NP0010024	https://www.npatlas.org/explore/compounds/NPA000597
		92	NPA000603	603	Yokonolide A	C47H83NO14	886.174	885.581	886.589	908.571	InChI=1S/C47H83NO14/c1-10-33(50)22-34-17-14-19-47(61-34)25-38-29(4)37(62-47)23-35(51)32(21-27(2)26-49)16-13-11-12-15-28(3)42(54)44(60-40-24-36(52)41(48(8)9)31(6)58-40)43(55)30(5)45(56)46(7,57)20-18-39(53)59-38/h13,16,18,20,27-38,40-45,49-52,54-57H,10-12,14-15,17,19,21-26H2,1-9H3/b16-13+,20-18+/t27-,28-,29+,30+,31-,32+,33+,34+,35-,36-,37-,38-,40-,41+,42-,43+,44+,45-,46+,47+/m0/s1	FDTRCZDJIYMYRH-KZTVNNGNSA-N	CC[C@H](C[C@H]1CCC[C@]2(O1)C[C@H]3[C@@H]([C@@H](O2)C[C@@H]([C@H](/C=C/CCC[C@@H]([C@@H]([C@H]([C@@H]([C@H]([C@@H]([C@](/C=C/C(=O)O3)(C)O)O)C)O)O[C@H]4C[C@@H]([C@@H]([C@@H](O4)C)N(C)C)O)O)C)C[C@H](C)CO)O)C)O	450	97	Bacterium	Streptomyces	diastatochromogenes B59	Hayashi; Ogino; Oono; Uchimiya; Nozaki	2001	7	54	573-581	10.7164/antibiotics.54.573	11560376	Yokonolide A, a new inhibitor of auxin signal transduction, from Streptomyces diastatochromogenes B59	article	Journal of Antibiotics	[]	[]	[]	[]	[]	[]	NP0003848	https://www.npatlas.org/explore/compounds/NPA000603
		93	NPA000631	631	2-Phenylethyl acetate	C10H12O2	164.204	164.084	165.091	187.073	InChI=1S/C10H12O2/c1-9(11)12-8-7-10-5-3-2-4-6-10/h2-6H,7-8H2,1H3	MDHYEMXUFSJLGV-UHFFFAOYSA-N	CC(=O)OCCC1=CC=CC=C1	64	60	Bacterium	Streptomyces	sp. strain GWS-BW-H5	Rojas, V; Gil, J v; Piñaga, F; Manzanares, P	2001	3	70	283-289	10.1016/s0168-1605(01)00552-9	11764193	Studies on acetate ester production by non-saccharomyces wine yeasts	article	International Journal of Food Microbiology	[]	[]	[]	[]	[]	[]	NP0001441	https://www.npatlas.org/explore/compounds/NPA000631
		94	NPA000638	638	N'-Methylniphimycin	C60H105N3O18	1156.5	1155.74	1156.75	1178.73	InChI=1S/C60H105N3O18/c1-35(19-15-13-11-12-14-18-26-63-59(61-9)62-10)27-39(5)56-38(4)20-16-17-21-46(65)40(6)50(69)29-43(64)28-44(79-55(75)33-54(73)74)30-45-31-52(71)57(76)60(78,81-45)34-53(72)37(3)23-24-47(66)41(7)51(70)32-49(68)36(2)22-25-48(67)42(8)58(77)80-56/h11-12,16-17,20-22,25,35-53,56-57,64-72,76,78H,13-15,18-19,23-24,26-34H2,1-10H3,(H,73,74)(H2,61,62,63)/b12-11+,20-16-,21-17-,25-22-	VPKNCDAKMALJNH-XZTXNOEUSA-N	CC1CCC(C(C(CC(C(/C=C\C(C(C(=O)OC(C(/C=C\C=C/C(C(C(CC(CC(CC2CC(C(C(O2)(CC1O)O)O)O)OC(=O)CC(=O)O)O)O)C)O)C)C(C)CC(C)CCC/C=C/CCCNC(=NC)NC)C)O)C)O)O)C)O	139	132	Bacterium	Streptomyces	sp. 57-13	Ivanova, V.; Schlegel, R.; Dornberger, K.	1998	2025-05-06	38	415-419	10.1002/(sici)1521-4028(199811)38:5/6<415::aid-jobm415>3.0.co;2-z	n/a	N′-Methylniphimycin, a novel minor congener of niphimycin from Streptomyces spec. 57-13	article	Journal of Basic Microbiology	[]	[]	[]	[]	[]	[]	NP0189935	https://www.npatlas.org/explore/compounds/NPA000638
		95	NPA000657	657	Lansai D	C16H18N2O2	270.332	270.137	271.144	293.126	InChI=1S/C16H18N2O2/c1-11(2)9-14-15(19)17-13(16(20)18(14)3)10-12-7-5-4-6-8-12/h4-11H,1-3H3,(H,17,19)/b13-10+,14-9+	CTZGZVHXTTYHAK-JUCMHCFKSA-N	CC(C)/C=C/1\C(=O)N/C(=C/C2=CC=CC=C2)/C(=O)N1C	481	432	Bacterium	Streptomyces	sp. SUC1	Tuntiwachwuttikul, Pittaya; Taechowisan, Thongchai; Wanbanjob, Asawin; Thadaniti, Somkiat; Taylor, Walter C.	2008	32	64	7583-7586	10.1016/j.tet.2008.05.104	n/a	Lansai A-D, secondary metabolites from Streptomyces sp. SUC1	article	Tetrahedron	[]	[]	[]	[]	[]	[]	NP0239163	https://www.npatlas.org/explore/compounds/NPA000657
		96	NPA000661	661	Ammosamide A	C12H10ClN5OS	307.766	307.029	308.037	330.019	InChI=1S/C12H10ClN5OS/c1-18-10-5-3(12(18)20)2-4(11(16)19)17-9(5)7(14)6(13)8(10)15/h2H,14-15H2,1H3,(H2,16,19)	MDUNZVLKLOSLRK-UHFFFAOYSA-N	CN1C2=C(C(=C(C3=C2C(=CC(=N3)C(=O)N)C1=S)N)Cl)N	483	434	Bacterium	Streptomyces	sp. strain CNR-698	Hughes, Chambers C.; MacMillan, John B.; Gaudencio, Susana P.; Jensen, Paul R.; Fenical, William	2009	4	48	725-727	10.1002/anie.200804890	19090514	The ammosamides: Structures of cell cycle modulators from a marine-derived Streptomyces species	article	Angewandte Chemie International Edition	[]	[]	[]	[]	[]	[]	NP0008153	https://www.npatlas.org/explore/compounds/NPA000661
		97	NPA000662	662	21978C1(D-Asn11)	C74H104N18O26	1661.75	1660.74	1661.74	1683.73	InChI=1S/C74H104N18O26/c1-6-35(2)16-9-7-8-10-22-55(96)84-45(25-39-32-79-43-20-14-12-17-40(39)43)68(111)87-47(28-54(78)95)69(112)89-50(31-61(105)106)71(114)92-63-38(5)118-74(117)51(26-52(93)41-18-11-13-19-42(41)76)90-73(116)62(36(3)24-58(99)100)91-70(113)46(27-53(77)94)85-57(98)33-80-65(108)48(29-59(101)102)86-64(107)37(4)82-67(110)49(30-60(103)104)88-66(109)44(21-15-23-75)83-56(97)34-81-72(63)115…	YWQYYJJPLVGCSY-WPOLFSPWSA-N	CCC(C)CCCCCCC(=O)N[C@@H](CC1=CNC2=CC=CC=C21)C(=O)N[C@H](CC(=O)N)C(=O)N[C@@H](CC(=O)O)C(=O)N[C@H]3[C@@H](OC(=O)[C@@H](NC(=O)[C@@H](NC(=O)[C@H](NC(=O)CNC(=O)[C@@H](NC(=O)[C@H](NC(=O)[C@@H](NC(=O)[C@@H](NC(=O)CNC3=O)CCCN)CC(=O)O)C)CC(=O)O)CC(=O)N)C(C)CC(=O)O)CC(=O)C4=CC=CC=C4N)C	225	141	Bacterium	Streptomyces	roseosporus	Gu, Jian-Qiao; Nguyen, Kien T.; Gandhi, Chhayal; Rajgarhia, Vineet; Baltz, Richard H.; Brian, Paul; Chu, Min	2007	2	70	233-240	10.1021/np0605135	17284073	Structural Characterization of Daptomycin Analogues A21978C1-3(d-Asn11) Produced by a Recombinant Streptomyces roseosporus Strain	article	Journal of Natural Products	[]	[]	[]	[]	[]	[]	NP0006881	https://www.npatlas.org/explore/compounds/NPA000662
		98	NPA000681	681	Pentalenolactone P	C15H16O5	276.288	276.1	277.107	299.089	InChI=1S/C15H16O5/c1-13-3-9(13)8-2-7(11(16)17)10-4-19-12(18)15(6-20-15)14(8,10)5-13/h2,8-10H,3-6H2,1H3,(H,16,17)/t8-,9+,10+,13-,14-,15-/m1/s1	QZXYENXDDHSXAD-KRFMCOFKSA-N	C[C@]12C[C@H]1[C@H]3C=C([C@H]4[C@]3(C2)[C@@]5(CO5)C(=O)OC4)C(=O)O	497	446	Bacterium	Streptomyces	omiyaensis	Seto, H; Sasaki, T; Yonehara, H; Takahashi, S; Takeuchi, M; Kuwano, H; Arai, M	1984	9	37	1076-1078	10.7164/antibiotics.37.1076	6501104	Studies on the biosynthesis of pentalenolactone. VII. Isolation of pentalenolactones P and O	article	Journal of Antibiotics	[]	[]	[]	[]	[]	[]	NP0021871	https://www.npatlas.org/explore/compounds/NPA000681
		99	NPA000692	692	Phaeochromycin E	C14H14O4	246.262	246.089	247.096	269.078	InChI=1S/C14H14O4/c1-2-4-10-8-11(15)14-9(7-13(16)17)5-3-6-12(14)18-10/h3,5-6,8H,2,4,7H2,1H3,(H,16,17)	BIAYPZYIPJYNTN-UHFFFAOYSA-N	CCCC1=CC(=O)C2=C(C=CC=C2O1)CC(=O)O	500	449	Bacterium	Streptomyces	phaeochromogenes LL-P018	Graziani, Edmund I.; Ritacco, Frank V.; Bernan, Valerie S.; Telliez, Jean-Baptiste	2005	8	68	1262-1265	10.1021/np0500629	16124774	Phaeochromycins A-E, anti-inflammatory polyketides isolated from the soil actinomycete Streptomyces phaeochromogenes LL-P018	article	Journal of Natural Products	[]	[]	[]	[]	[]	[]	NP0006003	https://www.npatlas.org/explore/compounds/NPA000692
		100	NPA000703	703	Abyssomicin I	C19H24O6	348.395	348.157	349.165	371.147	InChI=1S/C19H24O6/c1-9-4-6-13(21)14-16-19(25-17(14)23)8-10(2)18(3,24-16)15(22)11(19)5-7-12(9)20/h5,7,9-12,15,20,22H,4,6,8H2,1-3H3/b7-5+/t9-,10-,11-,12-,15-,18+,19-/m1/s1	CDXKGPDOCVNEGD-FWYWYNNHSA-N	C[C@@H]1CCC(=O)C2=C3O[C@@]4(C)[C@H](C)C[C@@]3(OC2=O)[C@H](/C=C/[C@H]1O)[C@H]4O	507	185	Bacterium	Streptomyces	sp. CHI39	Igarashi, Yasuhiro; Yu, Linkai; Miyanaga, Satoshi; Fukuda, Takao; Saitoh, Noriko; Sakurai, Hiroaki; Saiki, Ikuo; Alonso-Vega, Pablo; Trujillo, Martha E.	2010	11	73	1943-1946	10.1021/np100292h	21028891	Abyssomicin I, a modified polycyclic polyketide from streptomyces sp. CHI39	article	Journal of Natural Products	[]	[]	[]	[]	[]	[]	n/a	https://www.npatlas.org/explore/compounds/NPA000703
		101	NPA000718	718	Salternamide B	C23H33NO5	403.519	403.236	404.243	426.225	InChI=1S/C23H33NO5/c1-16(2)13-18(4)14-17(3)8-9-21(26)24-19-15-23(29,12-10-20(19)25)11-6-5-7-22(27)28/h8-10,12-13,15,17-18,29H,5-7,11,14H2,1-4H3,(H,24,26)(H,27,28)/b9-8+/t17-,18+,23+/m1/s1	STIOSLNPZYMIHR-DCSLBIALSA-N	C[C@@H](C[C@@H](C)C=C(C)C)/C=C/C(=O)NC1=C[C@@](C=CC1=O)(CCCCC(=O)O)O	519	464	Bacterium	Streptomyces	sp. actinobacterium	Kim, Seong-Hwan; Shin, Yoonho; Lee, So-Hyoung; Oh, Ki-Bong; Lee, Sang Kook; Shin, Jongheon; Oh, Dong-Chan	2015	4	78	836-843	10.1021/acs.jnatprod.5b00002	25700232	Salternamides A-D from a Halophilic Streptomyces sp. Actinobacterium	article	Journal of Natural Products	[]	[]	[]	[]	[]	[]	NP0013836	https://www.npatlas.org/explore/compounds/NPA000718
		102	NPA000721	721	Emycine F	C19H18O4	310.349	310.12	311.128	333.11	InChI=1S/C19H18O4/c1-10-7-11-5-6-15(21)16-17(11)19(8-10)22-9-13-12(18(16)23-19)3-2-4-14(13)20/h2-6,10,18,20-21H,7-9H2,1H3/t10-,18+,19-/m0/s1	GBIKCCXZTJUNIH-LDNBXIJLSA-N	C[C@H]1CC2=C3C(=C(C=C2)O)[C@H]4C5=C(CO[C@@]3(C1)O4)C(=CC=C5)O	521	466	Bacterium	Streptomyces	cellulosae ssp. griseoincarnatus (FH-S 1114)	Gerlitz, Martin; Udvarnoki, Györgyi; Rohr, Jürgen	1995	15	107	1757-1761	10.1002/ange.19951071525	n/a	Biosynthese neuartiger Emycine aus dem Mutanten-StammStreptomyces cellulosae ssp.griseoincarnatus 1114-2 (Biosynthesis of novel emicines from the mutant strain Streptomyces cellulosae ssp. griseoincarnatus 1114-2)	article	Angewandte Chemie	[]	[]	[]	[]	[]	[]	NP0162307	https://www.npatlas.org/explore/compounds/NPA000721
		103	NPA000723	723	Angucyclinone C	C20H18O5	338.359	338.115	339.123	361.105	InChI=1S/C20H18O5/c1-20(23)8-11-6-7-16-18(17(11)14(21)9-20)19(22)12-4-3-5-15(24-2)13(12)10-25-16/h3-7,23H,8-10H2,1-2H3/t20-/m1/s1	GEPNQEMNYWQTLS-HXUWFJFHSA-N	COC1=CC=CC2=C1COC1=C(C2=O)C2=C(C=C1)C[C@@](C)(O)CC2=O	46	11	Bacterium	Streptomyces	sp. strain ICBB8309	Fotso, Serge; Mahmud, Taifo; Zabriskie, T. Mark; Santosa, Dwi Andreas; Sulastri; Proteau, Philip J.	2008	7	61	449-456	10.1038/ja.2008.61	18776657	Rearranged and unrearranged angucyclinones from Indonesian Streptomyces spp	article	Journal of Antibiotics	[]	[]	[]	[]	[]	[]	NP0007983	https://www.npatlas.org/explore/compounds/NPA000723
		104	NPA000726	726	Streptophenazine B	C24H28N2O5	424.497	424.2	425.207	447.189	InChI=1S/C24H28N2O5/c1-4-5-6-7-10-17(24(29)31-3)22(27)15-11-8-13-18-20(15)25-19-14-9-12-16(21(19)26-18)23(28)30-2/h8-9,11-14,17,22,27H,4-7,10H2,1-3H3/t17-,22-/m1/s1	INDXYMSJPOIWQN-VGOFRKELSA-N	CCCCCC[C@@H](C(=O)OC)[C@H](O)C1=C2N=C3C=CC=C(C(=O)OC)C3=NC2=CC=C1	46	11	Bacterium	Streptomyces	sp.	Mitova, Maya I.; Lang, Gerhard; Wiese, Jutta; Imhoff, Johannes F.	2008	5	71	824-827	10.1021/np800032a	18396903	Subinhibitory concentrations of antibiotics induce phenazine production in a marine Streptomyces sp	article	Journal of Natural Products	[]	[{'reference_doi': '10.1021/ol202005u', 'structure_smiles': 'CCCCCC[C@@H](C(=O)OC)[C@H](O)C1=C2N=C3C=CC=C(C(=O)OC)C3=NC2=CC=C1'}]	[]	[]	[]	[]	NP0007680	https://www.npatlas.org/explore/compounds/NPA000726
		105	NPA000730	730	Lydiamycin B	C31H49N7O10	679.772	679.354	680.361	702.343	InChI=1S/C31H49N7O10/c1-5-6-7-9-19(30(45)46)13-25(40)37-23(10-8-11-32-37)28(43)36-22-16-48-31(47)24-14-20(39)15-33-38(24)29(44)18(4)34-26(41)21(12-17(2)3)35-27(22)42/h11,17-24,33,39H,5-10,12-16H2,1-4H3,(H,34,41)(H,35,42)(H,36,43)(H,45,46)/t18-,19?,20+,21+,22-,23?,24+/m0/s1	KHOLPVDDEDKHJE-YKGAZLOOSA-N	CCCCCC(CC(=O)N1C(CCC=N1)C(=O)N[C@H]2COC(=O)[C@H]3C[C@H](CNN3C(=O)[C@@H](NC(=O)[C@H](NC2=O)CC(C)C)C)O)C(=O)O	522	467	Bacterium	Streptomyces	lydicus (strain HKI0343)	Huang, Xueshi; Roemer, Ernst; Sattler, Isabel; Moellmann, Ute; Christner, Arnulf; Grabley, Susanne	2006	19	45	3067-3072	10.1002/anie.200503381	16619323	Lydiamycins A-D: cyclodepsipetides with antimycobacterial properties	article	Angewandte Chemie International Edition	[]	[]	['10.1021/ol9024474']	[]	[]	[]	NP0006285	https://www.npatlas.org/explore/compounds/NPA000730
		106	NPA000731	731	JBIR-07	C13H23NO3	241.331	241.168	242.175	264.157	InChI=1S/C13H23NO3/c1-4-11(8-15)7-9(2)5-6-12(16)10(3)13(14)17/h4,7,10,12,15-16H,5-6,8H2,1-3H3,(H2,14,17)/b9-7+,11-4-	LNSBFHJMWYVCRZ-PJOPNLLTSA-N	C/C=C(\CO)/C=C(\C)/CCC(C(C)C(=O)N)O	523	468	Bacterium	Streptomyces	versipellis 4083-SVS6	Ueda, Jun-Ya; Takagi, Motoki; Shin-Ya, Kazuo	2009	14	23	1337-1341	10.1080/14786410902906942	19735049	Two novel decanedienamide derivatives, JBIR-07 and -08, from Streptomyces versipellis 4083-SVS6	article	Natural Product Research	[]	[]	[]	[]	[]	[]	NP0008710	https://www.npatlas.org/explore/compounds/NPA000731
		107	NPA000733	733	Streptomyceamide C	C14H18N2O6	310.306	310.116	311.124	333.106	InChI=1S/C14H18N2O6/c1-3-22-14(21)11(8(2)18)16-13(20)9-5-4-6-10(12(9)19)15-7-17/h4-8,11,18-19H,3H2,1-2H3,(H,15,17)(H,16,20)/t8-,11+/m1/s1	RXPVGQMHHCYAKH-KCJUWKMLSA-N	CCOC(=O)[C@H]([C@@H](C)O)NC(=O)C1=C(C(=CC=C1)NC=O)O	524	469	Bacterium	Streptomyces	antibioticus strain H74-21	Fu, Shuna; Wang, Fan; Li, Hongyu; Bao, Yixuan; Yang, Yu; Shen, Huifang; Lin, Birun; Zhou, Guangxiong	2016	21	30	2460-2467	10.1080/14786419.2016.1201668	27379435	Secondary metabolites from marine-derived Streptomyces antibioticus strain H74-21	article	Natural Product Research	[]	[]	[]	[]	[]	[]	NP0015529	https://www.npatlas.org/explore/compounds/NPA000733
		108	NPA000737	737	Duocarmycin C2	C26H26ClN3O8	543.96	543.141	544.148	566.13	InChI=1S/C26H26ClN3O8/c1-26(25(34)38-5)23(32)18-17-12(9-27)10-30(14(17)8-15(31)20(18)29-26)24(33)13-6-11-7-16(35-2)21(36-3)22(37-4)19(11)28-13/h6-8,12,28-29,31H,9-10H2,1-5H3	BOGFADYROAVVTF-UHFFFAOYSA-N	CC1(C(=O)C2=C3C(CN(C3=CC(=C2N1)O)C(=O)C4=CC5=CC(=C(C(=C5N4)OC)OC)OC)CCl)C(=O)OC	528	472	Bacterium	Streptomyces	sp.	Yasuzawa, T; Iida, T; Muroi, K; Ichimura, M; Takahashi, K; Sano, H	1988	9	36	3728-3731	10.1248/cpb.36.3728	3255306	Structures of duocarmycins, novel antitumor antibiotics produced by Streptomyces sp	article	Chemical and Pharmaceutical Bulletin	[]	[]	[]	[]	[]	[]	NP0021086	https://www.npatlas.org/explore/compounds/NPA000737
		109	NPA000745	745	2'-hydroxy-3'-methoxygenistein	C16H12O7	316.265	316.058	317.066	339.048	InChI=1S/C16H12O7/c1-22-16-10(18)3-2-8(15(16)21)9-6-23-12-5-7(17)4-11(19)13(12)14(9)20/h2-6,17-19,21H,1H3	SIWJGAYTMXOGHW-UHFFFAOYSA-N	COC1=C(C=CC(=C1O)C2=COC3=CC(=CC(=C3C2=O)O)O)O	46	11	Bacterium	Streptomyces	mirabilis	Ndejouong, B Le S Tchize; Sattler, I; Dahse, H-M; Kothe, E; Hertweck, C	2009	22	19	6473-6476	10.1016/j.bmcl.2009.08.084	19818612	Isoflavones with unusually modified B-rings and their evaluation as antiproliferative agents	article	Bioorganic and Medicinal Chemistry Letters	[]	[]	[]	[]	[]	[]	NP0008801	https://www.npatlas.org/explore/compounds/NPA000745
		110	NPA000746	746	Neuroprotectin B	C61H43Cl8N7O17	1429.67	1425.02	1426.03	1448.01	InChI=1S/C61H43Cl8N7O17/c1-76-41(54(84)75-46(59(89)90)26-14-35(66)51(81)36(67)15-26)8-21-2-5-28(6-3-21)93-42-19-23-9-29(48(42)78)22-4-7-30-39(18-22)71-60(91)61(30,92)20-40(70-57(87)47(77)27-16-37(68)52(82)38(69)17-27)53(83)72-44(24-10-31(62)49(79)32(63)11-24)55(85)73-43(23)56(86)74-45(58(76)88)25-12-33(64)50(80)34(65)13-25/h2-7,9-19,40-41,43-46,78-82,92H,8,20H2,1H3,(H,70,87)(H,71,91)(H,72,83)(H,7…	WINZDLBXKNTYMQ-CUMPCXHLSA-N	CN1C(=O)[C@@H](C2=CC(Cl)=C(O)C(Cl)=C2)NC(=O)[C@@H]2NC(=O)[C@@H](C3=CC(Cl)=C(O)C(Cl)=C3)NC(=O)[C@H](NC(=O)C(=O)C3=CC(Cl)=C(O)C(Cl)=C3)C[C@@]3(O)C(=O)NC4=C3C=CC(=C4)C3=CC2=CC(=C3O)OC2=CC=C(C=C2)C[C@H]1C(=O)N[C@@H](C(=O)O)C1=CC(Cl)=C(O)C(Cl)=C1	535	477	Bacterium	Streptomyces	sp.	KOBAYASHI, HIROYUKI; SHIN-YA, KAZUO; FURIHATA, KAZUO; NAGAI, KOJI; SUZUKI, KEN-ICHI; HAYAKAWA, YOICHI; SETO, HARUO; YUN, BONG-SIK; RYOO, IN-JA; KIM, JUNG-SIK; KIM, CHANG-JIN; YOO, ICK-DONG	2001	12	54	1019-1024	10.7164/antibiotics.54.1019	11858655	Neuroprotectins A and B, Bicyclohexapeptides Protecting Chick Telencephalic Neurons from Excitotoxicity. II. Structure Determination	article	Journal of Antibiotics	[]	[{'reference_doi': '10.1021/ja208570q', 'structure_smiles': 'CN1C(=O)[C@@H](C2=CC(Cl)=C(O)C(Cl)=C2)NC(=O)[C@@H]2NC(=O)[C@@H](C3=CC(Cl)=C(O)C(Cl)=C3)NC(=O)[C@H](NC(=O)C(=O)C3=CC(Cl)=C(O)C(Cl)=C3)C[C@@]3(O)C(=O)NC4=C3C=CC(=C4)C3=CC2=CC(=C3O)OC2=CC=C(C=C2)C[C@H]1C(=O)N[C@@H](C(=O)O)C1=CC(Cl)=C(O)C(Cl)=C1'}]	['10.1021/ja208570q']	[]	[]	[]	NP0004038	https://www.npatlas.org/explore/compounds/NPA000746
		111	NPA000750	750	Isocomplestatin	C61H45Cl6N7O15	1328.78	1325.11	1326.12	1348.1	InChI=1S/C61H45Cl6N7O15/c1-74-44(56(82)73-49(61(87)88)25-4-7-32(75)8-5-25)12-24-2-9-33(10-3-24)89-45-22-27-13-35(51(45)77)26-6-11-34-31(23-68-42(34)20-26)21-43(69-59(85)50(76)30-18-40(66)54(80)41(67)19-30)55(81)70-47(28-14-36(62)52(78)37(63)15-28)57(83)71-46(27)58(84)72-48(60(74)86)29-16-38(64)53(79)39(65)17-29/h2-11,13-20,22-23,43-44,46-49,68,75,77-80H,12,21H2,1H3,(H,69,85)(H,70,81)(H,71,83)(H,7…	JJGZGELTZPACID-OTLJHNKQSA-N	CN1[C@@H](CC2=CC=C(C=C2)OC3=C(C4=CC(=C3)[C@H](C(=O)N[C@@H](C1=O)C5=CC(=C(C(=C5)Cl)O)Cl)NC(=O)[C@H](NC(=O)[C@@H](CC6=CNC7=C6C=CC4=C7)NC(=O)C(=O)C8=CC(=C(C(=C8)Cl)O)Cl)C9=CC(=C(C(=C9)Cl)O)Cl)O)C(=O)N[C@H](C1=CC=C(C=C1)O)C(=O)O	535	477	Bacterium	Streptomyces	sp. (MA7234)	Singh; Jayasuriya; Salituro; Zink; Shafiee; Heimbuch; Silverman; Lingham; Genilloud; Teran; Vilella; Felock; Hazuda	2001	7	64	874-882	10.1021/np000632z	11473415	The complestatins as HIV-1 integrase inhibitors. Efficient isolation, structure elucidation, and inhibitory activities of isocomplestatin, chloropeptin I, new complestatins, A and B, and acid-hydrolysis products of chloropeptin I	article	Journal of Natural Products	[]	[]	['10.1021/ja051790l']	['BGC0000326']	[]	[]	NP0003767	https://www.npatlas.org/explore/compounds/NPA000750
		112	NPA000752	752	Ruthmycin	C21H22O7	386.4	386.137	387.144	409.126	InChI=1S/C21H22O7/c1-2-4-16-20-9-11(22)10-21(27,15(20)7-12(28-16)8-17(24)25)13-5-3-6-14(23)18(13)19(20)26/h3,5-7,12,16,23,27H,2,4,8-10H2,1H3,(H,24,25)/t12-,16+,20+,21-/m0/s1	NUSPYTZPFANSTB-UKZSNMSTSA-N	CCC[C@@H]1[C@@]23CC(=O)C[C@@](C2=C[C@H](O1)CC(=O)O)(C4=C(C3=O)C(=CC=C4)O)O	537	479	Bacterium	Streptomyces	sp. RM-4-15	Wang, Xiachang; Elshahawi, Sherif I.; Shaaban, Khaled A.; Fang, Lei; Ponomareva, Larissa V.; Zhang, Yinan; Copley, Gregory C.; Hower, James C.; Zhan, Chang-Guo; Kharel, Madan K.; Thorson, Jon S.	2014	2	16	456-459	10.1021/ol4033418	24341358	Ruthmycin, a new Tetracyclic Polyketide from Streptomyces sp. RM-4-15	article	Organic Letters	[]	[]	[]	[]	[]	[]	NP0012330	https://www.npatlas.org/explore/compounds/NPA000752
		113	NPA000754	754	Talopeptin	C23H34N3O10P	543.51	543.198	544.206	566.187	InChI=1S/C23H34N3O10P/c1-11(2)8-16(26-37(33,34)36-23-20(29)19(28)18(27)12(3)35-23)21(30)25-17(22(31)32)9-13-10-24-15-7-5-4-6-14(13)15/h4-7,10-12,16-20,23-24,27-29H,8-9H2,1-3H3,(H,25,30)(H,31,32)(H2,26,33,34)/t12-,16-,17-,18+,19+,20+,23+/m0/s1	ZPHBZEQOLSRPAK-MDPWTPAVSA-N	C[C@H]1[C@H]([C@H]([C@H]([C@H](O1)OP(=O)(N[C@@H](CC(C)C)C(=O)N[C@@H](CC2=CNC3=CC=CC=C32)C(=O)O)O)O)O)O	539	481	Bacterium	Streptomyces	mozunensis MK-23	Fukuhara, Ken-ichi; Murao, Sawao; Nozawa, Tsunenori; Hatano, Masahiro	1982	22	23	2319-2322	10.1016/s0040-4039(00)87331-1	n/a	STRUCTURAL ELUCIDATION OF TALOPEPTIN (MK-I), A NOVEL METALLO PROTEINASE INHIBITOR PRODUCED BY STREPTOMYCES MOZUNENSIS MK-23	article	Tetrahedron Letters	[]	[]	[]	[]	['CCMSLIB00000567373%3%MoNA:2475098&N-Alpha-L-Rhamnopyranosyloxy(Hydroxyphosphinyl)-L-Leucyl-L-Tryptophan', 'CCMSLIB00000571854%3%MoNA:2346618&Phosphramidon', 'CCMSLIB00000571856%3%MoNA:2346766&Phosphramidon', 'CCMSLIB00000571965%3%MoNA:2299216&Phosphramidon', 'CCMSLIB00000572043%3%MoNA:2308910&Phosphramidon', 'CCMSLIB00000572117%3%MoNA:2346631&Phosphramidon', 'CCMSLIB00000573021%3%MoNA:2346618&P…	[]	NP0210643	https://www.npatlas.org/explore/compounds/NPA000754
		114	NPA000761	761	WS-9761-A	C17H16O4	284.311	284.105	285.112	307.094	InChI=1S/C17H16O4/c1-8-4-5-11-14(15(8)19)16(20)13-9(2)6-10(18)7-12(13)17(11,3)21/h4-7,18-19,21H,1-3H3	IATHDHXYPWSJAL-UHFFFAOYSA-N	CC1=C(C2=C(C=C1)C(C3=CC(=CC(=C3C2=O)C)O)(C)O)O	206	193	Bacterium	Streptomyces	sp.	HORI, YASUHIRO; ABE, YUKIKO; NAKAJIMA, HIDENORI; SHIGEMATSU, NOBUHARU; TAKASE, SHIGEHIRO; GOTO, TOSHIO; OKUHARA, MASAKUNI; KOHSAKA, MASANOBU	1993	12	46	1901-1903	10.7164/antibiotics.46.1901	8294251	WS9761 A and B: new non-steroidal androgen-receptor antagonists produced by a Streptomyces	article	Journal of Antibiotics	[]	[]	[]	[]	[]	[]	NP0022863	https://www.npatlas.org/explore/compounds/NPA000761
		115	NPA000772	772	Naphthomycinol	C40H49NO9	687.83	687.341	688.348	710.33	InChI=1S/C40H49NO9/c1-21-11-9-8-10-12-24(4)40(50)41-30-19-33(45)34-29(39(30)49)18-27(7)38(48)35(34)37(47)26(6)17-25(5)36(46)23(3)14-16-28(42)15-13-22(2)32(44)20-31(21)43/h8-14,16-19,21,23,25,28,31-32,36,42-44,46,48H,15,20H2,1-7H3,(H,41,50)/b10-8-,11-9-,16-14-,22-13-,24-12-,26-17-	KAIKPZMKOSKFQZ-WLXVNXTNSA-N	CC1/C=C\C=C/C=C(\C(=O)NC2=CC(=O)C3=C(C(=C(C=C3C2=O)C)O)C(=O)/C(=C\C(C(C(/C=C\C(C/C=C(\C(CC1O)O)/C)O)C)O)C)/C)/C	216	203	Bacterium	Streptomyces	sp. PF7	KIM, JUNG-SIK; SHIN-YA, KAZUO; EISHIMA, JUN; FURIHATA, KAZUO; SETO, HARUO	1996	11	49	1172-1174	10.7164/antibiotics.49.1172	8982347	A Novel Neuronal Cell Protecting Substance, Naphthomycinol, Produced by Streptomyces sp. PF7	article	Journal of Antibiotics	[]	[]	[]	[]	[]	[]	NP0023363	https://www.npatlas.org/explore/compounds/NPA000772
		116	NPA000777	777	VM44867	C35H52O8	600.793	600.366	601.374	623.355	InChI=1S/C35H52O8/c1-9-22(4)30-24(6)17-29(36)34(43-30)19-27-18-26(42-34)14-13-21(3)15-20(2)11-10-12-25(7)35(39)28(33(38)41-27)16-23(5)31(40-8)32(35)37/h9-13,16,20,24,26-32,36-37,39H,14-15,17-19H2,1-8H3/b11-10+,21-13+,22-9+,25-12+/t20-,24-,26+,27-,28-,29+,30+,31+,32?,34-,35+/m0/s1	AZADTSXNOSADFV-FUQSXLORSA-N	C/C=C(\C)/[C@@H]1[C@H](C[C@H]([C@@]2(O1)C[C@@H]3C[C@H](O2)C/C=C(/C[C@H](/C=C/C=C(/[C@]4([C@@H](C=C([C@H](C4O)OC)C)C(=O)O3)O)\C)C)\C)O)C	242	222	Bacterium	Streptomyces	sp. E225	Baker, Geoff H.; Blanchflower, Simon E.; Dorgan, Roderick J. J.; Everett, Jeremy R.; Manger, Brian R.; Reading, Christopher R.; Readshaw, Simon A.; Shelley, Peter	1996	3	49	272-280	10.7164/antibiotics.49.272	8626244	Further novel milbemycin antibiotics from Streptomyces sp. E225 fermentation, isolation and structure elucidation	article	Journal of Antibiotics	[]	[]	[]	[]	[]	[]	NP0023115	https://www.npatlas.org/explore/compounds/NPA000777
		117	NPA000790	790	5aTHQ-10n	C19H31N	273.464	273.246	274.253	296.235	InChI=1S/C19H31N/c1-2-3-4-5-6-7-8-9-12-17-13-10-15-19-18(17)14-11-16-20-19/h10,13,15,20H,2-9,11-12,14,16H2,1H3	KGRXIUJPGZFPLO-UHFFFAOYSA-N	CCCCCCCCCCC1=C2CCCNC2=CC=C1	563	502	Bacterium	Streptomyces	nigrescens HEK616	Sugiyama, Ryosuke; Nishimura, Shinichi; Ozaki, Taro; Asamizu, Shumpei; Onaka, Hiroyasu; Kakeya, Hideaki	2015	8	17	1918-1921	10.1021/acs.orglett.5b00607	25826296	5-Alkyl-1,2,3,4-tetrahydroquinolines, new membrane-interacting lipophilic metabolites produced by combined culture of streptomyces nigrescens and tsukamurella pulmonis	article	Organic Letters	[]	[]	[]	[]	[]	[]	NP0013939	https://www.npatlas.org/explore/compounds/NPA000790
		118	NPA000791	791	Not named	C21H34O6	382.497	382.236	383.243	405.225	InChI=1S/C21H34O6/c1-5-15-11-17-7-9-18(26-17)13(3)20(22)24-12(2)10-16-6-8-19(25-16)14(4)21(23)27-15/h12-19H,5-11H2,1-4H3/t12-,13+,14+,15-,16-,17-,18+,19+/m1/s1	VLXJANUFVJNWKB-IDBRTZOQSA-N	CC[C@@H]1C[C@H]2CC[C@H](O2)[C@@H](C(=O)O[C@@H](C[C@H]3CC[C@H](O3)[C@@H](C(=O)O1)C)C)C	564	503	Bacterium	Streptomyces	globisporus	Rezanka, Tomas; Spizek, Jaroslav; Prikrylova, Vera; Prell, Ales; Dembitsky, Valery M.	2004	22	60	4781-4787	10.1016/j.tet.2004.04.006	n/a	Five new derivatives of nonactic and homo-nonactic acids from Streptomyces globisporus	article	Tetrahedron	[]	[]	[]	[]	[]	[]	NP0254425	https://www.npatlas.org/explore/compounds/NPA000791
		119	NPA000798	798	Tetromycin 4	C49H62O14	875.021	874.414	875.421	897.403	InChI=1S/C49H62O14/c1-22-12-11-13-24(3)37-26(5)17-30-32(48(37,9)41(53)36-42(54)49(63-45(36)58)20-27(6)31(43(55)56)21-47(49,8)19-22)14-23(2)15-33(30)61-46-39(52)38(51)40(28(7)60-46)62-44(57)35-25(4)16-29(50)18-34(35)59-10/h13-14,16,18-19,21,26-28,30,32-33,37-40,46,50-53H,11-12,15,17,20H2,1-10H3,(H,55,56)/b22-19-,24-13-,41-36?	YBBPYHLBMFQENP-NKVPEUEOSA-N	CC1CC2C(CC(=CC2C3(C1/C(=C\CC/C(=C\C4(C=C(C(CC45C(=O)C(=C3O)C(=O)O5)C)C(=O)O)C)/C)/C)C)C)OC6C(C(C(C(O6)C)OC(=O)C7=C(C=C(C=C7C)O)OC)O)O	569	508	Bacterium	Streptomyces	axinellae Pol001(T)	Pimentel-Elardo, Sheila M; Buback, Verena; Gulder, Tobias A M; Bugni, Tim S; Reppart, Jason; Bringmann, Gerhard; Ireland, Chris M; Schirmeister, Tanja; Hentschel, Ute	2011	10	9	1682-1697	10.3390/md9101682	22072992	New tetromycin derivatives with anti-trypanosomal and protease inhibitory activities	article	Marine Drugs	[]	[]	[]	[]	[]	[]	NP0010471	https://www.npatlas.org/explore/compounds/NPA000798
		120	NPA000811	811	IC101	C39H66N8O13	855	854.475	855.482	877.464	InChI=1S/C39H66N8O13/c1-9-28-25(15-14-21(2)3)16-17-39(56,60-28)38(8,55)37(54)43-30-31(22(4)5)59-36(53)24(7)47(58)33(50)26-12-10-18-41-44(26)29(48)20-40-32(49)23(6)46(57)34(51)27-13-11-19-42-45(27)35(30)52/h21-28,30-31,41-42,55-58H,9-20H2,1-8H3,(H,40,49)(H,43,54)	YDIQSISNBHYDIP-UHFFFAOYSA-N	CCC1C(CCC(O1)(C(C)(C(=O)NC2C(OC(=O)C(N(C(=O)C3CCCNN3C(=O)CNC(=O)C(N(C(=O)C4CCCNN4C2=O)O)C)O)C)C(C)C)O)O)CCC(C)C	579	516	Bacterium	Streptomyces	albulus MJ202-72F	Ueno; Amemiya; Someno; Masuda; Iinuma; Naganawa; Hamada; Ishizura; Takeuchi	1993	11	46	1658-1665	10.7164/antibiotics.46.1658	8270487	IC101, extracellular matrix antagonist produced by Streptomyces sp. MJ202-72F3. Production, isolation, structure determination and biological activity	article	Journal of Antibiotics	[]	[]	[]	[]	[]	[]	NP0022834	https://www.npatlas.org/explore/compounds/NPA000811
		121	NPA000813	813	Coumabiocin E	C31H36N2O12	628.631	628.227	629.234	651.216	InChI=1S/C31H36N2O12/c1-13(2)19(35)12-16-11-15(7-9-18(16)34)27(38)33-21-22(36)17-8-10-20(14(3)24(17)43-28(21)39)42-29-23(37)25(44-30(32)40)26(41-6)31(4,5)45-29/h7-11,19,23,25-26,29,34-37H,1,12H2,2-6H3,(H2,32,40)(H,33,38)/t19?,23-,25+,26-,29-/m1/s1	NXIHCVXNQGOJKR-ORVJENOTSA-N	CC1=C(C=CC2=C1OC(=O)C(=C2O)NC(=O)C3=CC(=C(C=C3)O)CC(C(=C)C)O)O[C@H]4[C@@H]([C@@H]([C@H](C(O4)(C)C)OC)OC(=O)N)O	84	79	Bacterium	Streptomyces	sp. L-4-4	Cheenpracha, Sarot; Vidor, Nicholas B.; Yoshida, Wesley Y.; Davies, Julian; Chang, Leng Chee	2010	5	73	880-884	10.1021/np900843b	20384319	Coumabiocins A-F, aminocoumarins from an organic extract of Streptomyces sp. L-4-4	article	Journal of Natural Products	[]	[]	[]	[]	[]	[]	NP0009130	https://www.npatlas.org/explore/compounds/NPA000813
		122	NPA000816	816	Arylomycin B7	C45H65N7O13	912.051	911.464	912.471	934.453	InChI=1S/C45H65N7O13/c1-7-26(2)16-14-12-10-8-9-11-13-15-17-37(55)50(5)35(25-53)43(60)47-27(3)41(58)46-24-38(56)51(6)39-30-18-19-36(54)31(23-30)32-20-29(22-34(40(32)57)52(64)65)21-33(45(62)63)49-42(59)28(4)48-44(39)61/h18-20,22-23,26-28,33,35,39,53-54,57H,7-17,21,24-25H2,1-6H3,(H,46,58)(H,47,60)(H,48,61)(H,49,59)(H,62,63)/t26?,27-,28+,33?,35-,39?/m1/s1	VEAKNBDBVBJRRJ-DORYWWEISA-N	CCC(C)CCCCCCCCCCC(=O)N(C)[C@H](CO)C(=O)N[C@H](C)C(=O)NCC(=O)N(C)C1C2=CC(=C(C=C2)O)C3=CC(=CC(=C3O)[N+](=O)[O-])CC(NC(=O)[C@@H](NC1=O)C)C(=O)O	583	519	Bacterium	Streptomyces	sp. Tue 6075	Schimana, Judith; Gebhardt, Klaus; Hoeltzel, Alexandra; Schmid, Dietmar G.; Suessmuth, Roderich; Mueller, Johannes; Pukall, Ruediger; Fiedler, Hans-Peter	2002	6	55	565-570	10.7164/antibiotics.55.565	12195962	Arylomycins A and B, new biaryl-bridged lipopeptide antibiotics produced by Streptomyces sp. Tue 6075. I. Taxonomy, fermentation, isolation and biological activities	article	Journal of Antibiotics	[]	[]	[]	[]	[]	[]	NP0004300	https://www.npatlas.org/explore/compounds/NPA000816
		123	NPA000817	817	Galvaquinone C	C20H18O6	354.358	354.11	355.118	377.099	InChI=1S/C20H18O6/c1-8(2)7-12(22)14-15-16(18(24)9(3)17(14)23)19(25)10-5-4-6-11(21)13(10)20(15)26/h4-6,8,21,23-24H,7H2,1-3H3	JSBZNSHTZGINIT-UHFFFAOYSA-N	CC1=C(C2=C(C(=C1O)C(=O)CC(C)C)C(=O)C3=C(C2=O)C=CC=C3O)O	46	11	Bacterium	Streptomyces	spinoverrucosus	Hu, Youcai; Martinez, Elisabeth D.; MacMillan, John B.	2012	10	75	1759-1764	10.1021/np3004326	23057874	Anthraquinones from a marine-derived streptomyces spinoverrucosus	article	Journal of Natural Products	[]	[]	[]	[]	[]	[]	NP0011167	https://www.npatlas.org/explore/compounds/NPA000817
		124	NPA000820	820	TMC-135A	C39H49N3O8S	719.901	719.324	720.331	742.313	InChI=1S/C39H49N3O8S/c1-24-13-12-16-27-21-29-36(51-23-32(44)40-29)33(35(27)46)41-31(43)22-28(49-3)17-10-5-4-6-11-18-30(25(2)34(24)45)50-38(48)39(19-20-39)42-37(47)26-14-8-7-9-15-26/h4-6,10-11,13-14,17,21,25,28,30,34,45-46H,7-9,12,15-16,18-20,22-23H2,1-3H3,(H,40,44)(H,41,43)(H,42,47)/b5-4-,11-6-,17-10?,24-13-	DLJPEMIJOQUTRD-JRSKPKOFSA-N	CC1C(C/C=C\C=C/C=CC(CC(=O)NC2=C(C(=CC3=C2SCC(=O)N3)CC/C=C(\C1O)/C)O)OC)OC(=O)C4(CC4)NC(=O)C5=CCCCC5	100	95	Bacterium	Streptomyces	sp.	NISHIO, MAKI; KOHNO, JUN; SAKURAI, MASAAKI; SUZUKI, SHIN-ICHI; OKADA, NOBUAKI; KAWANO, KIMIO; KOMATSUBARA, SABURO	2000	7	53	724-727	10.7164/antibiotics.53.724	10994816	TMC-135A and B, New Triene-ansamycins, Produced by Streptomyces sp	article	Journal of Antibiotics	[]	[]	[]	[]	[]	[]	NP0003448	https://www.npatlas.org/explore/compounds/NPA000820
		125	NPA000831	831	Narasin	C43H72O11	765.038	764.508	765.515	787.497	InChI=1S/C43H72O11/c1-12-30(35(46)27(8)34(45)28(9)36-23(4)21-24(5)37(51-36)31(13-2)39(47)48)38-25(6)22-26(7)42(52-38)18-15-32(44)43(54-42)20-19-40(11,53-43)33-16-17-41(49,14-3)29(10)50-33/h15,18,23-34,36-38,44-45,49H,12-14,16-17,19-22H2,1-11H3,(H,47,48)/t23-,24-,25-,26+,27-,28-,29-,30-,31?,32+,33+,34+,36+,37+,38?,40-,41+,42-,43-/m0/s1	VHKXXVVRRDYCIK-FWOWVVJPSA-N	CC[C@H](C1[C@H](C[C@H]([C@]2(O1)C=C[C@H]([C@@]3(O2)CC[C@@](O3)(C)[C@H]4CC[C@@]([C@@H](O4)C)(CC)O)O)C)C)C(=O)[C@@H](C)[C@H]([C@H](C)[C@H]5[C@H](C[C@@H]([C@@H](O5)C(CC)C(=O)O)C)C)O	589	525	Bacterium	Streptomyces	aureofaciens	Berg, D H; Hamill, R L	1978	1	31	1	10.7164/antibiotics.31.1	627518	The isolation and characterization of narasin, a new polyether antibiotic	article	Journal of Antibiotics	[]	[]	[]	[]	['CCMSLIB00012137295%Suspect related to Narasin (predicted molecular formula SIRIUS: unknown / BUDDY: unknown) with delta m/z -14.016 (putative explanation: Ala->Gly substitution|Gln->Asn substitution|Glu->Asp substitution|Leu/Ile->Val substitution|Thr->Ser substitution; atomic difference: -1C,-2H|-1C,-2H|-1C,-2H|-1C,-2H|-1C,-2H) [M+Na]+%4', 'CCMSLIB00010110195%CCG-208483 CollisionEnergy:102040%3…	[]	NP0021827	https://www.npatlas.org/explore/compounds/NPA000831
		126	NPA000836	836	N-demethylstreptomycin	C20H37N7O12	567.553	567.25	568.257	590.239	InChI=1S/C20H37N7O12/c1-4-20(35,3-29)15(39-16-6(21)10(31)9(30)5(2-28)37-16)17(36-4)38-14-8(27-19(24)25)11(32)7(26-18(22)23)12(33)13(14)34/h3-17,28,30-35H,2,21H2,1H3,(H4,22,23,26)(H4,24,25,27)	JRXYPBHDEAIYID-UHFFFAOYSA-N	CC1C(C(C(O1)OC2C(C(C(C(C2O)O)N=C(N)N)O)N=C(N)N)OC3C(C(C(C(O3)CO)O)O)N)(C=O)O	592	528	Bacterium	Streptomyces	griseus	Heding, Henrik; Elvebredd, I.; Brunvoll, J.; Hagen, G.; Paasivirta, Jaakko	1968	n/a	22	1649-1654	10.3891/acta.chem.scand.22-1649	n/a	N-Demethylstreptomycin. I. Microbiological Formation and Isolation	article	Acta Chemica Scandinavica	[]	[]	[]	[]	[]	[]	NP0244821	https://www.npatlas.org/explore/compounds/NPA000836
		127	NPA000842	842	Halstoctacosanolide C	C48H78O10	815.142	814.559	815.567	837.549	InChI=1S/C48H78O10/c1-11-41(50)38(10)45(54)27-39(49)20-17-30(2)26-36(8)46-29-44(53)33(5)16-14-12-13-15-32(4)43(52)28-40-21-19-37(9)48(56,58-40)24-23-31(3)25-35(7)42(51)22-18-34(6)47(55)57-46/h12-14,16-18,23,25,32-33,36-42,44-46,49-51,53-54,56H,11,15,19-22,24,26-29H2,1-10H3/b13-12-,16-14-,30-17+,31-23-,34-18-,35-25-	WOCRMBMRJOSSHX-NKUGXYOMSA-N	CCC(C(C)C(CC(C/C=C(\C)/CC(C)C1CC(C(/C=C\C=C/CC(C(=O)CC2CCC(C(O2)(C/C=C(\C=C(/C(C/C=C(\C(=O)O1)/C)O)\C)/C)O)C)C)C)O)O)O)O	596	532	Bacterium	Streptomyces	halstedii	Tohyama, Shigehiro; Kakinuma, Katsumi; Eguchi, Tadashi; 2006, ; Macrolactones, 'The Complete Biosynthetic Gene Cluster of the 28-Membered Polyketide; Halstoctacosanolides, ; HC34', from Streptomyces halstedii; Antibiotics</i>, <i>The Journal of; 59, vol.; 1, no.; 44-52, pp.	2004	1	59	44-52	10.1038/ja.2006.7	16568718	The Complete Biosynthetic Gene Cluster of the 28-Membered Polyketide Macrolactones, Halstoctacosanolides, from Streptomyces halstedii HC34	article	Journal of Antibiotics	[]	[]	[]	[]	[]	[]	NP0006262	https://www.npatlas.org/explore/compounds/NPA000842
		128	NPA000854	854	methyl methylthiomethyl disulfide	C3H8S3	140.298	139.979	140.986	162.968	InChI=1S/C3H8S3/c1-4-3-6-5-2/h3H2,1-2H3	MYIOBINSHMEDEY-UHFFFAOYSA-N	CSCSSC	602	535	Bacterium	Streptomyces	sp. strain GWS-BW-H5	Dickschat, Jeroen S.; Martens, Torben; Brinkhoff, Thorsten; Simon, Meinhard; Schulz, Stefan	2005	7	2	837-865	10.1002/cbdv.200590062	17193176	Volatiles Released by aStreptomyces Species Isolated from the North Sea	article	Chemistry and Biodiversity	[]	[]	[]	[]	[]	[]	NP0006809	https://www.npatlas.org/explore/compounds/NPA000854
		129	NPA000866	866	Neoansamycin A	C30H37NO7	523.626	523.257	524.264	546.246	InChI=1S/C30H37NO7/c1-5-7-8-10-19-15-17(3)27(34)24(38-4)12-9-11-18(6-2)28(35)26-22(32)14-13-20-25(26)23(33)16-21(29(20)36)31-30(19)37/h13-16,18-19,24,32H,5-12H2,1-4H3,(H,31,37)/b17-15-/t18-,19+,24+/m1/s1	WIIONYYYOWZGRK-AZJPFOGKSA-N	CCCCC[C@H]1/C=C(\C(=O)[C@H](CCC[C@H](C(=O)C2=C(C=CC3=C2C(=O)C=C(C3=O)NC1=O)O)CC)OC)/C	611	544	Bacterium	Streptomyces	sp. LZ35	Shanren Li, Yaoyao Li, Chunhua Lu, Juanli Zhang, Jing Zhu, Haoxin Wang, and Yuemao Shen	2015	15	17	3706-3709	10.1021/acs.orglett.5b01686	26167742	Activating a Cryptic Ansamycin Biosynthetic Gene Cluster To Produce Three New Naphthalenic Octaketide Ansamycins with n-Pentyl and n-Butyl Side Chains	article	Organic Letters	[]	[]	[]	[]	[]	[]	NP0014400	https://www.npatlas.org/explore/compounds/NPA000866
		130	NPA000873	873	Moromycin A	C43H46O14	786.827	786.289	787.296	809.278	InChI=1S/C43H46O14/c1-18-26(44)10-12-33(51-18)55-29-11-13-34(52-20(29)3)57-43(5)16-22-6-7-24-36(35(22)28(46)17-43)39(48)25-9-8-23(38(47)37(25)40(24)49)30-15-31-41(21(4)50-30)56-42-32(54-31)14-27(45)19(2)53-42/h6-10,12,18-21,29-34,41-42,47H,11,13-17H2,1-5H3/t18-,19-,20-,21+,29-,30+,31+,32-,33-,34-,41+,42-,43+/m0/s1	YXQYFVURWVZIMD-CZMJNFCQSA-N	C[C@H]1[C@H](CC[C@@H](O1)O[C@@]2(CC3=C(C(=O)C2)C4=C(C=C3)C(=O)C5=C(C4=O)C=CC(=C5O)[C@H]6C[C@@H]7[C@@H]([C@H](O6)C)O[C@H]8[C@@H](O7)CC(=O)[C@@H](O8)C)C)O[C@H]9C=CC(=O)[C@@H](O9)C	46	11	Bacterium	Streptomyces	sp. KY002	Abdelfattah, Mohamed S.; Kharel, Madan Kumar; Hitron, John Andrew; Baig, Irfan; Rohr, Juergen	2008	9	71	1569-1573	10.1021/np800281f	18666798	Moromycins A and B, isolation and structure elucidation of C-glycosylangucycline-type antibiotics from Streptomyces sp. KY002	article	Journal of Natural Products	[]	[]	[]	[]	[]	[]	NP0007900	https://www.npatlas.org/explore/compounds/NPA000873
		131	NPA000874	874	Anthracimycin	C25H32O4	396.527	396.23	397.237	419.219	InChI=1S/C25H32O4/c1-15-9-11-21-19(13-15)10-12-20-16(2)7-5-6-8-17(3)29-25(28)18(4)22(26)14-23(27)24(20)21/h5-10,12,14,16-21,24,27H,11,13H2,1-4H3/b7-5-,8-6+,23-14-/t16-,17-,18-,19+,20-,21+,24+/m1/s1	MHXKMAAKEHGISP-MROKOONJSA-N	C[C@@H]1/C=C\C=C\[C@H](OC(=O)[C@@H](C(=O)/C=C(/[C@H]2[C@@H]1C=C[C@@H]3[C@@H]2CC=C(C3)C)\O)C)C	615	548	Bacterium	Streptomyces	sp. strain CNH365	Jang, Kyoung Hwa; Nam, Sang-Jip; Locke, Jeffrey B; Kauffman, Christopher A; Beatty, Deanna S; Paul, Lauren A; Fenical, William	2013	30	52	7822-7824	10.1002/anie.201302749	23776159	Anthracimycin, a potent anthrax antibiotic from a marine-derived actinomycete	article	Angewandte Chemie International Edition	[]	[]	[]	['BGC0001300']	[]	[]	NP0011858	https://www.npatlas.org/explore/compounds/NPA000874
		132	NPA000875	875	Xiamycin methyl ester	C24H27NO3	377.484	377.199	378.206	400.188	InChI=1S/C24H27NO3/c1-23-11-10-21(26)24(2,22(27)28-3)20(23)9-8-14-12-19-16(13-17(14)23)15-6-4-5-7-18(15)25-19/h4-7,12-13,20-21,25-26H,8-11H2,1-3H3/t20-,21+,23-,24+/m1/s1	QGSPVLSFRSZVTG-JSRBNTPPSA-N	C[C@]12CC[C@@H]([C@@]([C@@H]1CCC3=C2C=C4C5=CC=CC=C5NC4=C3)(C)C(=O)OC)O	616	549	Bacterium	Streptomyces	sp. GT2002	Ding, Ling; Münch, Jan; Goerls, Helmar; Maier, Armin; Fiebig, Heinz-Herbert; Lin, Wen-Han; Hertweck, Christian	2010	22	20	6685-6687	10.1016/j.bmcl.2010.09.010	20880706	Xiamycin, a pentacyclic indolosesquiterpene with selective anti-HIV activity from a bacterial mangrove endophyte	article	Bioorganic and Medicinal Chemistry Letters	[]	[]	[]	[]	[]	[]	NP0009486	https://www.npatlas.org/explore/compounds/NPA000875
		133	NPA000882	882	Hydroxyplatensic acid methyl ester	C18H24O5	320.385	320.162	321.17	343.152	InChI=1S/C18H24O5/c1-16(6-5-13(20)22-3)12(19)4-7-18-9-10-8-11(14(16)18)23-17(10,2)15(18)21/h4,7,10-11,14-15,21H,5-6,8-9H2,1-3H3/t10?,11-,14-,15-,16+,17+,18+/m0/s1	FBBBYTFYYNYGMH-MMPVIVLBSA-N	C[C@@]1([C@@H]2[C@@H]3CC4C[C@@]2(C=CC1=O)[C@H]([C@@]4(O3)C)O)CCC(=O)OC	112	106	Bacterium	Streptomyces	platensis	Singh, Sheo B.; Jayasuriya, Hiranthi; Herath, Kithsiri B.; Zhang, Chaowei; Ondeyka, John G.; Zink, Deborah L.; Ha, Sookhee; Parthasarathy, Gopalakrishnan; Becker, Joseph W.; Wang, Jun; Soisson, Stephen M.	2009	37	50	5182-5185	10.1016/j.tetlet.2009.06.118	n/a	Isolation, enzyme-bound structure, and activity of platensimycin A1 from Streptomyces platensis	article	Tetrahedron Letters	[]	[]	[]	[]	[]	[]	NP0234480	https://www.npatlas.org/explore/compounds/NPA000882
		134	NPA000886	886	5aTHQ-8n	C17H27N	245.41	245.214	246.222	268.204	InChI=1S/C17H27N/c1-2-3-4-5-6-7-10-15-11-8-13-17-16(15)12-9-14-18-17/h8,11,13,18H,2-7,9-10,12,14H2,1H3	QVZOWZDCVPBRHM-UHFFFAOYSA-N	CCCCCCCCC1=C2CCCNC2=CC=C1	563	502	Bacterium	Streptomyces	nigrescens HEK616	Sugiyama, Ryosuke; Nishimura, Shinichi; Ozaki, Taro; Asamizu, Shumpei; Onaka, Hiroyasu; Kakeya, Hideaki	2015	8	17	1918-1921	10.1021/acs.orglett.5b00607	25826296	5-Alkyl-1,2,3,4-tetrahydroquinolines, new membrane-interacting lipophilic metabolites produced by combined culture of streptomyces nigrescens and tsukamurella pulmonis	article	Organic Letters	[]	[]	[]	[]	[]	[]	NP0013942	https://www.npatlas.org/explore/compounds/NPA000886
		135	NPA000889	889	VM48640	C35H52O8	600.793	600.366	601.374	623.355	InChI=1S/C35H52O8/c1-8-23(4)32-25(6)16-31(37)35(43-32)18-28-17-27(42-35)13-12-22(3)14-21(2)10-9-11-26(20-36)34(39)19-30(40-7)24(5)15-29(34)33(38)41-28/h8-12,15,21,25,27-32,36-37,39H,13-14,16-20H2,1-7H3/b10-9+,22-12+,23-8+,26-11+/t21-,25-,27+,28-,29-,30-,31+,32+,34+,35-/m0/s1	RZZQRUATDNDCKY-BDIOVGCPSA-N	C/C=C(\C)/[C@@H]1[C@H](C[C@H]([C@@]2(O1)C[C@@H]3C[C@H](O2)C/C=C(/C[C@H](/C=C/C=C(/[C@@]4(C[C@@H](C(=C[C@H]4C(=O)O3)C)OC)O)\CO)C)\C)O)C	242	222	Bacterium	Streptomyces	sp. E225	Baker, Geoff H.; Blanchflower, Simon E.; Dorgan, Roderick J. J.; Everett, Jeremy R.; Manger, Brian R.; Reading, Christopher R.; Readshaw, Simon A.; Shelley, Peter	1996	3	49	272-280	10.7164/antibiotics.49.272	8626244	Further novel milbemycin antibiotics from Streptomyces sp. E225 fermentation, isolation and structure elucidation	article	Journal of Antibiotics	[]	[]	[]	[]	[]	[]	NP0023120	https://www.npatlas.org/explore/compounds/NPA000889
		136	NPA000890	890	Negamycin	C9H20N4O4	248.283	248.149	249.156	271.138	InChI=1S/C9H20N4O4/c1-13(5-9(16)17)12-8(15)3-6(11)2-7(14)4-10/h6-7,14H,2-5,10-11H2,1H3,(H,12,15)(H,16,17)/t6-,7-/m1/s1	IKHFJPZQZVMLRH-RNFRBKRXSA-N	CN(CC(=O)O)NC(=O)C[C@@H](C[C@H](CN)O)N	623	554	Bacterium	Streptomyces	sp. strain no. MA91-M1	Kondo, Shinichi; Shibahara, Seiji; Takahashi, Shuji; Maeda, Kenji; Umezawa, Hamao; Ohno, Masaji	1971	23	93	6305-6306	10.1021/ja00752a072	5121145	Negamycin, a novel hydrazide antibiotic	article	Journal of the American Chemical Society	[]	[]	['10.7164/antibiotics.31.725', '10.1039/b801498a', '10.1039/c4ob00537f']	[]	['CCMSLIB00008851501%Negamycin [M+H]+%3']	[]	NP0021548	https://www.npatlas.org/explore/compounds/NPA000890
		137	NPA000896	896	TAN-1120	C35H41NO13	683.707	683.258	684.265	706.247	InChI=1S/C35H41NO13/c1-13(37)9-23-47-16(4)34(44)36-21-10-24(46-15(3)33(21)49-23)48-22-12-35(45,17(5)39)11-20-26(22)32(43)28-27(30(20)41)29(40)19-8-6-7-18(14(2)38)25(19)31(28)42/h6-8,13,15-16,21-24,33-34,36-37,41,43-45H,9-12H2,1-5H3/t13?,15?,16?,21?,22-,23?,24?,33?,34?,35-/m0/s1	DXATXUUQDXTYOE-DXAQRUKPSA-N	CC(=O)C1=CC=CC2=C1C(=O)C1=C(C2=O)C(O)=C2C[C@@](O)(C(C)=O)C[C@H](OC3CC4NC(O)C(C)OC(CC(C)O)OC4C(C)O3)C2=C1O	46	11	Bacterium	Streptomyces	triangulatus subsp. angiostaticus subsp. nov.	Nozaki; Hida; Linuma; Ishii; Sudo; Muroi; Kanamaru	1993	4	46	569-579	10.7164/antibiotics.46.569	7684735	TAN-1120, a new anthracycline with potent angiostatic activity	article	Journal of Antibiotics	[]	[]	[]	[]	[]	[]	NP0022398	https://www.npatlas.org/explore/compounds/NPA000896
		138	NPA000899	899	Aldgamycin I	C36H58O15	730.845	730.378	731.385	753.367	InChI=1S/C36H58O15/c1-17-10-13-26(39)48-20(4)23(16-46-33-31(45-9)30(44-8)27(40)21(5)49-33)29-24(50-29)11-12-25(38)35(7,42)14-18(2)28(17)51-34-32(41)36(43,22(6)37)15-19(3)47-34/h10-13,17-24,27-34,37,40-43H,14-16H2,1-9H3/b12-11-,13-10-/t17-,18-,19+,20+,21?,22-,23+,24+,27?,28+,29-,30?,31?,32-,33?,34-,35-,36-/m0/s1	VMIBTKDJTYPYKU-QZBWBHKWSA-N	C[C@H]1C[C@](C(=O)/C=C\[C@@H]2[C@@H](O2)[C@@H]([C@H](OC(=O)/C=C\[C@@H]([C@H]1O[C@H]3[C@@H]([C@](C[C@H](O3)C)([C@H](C)O)O)O)C)C)COC4C(C(C(C(O4)C)O)OC)OC)(C)O	629	559	Bacterium	Streptomyces	sp. KMA-001	Park, Jin-Soo; Yang, Hyun Ok; Kwon, Hak Cheol	2009	3	62	171-175	10.1038/ja.2009.6	19218982	Aldgamycin I, an antibacterial 16-membered macrolide from the abandoned mine bacterium, Streptomyces sp. KMA-001	article	Journal of Antibiotics	[]	[]	[]	[]	[]	[]	NP0008297	https://www.npatlas.org/explore/compounds/NPA000899
		139	NPA000902	902	Grisorixin	C40H68O10	708.974	708.481	709.489	731.47	InChI=1S/C40H68O10/c1-21-12-13-28(45-33(21)26(6)36(41)42)18-29-19-30(44-11)27(7)40(47-29)25(5)20-38(9,50-40)32-14-15-37(8,48-32)35-23(3)17-31(46-35)34-22(2)16-24(4)39(10,43)49-34/h21-35,43H,12-20H2,1-11H3,(H,41,42)/t21-,22-,23-,24+,25+,26+,27+,28+,29+,30+,31+,32+,33+,34-,35+,37-,38-,39-,40+/m0/s1	ZITSQIZMRMDQLE-SJSJOXFOSA-N	C[C@H]1CC[C@@H](O[C@H]1[C@@H](C)C(=O)O)C[C@@H]2C[C@H]([C@H]([C@@]3(O2)[C@@H](C[C@@](O3)(C)[C@H]4CC[C@@](O4)(C)[C@H]5[C@H](C[C@@H](O5)[C@@H]6[C@H](C[C@H]([C@@](O6)(C)O)C)C)C)C)C)OC	631	561	Bacterium	Streptomyces	griseus.	Gachon, P; Kergomard, A; Staron, T; Esteve, C	1975	5	28	345-350	10.7164/antibiotics.28.345	809402	Grisorixin, an ionophorous antibiotic of the nigericin group. I. Fermentation, isolation, biological properties and structure	article	Journal of Antibiotics	[]	[]	[]	[]	[]	[]	NP0022736	https://www.npatlas.org/explore/compounds/NPA000902
		140	NPA000905	905	Venezueline D	C17H16N2O7	360.322	360.096	361.103	383.085	InChI=1S/C17H16N2O7/c20-6-9-1-2-13-10(3-9)18-11-4-12(19-16(23)7-21)15(5-14(11)25-13)26-17(24)8-22/h1-5,18,20-22H,6-8H2,(H,19,23)	CDACWMJJCUJWLL-UHFFFAOYSA-N	C1=CC2=C(C=C1CO)NC3=CC(=C(C=C3O2)OC(=O)CO)NC(=O)CO	634	563	Bacterium	Streptomyces	venezuelae	Ren, Jinwei; Liu, Dong; Tian, Li; Wei, Yangye; Proksch, Peter; Zeng, Jinzhang; Lin, Wenhan	2013	1	23	301-304	10.1016/j.bmcl.2012.10.096	23164710	Venezuelines A-G, new phenoxazine-based alkaloids and aminophenols from Streptomyces venezuelae and the regulation of gene target Nur77	article	Bioorganic and Medicinal Chemistry Letters	[]	[]	[]	[]	[]	[]	NP0011274	https://www.npatlas.org/explore/compounds/NPA000905
		141	NPA000906	906	Streptophenazine D	C23H26N2O5	410.47	410.184	411.192	433.173	InChI=1S/C23H26N2O5/c1-13(2)11-12-16(23(28)30-4)21(26)14-7-5-9-17-19(14)24-18-10-6-8-15(20(18)25-17)22(27)29-3/h5-10,13,16,21,26H,11-12H2,1-4H3	ZWDLNJITQHGPIV-UHFFFAOYSA-N	COC(=O)C1=CC=CC2=NC3=C(C(O)C(CCC(C)C)C(=O)OC)C=CC=C3N=C12	46	11	Bacterium	Streptomyces	sp.	Mitova, Maya I.; Lang, Gerhard; Wiese, Jutta; Imhoff, Johannes F.	2008	5	71	824-827	10.1021/np800032a	18396903	Subinhibitory concentrations of antibiotics induce phenazine production in a marine Streptomyces sp	article	Journal of Natural Products	[]	[{'reference_doi': '10.3390/md12041699', 'structure_smiles': 'COC(=O)C1=CC=CC2=NC3=C(C(O)C(CCC(C)C)C(=O)OC)C=CC=C3N=C12'}]	[]	[]	[]	[]	NP0007682	https://www.npatlas.org/explore/compounds/NPA000906
		142	NPA000911	911	Tetracenomycin-F2	C20H16O8	384.34	384.084	385.092	407.074	InChI=1S/C20H16O8/c1-8(21)16-10(4-13(23)7-15(25)26)2-9-3-11-5-12(22)6-14(24)17(11)20(28)18(9)19(16)27/h2-6,22-24,27-28H,7H2,1H3,(H,25,26)/b13-4+	DHOSUPJHLBTMAV-YIXHJXPBSA-N	CC(=O)C1=C(C2=C(C3=C(C=C(C=C3C=C2C=C1/C=C(\CC(=O)O)/O)O)O)O)O	639	568	Bacterium	Streptomyces	glaucescens	Shen, Ben; Nakayama, Hiroshi; Hutchinson, C. Richard	1993	8	56	1288-1293	10.1021/np50098a013	n/a	Isolation and Structural Elucidation of Tetracenomycin F2 and Tetracenomycin F1: Early Intermediates in the Biosynthesis of Tetracenomycin C in Streptomyces glaucescens	article	Journal of Natural Products	[]	[]	[]	[]	[]	[]	NP0152455	https://www.npatlas.org/explore/compounds/NPA000911
		143	NPA000913	913	N-phenyl-β-naphthylamine	C16H13N	219.287	219.105	220.112	242.094	InChI=1S/C16H13N/c1-2-8-15(9-3-1)17-16-11-10-13-6-4-5-7-14(13)12-16/h1-12,17H	KEQFTVQCIQJIQW-UHFFFAOYSA-N	C1=CC=C(C=C1)NC2=CC3=CC=CC=C3C=C2	640	569	Bacterium	Streptomyces	sp. GW6225	Shaaban, Khaled A.; Shaaban, Mohamed; Gruen-Wollny, Iris; Maier, Armin; Fiebig, Heinz H.; Laatsch, Hartmut	2007	10	70	1545-1550	10.1021/np070196h	17887721	Julichrome Q6 glucuronide, a monomeric subunit of the julimycin B-I complex from a terrestrial Streptomyces sp.	article	Journal of Natural Products	[]	[]	[]	[]	['CCMSLIB00012119815%Suspect related to Massbank:LU110503 N-Phenyl-2-naphthylamine|N-phenylnaphthalen-2-amine (predicted molecular formula SIRIUS: C6H13N5O2 / BUDDY: unknown) with delta m/z -31.991 (putative explanation: Glu->Pro substitution; atomic difference: -2O) [M+H]+%4', 'CCMSLIB00000579159%3%MassbankEU:UA002801&2-Naphthalenamine,&N-phenyl-|N-phenylnaphthalen-2-amine', 'CCMSLIB00000579160%…	[]	NP0007287	https://www.npatlas.org/explore/compounds/NPA000913
		144	NPA000916	916	VM-44865	C40H56O10	696.878	696.387	697.395	719.376	InChI=1S/C40H56O10/c1-9-25(5)34-27(7)17-33(41)39(50-34)20-31-19-30(49-39)15-14-24(4)16-23(3)12-11-13-29-22-46-36-35(45-8)28(21-47-37(42)26(6)10-2)18-32(38(43)48-31)40(29,36)44/h9-14,18,23,27,30-36,41,44H,15-17,19-22H2,1-8H3/t23-,27-,30+,31-,32-,33+,34+,35+,36+,39-,40+/m0/s1	NSZTYARPRNHEHV-PRIVIORNSA-N	CC=C(C)C(=O)OCC1=C[C@H]2C(=O)O[C@H]3C[C@@H](CC=C(C)C[C@@H](C)C=CC=C4CO[C@H]([C@@H]1OC)[C@@]42O)O[C@@]1(C3)O[C@H](C(C)=CC)[C@@H](C)C[C@H]1O	242	222	Bacterium	Streptomyces	sp. (E225)	Hood; Banks; Brewer; Fish; Manger; Poulton	1989	11	42	1593-1598	10.7164/antibiotics.42.1593	2584143	A novel series of milbemycin antibiotics from Streptomyces strain E225. I. Discovery, fermentation and anthelmintic activity	article	Journal of Antibiotics	[]	[]	[]	[]	[]	[]	NP0013961	https://www.npatlas.org/explore/compounds/NPA000916
		145	NPA000921	921	Langkolide	C75H114O27	1447.71	1446.75	1447.76	1469.74	InChI=1S/C75H114O27/c1-35-17-24-62(85)100-69(42(8)70-71(101-70)58(83)32-50(79)29-49(78)30-51(97-46(12)76)33-52-34-59(84)72(90)75(93,102-52)73(91)66(87)36(2)15-13-14-16-48(77)31-57(35)82)40(6)68(89)39(5)67(88)38(4)43(9)94-63-25-22-60(44(10)95-63)98-64-26-23-61(45(11)96-64)99-74(92)41(7)65(86)37(3)27-47-18-19-53-54(28-47)56(81)21-20-55(53)80/h14,16-21,24,27-28,35-36,38-45,48-52,57-61,63-73,77-79,82…	OKYZPPPUAQTHME-ICFZGTQFSA-N	C[C@@H]1CC/C=C/[C@H](C[C@@H]([C@H](/C=C/C(=O)O[C@@H]([C@@H]([C@H]2[C@@H](O2)[C@@H](C[C@H](C[C@@H](C[C@@H](C[C@H]3C[C@H]([C@@H]([C@](O3)([C@H]([C@@H]1O)O)O)O)O)OC(=O)C)O)O)O)C)[C@@H](C)[C@H]([C@H](C)[C@H]([C@@H](C)[C@@H](C)O[C@H]4CC[C@@H]([C@@H](O4)C)O[C@@H]5CC[C@H]([C@@H](O5)C)OC(=O)C(C)C(/C(=C/C6=CC7=C(C=C6)C(=O)C=CC7=O)/C)O)O)O)C)O)O	644	572	Bacterium	Streptomyces	sp. acta 3062	Helaly, Soleiman E.; Kulik, Andreas; Zinecker, Heidi; Ramachandaran, Kamalanathan; Tan, Geok Yuan Annie; Imhoff, Johannes F.; Suessmuth, Roderich D.; Fiedler, Hans-Peter; Sabaratnam, Vikineswary	2012	6	75	1018-1024	10.1021/np200580g	22642587	Langkolide, a 32-membered macrolactone antibiotic produced by Streptomyces sp. acta 3062	article	Journal of Natural Products	[]	[]	[]	[]	[]	[]	NP0010851	https://www.npatlas.org/explore/compounds/NPA000921
		146	NPA000923	923	Not named	C35H46O6	562.747	562.329	563.337	585.319	InChI=1S/C35H46O6/c1-22-10-8-9-13-27-19-31(36)25(4)18-30(27)34(38)39-29-20-28(15-14-23(2)32(22)37)40-35(21-29)17-16-24(3)33(41-35)26-11-6-5-7-12-26/h8-10,13-14,16-19,22,24,26,28-29,32-33,36-37H,5-7,11-12,15,20-21H2,1-4H3/b10-8+,13-9+,23-14+/t22-,24-,28+,29-,32-,33-,35+/m0/s1	GRVQPMQMSRMJNS-KGHUUUROSA-N	C[C@H]1/C=C/C=C/C2=CC(=C(C=C2C(=O)O[C@H]3C[C@@H](C/C=C(/[C@H]1O)\C)O[C@]4(C3)C=C[C@@H]([C@H](O4)C5CCCCC5)C)C)O	645	222	Bacterium	Streptomyces	avermitilis NEAU1069	Wang, Xiang-Jing; Wang, Ming; Wang, Ji-Dong; Jiang, Ling; Wang, Ji-Jia; Xiang, Wen-Sheng	2010	5	58	2710-2714	10.1021/jf902496d	20000422	Isolation and identification of novel macrocyclic lactones from Streptomyces avermitilis NEAU1069 with acaricidal and nematocidal activity	article	Journal of Agricultural and Food Chemistry	[]	[]	[]	[]	[]	[]	NP0146826	https://www.npatlas.org/explore/compounds/NPA000923
		147	NPA000925	925	TMC-1 B	C28H36N2O7	512.603	512.252	513.26	535.241	InChI=1S/C28H36N2O7/c1-4-18(2)10-9-11-19(3)27(36)29-20-17-28(37,24(34)16-23(20)33)15-8-6-5-7-12-25(35)30-26-21(31)13-14-22(26)32/h5-8,11-12,15,17-18,24,31,34,37H,4,9-10,13-14,16H2,1-3H3,(H,29,36)(H,30,35)/b6-5+,12-7+,15-8+,19-11+/t18?,24-,28+/m1/s1	LTZQMADYCMVTKI-UVJPKDHBSA-N	CCC(C)CC/C=C(\C)/C(=O)NC1=C[C@]([C@@H](CC1=O)O)(/C=C/C=C/C=C/C(=O)NC2=C(CCC2=O)O)O	167	158	Bacterium	Streptomyces	sp. A-230	Kohno; Nishio; Kawano; Nakanishi; Suzuki; Uchida; Komatsubara	1996	12	49	1212-1220	10.7164/antibiotics.49.1212	9031666	TMC-1 A, B, C and D, new antibiotics of the manumycin group produced by Streptomyces sp. Taxonomy, production, isolation, physico-chemical properties, structure elucidation and biological properties	article	Journal of Antibiotics	[]	[]	[]	[]	[]	[]	NP0023381	https://www.npatlas.org/explore/compounds/NPA000925
		148	NPA000931	931	(3Z,6E)-1-N-methyl-3-benzylidene-6-(2R-methyl-3-hydroxypropylidene)piperazine-2,5-dione	C16H18N2O3	286.331	286.132	287.139	309.121	InChI=1S/C16H18N2O3/c1-11(10-19)8-14-15(20)17-13(16(21)18(14)2)9-12-6-4-3-5-7-12/h3-9,11,19H,10H2,1-2H3,(H,17,20)/b13-9-,14-8+/t11-/m1/s1	VWEPGJDDPVOMNE-LUDVBUKFSA-N	C[C@@H](CO)/C=C/1\C(=O)N/C(=C\C2=CC=CC=C2)/C(=O)N1C	481	432	Bacterium	Streptomyces	sp. FXJ7.328	Wang, Pei; Xi, Lijun; Liu, Peipei; Wang, Yi; Wang, Wei; Huang, Ying; Zhu, Weiming	2013	4	11	1035-1049	10.3390/md11041035	23538868	Diketopiperazine derivatives from the marine-derived actinomycete Streptomyces sp. FXJ7.328	article	Marine Drugs	[]	[]	[]	[]	[]	[]	NP0011641	https://www.npatlas.org/explore/compounds/NPA000931
		149	NPA000933	933	Hydroxystreptomycin	C21H39N7O13	597.579	597.261	598.268	620.25	InChI=1S/C21H39N7O13/c1-26-9-13(35)10(32)5(2-29)38-17(9)41-16-18(39-6(3-30)21(16,37)4-31)40-15-8(28-20(24)25)11(33)7(27-19(22)23)12(34)14(15)36/h4-18,26,29-30,32-37H,2-3H2,1H3,(H4,22,23,27)(H4,24,25,28)/t5-,6-,7+,8-,9-,10-,11+,12-,13-,14+,15+,16-,17-,18-,21+/m0/s1	OFNXOACBUMGOPC-HZYVHMACSA-N	CN[C@H]1[C@@H]([C@H]([C@@H](O[C@H]1O[C@H]2[C@@H](O[C@H]([C@@]2(C=O)O)CO)O[C@@H]3[C@H]([C@@H]([C@H]([C@@H]([C@H]3O)O)N=C(N)N)O)N=C(N)N)CO)O)O	592	528	Bacterium	Streptomyces	griseocarneus	Stodola, F.H., Shotwell, O.L., Borud, A.M., Benedict, R.G. and Riley Jr, A.C.	1951	5	73	2290-2293	10.1021/ja01149a109	n/a	Hydroxystreptomycin, a New Antibiotic from Streptomyces Griseocarneus2	article	Journal of the American Chemical Society	[]	[]	[]	['BGC0000690']	[]	[]	NP0211478	https://www.npatlas.org/explore/compounds/NPA000933
		150	NPA000936	936	Antimycin A17	C27H38N2O9	534.606	534.258	535.265	557.247	InChI=1S/C27H38N2O9/c1-6-8-9-11-19-23(38-25(33)15(3)7-2)17(5)37-27(35)21(16(4)36-26(19)34)29-24(32)18-12-10-13-20(22(18)31)28-14-30/h10,12-17,19,21,23,31H,6-9,11H2,1-5H3,(H,28,30)(H,29,32)	CRIAYTZRPXXKCY-UHFFFAOYSA-N	CCCCCC1C(C(OC(=O)C(C(OC1=O)C)NC(=O)C2=C(C(=CC=C2)NC=O)O)C)OC(=O)C(C)CC	119	113	Bacterium	Streptomyces	sp. GAAS7310	Chen, Guangying; Lin, Birun; Lin, Yongcheng; Xie, Fengchun; Lu, Wen; Fong, Wang-Fun	2005	8	58	519-522	10.1038/ja.2005.70	16266124	A new fungicide produced by a Streptomyces sp. GAAS7310	article	Journal of Antibiotics	[]	[]	[]	[]	[]	[]	NP0006100	https://www.npatlas.org/explore/compounds/NPA000936
		151	NPA000937	937	Moenomycin G	C40H62N5O31P	1139.91	1139.32	1140.32	1162.31	InChI=1S/C40H62N5O31P/c1-8-27(70-38-25(58)22(55)23(56)31(73-38)34(61)45-15-11(49)4-5-12(15)50)19(52)16(43-9(2)47)35(67-8)71-28-14(7-66-37-24(57)21(54)18(51)13(6-46)68-37)69-36(17(20(28)53)44-10(3)48)74-32-29(75-40(42)62)26(59)30(33(41)60)72-39(32)76-77(63,64)65/h8,13-14,16-32,35-39,46,49,51-59H,4-7H2,1-3H3,(H2,41,60)(H2,42,62)(H,43,47)(H,44,48)(H,45,61)(H2,63,64,65)/t8?,13?,14?,16?,17?,18?,19-,20…	LJOHWCHJXFNADE-PNHRIPCMSA-N	CC1C([C@@H](C(C(O1)OC2[C@@H](C(C(OC2COC3C(C(C(C(O3)CO)O)O)O)OC4[C@H](C(C(OC4OP(=O)(O)O)C(=O)N)O)OC(=O)N)NC(=O)C)O)NC(=O)C)O)O[C@H]5C(C([C@H](C(O5)C(=O)NC6=C(CCC6=O)O)O)O)O	653	579	Bacterium	Streptomyces	bambergiensis	Schacht, U; Huber, G	1969	12	22	597	10.7164/antibiotics.22.597	4312665	Moenomycin. VII. Isolation and properties of further components of the antibiotic moenomycin	article	Journal of Antibiotics	[]	[]	[]	[]	[]	[]	NP0021370	https://www.npatlas.org/explore/compounds/NPA000937
		152	NPA000941	941	SN-198-B	C30H45NO8	547.689	547.314	548.322	570.304	InChI=1S/C30H45NO8/c1-9-18(3)23(32)19(4)14-12-10-11-13-17(2)15-16-22-20(5)27(28(36-7)29(31-22)37-8)39-30-26(35)25(34)24(33)21(6)38-30/h9-12,14-15,19,21,23-26,30,32-35H,13,16H2,1-8H3/b11-10+,14-12+,17-15+,18-9+	JTDDWWOMUKTSTB-GOVHQPIUSA-N	C/C=C(\C)/C(C(C)/C=C/C=C/C/C(=C/CC1=NC(=C(C(=C1C)OC2C(C(C(C(O2)C)O)O)O)OC)OC)/C)O	655	581	Bacterium	Streptomyces	sp. SN-198	KIMURA, KEN-ICHI; TAKAHASHI, HIDETOSHI; MIYATA, NOBUO; YOSHIHAMA, MAKOTO; URAMOTO, MASAKAZU	1996	7	49	697-699	10.7164/antibiotics.49.697	8784434	New Piericidin Antibiotics, 7-Demethylpiericidin A1 and 7-Demethyl-3'-rhamnopiericidin A1	article	Journal of Antibiotics	[]	[]	[]	[]	[]	[]	NP0023235	https://www.npatlas.org/explore/compounds/NPA000941
		153	NPA000948	948	VM54168	C34H48O7	568.751	568.34	569.347	591.329	InChI=1S/C34H48O7/c1-7-23(4)31-24(5)13-14-33(41-31)18-28-17-27(40-33)12-11-22(3)15-21(2)9-8-10-26(20-35)34(38)19-30(36)25(6)16-29(34)32(37)39-28/h7-11,16,20-21,24,27-31,36,38H,12-15,17-19H2,1-6H3/b9-8+,22-11+,23-7+,26-10+/t21-,24-,27+,28-,29-,30-,31+,33+,34+/m0/s1	CHCOJVIDIGKSLY-VGZCZQOKSA-N	C/C=C(\C)/[C@@H]1[C@H](CC[C@@]2(O1)C[C@@H]3C[C@H](O2)C/C=C(/C[C@H](/C=C/C=C(/[C@@]4(C[C@@H](C(=C[C@H]4C(=O)O3)C)O)O)\C=O)C)\C)C	242	222	Bacterium	Streptomyces	sp. E225	Baker, Geoff H.; Blanchflower, Simon E.; Dorgan, Roderick J. J.; Everett, Jeremy R.; Manger, Brian R.; Reading, Christopher R.; Readshaw, Simon A.; Shelley, Peter	1996	3	49	272-280	10.7164/antibiotics.49.272	8626244	Further novel milbemycin antibiotics from Streptomyces sp. E225 fermentation, isolation and structure elucidation	article	Journal of Antibiotics	[]	[]	[]	[]	[]	[]	NP0023123	https://www.npatlas.org/explore/compounds/NPA000948
		154	NPA000951	951	Bafilomycin J	C36H60O8	620.868	620.429	621.436	643.418	InChI=1S/C36H60O8/c1-20(2)33-26(8)30(42-12)19-36(40,44-33)28(10)32(38)27(9)34-29(41-11)15-13-14-21(3)16-23(5)31(37)24(6)17-22(4)18-25(7)35(39)43-34/h13-15,17-18,20,23-24,26-34,37-38,40H,16,19H2,1-12H3/t23-,24+,26-,27-,28-,29-,30+,31-,32+,33+,34+,36+/m0/s1	PHNJREQYDLKYEB-PBJZSJAHSA-N	C[C@H]1CC(=CC=C[C@@H]([C@H](OC(=O)C(=CC(=C[C@H]([C@H]1O)C)C)C)[C@@H](C)[C@H]([C@H](C)[C@]2(C[C@H]([C@@H]([C@H](O2)C(C)C)C)OC)O)O)OC)C	664	590	Bacterium	Streptomyces	sp. RJA635	Carr, Gavin; Williams, David E.; Diaz-Marrero, Ana R.; Patrick, Brian O.; Bottriell, Helen; Balgi, Aruna D.; Donohue, Elizabeth; Roberge, Michel; Andersen, Raymond J.	2010	3	73	422-427	10.1021/np900632r	20028134	Bafilomycins produced in culture by streptomyces spp. isolated from marine habitats are potent inhibitors of autophagy	article	Journal of Natural Products	[]	[]	[]	[]	['CCMSLIB00005788087%Bafilomycin J putative%3']	[]	NP0008933	https://www.npatlas.org/explore/compounds/NPA000951
		155	NPA000954	954	JBIR-80	C25H28O6	424.493	424.189	425.196	447.178	InChI=1S/C25H28O6/c1-6-25(5,11-26)19-16(27)10-14-17(21(19)29)22(30)23-18(20(14)28)13-9-12(2)7-8-15(13)24(3,4)31-23/h6,9-10,13,15,26-27,29H,1,7-8,11H2,2-5H3/t13-,15+,25?/m1/s1	XKDSORAUOWNWTM-VQXHNEEJSA-N	CC1=C[C@@H]2[C@H](CC1)C(OC3=C2C(=O)C4=CC(=C(C(=C4C3=O)O)C(C)(CO)C=C)O)(C)C	667	593	Bacterium	Streptomyces	sp. RI24	Izumikawa, Miho; Nagai, Aya; Hashimoto, Junko; Takagi, Motoki; Shin-ya, Kazuo	2010	12	63	729-731	10.1038/ja.2010.120	20959848	Isolation of 2 new naphthablin analogs, JBIR-79 and JBIR-80, from Streptomyces sp. RI24	article	Journal of Antibiotics	[]	[]	[]	[]	[]	[]	NP0009505	https://www.npatlas.org/explore/compounds/NPA000954
		156	NPA000957	957	Isoelisabethatriene B	C20H32	272.476	272.25	273.258	295.24	InChI=1S/C20H32/c1-14(2)7-6-8-16(4)19-12-10-17(5)18-11-9-15(3)13-20(18)19/h7,13,16,19-20H,6,8-12H2,1-5H3	NEOTVESYBAOMRN-UHFFFAOYSA-N	CC1=CC2C(CCC(=C2CC1)C)C(C)CCC=C(C)C	669	595	Bacterium	Streptomyces	sp.	Yamada, Yuuki; Arima, Shiho; Nagamitsu, Tohru; Johmoto, Kohei; Uekusa, Hidehiro; Eguchi, Tadashi; Shin-Ya, Kazuo; Cane, David E; Ikeda, Haruo	2015	6	68	385-394	10.1038/ja.2014.171	25605043	Novel terpenes generated by heterologous expression of bacterial terpene synthase genes in an engineered Streptomyces host	article	Journal of Antibiotics	[]	[]	[]	[]	[]	[]	NP0013740	https://www.npatlas.org/explore/compounds/NPA000957
		157	NPA000958	958	Kandenol D	C15H24O4	268.353	268.168	269.175	291.157	InChI=1S/C15H24O4/c1-10-7-12(16)9-14(4)6-5-11(13(2,3)17)8-15(10,14)19-18/h7,11,17-18H,5-6,8-9H2,1-4H3/t11-,14-,15+/m0/s1	XPVKEIHKYHPNSX-TUKIKUTGSA-N	CC1=CC(=O)C[C@]2([C@]1(C[C@H](CC2)C(C)(C)O)OO)C	670	596	Bacterium	Streptomyces	sp. HKI0595	Ding, Ling; Maier, Armin; Fiebig, Heinz-Herbert; Lin, Wen-Han; Peschel, Gundela; Hertweck, Christian	2012	12	75	2223-2227	10.1021/np300387n	23234344	Kandenols A-E, Eudesmenes from an Endophytic Streptomyces sp. of the Mangrove Tree Kandelia candel	article	Journal of Natural Products	[]	[]	[]	[]	[]	[]	NP0011343	https://www.npatlas.org/explore/compounds/NPA000958
		158	NPA000976	976	Phepropeptin A	C37H58N6O6	682.907	682.442	683.449	705.431	InChI=1S/C37H58N6O6/c1-21(2)17-26-32(44)38-28(19-23(5)6)34(46)42-31(24(7)8)36(48)40-27(18-22(3)4)33(45)41-29(20-25-13-10-9-11-14-25)37(49)43-16-12-15-30(43)35(47)39-26/h9-11,13-14,21-24,26-31H,12,15-20H2,1-8H3,(H,38,44)(H,39,47)(H,40,48)(H,41,45)(H,42,46)/t26-,27-,28+,29+,30-,31-/m0/s1	QVOWLQGIVUTHGK-ZAFXZDQFSA-N	CC(C)C[C@H]1C(=O)N[C@@H](C(=O)N[C@H](C(=O)N[C@H](C(=O)N[C@@H](C(=O)N2CCC[C@H]2C(=O)N1)CC3=CC=CC=C3)CC(C)C)C(C)C)CC(C)C	26	25	Bacterium	Streptomyces	sp.	Sekizawa, R; Momose, I; Kinoshita, N; Naganawa, H; Hamada, M; Muraoka, Y; Iinuma, H; Takeuchi, T	2001	11	54	874-881	10.7164/antibiotics.54.874	11827028	Isolation and structural determination of phepropeptins A, B, C, and D, new proteasome inhibitors, produced by Streptomyces sp	article	Journal of Antibiotics	[]	[]	[]	[]	[]	[]	NP0003986	https://www.npatlas.org/explore/compounds/NPA000976
		159	NPA000986	986	(R)-resistoflavin	C22H16O7	392.363	392.09	393.097	415.079	InChI=1S/C22H16O7/c1-7-4-8(23)14-17-13(7)11(26)6-12-21(2,3)20(28)16-10(25)5-9(24)15(19(14)27)18(16)22(12,17)29/h4-6,23-25,29H,1-3H3/t22-/m1/s1	FRXZTKQCZPGFDX-JOCHJYFZSA-N	CC1=CC(=C2C3=C1C(=O)C=C4[C@@]3(C5=C(C2=O)C(=CC(=C5C(=O)C4(C)C)O)O)O)O	686	11	Bacterium	Streptomyces	resistomycificus	Eckardt, Klaus; Bradler, Gertraud; Fritzsche, Hartmut; Tresselt, Dieter	1970	6	10	221-221	10.1002/zfch.19700100607	n/a	Resistoflavin, ein neues Antibiotikum aus Actinomyceten	article	Zeitchrift fur Chemie	[]	[]	[]	[]	[]	[]	NP0263026	https://www.npatlas.org/explore/compounds/NPA000986
		160	NPA000987	987	Benzastatin G	C17H24N2O2	288.391	288.184	289.191	311.173	InChI=1S/C17H24N2O2/c1-11(2)5-4-8-17(3,21)15-10-13-9-12(16(18)20)6-7-14(13)19-15/h5-7,9,15,19,21H,4,8,10H2,1-3H3,(H2,18,20)/t15-,17?/m1/s1	ODYCYXKNGGGAMF-LDCVWXEPSA-N	CC(=CCCC(C)([C@H]1CC2=C(N1)C=CC(=C2)C(=O)N)O)C	687	606	Bacterium	Streptomyces	nitrosporeus	Kim, Won-Gon; Kim, Jong-Pyung; Koshino, Hiroyuki; Shin-Ya, Kazuo; Seto, Haruo; Yoo, Ick-Dong	1997	12	53	4309-4316	10.1016/s0040-4020(97)00157-9	n/a	Benzastatins E, F, and G: new indoline alkaloids with neuronal cell protecting activity from Streptomyces nitrosporeus	article	Tetrahedron	[]	[]	[]	[]	[]	[]	n/a	https://www.npatlas.org/explore/compounds/NPA000987
		161	NPA000992	992	SF2738D	C13H11N3OS	257.318	257.062	258.07	280.051	InChI=1S/C13H11N3OS/c1-17-12-7-10(9-5-3-4-6-15-9)16-11(8-14)13(12)18-2/h3-7H,1-2H3	VIGCSVTZFAZTIX-UHFFFAOYSA-N	COC1=CC(=NC(=C1SC)C#N)C2=CC=CC=N2	222	208	Bacterium	Streptomyces	sp.	Gomi; Amano; Sato; Miyadoh; Kodama	1994	12	47	1385-1394	10.7164/antibiotics.47.1385	7844033	Novel antibiotics SF2738A, B and C and their analogs produced by Streptomyces sp	article	Journal of Antibiotics	[]	[]	[]	[]	[]	[]	NP0022516	https://www.npatlas.org/explore/compounds/NPA000992
		162	NPA000994	994	Alkyldihydropyrone B	C11H18O3	198.262	198.126	199.133	221.115	InChI=1S/C11H18O3/c1-3-4-5-6-9-7-10(12)8(2)11(13)14-9/h9,12H,3-7H2,1-2H3/t9-/m1/s1	PEBGVJDZSCCLNH-SECBINFHSA-N	CCCCC[C@@H]1CC(=C(C(=O)O1)C)O	692	610	Bacterium	Streptomyces	reveromyceticus	Aizawa, Teruki; Kim, Seung-Young; Takahashi, Shunji; Koshita, Masahiko; Tani, Mioka; Futamura, Yushi; Osada, Hiroyuki; Funa, Nobutaka	2014	12	67	819-823	10.1038/ja.2014.80	24984800	Alkyldihydropyrones, new polyketides synthesized by a type III polyketide synthase from Streptomyces reveromyceticus	article	Journal of Antibiotics	[]	[]	[]	[]	[]	[]	NP0013018	https://www.npatlas.org/explore/compounds/NPA000994
		163	NPA001007	1007	Landomycin U	C55H72O21	1069.16	1068.46	1069.46	1091.45	InChI=1S/C55H72O21/c1-22-16-29-8-9-30-47(46(29)33(58)17-22)53(64)48-32(57)10-12-37(49(48)52(30)63)72-43-19-35(60)55(28(7)70-43)76-45-21-39(51(62)26(5)68-45)74-41-15-13-36(24(3)66-41)71-42-18-34(59)54(27(6)69-42)75-44-20-38(50(61)25(4)67-44)73-40-14-11-31(56)23(2)65-40/h8-10,12,16-17,23-28,31,34-36,38-45,50-51,54-62H,11,13-15,18-21H2,1-7H3/t23-,24-,25+,26+,27+,28+,31-,34+,35+,36-,38+,39+,40-,41-,4…	YRKOZTVIWRDMRF-NPDOFNKVSA-N	C[C@H]1[C@H](CC[C@@H](O1)O[C@@H]2C[C@@H](O[C@@H]([C@H]2O)C)O[C@@H]3[C@H](O[C@H](C[C@H]3O)O[C@H]4CC[C@@H](O[C@H]4C)O[C@@H]5C[C@@H](O[C@@H]([C@H]5O)C)O[C@@H]6[C@H](O[C@H](C[C@H]6O)OC7=C8C(=C(C=C7)O)C(=O)C9=C(C8=O)C=CC1=CC(=CC(=C19)O)C)C)C)O	46	11	Bacterium	Streptomyces	cyanogenus S-136	Shaaban, Khaled A.; Srinivasan, Sowmyalakshmi; Kumar, Raj; Damodaran, Chendil; Rohr, Juergen	2011	1	74	2025-02-11	10.1021/np100469y	21188999	Landomycins P-W, cytotoxic angucyclines from streptomyces cyanogenus S-136	article	Journal of Natural Products	[]	[]	[]	[]	[]	[]	NP0009674	https://www.npatlas.org/explore/compounds/NPA001007
		164	NPA001010	1010	Roseothricin (H-277)	C18H37N7O6	447.537	447.281	448.288	470.27	InChI=1S/C18H37N7O6/c19-4-1-2-11(21)6-15(29)24-12(16(30)13(28)3-5-26)7-22-17-23-8-14(25-17)18(31,9-20)10-27/h10-14,16,26,28,30-31H,1-9,19-21H2,(H,24,29)(H2,22,23,25)	ZQUFOUIPSCWWOT-UHFFFAOYSA-N	C1C(NC(=N1)NCC(C(C(CCO)O)O)NC(=O)CC(CCCN)N)C(CN)(C=O)O	703	616	Bacterium	Streptomyces	roseochromogenus	Nakanishi, Koji; Ito, Toshito; Hirata, Yoshimasa	1954	10	76	2845-2846	10.1021/ja01639a082	n/a	STRUCTURE OF A NEW AMINO ACID OBTAINED FROM ROSEOTHRICIN1	article	Journal of the American Chemical Society	[]	[]	[]	[]	[]	[]	NP0232157	https://www.npatlas.org/explore/compounds/NPA001010
		165	NPA001013	1013	Not named	C19H16O9	388.328	388.079	389.087	411.069	InChI=1S/C19H16O9/c1-15(25)7-16-5-6-17(26)12(22)10-8(3-2-4-9(10)20)11(21)18(17,27)19(16,28-16)14(24)13(15)23/h2-6,13,20,23,25-27H,7H2,1H3/t13-,15+,16+,17+,18-,19-/m1/s1	NKBYOOYDVLADDT-OPIBAUODSA-N	C[C@@]1(C[C@@]23C=C[C@@]4(C(=O)C5=C(C=CC=C5O)C(=O)[C@@]4([C@@]2(O3)C(=O)[C@H]1O)O)O)O	705	618	Bacterium	Streptomyces	phaeochronogenes WP 3688	Gould, Steven J.; Cheng, Xing Chun	1994	2	59	400-405	10.1021/jo00081a020	n/a	New Benz<a>anthraquinone Secondary Metabolites from Streptomyces phaeochromogenes	article	Journal of Organic Chemistry	[]	[]	[]	[]	[]	[]	NP0153948	https://www.npatlas.org/explore/compounds/NPA001013
		166	NPA001041	1041	Chalcomycin B	C41H64O16	812.947	812.419	813.427	835.409	InChI=1S/C41H64O16/c1-12-30(43)55-34-25(7)53-39(38(49-11)37(34)48-10)50-20-26-24(6)52-32(45)17-14-21(3)33(22(4)19-41(8,46)29(42)16-15-27-35(26)54-27)57-40-36(56-31(44)13-2)28(47-9)18-23(5)51-40/h14-17,21-28,33-40,46H,12-13,18-20H2,1-11H3/b16-15+,17-14+/t21?,22?,23-,24?,25+,26?,27?,28+,33?,34+,35?,36-,37+,38+,39+,40+,41?/m0/s1	XJSZDFPQEHXXEE-JJCJSHEMSA-N	CCC(=O)O[C@@H]1[C@H](O[C@H]([C@@H]([C@@H]1OC)OC)OCC2C(OC(=O)/C=C/C(C(C(CC(C(=O)/C=C/C3C2O3)(C)O)C)O[C@@H]4[C@H]([C@@H](C[C@@H](O4)C)OC)OC(=O)CC)C)C)C	629	559	Bacterium	Streptomyces	sp. B7064	Asolkar, Ratnakar N.; Maskey, Rajendra P.; Helmke, Elisabeth; Laatsch, Hartmut	2002	10	55	893-898	10.7164/antibiotics.55.893	12523822	Chalcomycin B, a new macrolide antibiotic from the marine isolate Streptomyces sp. B7064	article	Journal of Antibiotics	[]	[]	[]	[]	[]	[]	NP0004484	https://www.npatlas.org/explore/compounds/NPA001041
		167	NPA001052	1052	TPU-0037-B	C47H72N4O9	837.112	836.53	837.537	859.519	InChI=1S/C47H72N4O9/c1-27(38(54)12-8-13-39(55)28(2)16-21-34(53)25-32-10-9-23-51(32)46(48)49)15-19-33(52)20-17-29(3)43(58)30(4)18-22-36-31(5)24-35-37(11-7-14-40(35)56)47(36,6)44(59)42-41(57)26-50-45(42)60/h8,12,15-19,22,24,27,30,32-40,43,52-56,58-59H,7,9-11,13-14,20-21,23,25-26H2,1-6H3,(H3,48,49)(H,50,60)/b12-8+,19-15+,22-18+,28-16+,29-17+,44-42?	PIZUDZCNPHHDQF-YAHRDNDYSA-N	CC1=CC2C(CCCC2O)C(C1/C=C/C(C)C(/C(=C/CC(/C=C/C(C)C(/C=C/CC(/C(=C/CC(CC3CCCN3C(=N)N)O)/C)O)O)O)/C)O)(C)C(=C4C(=O)CNC4=O)O	727	634	Bacterium	Streptomyces	platensis TP-A0598	Furumai, Tamotsu; Eto, Keitaro; Sasaki, Tomomitsu; Higuchi, Hiroko; Onaka, Hiroyasu; Saito, Noriko; Fujita, Takeshi; Naoki, Hideo; Igarashi, Yasuhiro	2002	10	55	873-880	10.7164/antibiotics.55.873	12523820	TPU-0037-A, B, C and D, novel lydicamycin congeners with anti-MRSA activity from streptomyces platensis TP-A0598	article	Journal of Antibiotics	[]	[]	[]	[]	[]	[]	NP0004480	https://www.npatlas.org/explore/compounds/NPA001052
		168	NPA001066	1066	Cyclothialidine C	C26H35N5O11S	625.657	625.205	626.213	648.195	InChI=1S/C26H35N5O11S/c1-10-17(33)6-18(34)13-8-43-9-15(22(36)28-12(3)25(39)40)30-21(35)14(7-42-26(41)19(10)13)29-23(37)20-16(32)4-5-31(20)24(38)11(2)27/h6,11-12,14-16,20,32-34H,4-5,7-9,27H2,1-3H3,(H,28,36)(H,29,37)(H,30,35)(H,39,40)/t11-,12-,14-,15-,16+,20-/m0/s1	FSQBBUCGXSRLHM-UBOLUKANSA-N	CC1=C(C=C(C2=C1C(=O)OC[C@@H](C(=O)N[C@@H](CSC2)C(=O)N[C@@H](C)C(=O)O)NC(=O)[C@@H]3[C@@H](CCN3C(=O)[C@H](C)N)O)O)O	735	641	Bacterium	Streptomyces	sp. 659	YAMAJI, KAYOKO; MASUBUCHI, MIYAKO; KAWAHARA, FUMIKO; NAKAMURA, YUMIKO; NISHIO, AYA; MATSUKUMA, SHOKO; FUJIMORI, MIKAKO; NAKADA, NAOKI; WATANABE, JUNKO; KAMIYAMA, TSUTOMU	1997	5	50	402-411	10.7164/antibiotics.50.402	9207910	Cyclothialidine Analogs, Novel DNA Gyrase Inhibitors	article	Journal of Antibiotics	[]	[]	[]	[]	[]	[]	NP0023467	https://www.npatlas.org/explore/compounds/NPA001066
		169	NPA001068	1068	Splenocin F	C29H34N2O9	554.596	554.226	555.234	577.216	InChI=1S/C29H34N2O9/c1-4-5-7-13-21-25(40-27(35)19-11-8-6-9-12-19)18(3)39-29(37)23(17(2)38-28(21)36)31-26(34)20-14-10-15-22(24(20)33)30-16-32/h6,8-12,14-18,21,23,25,33H,4-5,7,13H2,1-3H3,(H,30,32)(H,31,34)/t17-,18+,21-,23+,25+/m1/s1	FTJJUOYUUFABMY-WCWKAPRESA-N	CCCCC[C@@H]1[C@H]([C@@H](OC(=O)[C@H]([C@H](OC1=O)C)NC(=O)C2=C(C(=CC=C2)NC=O)O)C)OC(=O)C3=CC=CC=C3	119	113	Bacterium	Streptomyces	sp. CNQ431	Strangman, Wendy K; Kwon, Hak Cheol; Broide, David; Jensen, Paul R; Fenical, William	2009	8	52	2317-2327	10.1021/jm801110j	19323483	Potent inhibitors of pro-inflammatory cytokine production produced by a marine-derived bacterium	article	Journal of Medicinal Chemistry	[]	[]	[]	[]	[]	[]	NP0008388	https://www.npatlas.org/explore/compounds/NPA001068
		170	NPA001085	1085	Not named	C35H58O9	622.84	622.408	623.415	645.397	InChI=1S/C35H58O9/c1-12-27-24(6)30(42-11)19-35(39,44-27)26(8)32(37)25(7)33-28(40-9)15-13-14-20(2)16-22(4)31(36)23(5)17-21(3)18-29(41-10)34(38)43-33/h13-15,17-18,22-28,30-33,36-37,39H,12,16,19H2,1-11H3/b15-13+,20-14+,21-17+,29-18-/t22-,23?,24-,25?,26?,27?,28-,30?,31?,32?,33?,35?/m0/s1	PHJNIIJIPBWHQB-HPPZBRQKSA-N	CCC1[C@@H](C(CC(O1)(C(C)C(C(C)C2[C@H](/C=C/C=C(/C[C@@H](C(C(/C=C(/C=C(/C(=O)O2)\OC)\C)C)O)C)\C)OC)O)O)OC)C	664	590	Bacterium	Streptomyces	sp. CS	Li, Jian; Lu, Chunhua; Shen, Yuemao	2010	10	63	595-599	10.1038/ja.2010.95	20823894	Macrolides of the bafilomycin family produced by Streptomyces sp. CS	article	Journal of Antibiotics	[]	[]	[]	[]	[]	[]	NP0207690	https://www.npatlas.org/explore/compounds/NPA001085
		171	NPA001096	1096	Polyketomycin	C44H48O18	864.85	864.284	865.291	887.273	InChI=1S/C44H48O18/c1-16-9-10-17(2)33(47)28(16)41(53)62-39-21(6)59-27(15-42(39,7)54)60-24-11-12-26(58-20(24)5)61-40-36(50)30(19(4)45)37(51)44(56)38(52)31-22(14-43(40,44)55)18(3)29-32(35(31)49)23(46)13-25(57-8)34(29)48/h9-10,13,20-21,24,26-27,39-40,47,49,51,54-56H,11-12,14-15H2,1-8H3/t20-,21+,24+,26+,27+,39-,40?,42-,43?,44?/m1/s1	IFCBPTPGDINHLK-SPJHXACWSA-N	C[C@@H]1[C@H](CC[C@@H](O1)OC2C(=O)C(=C(C3(C2(CC4=C(C5=C(C(=O)C=C(C5=O)OC)C(=C4C3=O)O)C)O)O)O)C(=O)C)O[C@H]6C[C@@]([C@@H]([C@@H](O6)C)OC(=O)C7=C(C=CC(=C7O)C)C)(C)O	751	654	Bacterium	Streptomyces	sp. (MK277-AF1)	Momose, Isao; Chen, Wei; Nakamura, Hikaru; Naganawa, Hiroshi; Iinuma, Hironobu; Takeuchi, Tomio	1998	1	51	26-32	10.7164/antibiotics.51.26	9531984	Polyketomycin, a new antibiotic from Streptomyces sp. MK277-AF1. II. Structure determination	article	Journal of Antibiotics	[]	[]	[]	['BGC0001061']	[]	[]	NP0023642	https://www.npatlas.org/explore/compounds/NPA001096
		172	NPA001099	1099	Not named	C13H19N	189.302	189.152	190.159	212.141	InChI=1S/C13H19N/c1-3-4-5-11-6-7-13-12(11)8-10(2)9-14-13/h4-5,10H,3,6-9H2,1-2H3/b5-4+	NSNMNJUDJJAUJI-SNAWJCMRSA-N	CC/C=C/C1=C2CC(CN=C2CC1)C	753	656	Bacterium	Streptomyces	sp. SCC 2313	Hegde, V R; Dai, P; Patel, M G; Troyanovich, J J; Das, P; Puar, M S	1994	1	47	110-112	10.7164/antibiotics.47.110	8119852	Isolation and identification of a novel microbial alkaloid	article	Journal of Antibiotics	[]	[]	[]	[]	[]	[]	NP0248754	https://www.npatlas.org/explore/compounds/NPA001099
		173	NPA001115	1115	Bromomonamycin F	C35H58BrN7O8	784.794	783.353	784.36	806.342	InChI=1S/C35H58BrN7O8/c1-9-20(6)28-35(50)51-29(21(7)10-2)34(49)43-26(13-22(36)15-37-43)33(48)42-27(14-23(44)16-38-42)31(46)40(8)25(11-18(3)4)32(47)41-17-19(5)12-24(41)30(45)39-28/h18-29,37-38,44H,9-17H2,1-8H3,(H,39,45)/t19-,20?,21?,22?,23-,24-,25+,26+,27-,28+,29-/m0/s1	RHDWSWFLIAKXLG-MYYYIYSMSA-N	CCC(C)[C@@H]1C(=O)O[C@H](C(=O)N2[C@H](CC(CN2)Br)C(=O)N3[C@@H](C[C@@H](CN3)O)C(=O)N([C@@H](C(=O)N4C[C@H](C[C@H]4C(=O)N1)C)CC(C)C)C)C(C)CC	764	664	Bacterium	Streptomyces	jamaicensis	Hall, M j; Handford, B o; Hassall, C h; Phillips, A s; Rees, A v	1973	3	3	380-383	10.1128/aac.3.3.380	4790597	Bromomonamycins, unnatural analogues of the monamycin cyclodepsipeptide antibiotics: production, isolation, and biological activity	article	Antimicrobial Agents and Chemotherapy	[]	[]	[]	[]	[]	[]	NP0021459	https://www.npatlas.org/explore/compounds/NPA001115
		174	NPA001120	1120	NFX-4	C12H22O3	214.305	214.157	215.164	237.146	InChI=1S/C12H22O3/c1-8(2)6-4-5-7-10-11(13)9(3)15-12(10)14/h8-11,13H,4-7H2,1-3H3/t9-,10+,11-/m0/s1	GDTDLFVRRJOGFD-AXFHLTTASA-N	C[C@H]1[C@@H]([C@H](C(=O)O1)CCCCC(C)C)O	767	667	Bacterium	Streptomyces	antibioticus	Li, Wang; Nihira, Takuya; Sakuda, Shohei; Nishida, Takuo; Yamada, Yasuhiro	1992	4	74	214-217	10.1016/0922-338x(92)90112-8	n/a	New inducing factors for virginiamycin production from Streptomyces antibioticus	article	Journal of Fermentation and Bioengineering	[]	[]	[]	[]	[]	[]	NP0050301	https://www.npatlas.org/explore/compounds/NPA001120
		175	NPA001126	1126	Carpatamide A	C19H25NO5	347.411	347.173	348.181	370.163	InChI=1S/C19H25NO5/c1-13(2)7-5-4-6-8-18(23)20-15-11-14(9-10-19(24)25-3)16(21)12-17(15)22/h4-6,8,11-13,21-22H,7,9-10H2,1-3H3,(H,20,23)/b5-4+,8-6+	ALSDCMNNZQSKDG-DVBIZMGNSA-N	CC(C)C/C=C/C=C/C(=O)NC1=C(C=C(C(=C1)CCC(=O)OC)O)O	770	27	Bacterium	Streptomyces	sp.	Fu, Peng; Johnson, Melissa; Chen, Hong; Posner, Bruce A.; MacMillan, John B.	2014	5	77	1245-1248	10.1021/np500207p	24754815	Carpatamides A-C, cytotoxic arylamine derivatives from a marine-derived Streptomyces sp	article	Journal of Natural Products	[]	[]	[]	[]	[]	[]	NP0012764	https://www.npatlas.org/explore/compounds/NPA001126
		176	NPA001145	1145	Sceliphrolactam	C28H35NO6	481.589	481.246	482.254	504.236	InChI=1S/C28H35NO6/c1-20-10-5-4-6-12-22(3)19-29-26(33)18-23(30)17-16-21(2)13-9-15-25(32)28(35)27(34)24(31)14-8-7-11-20/h4-18,22,25,27-28,30,32,34-35H,19H2,1-3H3,(H,29,33)/b5-4+,11-7+,12-6?,14-8-,15-9+,17-16+,20-10+,21-13+,23-18-	HRAPIHJIKATMEB-VIJBAWOTSA-N	CC1CNC(=O)/C=C(/C=C/C(=C/C=C/C(C(C(C(=O)/C=C\C=C\C(=C\C=C\C=C1)\C)O)O)O)/C)\O	776	674	Bacterium	Streptomyces	sp.	Oh, Dong-Chan; Poulsen, Michael; Currie, Cameron R; Clardy, Jon	2011	4	13	752-755	10.1021/ol102991d	21247188	Sceliphrolactam, a polyene macrocyclic lactam from a wasp-associated Streptomyces sp	article	Organic Letters	[]	[]	[]	['BGC0001770']	[]	[]	NP0009729	https://www.npatlas.org/explore/compounds/NPA001145
		177	NPA001147	1147	03219A	C21H32O2	316.485	316.24	317.248	339.229	InChI=1S/C21H32O2/c1-13(22)17-6-7-18-16-5-4-14-12-15(23)8-10-20(14,2)19(16)9-11-21(17,18)3/h14-15,17-18,23H,4-12H2,1-3H3/t14-,15-,17+,18-,20-,21+/m0/s1	KOMQIFOLNCGLSW-RCFQRTJFSA-N	CC(=O)[C@H]1CC[C@@H]2[C@@]1(CCC3=C2CC[C@@H]4[C@@]3(CC[C@@H](C4)O)C)C	777	673	Bacterium	Streptomyces	sp. SCSIO 03219	Zhang, Yun; Zhou, Xiao; Huang, Hongbo; Tian, Xinpeng; Song, Yongxiang; Zhang, Si; Ju, Jianhua	2013	6	66	327-331	10.1038/ja.2013.15	23549354	03219A, a new Δ 8,9-pregnene isolated from Streptomyces sp. SCSIO 03219 obtained from a South China Sea sediment	article	Journal of Antibiotics	[]	[]	[]	[]	[]	[]	NP0011653	https://www.npatlas.org/explore/compounds/NPA001147
		178	NPA001151	1151	Antimycin A1a	C28H40N2O9	548.633	548.273	549.281	571.263	InChI=1S/C28H40N2O9/c1-6-8-9-10-12-20-24(39-26(34)16(3)7-2)18(5)38-28(36)22(17(4)37-27(20)35)30-25(33)19-13-11-14-21(23(19)32)29-15-31/h11,13-18,20,22,24,32H,6-10,12H2,1-5H3,(H,29,31)(H,30,33)/t16?,17-,18+,20-,22+,24+/m1/s1	UPHOMQADKXDOFD-ORBKLCBDSA-N	CCCCCC[C@@H]1[C@H]([C@@H](OC(=O)[C@H]([C@H](OC1=O)C)NC(=O)C2=C(C(=CC=C2)NC=O)O)C)OC(=O)C(C)CC	119	113	Bacterium	Streptomyces	kaviengensis	Kim, H; Esser, L; Hossain, MB; Xia, D; Yu, CA; Rizo, J; van der Helm, D; Deisenhofer, J	1999	20	121	4902–4903	10.1021/ja990190h	n/a	Structure of Antimycin A1, a Specific Electron Transfer Inhibitor of Ubiquinol−Cytochrome c Oxidoreductase	article	Journal of the American Chemical Society	[]	[]	[]	[]	[]	[]	NP0229485	https://www.npatlas.org/explore/compounds/NPA001151
		179	NPA001154	1154	Marinopyrrole B	C22H11BrCl4N2O4	589.056	585.866	586.873	608.855	InChI=1S/C22H11BrCl4N2O4/c23-13-14(24)22(27)29(17(13)20(33)10-6-2-4-8-12(10)31)18-15(25)21(26)28-16(18)19(32)9-5-1-3-7-11(9)30/h1-8,28,30-31H	XAANSONIBUCODQ-UHFFFAOYSA-N	C1=CC=C(C(=C1)C(=O)C2=C(C(=C(N2)Cl)Cl)N3C(=C(C(=C3Cl)Cl)Br)C(=O)C4=CC=CC=C4O)O	781	677	Bacterium	Streptomyces	sp. CNQ-418	Hughes, Chambers C.; Kauffman, Christopher A.; Jensen, Paul R.; Fenical, William	2010	10	75	3240-3250	10.1021/jo1002054	20405892	Structures, reactivities, and antibiotic properties of the marinopyrroles A-F	article	Journal of Organic Chemistry	[]	[]	['10.1039/c2cc37110c']	['BGC0001159']	[]	[]	NP0009145	https://www.npatlas.org/explore/compounds/NPA001154
		180	NPA001157	1157	Kinamycin C	C24H20N2O10	496.428	496.112	497.119	519.101	InChI=1S/C24H20N2O10/c1-9(27)34-21-16-15-17(20(32)14-12(19(15)31)6-5-7-13(14)30)26(8-25)18(16)22(35-10(2)28)24(4,33)23(21)36-11(3)29/h5-7,21-23,30,33H,1-4H3	BQWLWNOFIHHESO-UHFFFAOYSA-N	CC(=O)OC1C(C(C(C2=C1C3=C(N2C#N)C(=O)C4=C(C3=O)C=CC=C4O)OC(=O)C)(C)O)OC(=O)C	784	680	Bacterium	Streptomyces	murayamaensis sp. nov	Omura, S; Nakagawa, A; Yamada, H; Hata, T; Furusaki, A	1973	5	1973	931-940	10.1248/cpb.21.931	4727361	Structures and biological properties of Kinamycin A, B, C, and D	article	Chemical and Pharmaceutical Bulletin	[]	[]	[]	[]	[]	[]	NP0021446	https://www.npatlas.org/explore/compounds/NPA001157
		181	NPA001161	1161	41-Demethylhomooligomycin B	C45H72O12	805.059	804.502	805.51	827.492	InChI=1S/C45H72O12/c1-12-33-41-29(7)34(56-45(33)36(47)22-27(5)35(57-45)23-28(6)46)20-18-24(2)16-14-13-15-17-26(4)42(52)44(11,54)43(53)32(10)40(51)31(9)39(50)30(8)38(49)25(3)19-21-37(48)55-41/h13-16,19,21,24-35,38,40-42,46,49,51-52,54H,12,17-18,20,22-23H2,1-11H3/b15-13-,16-14-,21-19-	VPNOAIHQOYAYGS-JZNMKSKXSA-N	CCC1C2C(C(CCC(/C=C\C=C/CC(C(C(C(=O)C(C(C(C(=O)C(C(C(/C=C\C(=O)O2)C)O)C)C)O)C)(C)O)O)C)C)OC13C(=O)CC(C(O3)CC(C)O)C)C	298	270	Bacterium	Streptomyces	ostreogriseus	KIM, HANG SUB; HAN, SANG BAE; KIM, HWAN MOOK; KIM, YOUNG HO; LEE, JUNG JOON	1996	12	49	1275-1277	10.7164/antibiotics.49.1275	9031674	41-Demethylhomooligomycin B, a New Immunosuppresant Antibiotic from Streptomyces ostreogriseus	article	Journal of Antibiotics	[]	[]	[]	[]	[]	[]	NP0023384	https://www.npatlas.org/explore/compounds/NPA001161
		182	NPA001172	1172	Milbemycin β11	C31H46O7	530.702	530.324	531.332	553.314	InChI=1S/C31H46O7/c1-18-8-7-9-22(5)31(35)26(15-21(4)27(32)28(31)33)29(34)36-25-16-24(11-10-19(2)14-18)38-30(17-25)13-12-20(3)23(6)37-30/h7-10,15,18,20,23-28,32-33,35H,11-14,16-17H2,1-6H3/b8-7+,19-10+,22-9+/t18-,20-,23+,24+,25-,26-,27+,28+,30-,31+/m0/s1	BAYQGUBTKMOTSJ-WZCFKJIISA-N	C[C@H]1CC[C@]2(C[C@@H]3C[C@H](O2)C/C=C(/C[C@H](/C=C/C=C(/[C@]4([C@@H](C=C([C@H]([C@H]4O)O)C)C(=O)O3)O)\C)C)\C)O[C@@H]1C	242	222	Bacterium	Streptomyces	hygroscopicus subsp. aureolacrimosus SANK 60797	Nonaka; Tsukiyama; Okamoto; Sato; Kumasaka; Yamamoto; Maruyama; Yoshikawa	2000	7	53	694-704	10.7164/antibiotics.53.694	10994811	New milbemycins from Streptomyces hygroscopicus subsp. aureolacrimosus: Fermentation, isolation and structure elucidation	article	Journal of Antibiotics	[]	[]	[]	[]	[]	[]	NP0241762	https://www.npatlas.org/explore/compounds/NPA001172
		183	NPA001173	1173	4,10-dihydroxy-10-methyl-dodecan-4-olide	C13H24O3	228.332	228.173	229.18	251.162	InChI=1S/C13H24O3/c1-3-13(2,15)10-6-4-5-7-11-8-9-12(14)16-11/h11,15H,3-10H2,1-2H3	RUBODPIDZMQESI-UHFFFAOYSA-N	CCC(C)(CCCCCC1CCC(=O)O1)O	16	16	Bacterium	Streptomyces	sp.	Shaaban, Khaled A; Shaaban, Mohamed; Facey, Petrea; Fotso, Serge; Frauendorf, Holm; Helmke, Elisabeth; Maier, Armin; Fiebig, Heinz H; Laatsch, Hartmut	2008	12	61	736-746	10.1038/ja.2008.87	19194032	Electrospray ionization mass spectra of piperazimycins A and B and γ-butyrolactones from a marine-derived Streptomyces sp	article	Journal of Antibiotics	[]	[]	[]	[]	[]	[]	NP0008278	https://www.npatlas.org/explore/compounds/NPA001173
		184	NPA001175	1175	7-O-(α-glucosyl)-5,6-dihydrocineromycin B	C23H38O9	458.548	458.252	459.259	481.241	InChI=1S/C23H38O9/c1-13-6-5-7-14(2)16(8-10-23(4,29)11-9-18(25)30-15(13)3)31-22-21(28)20(27)19(26)17(12-24)32-22/h7,9,11,13,15-17,19-22,24,26-29H,5-6,8,10,12H2,1-4H3/b11-9+,14-7+/t13-,15+,16-,17+,19+,20-,21+,22-,23+/m0/s1	ZXQPHIUZDVZILF-KCFREIJWSA-N	C[C@H]1CC/C=C(/[C@H](CC[C@@](/C=C/C(=O)O[C@@H]1C)(C)O)O[C@@H]2[C@@H]([C@H]([C@@H]([C@H](O2)CO)O)O)O)\C	427	385	Bacterium	Streptomyces	sp. (strain Go 40/10)	Schiewe, Hans-Joerg; Zeeck, Axel	1999	7	52	635-642	10.7164/antibiotics.52.635	10513843	Cineromycins, γ-butyrolactones and ansamycins by analysis of the secondary metabolite pattern created by a single strain of Streptomyces	article	Journal of Antibiotics	[]	[]	[]	[]	[]	[]	NP0144498	https://www.npatlas.org/explore/compounds/NPA001175
		185	NPA001177	1177	4-O-acetyl-rubiginone D2	C22H18O7	394.379	394.105	395.113	417.094	InChI=1S/C22H18O7/c1-9-18(24)21(27)17-13(22(9)29-10(2)23)8-7-12-16(17)20(26)11-5-4-6-14(28-3)15(11)19(12)25/h4-9,18,22,24H,1-3H3/t9-,18+,22-/m1/s1	DXRKISDBIVBBFG-WEYJGOAGSA-N	C[C@@H]1[C@@H](C(=O)C2=C([C@@H]1OC(=O)C)C=CC3=C2C(=O)C4=C(C3=O)C(=CC=C4)OC)O	46	11	Bacterium	Streptomyces	sp Go N1/5	Puder, Carsten; Zeeck, Axel; Beil, Winfried	2000	4	53	329-336	10.7164/antibiotics.53.329	10866213	New biologically active rubiginones from Streptomyces sp	article	Journal of Antibiotics	[]	[]	[]	[]	[]	[]	NP0003317	https://www.npatlas.org/explore/compounds/NPA001177
		186	NPA001178	1178	Alchivemycin A	C35H53NO10	647.806	647.367	648.374	670.356	InChI=1S/C35H53NO10/c1-7-16(3)27(38)30(41)26-31(42)28(39)17(4)10-8-9-11-21-35(6,45-21)25-24(29(40)23-20(37)14-36(26)46-34(23)43)22-18(5)12-15(2)13-19(22)32-33(25)44-32/h7,15,17-19,21-22,24-28,30-33,38-42H,8-14H2,1-6H3/t15-,17-,18+,19-,21-,22+,24-,25+,26-,27-,28+,30+,31+,32+,33-,35+/m0/s1	WRAVXSOFTDSTQL-AXJSPUEBSA-N	CC=C(C)[C@@H]([C@@H]([C@H]1[C@H]([C@@H]([C@H](CCCC[C@H]2[C@@](O2)([C@@H]3[C@H]([C@@H]4[C@@H](C[C@@H](C[C@@H]4[C@@H]5[C@H]3O5)C)C)C(=C6C(=O)CN1OC6=O)O)C)C)O)O)O)O	793	688	Bacterium	Streptomyces	sp.	Igarashi, Yasuhiro; Kim, Youngju; In, Yasuko; Ishida, Toshimasa; Kan, Yukiko; Fujita, Tsuyoshi; Iwashita, Takashi; Tabata, Hirokazu; Onaka, Hiroyasu; Furumai, Tamotsu	2010	15	12	3402-3405	10.1021/ol1012982	20670006	Alchivemycin A, a bioactive polycyclic polyketide with an unprecedented skeleton from Streptomyces sp	article	Organic Letters	[]	[]	[]	['BGC0002456']	[]	[]	NP0009375	https://www.npatlas.org/explore/compounds/NPA001178
		187	NPA001180	1180	Marformycin E	C42H66N8O11	859.035	858.485	859.492	881.474	InChI=1S/C42H66N8O11/c1-21(2)16-30-40(57)49(10)35(24(7)8)42(59)61-25(9)34(48-38(55)32(22(3)4)43-20-51)39(56)45-29(17-26-12-14-28(60-11)15-13-26)36(53)47-33(23(5)6)41(58)50-31(37(54)46-30)18-27(52)19-44-50/h12-15,20-25,27,29-35,44,52H,16-19H2,1-11H3,(H,43,51)(H,45,56)(H,46,54)(H,47,53)(H,48,55)/t25-,27+,29-,30+,31+,32+,33-,34+,35+/m1/s1	AVKYRWJIYHSTKI-ZBPXFRMLSA-N	C[C@@H]1[C@@H](C(=O)N[C@@H](C(=O)N[C@@H](C(=O)N2[C@@H](C[C@@H](CN2)O)C(=O)N[C@H](C(=O)N([C@H](C(=O)O1)C(C)C)C)CC(C)C)C(C)C)CC3=CC=C(C=C3)OC)NC(=O)[C@H](C(C)C)NC=O	795	141	Bacterium	Streptomyces	drozdowiczii SCSIO 10141 S	Zhou, Xiao; Huang, Hongbo; Li, Jie; Song, Yongxiang; Jiang, Renwang; Liu, Jing; Zhang, Si; Hua, Yan; Ju, Jianhua	2014	42	70	7795-7801	10.1016/j.tet.2014.02.007	n/a	New anti-infective cycloheptadepsipeptide congeners and absolute stereochemistry from the deep sea-derived Streptomyces drozdowiczii SCSIO 10141	article	Tetrahedron	[]	[]	[]	['BGC0001214']	[]	[]	n/a	https://www.npatlas.org/explore/compounds/NPA001180
		188	NPA001181	1181	Makinolide	C44H65NO12	799.999	799.451	800.458	822.44	InChI=1S/C44H65NO12/c1-23(2)41-29(8)35(55-37(49)18-17-36(48)45-38-32(46)15-16-33(38)47)22-44(53,57-41)31(10)40(51)30(9)42-34(54-11)14-12-13-24(3)19-26(5)39(50)27(6)20-25(4)21-28(7)43(52)56-42/h12-14,17-18,20-21,23,26-27,29-31,34-35,39-42,46,50-51,53H,15-16,19,22H2,1-11H3,(H,45,48)/b14-12+,18-17+,24-13+,25-20+,28-21+/t26-,27+,29-,30+,31+,34-,35-,39-,40-,41-,42+,44-/m0/s1	MYWSWSFOXLNABZ-BMGGDMBQSA-N	C[C@H]1C/C(=C/C=C/[C@@H]([C@H](OC(=O)/C(=C/C(=C/[C@H]([C@H]1O)C)/C)/C)[C@H](C)[C@@H]([C@@H](C)[C@@]2(C[C@@H]([C@@H]([C@@H](O2)C(C)C)C)OC(=O)/C=C/C(=O)NC3=C(CCC3=O)O)O)O)OC)/C	664	590	Bacterium	Streptomyces	sp. MK-30	Kodani, Shinya; Murao, Ayako; Hidaki, Michitaka; Sato, Kanna; Ogawa, Naoto	2012	6	65	331-334	10.1038/ja.2012.24	22491135	Isolation and structural determination of a new macrolide, makinolide, from the newly isolated Streptomyces sp. MK-30	article	Journal of Antibiotics	[]	[]	[]	[]	[]	[]	NP0010742	https://www.npatlas.org/explore/compounds/NPA001181
		189	NPA001187	1187	Piloquinone	C21H20O5	352.386	352.131	353.138	375.12	InChI=1S/C21H20O5/c1-10(2)7-8-15(22)13-9-14-12-5-4-6-16(23)17(12)20(25)21(26)18(14)19(24)11(13)3/h4-6,9-10,23-24H,7-8H2,1-3H3	UJTRABFYSZAGLW-UHFFFAOYSA-N	CC1=C(C=C2C3=C(C(=CC=C3)O)C(=O)C(=O)C2=C1O)C(=O)CCC(C)C	46	11	Bacterium	Streptomyces	pilosus	POLONSKY, J; LEDERER, E	1963	n/a	199	285-286	10.1038/199285a0	14076692	PILOQUINONE: A NEW PHENANTHRENE-O-QUINONE ISOLATED FROM THE MYCELIUM OF STREPTOMYCES PILOSUS	article	Nature	[]	[]	[]	['BGC0002506']	[]	[]	NP0004831	https://www.npatlas.org/explore/compounds/NPA001187
		190	NPA001196	1196	1H-Quinazoline-2,4-dione	C8H6N2O2	162.148	162.043	163.05	185.032	InChI=1S/C8H6N2O2/c11-7-5-3-1-2-4-6(5)9-8(12)10-7/h1-4H,(H2,9,10,11,12)	SDQJTWBNWQABLE-UHFFFAOYSA-N	C1=CC=C2C(=C1)C(=O)NC(=O)N2	804	204	Bacterium	Streptomyces	sp., GW2/577	Maskey, Rajendra P.; Shaaban, Mohamed; Grün-Wollny, Iris; Laatsch, Hartmut	2004	7	67	1131-1134	10.1021/np0305425	15270566	Quinazolin-4-one Derivatives from Streptomyces Isolates	article	Journal of Natural Products	[]	[]	[]	[]	[]	[]	NP0005428	https://www.npatlas.org/explore/compounds/NPA001196
		191	NPA001202	1202	Gutingimycin	C47H57N5O21	1027.99	1027.35	1028.36	1050.34	InChI=1S/C47H57N5O21/c1-16-10-21-28(33(58)30-29(34(21)63-7)23(11-22(55)32(30)57)69-26-13-43(6,60)37(17(2)66-26)68-20(5)54)35-27(16)36-38-46(71-35,70-25-12-24(56)45(62,18(3)53)19(4)67-25)44(61,47(72-36,73-38)41(64-8)65-9)14-52-15-49-39-31(52)40(59)51-42(48)50-39/h10,15,17,19,22-26,36-38,41,55-56,58,60-62H,11-14H2,1-9H3,(H3,48,50,51,59)/t17?,19?,22?,23?,24?,25-,26-,36-,37+,38-,43?,44-,45+,46+,47-/m…	AQNXBHLKTFXZNI-SOROEEJSSA-N	CC1[C@H](C(C[C@@H](O1)OC2CC(C(=O)C3=C(C4=C5C(=C(C=C4C(=C23)OC)C)[C@H]6[C@H]7[C@@](O5)([C@]([C@@](O6)(O7)C(OC)OC)(CN8C=NC9=C8C(=O)NC(=N9)N)O)O[C@H]1CC([C@](C(O1)C)(C(=O)C)O)O)O)O)(C)O)OC(=O)C	806	699	Bacterium	Streptomyces	isolate B8652	Maskey, Rajendra P; Sevvana, Madhumati; Usón, Isabel; Helmke, Elisabeth; Laatsch, Hartmut	2004	10	43	1281-1283	10.1002/anie.200352312	14991799	Gutingimycin: a highly complex metabolite from a marine streptomycete	article	Angewandte Chemie International Edition	[]	[]	[]	[]	[]	[]	NP0005160	https://www.npatlas.org/explore/compounds/NPA001202
		192	NPA001213	1213	Nanaomycin E	C16H14O7	318.281	318.074	319.081	341.063	InChI=1S/C16H14O7/c1-7-16-14(21)12-9(3-2-4-10(12)17)13(20)15(16,23-16)6-8(22-7)5-11(18)19/h2-4,7-8,17H,5-6H2,1H3,(H,18,19)/t7-,8-,15-,16+/m0/s1	SVGOJJZXRJJDLY-IUFZWFJJSA-N	C[C@H]1[C@@]23C(=O)C4=C(C=CC=C4O)C(=O)[C@@]2(O3)C[C@@H](O1)CC(=O)O	814	707	Bacterium	Streptomyces	rosa var, notoensis	Kasai, M; Shirahata, K; Ishii, S; Mineura, K; Marumo, H; Tanaka, H; Omura, S	1979	5	32	442-445	10.7164/antibiotics.32.442	528392	Structure of nanaomycin E, a new nanaomycin	article	Journal of Antibiotics	[]	[]	[]	[]	['CCMSLIB00004714113%3%2-{7-hydroxy-11-methyl-2,9-dioxo-12,15-dioxatetracyclo[8.4.1.0�,�?.0�,?]pentadeca-3,5,7-trien-13-yl}acetic&acid', 'CCMSLIB00004714114%3%2-{7-hydroxy-11-methyl-2,9-dioxo-12,15-dioxatetracyclo[8.4.1.0�,�?.0�,?]pentadeca-3,5,7-trien-13-yl}acetic&acid', 'CCMSLIB00004714115%3%2-{7-hydroxy-11-methyl-2,9-dioxo-12,15-dioxatetracyclo[8.4.1.0�,�?.0�,?]pentadeca-3,5,7-trien-13-yl}acet…	[]	NP0021583	https://www.npatlas.org/explore/compounds/NPA001213
		193	NPA001224	1224	M-139603	C35H54O8	602.809	602.382	603.389	625.371	InChI=1S/C35H54O8/c1-19-9-8-10-25(30(19)23(5)32(38)31-28(37)18-41-35(31)39)16-26(17-36)34-21(3)12-14-27(42-34)13-11-20(2)33-22(4)15-29(43-33)24(6)40-7/h11,13,16,19-25,27,29-30,33-34,36,38H,8-10,12,14-15,17-18H2,1-7H3/b13-11+,26-16+,32-31?/t19-,20+,21-,22+,23+,24?,25-,27-,29-,30-,33+,34-/m1/s1	XZJAKURZQBNKKX-MZHAOLHSSA-N	C[C@@H]1CCC[C@@H]([C@H]1[C@H](C)C(=C2C(=O)COC2=O)O)/C=C(\CO)/[C@H]3[C@@H](CC[C@H](O3)/C=C/[C@H](C)[C@H]4[C@H](C[C@@H](O4)C(C)OC)C)C	820	712	Bacterium	Streptomyces	longisporoflavus	Davies, DH; Snape, EW; Suter, PJ; King, TJ; Falshaw, CP	1981	n/a	0	1073-1074	10.1039/C39810001073	n/a	Structure of antibiotic M139603; X-ray crystal structure of the 4-bromo-3,5-dinitrobenzoyl derivative	article	Journal of the Chemical Society, Chemical Communications	[]	[]	[]	[]	[]	[]	NP0216563	https://www.npatlas.org/explore/compounds/NPA001224
		194	NPA001228	1228	4-Hydroxy-4-methyl-2-pentanone	C6H12O2	116.16	116.084	117.091	139.073	InChI=1S/C6H12O2/c1-5(7)4-6(2,3)8/h8H,4H2,1-3H3	SWXVUIWOUIDPGS-UHFFFAOYSA-N	CC(=O)CC(C)(C)O	821	713	Bacterium	Streptomyces	globisporus	Patáková-Jůzlová, P.; Řezanka, T.; Víden, I.	1998	4	43	407-410	10.1007/bf02818582	n/a	Identification of volatile metabolites from rice fermented by the fungus Monascus purpureus (Ang-kak)	article	Folia Microbiologica	[]	[]	[]	[]	[]	[]	NP0045135	https://www.npatlas.org/explore/compounds/NPA001228
		195	NPA001232	1232	Phaeochromycin B	C18H18O6	330.336	330.11	331.118	353.099	InChI=1S/C18H18O6/c1-2-3-9-4-13(21)18-12(5-10(19)6-14(18)22)17(9)15-7-11(20)8-16(23)24-15/h4,7-8,10,19-21H,2-3,5-6H2,1H3	IJTJWRLJKDGQIG-UHFFFAOYSA-N	CCCC1=CC(=C2C(=C1C3=CC(=CC(=O)O3)O)CC(CC2=O)O)O	825	717	Bacterium	Streptomyces	phaeochromogenes LL-P018	Graziani, Edmund I.; Ritacco, Frank V.; Bernan, Valerie S.; Telliez, Jean-Baptiste	2005	8	68	1262-1265	10.1021/np0500629	16124774	Phaeochromycins A-E, anti-inflammatory polyketides isolated from the soil actinomycete Streptomyces phaeochromogenes LL-P018	article	Journal of Natural Products	[]	[]	[]	[]	[]	[]	NP0006000	https://www.npatlas.org/explore/compounds/NPA001232
		196	NPA001237	1237	Cycloserine	C3H6N2O2	102.093	102.043	103.05	125.032	InChI=1S/C3H6N2O2/c4-2-1-7-5-3(2)6/h2H,1,4H2,(H,5,6)/t2-/m1/s1	DYDCUQKUCUHJBH-UWTATZPHSA-N	C1[C@H](C(=O)NO1)N	828	720	Bacterium	Streptomyces	orchidaceus	Hidy, Phil H; Hodge, EB; Young, Vernon V; Harned, Roger L; Brewer, Glenn A; Phillips, WF; Runge, WF; Stavely, Homer E; Pohland, A; Boaz, H; others	1955	8	77	2345-2346	10.1021/ja01613a106	n/a	STRUCTURE AND REACTIONS OF CYCLOSERINE1	article	Journal of the American Chemical Society	[]	[]	[]	['BGC0000896']	['CCMSLIB00004721400%3%CYCLOSERINE', 'CCMSLIB00004721392%3%CYCLOSERINE', 'CCMSLIB00004721393%3%CYCLOSERINE', 'CCMSLIB00004721394%3%CYCLOSERINE', 'CCMSLIB00004721395%3%CYCLOSERINE', 'CCMSLIB00004721396%3%CYCLOSERINE', 'CCMSLIB00004721397%3%CYCLOSERINE', 'CCMSLIB00004721398%3%CYCLOSERINE', 'CCMSLIB00004721401%3%CYCLOSERINE', 'CCMSLIB00004721402%3%CYCLOSERINE', 'CCMSLIB00004721403%3%CYCLOSERINE', 'C…	[]	NP0137396	https://www.npatlas.org/explore/compounds/NPA001237
		197	NPA001238	1238	Methymycin	C25H43NO7	469.619	469.304	470.311	492.293	InChI=1S/C25H43NO7/c1-9-20-25(6,30)11-10-19(27)14(2)12-15(3)22(17(5)23(29)32-20)33-24-21(28)18(26(7)8)13-16(4)31-24/h10-11,14-18,20-22,24,28,30H,9,12-13H2,1-8H3/b11-10+/t14-,15+,16-,17-,18+,20-,21-,22+,24+,25+/m1/s1	HUKYPYXOBINMND-HYUJHOPRSA-N	CC[C@@H]1[C@@](/C=C/C(=O)[C@@H](C[C@@H]([C@@H]([C@H](C(=O)O1)C)O[C@H]2[C@@H]([C@H](C[C@H](O2)C)N(C)C)O)C)C)(C)O	629	559	Bacterium	Streptomyces	sp.	Djerassi, Carl; Zderic, John A	1956	24	78	6390-6395	10.1021/ja01605a026	n/a	The Structure of the Antibiotic Methymycin	article	Journal of the American Chemical Society	[]	[]	['10.1039/b911200f']	['BGC0000094', 'BGC0000898']	[]	[]	NP0315869	https://www.npatlas.org/explore/compounds/NPA001238
		198	NPA001239	1239	Splenocin C	C29H34N2O9	554.596	554.226	555.234	577.216	InChI=1S/C29H34N2O9/c1-5-16(2)27(35)40-25-18(4)39-29(37)23(31-26(34)20-12-9-13-22(24(20)33)30-15-32)17(3)38-28(36)21(25)14-19-10-7-6-8-11-19/h6-13,15-18,21,23,25,33H,5,14H2,1-4H3,(H,30,32)(H,31,34)/t16?,17-,18+,21-,23+,25+/m1/s1	XSELIRFLKHOAHM-FJMXMQQUSA-N	CCC(C)C(=O)O[C@H]1[C@@H](OC(=O)[C@H]([C@H](OC(=O)[C@@H]1CC2=CC=CC=C2)C)NC(=O)C3=C(C(=CC=C3)NC=O)O)C	119	113	Bacterium	Streptomyces	sp.	Strangman, Wendy K; Kwon, Hak Cheol; Broide, David; Jensen, Paul R; Fenical, William	2009	8	52	2317-2327	10.1021/jm801110j	19323483	Potent inhibitors of pro-inflammatory cytokine production produced by a marine-derived bacterium	article	Journal of Medicinal Chemistry	[]	[]	[]	[]	[]	[]	NP0008385	https://www.npatlas.org/explore/compounds/NPA001239
		199	NPA001246	1246	Desertomycin B	C61H106O22	1191.5	1190.72	1191.72	1213.71	InChI=1S/C61H106O22/c1-31-14-10-11-18-45(68)36(6)55(74)32(2)15-12-16-34(4)60(79)81-49(39(9)50-22-23-53(72)80-50)19-13-17-40(63)25-41(64)27-46(69)37(7)56(75)38(8)47(70)28-42(65)26-43(66)29-48(71)51(24-35(5)54(73)33(3)20-21-44(31)67)82-61-59(78)58(77)57(76)52(30-62)83-61/h10,13-14,16-17,20-21,24,31-33,36-59,61-78H,11-12,15,18-19,22-23,25-30H2,1-9H3	ZQGMDHCZCLGAKC-UHFFFAOYSA-N	CC1CCC=C(C(=O)OC(CC=CC(CC(CC(C(C(C(C(CC(CC(CC(C(C=C(C(C(C=CC(C(C=CCCC(C(C1O)C)O)C)O)C)O)C)OC2C(C(C(C(O2)CO)O)O)O)O)O)O)O)C)O)C)O)O)O)C(C)C3CCC(O3)O)C	832	572	Bacterium	Streptomyces	sp. strain SD167	BORTOLO, ROSSELLA; SPERA, SILVIA; CASSANI, GIORGIO	1992	6	45	1016-1019	10.7164/antibiotics.45.1016	1288524	Desertomycin B, a new desertomycin related antibiotic	article	Journal of Antibiotics	[]	[]	[]	['BGC0002523']	[]	[]	NP0004688	https://www.npatlas.org/explore/compounds/NPA001246
		200	NPA001249	1249	6-deoxy-13-hydroxy-8,11-dionedihydrogranaticin A	C22H22O9	430.409	430.126	431.134	453.116	InChI=1S/C22H22O9/c1-7-15-9(3-10(30-7)5-14(24)25)4-11-16(20(15)27)21(28)18-17(19(11)26)12-6-13(23)22(18,29)8(2)31-12/h4,7-8,10,12-13,23,27,29H,3,5-6H2,1-2H3,(H,24,25)/t7-,8+,10+,12+,13+,22+/m0/s1	QJOFRWDMXPKWGM-XFQYPSQYSA-N	C[C@H]1C2=C(C[C@@H](O1)CC(=O)O)C=C3C(=C2O)C(=O)C4=C(C3=O)[C@H]5C[C@H]([C@@]4([C@H](O5)C)O)O	314	285	Bacterium	Streptomyces	sp. CPCC 200532	Jiang, Bingya; Li, Shufen; Zhao, Wei; Li, Ting; Zuo, Lijie; Nan, Yanni; Wu, Linzhuan; Liu, Hongyu; Yu, Liyan; Shan, Guangzhi; Zuo, Limin	2014	9	77	2130-2133	10.1021/np500138k	25153802	6-Deoxy-13-hydroxy-8,11-dione-dihydrogranaticin B, an intermediate in granaticin biosynthesis, from Streptomyces sp. CPCC 200532	article	Journal of Natural Products	[]	[]	[]	[]	[]	[]	NP0013232	https://www.npatlas.org/explore/compounds/NPA001249
		201	NPA001250	1250	Yatakemycin	C35H29N5O8S	679.711	679.174	680.181	702.163	InChI=1S/C35H29N5O8S/c1-47-25-10-19-14(7-23(25)41)6-20(36-19)33(45)40-13-15-12-35(15)18-9-21(37-28(18)24(42)11-26(35)40)32(44)39-5-4-16-17-8-22(34(46)49-3)38-27(17)31(48-2)30(43)29(16)39/h6-11,15,36-38,41,43H,4-5,12-13H2,1-3H3/t15-,35-/m1/s1	CMFSXTISUXTEGX-QXPWRNTLSA-N	COC1=C(O)C=C2C=C(C(=O)N3C[C@H]4C[C@@]45C3=CC(=O)C3=C5C=C(C(=O)N4CCC5=C6C=C(C(=O)SC)NC6=C(OC)C(O)=C54)N3)NC2=C1	834	723	Bacterium	Streptomyces	sp. TP-A0356	Igarashi, Yasuhiro; Futamata, Katsuyuki; Fujita, Tsuyoshi; Sekine, Akira; Senda, Hisato; Naoki, Hideo; Furumai, Tamotsu	2003	2	56	107-113	10.7164/antibiotics.56.107	12715869	Yatakemycin, a novel antifungal antibiotic produced by Streptomyces sp. TP-A0356	article	Journal of Antibiotics	[]	[{'reference_doi': '10.1021/ja0472735', 'structure_smiles': 'COC1=C(O)C=C2C=C(C(=O)N3C[C@H]4C[C@@]45C3=CC(=O)C3=C5C=C(C(=O)N4CCC5=C6C=C(C(=O)SC)NC6=C(OC)C(O)=C54)N3)NC2=C1'}]	['10.1021/ja0472735', '10.1021/ja0619455', '10.1021/ja064228j', '10.1039/b705665f', '10.1002/asia.200700282']	['BGC0000466']	[]	[]	NP0004583	https://www.npatlas.org/explore/compounds/NPA001250
		202	NPA001264	1264	Carquinostatin A	C21H23NO3	337.419	337.168	338.175	360.157	InChI=1S/C21H23NO3/c1-11(2)5-6-14-7-8-17-16(10-14)18-19(22-17)15(9-12(3)23)13(4)20(24)21(18)25/h5,7-8,10,12,22-23H,6,9H2,1-4H3/t12-/m1/s1	GBIKJKJPENMVHL-GFCCVEGCSA-N	CC1=C(C2=C(C3=C(N2)C=CC(=C3)CC=C(C)C)C(=O)C1=O)C[C@@H](C)O	843	732	Bacterium	Streptomyces	exfoliatus 2419-SVT2	Shin-ya, Kazuo; Tanaka, Masahiro; Furihata, Kazuo; Hayakawa, Yoichi; Seto, Haruo	1993	31	34	4943-4944	10.1016/s0040-4039(00)74052-4	n/a	Structure of carquinostatin A, a new neuronal cell protecting substance produced by Streptomyces exfoliatus	article	Tetrahedron Letters	[]	[]	['10.1039/b515674b', '10.1248/cpb.55.1060', '10.1248/cpb.c12-00650']	['BGC0002554']	[]	[]	NP0024678	https://www.npatlas.org/explore/compounds/NPA001264
		203	NPA001270	1270	Inostamycin C	C37H68O9	656.942	656.486	657.494	679.476	InChI=1S/C37H68O9/c1-12-17-28(38)35(16-5)20-22(7)37(43,46-35)34(11)19-21(6)32(44-34)26(14-3)30(40)23(8)29(39)24(9)33-27(15-4)31(41)25(10)36(42,45-33)18-13-2/h21-29,31-33,38-39,41-43H,12-20H2,1-11H3	MESKYLAOEVRSMC-UHFFFAOYSA-N	CCCC(C1(CC(C(O1)(C2(CC(C(O2)C(CC)C(=O)C(C)C(C(C)C3C(C(C(C(O3)(CCC)O)C)O)CC)O)C)C)O)C)CC)O	847	736	Bacterium	Streptomyces	sp. MH816-AF15	Odai, H; Shindo, K; Odagawa, A; Mochizuki, J; Hamada, M; Takeuchi, T	1994	8	47	939-941	10.7164/antibiotics.47.939	7928682	Inostamycins B and C, new polyether antibiotics	article	Journal of Antibiotics	[]	[]	[]	[]	[]	[]	NP0022560	https://www.npatlas.org/explore/compounds/NPA001270
		204	NPA001277	1277	Moromycin B	C31H30O10	562.571	562.184	563.191	585.173	InChI=1S/C31H30O10/c1-12-18(32)8-22-30(39-12)41-29-13(2)38-20(9-21(29)40-22)15-6-7-17-25(26(15)34)28(36)16-5-4-14-10-31(3,37)11-19(33)23(14)24(16)27(17)35/h4-7,12-13,20-22,29-30,34,37H,8-11H2,1-3H3/t12-,13+,20+,21+,22-,29+,30-,31+/m0/s1	IVVLBSCKLIYBCU-GEMPFEMJSA-N	C[C@@H]1[C@@H]2[C@@H](C[C@@H](O1)C3=C(C4=C(C=C3)C(=O)C5=C(C4=O)C=CC6=C5C(=O)C[C@](C6)(C)O)O)O[C@H]7CC(=O)[C@@H](O[C@H]7O2)C	46	11	Bacterium	Streptomyces	sp. KY002	Abdelfattah, Mohamed S.; Kharel, Madan Kumar; Hitron, John Andrew; Baig, Irfan; Rohr, Juergen	2008	9	71	1569-1573	10.1021/np800281f	18666798	Moromycins A and B, isolation and structure elucidation of C-glycosylangucycline-type antibiotics from Streptomyces sp. KY002	article	Journal of Natural Products	[]	[]	[]	[]	[]	[]	NP0007901	https://www.npatlas.org/explore/compounds/NPA001277
		205	NPA001279	1279	(-)-2-(2-hydroxyethyl)clavam	C7H11NO3	157.169	157.074	158.081	180.063	InChI=1S/C7H11NO3/c9-2-1-5-4-8-6(10)3-7(8)11-5/h5,7,9H,1-4H2/t5-,7-/m0/s1	UEGDICIJUUEIOL-FSPLSTOPSA-N	C1[C@H]2N(C1=O)C[C@@H](O2)CCO	853	738	Bacterium	Streptomyces	antibioticus	Wanning, Martin; Zaehner, Hans; Krone, Bernd; Zeeck, Axel	1981	27	22	2539-2540	10.1016/s0040-4039(01)90514-3	n/a	EIN NEUES ANTIFUNGISCHES β-LACTAM-ANTIBIOTICUM DER CLAVAM-REIHE	article	Tetrahedron Letters	[]	[]	[]	['BGC0001151']	[]	[]	NP0307070	https://www.npatlas.org/explore/compounds/NPA001279
		206	NPA001283	1283	FK409	C8H13N3O4	215.209	215.091	216.098	238.08	InChI=1S/C8H13N3O4/c1-3-6(5(2)11(14)15)4-7(10-13)8(9)12/h4-5,13H,3H2,1-2H3,(H2,9,12)/b6-4+,10-7?	MZAGXDHQGXUDDX-MXRGZUMGSA-N	CC/C(=C\C(=NO)C(=O)N)/C(C)[N+](=O)[O-]	856	741	Bacterium	Streptomyces	griseosporeus	Hino, M; Ando, T; Takase, S; Itoh, Y; Okamoto, M; Kohsaka, M; Aoki, H; Imanaka, H	1989	11	42	1584-1588	10.7164/antibiotics.42.1584	2584141	FK409, a novel vasodilator isolated from the acid-treated fermentation broth of Streptomyces griseosporeus. II. Structure of FK409 and its precursor FR-900411	article	Journal of Antibiotics	[]	[]	['10.7164/antibiotics.42.1589']	[]	[]	[]	NP0013958	https://www.npatlas.org/explore/compounds/NPA001283
		207	NPA001292	1292	Novamethymycin	C25H43NO8	485.618	485.299	486.306	508.288	InChI=1S/C25H43NO8/c1-13-11-14(2)21(33-24-20(29)18(26(7)8)12-15(3)32-24)16(4)23(30)34-22(17(5)27)25(6,31)10-9-19(13)28/h9-10,13-18,20-22,24,27,29,31H,11-12H2,1-8H3/b10-9+/t13-,14+,15-,16-,17-,18+,20-,21+,22-,24+,25+/m1/s1	HYJMTIGQCJGKFQ-CGNAQTDSSA-N	C[C@H]1C[C@H](C(=O)/C=C/[C@]([C@H](OC(=O)[C@@H]([C@H]1O[C@H]2[C@@H]([C@H](C[C@H](O2)C)N(C)C)O)C)[C@@H](C)O)(C)O)C	629	559	Bacterium	Streptomyces	venezuelae	Zhang; Sherman	2001	11	64	1447-1450	10.1021/np010146r	11720530	Isolation and structure determination of novamethymycin, a new bioactive metabolite of the methymycin biosynthetic pathway in Streptomyces venezuelae	article	Journal of Natural Products	[]	[]	[]	[]	[]	[]	NP0003948	https://www.npatlas.org/explore/compounds/NPA001292
		208	NPA001296	1296	Desferrioxamine X2	C24H42N6O9	558.633	558.301	559.309	581.29	InChI=1S/C24H42N6O9/c31-19-7-10-23(35)29(38)17-5-2-15-27-21(33)9-12-24(36)30(39)18-6-3-14-26-20(32)8-11-22(34)28(37)16-4-1-13-25-19/h37-39H,1-18H2,(H,25,31)(H,26,32)(H,27,33)	DDJODPOFWJITNU-UHFFFAOYSA-N	C1CCN(C(=O)CCC(=O)NCCCCN(C(=O)CCC(=O)NCCCCN(C(=O)CCC(=O)NC1)O)O)O	866	750	Bacterium	Streptomyces	olivaceus Tue 2718	Konetschny-Rapp, Silvia; Jung, Guenther; Raymond, Kenneth N.; Meiwes, Johannes; Zaehner, Hans	1992	6	114	2224-2230	10.1021/ja00032a043	n/a	Solution thermodynamics of the ferric complexes of new desferrioxamine siderophores obtained by directed fermentation	article	Journal of the American Chemical Society	[]	[]	[]	[]	[]	[]	NP0271083	https://www.npatlas.org/explore/compounds/NPA001296
		209	NPA001299	1299	Actinoramide F	C30H43N7O9	645.714	645.312	646.319	668.301	InChI=1S/C30H43N7O9/c1-16(2)24(39)23(35-22(38)15-46-4)29(44)37-21(11-8-12-32-37)28(43)33-19(13-18-9-6-5-7-10-18)25(40)17(3)26(41)34-20-14-31-30(45)36-27(20)42/h5-7,9-10,12,16-17,19-21,23-25,39-40H,8,11,13-15H2,1-4H3,(H,33,43)(H,34,41)(H,35,38)(H2,31,36,42,45)/t17-,19-,20+,21-,23+,24+,25-/m0/s1	ZWONNOHHKDDHBV-IEVWSOLKSA-N	C[C@@H]([C@@H]([C@H](CC1=CC=CC=C1)NC(=O)[C@@H]2CCC=NN2C(=O)[C@@H]([C@@H](C(C)C)O)NC(=O)COC)O)C(=O)N[C@@H]3CNC(=O)NC3=O	437	395	Bacterium	Streptomyces	ballenaensis	Cheng, Ken Chih-Chien; Cao, Shugeng; Raveh, Avi; MacArthur, Ryan; Dranchak, Patricia; Chlipala, George; Okoneski, Matthew T.; Guha, Rajarshi; Eastman, Richard T.; Yuan, Jing; Schultz, Pamela J.; Su, Xin-Zhuan; Tamayo-Castillo, Giselle; Matainaho, Teatulohi; Clardy, Jon; Sherman, David H.; Inglese, James	2015	10	78	2411-2422	10.1021/acs.jnatprod.5b00489	26465675	Actinoramide A Identified as a Potent Antimalarial from Titration-Based Screening of Marine Natural Product Extracts	article	Journal of Natural Products	[]	[]	[]	[]	[]	[]	NP0014799	https://www.npatlas.org/explore/compounds/NPA001299
		210	NPA001303	1303	VM-44866	C35H50O8	598.777	598.351	599.358	621.34	InChI=1S/C35H50O8/c1-8-21(4)31-23(6)16-29(36)34(43-31)18-26-17-25(42-34)13-12-20(3)14-19(2)10-9-11-27-24(7)40-32-30(37)22(5)15-28(33(38)41-26)35(27,32)39/h8-12,15,19,23-26,28-32,36-37,39H,13-14,16-18H2,1-7H3/b10-9-,20-12-,21-8+,27-11-/t19-,23-,24?,25+,26-,28-,29+,30+,31+,32?,34-,35+/m0/s1	YZNJQLHGKDZIAI-XKJWSQHYSA-N	C/C=C(\C)/[C@@H]1[C@H](C[C@H]([C@@]2(O1)C[C@@H]3C[C@H](O2)C/C=C(\C[C@H](/C=C\C=C/4\C(OC5[C@@]4([C@@H](C=C([C@H]5O)C)C(=O)O3)O)C)C)/C)O)C	242	222	Bacterium	Streptomyces	sp. E225	Baker, Geoff H.; Blanchflower, Simon E.; Dorgan, Roderick J. J.; Everett, Jeremy R.; Manger, Brian R.; Reading, Christopher R.; Readshaw, Simon A.; Shelley, Peter	1996	3	49	272-280	10.7164/antibiotics.49.272	8626244	Further novel milbemycin antibiotics from Streptomyces sp. E225 fermentation, isolation and structure elucidation	article	Journal of Antibiotics	[]	[]	[]	[]	[]	[]	NP0023114	https://www.npatlas.org/explore/compounds/NPA001303
		211	NPA001307	1307	11-Hydroxy-aclacinomycin B	C42H51NO16	825.861	825.321	826.328	848.31	InChI=1S/C42H51NO16/c1-8-42(51)15-25(29-30(33(42)40(50)52-7)37(49)31-32(36(29)48)35(47)28-19(34(31)46)10-9-11-21(28)44)57-26-12-20(43(5)6)38(17(3)53-26)58-27-14-23-39(18(4)54-27)59-41-24(56-23)13-22(45)16(2)55-41/h9-11,16-18,20,23-27,33,38-39,41,44,48-49,51H,8,12-15H2,1-7H3/t16?,17?,18?,20?,23?,24?,25-,26?,27?,33?,38?,39?,41?,42+/m0/s1	DKXGZTHFCJJLIP-VNRNZZGISA-N	CC[C@]1(C[C@@H](C2=C(C3=C(C(=C2C1C(=O)OC)O)C(=O)C4=C(C3=O)C(=CC=C4)O)O)OC5CC(C(C(O5)C)OC6CC7C(C(O6)C)OC8C(O7)CC(=O)C(O8)C)N(C)C)O	46	11	Bacterium	Streptomyces	galilaeus	KIM, HANG-SUB; HONG, YOUNG-SOO; KIM, YOUNG-HO; YOO, OOK-JOON; LEE, JUNG-JOON	1996	4	49	355-360	10.7164/antibiotics.49.355	8641998	New Anthracycline Metabolites Produced by the Aklavinone 11-Hydroxylase Gene in Streptomyces galilaeus ATCC 31133	article	Journal of Antibiotics	[]	[]	[]	[]	[]	[]	NP0023144	https://www.npatlas.org/explore/compounds/NPA001307
		212	NPA001309	1309	Pentalenolactone O	C15H18O6	294.303	294.11	295.118	317.099	InChI=1S/C15H18O6/c1-7-4-14-10(8(7)2)3-9(12(17)18)11(14)5-21-13(19)15(14,20)6-16/h3-4,8,10-11,16,20H,5-6H2,1-2H3,(H,17,18)/t8-,10-,11+,14?,15-/m1/s1	FWDDYLWFBHUEKH-QXGHTHNXSA-N	C[C@H]1[C@H]2C=C([C@H]3C2(C=C1C)[C@](C(=O)OC3)(CO)O)C(=O)O	871	753	Bacterium	Streptomyces	omiyaensis	Seto, H; Sasaki, T; Yonehara, H; Takahashi, S; Takeuchi, M; Kuwano, H; Arai, M	1984	9	37	1076-1078	10.7164/antibiotics.37.1076	6501104	Studies on the biosynthesis of pentalenolactone. VII. Isolation of pentalenolactones P and O	article	Journal of Antibiotics	[]	[]	[]	[]	['CCMSLIB00004689515%3%(1R,4aR,6aR,7S)-1-hydroxy-1-(hydroxymethyl)-7,8-dimethyl-2-oxo-4,4a,6a,7-tetrahydropentaleno[1,6a-c]pyran-5-carboxylic&acid', 'CCMSLIB00004689516%3%(1R,4aR,6aR,7S)-1-hydroxy-1-(hydroxymethyl)-7,8-dimethyl-2-oxo-4,4a,6a,7-tetrahydropentaleno[1,6a-c]pyran-5-carboxylic&acid', 'CCMSLIB00000852617%NCGC00380353-01_C15H18O6_Pentaleno[1,6a-c]pyran-9-carboxylic acid, 1,3,4,7,7a,9a-h…	[]	NP0021870	https://www.npatlas.org/explore/compounds/NPA001309
		213	NPA001319	1319	Kapurimycin A3	C27H24O9	492.48	492.142	493.149	515.131	InChI=1S/C27H24O9/c1-4-5-19-27(3,36-19)20-11-17(30)22-14(10-21(31)32)8-13-9-15-18(34-12(2)28)7-6-16(29)24(15)25(33)23(13)26(22)35-20/h4-5,8-9,11,18-19,33H,6-7,10H2,1-3H3,(H,31,32)	GMKMVBAGONGKOV-UHFFFAOYSA-N	CC=CC1C(O1)(C)C2=CC(=O)C3=C(O2)C4=C(C5=C(C=C4C=C3CC(=O)O)C(CCC5=O)OC(=O)C)O	876	757	Bacterium	Streptomyces	sp.	Yoshida; Hara; Saitoh; Sano	1990	12	43	1519-1523	10.7164/antibiotics.43.1519	2276971	The kapurimycins, new antitumor antibiotics produced by Streptomyces. Physico-chemical properties and structure determination	article	Journal of Antibiotics	[]	[]	[]	[]	[]	[]	NP0010951	https://www.npatlas.org/explore/compounds/NPA001319
		214	NPA001320	1320	Oxaloterpin B	C24H38N2O4	418.578	418.283	419.291	441.272	InChI=1S/C24H38N2O4/c1-6-23(4)11-9-17-16(15-23)7-8-18-22(2,3)19(10-12-24(17,18)5)30-21(29)26-20(28)25-13-14-27/h6,9,16,18-19,27H,1,7-8,10-15H2,2-5H3,(H2,25,26,28,29)/t16-,18+,19+,23-,24-/m0/s1	DEUAMKIXCAXPMV-LQBJFXQCSA-N	C[C@@]12CC[C@H](C([C@H]1CC[C@@H]3C2=CC[C@](C3)(C)C=C)(C)C)OC(=O)NC(=O)NCCO	94	89	Bacterium	Streptomyces	sp. KO-3988	Motohashi, Keiichiro; Ueno, Ryoko; Sue, Masayuki; Furihata, Kazuo; Matsumoto, Takuo; Dairi, Tohru; Omura, Satoshi; Seto, Haruo	2007	11	70	1712-1717	10.1021/np070326m	17970596	Studies on terpenoids produced by actinomycetes: oxaloterpins A, B, C, D, and E, diterpenes from Streptomyces sp. KO-3988	article	Journal of Natural Products	[]	[]	[]	[]	[]	[]	NP0007392	https://www.npatlas.org/explore/compounds/NPA001320
		215	NPA001337	1337	Streptazone B2	C10H11NO	161.204	161.084	162.091	184.073	InChI=1S/C10H11NO/c1-2-7-8-4-3-5-11-9(8)6-10(7)12/h2,4,6,11H,3,5H2,1H3/b7-2+	RLVWTWCDRCCHFP-FARCUNLSSA-N	C/C=C/1\C2=CCCNC2=CC1=O	885	766	Bacterium	Streptomyces	sp. FORM5	Puder; Krastel; Zeeck	2000	9	63	1258-1260	10.1021/np0001373	11000031	Streptazones A, B1, B2, C, and D: New piperidine alkaloids from streptomycetes	article	Journal of Natural Products	[]	[]	[]	[]	[]	[]	NP0003459	https://www.npatlas.org/explore/compounds/NPA001337
		216	NPA001341	1341	Cervimycin D	C60H79NO25	1214.27	1213.49	1214.5	1236.48	InChI=1S/C60H79NO25/c1-24(58(70)71)59(72)84-40-13-18-45(77-30(40)7)82-37-11-16-43(75-27(37)4)81-36-10-17-44(76-26(36)3)83-38-12-19-46(78-28(38)5)85-54-33-22-31-21-32-49(35(63)23-41(73-8)51(32)64)52(65)48(31)55(67)60(33,56(68)50(53(54)66)57(61)69)86-47-20-14-39(29(6)79-47)80-42-15-9-34(62)25(2)74-42/h21,23-30,33-34,36-40,42-47,54,62,65,68H,9-20,22H2,1-8H3,(H2,61,69)(H,70,71)/t24?,25-,26+,27+,28-,2…	YQSUNUWAYVGFKR-DIMVSIEISA-N	C[C@@H]1[C@H](CC[C@@H](O1)O[C@H]2CC[C@@H](O[C@@H]2C)O[C@]34[C@H](CC5=C(C3=O)C(=C6C(=C5)C(=O)C(=CC6=O)OC)O)[C@H](C(=O)C(=C4O)C(=O)N)O[C@H]7CC[C@@H]([C@H](O7)C)O[C@H]8CC[C@@H]([C@@H](O8)C)O[C@H]9CC[C@@H]([C@@H](O9)C)O[C@H]1CC[C@@H]([C@@H](O1)C)OC(=O)C(C)C(=O)O)O	887	768	Bacterium	Streptomyces	tendae	Herold, Kerstin; Gollmick, Friedrich A; Groth, Ingrid; Roth, Martin; Menzel, Klaus-Dieter; Möllmann, Ute; Gräfe, Udo; Hertweck, Christian	2005	19	11	5523-5530	10.1002/chem.200500320	15940739	Cervimycin A-D: a polyketide glycoside complex from a cave bacterium can defeat vancomycin resistance	article	Chemistry - A European Journal	[]	[]	[]	['BGC0001439']	[]	[]	NP0005891	https://www.npatlas.org/explore/compounds/NPA001341
		217	NPA001344	1344	Promothiocin B	C42H43N13O10S2	954.021	953.27	954.277	976.259	InChI=1S/C42H43N13O10S2/c1-15(2)28-38(62)44-12-27-53-30(22(9)64-27)39(63)49-20(7)41-51-25(13-66-41)36(60)48-19(6)40-55-29(21(8)65-40)31-23(42-52-26(14-67-42)37(61)54-28)10-11-24(50-31)35(59)47-18(5)34(58)46-17(4)33(57)45-16(3)32(43)56/h10-11,13-15,19-20,28H,3-5,12H2,1-2,6-9H3,(H2,43,56)(H,44,62)(H,45,57)(H,46,58)(H,47,59)(H,48,60)(H,49,63)(H,54,61)/t19-,20-,28-/m0/s1	GQPGNOKIVRVCQB-JVAKCPTJSA-N	C[C@H]1C2=NC(=C(O2)C)C3=C(C=CC(=N3)C(=O)NC(=C)C(=O)NC(=C)C(=O)NC(=C)C(=O)N)C4=NC(=CS4)C(=O)N[C@H](C(=O)NCC5=NC(=C(O5)C)C(=O)N[C@H](C6=NC(=CS6)C(=O)N1)C)C(C)C	275	249	Bacterium	Streptomyces	sp. SF2741	YUN, BONG-SIK; HIDAKA, TOMOMI; FURIHATA, KAZUO; SETO, HARUO	1994	4	47	510-514	10.7164/antibiotics.47.510	n/a	Promothiocins A and B, novel thiopeptides with A tip A promoter inducing activity produced by Streptomyces sp. SF2741..	article	Journal of Antibiotics	[]	[]	[]	[]	[]	[]	NP0022794	https://www.npatlas.org/explore/compounds/NPA001344
		218	NPA001347	1347	Streptophenazine F	C25H30N2O5	438.524	438.216	439.223	461.205	InChI=1S/C25H30N2O5/c1-15(2)9-5-6-10-18(25(30)32-4)23(28)16-11-7-13-19-21(16)26-20-14-8-12-17(22(20)27-19)24(29)31-3/h7-8,11-15,18,23,28H,5-6,9-10H2,1-4H3	CGWWWFZGEOYBRY-UHFFFAOYSA-N	COC(=O)C1=CC=CC2=NC3=C(C(O)C(CCCCC(C)C)C(=O)OC)C=CC=C3N=C12	46	11	Bacterium	Streptomyces	sp.	Mitova, Maya I.; Lang, Gerhard; Wiese, Jutta; Imhoff, Johannes F.	2008	5	71	824-827	10.1021/np800032a	18396903	Subinhibitory concentrations of antibiotics induce phenazine production in a marine Streptomyces sp	article	Journal of Natural Products	[]	[{'reference_doi': '10.3390/md12041699', 'structure_smiles': 'COC(=O)C1=CC=CC2=NC3=C(C(O)C(CCCCC(C)C)C(=O)OC)C=CC=C3N=C12'}]	[]	[]	[]	[]	NP0007684	https://www.npatlas.org/explore/compounds/NPA001347
		219	NPA001348	1348	Aestivophoenin C	C29H36N2O6	508.615	508.257	509.265	531.246	InChI=1S/C29H36N2O6/c1-16(2)12-13-19-8-6-10-21-23(19)30-24-20(9-7-11-22(24)31(21)15-14-17(3)4)28(35)37-29-27(34)26(33)25(32)18(5)36-29/h6-12,14,18,25-27,29-30,32-34H,13,15H2,1-5H3/t18-,25?,26?,27?,29-/m0/s1	OPIGTSQJZVNRJD-AVWKSWPFSA-N	C[C@H]1C(C(C([C@@H](O1)OC(=O)C2=C3C(=CC=C2)N(C4=CC=CC(=C4N3)CC=C(C)C)CC=C(C)C)O)O)O	46	11	Bacterium	Streptomyces	purpeofuscus	KUNIGAMI, TOSHIHIRO; SHIN-YA, KAZUO; FURIHATA, KAZUO; FURIHATA, KEIKO; HAYAKAWA, YOICHI; SETO, HARUO	1998	9	51	880-882	10.7164/antibiotics.51.880	9820239	A Novel Neuronal Cell Protecting Substance, Aestivophoenin C, Produced by Streptomyces purpeofuscus	article	Journal of Antibiotics	[]	[]	[]	[]	[]	[]	NP0023867	https://www.npatlas.org/explore/compounds/NPA001348
		220	NPA001352	1352	Mediomycin A	C62H97NO18S	1176.51	1175.64	1176.65	1198.63	InChI=1S/C62H97NO18S/c1-45(27-19-15-11-10-12-16-20-28-46(2)62(76)77)61(75)48(4)58(73)36-21-17-13-8-6-5-7-9-14-18-22-37-60(81-82(78,79)80)47(3)59(74)44-57(72)43-54(69)34-25-33-53(68)42-56(71)41-52(67)32-24-31-50(65)39-49(64)29-23-30-51(66)40-55(70)35-26-38-63/h5-10,12-14,16-25,27-29,32,34,36,45,47-58,60-61,64-73,75H,11,15,26,30-31,33,35,37-44,63H2,1-4H3,(H,76,77)(H,78,79,80)/b7-5+,8-6+,12-10+,14-9…	RDEZRSOXSQHNOU-XTQYLRKSSA-N	C[C@H]([C@H](/C=C/C=C/C=C/C=C/C=C/C=C/CC(C(C)C(=O)C[C@@H](C[C@@H](/C=C/C[C@@H](C[C@@H](C[C@H](/C=C/C[C@@H](C[C@H](/C=C/C[C@@H](C[C@@H](CCCN)O)O)O)O)O)O)O)O)O)OS(=O)(=O)O)O)[C@@H](C(C)/C=C/CC/C=C/C=C/C=C(\C)/C(=O)O)O	892	773	Bacterium	Streptomyces	mediocidicus ATCC23936	Cai, Ping; Kong, Fangming; Fink, Pamela; Ruppen, Mark E.; Williamson, R. Thomas; Keiko, Tabei	2007	2	70	215-219	10.1021/np060542f	17315962	Polyene antibiotics from Streptomyces mediocidicus	article	Journal of Natural Products	[]	[]	[]	['BGC0001662', 'BGC0002356']	[]	[]	NP0006921	https://www.npatlas.org/explore/compounds/NPA001352
		221	NPA001357	1357	TMC-1 C	C30H38N2O7	538.641	538.268	539.275	561.257	InChI=1S/C30H38N2O7/c1-4-5-10-20(2)17-21(3)12-15-28(38)31-22-19-30(39,26(36)18-25(22)35)16-9-7-6-8-11-27(37)32-29-23(33)13-14-24(29)34/h6-9,11-12,15-17,19-20,26,33,36,39H,4-5,10,13-14,18H2,1-3H3,(H,31,38)(H,32,37)/b7-6+,11-8+,15-12+,16-9+,21-17+/t20?,26-,30+/m1/s1	WDPVYGCEBGDANZ-CXLBDHTJSA-N	CCCCC(C)/C=C(\C)/C=C/C(=O)NC1=C[C@]([C@@H](CC1=O)O)(/C=C/C=C/C=C/C(=O)NC2=C(CCC2=O)O)O	167	158	Bacterium	Streptomyces	sp. A-230	Kohno; Nishio; Kawano; Nakanishi; Suzuki; Uchida; Komatsubara	1996	12	49	1212-1220	10.7164/antibiotics.49.1212	9031666	TMC-1 A, B, C and D, new antibiotics of the manumycin group produced by Streptomyces sp. Taxonomy, production, isolation, physico-chemical properties, structure elucidation and biological properties	article	Journal of Antibiotics	[]	[]	[]	[]	[]	[]	NP0023382	https://www.npatlas.org/explore/compounds/NPA001357
		222	NPA001361	1361	Istamycin A	C17H35N5O5	389.497	389.264	390.271	412.253	InChI=1S/C17H35N5O5/c1-21-8-9-4-5-10(19)17(26-9)27-16-11(20)6-12(25-3)14(15(16)24)22(2)13(23)7-18/h9-12,14-17,21,24H,4-8,18-20H2,1-3H3/t9-,10+,11-,12-,14+,15+,16+,17+/m0/s1	NEFDRWXEVITQMN-JWYRXTSNSA-N	CNC[C@@H]1CC[C@H]([C@H](O1)O[C@@H]2[C@H](C[C@@H]([C@H]([C@H]2O)N(C)C(=O)CN)OC)N)N	897	777	Bacterium	Streptomyces	tenjimariensis	Okami, Y; Hotta, K; Yoshida, M; Ikeda, D; Kondo, S; Umezawa, H	1979	9	32	964-966	10.7164/antibiotics.32.964	511787	New aminoglycoside antibiotics, istamycins A and B	article	Journal of Antibiotics	[]	[]	[]	['BGC0000700']	[]	[]	NP0021545	https://www.npatlas.org/explore/compounds/NPA001361
		223	NPA001368	1368	11-methoxy-17-formyl-17-demethoxy-18-O-21-O-dihydrogeldanamycin	C30H42N2O9	574.671	574.289	575.296	597.278	InChI=1S/C30H42N2O9/c1-16-11-20-21(15-33)23(34)14-22(26(20)35)32-29(36)17(2)9-8-10-24(38-5)28(41-30(31)37)19(4)13-18(3)27(40-7)25(12-16)39-6/h8-10,13-16,18,24-25,27-28,34-35H,11-12H2,1-7H3,(H2,31,37)(H,32,36)/b10-8-,17-9-,19-13-/t16-,18-,24-,25-,27+,28-/m0/s1	HQFCNCFMYXBIIK-ZKKBMTTCSA-N	C[C@@H]1C[C@@H]([C@@H]([C@H](/C=C(\[C@@H]([C@H](/C=C\C=C(/C(=O)NC2=CC(=C(C(=C2O)C1)C=O)O)\C)OC)OC(=O)N)/C)C)OC)OC	58	54	Bacterium	Streptomyces	hygroscopicus A070101	Zhang, Hao; Sun, Guang-Zhi; Li, Xiang; Pan, Hong-Yu; Zhang, Yan-Sheng	2010	3	15	1161-1167	10.3390/molecules15031161	20335971	A New Geldanamycin Analogue from Streptomyces hygroscopicus	article	Molecules	[]	[]	[]	[]	[]	[]	NP0009076	https://www.npatlas.org/explore/compounds/NPA001368
		224	NPA001371	1371	Nigrifactin	C12H17N	175.275	175.136	176.143	198.125	InChI=1S/C12H17N/c1-2-3-4-5-6-9-12-10-7-8-11-13-12/h2-6,9H,7-8,10-11H2,1H3/b3-2+,5-4+,9-6+	DHQABWCNLXWKMG-ILWUCBPQSA-N	C/C=C/C=C/C=C/C1=NCCCC1	902	781	Bacterium	Streptomyces	sp.	Terashima, T; Kuroda, Y; Kaneko, Y	1969	30	n/a	2535-2537	10.1016/s0040-4039(01)88560-9	5801605	Studies on a new alkaloid of Streptomyces. Structure of nigrifactin	article	Tetrahedron Letters	[]	[]	[]	['BGC0001433']	[]	[]	NP0021747	https://www.npatlas.org/explore/compounds/NPA001371
		225	NPA001377	1377	Maremycin C2	C17H21N3O5S	379.438	379.12	380.127	402.109	InChI=1S/C17H21N3O5S/c1-9(13-15(22)18-11(8-26(3)25)14(21)19-13)17(24)10-6-4-5-7-12(10)20(2)16(17)23/h4-7,9,11,13,24H,8H2,1-3H3,(H,18,22)(H,19,21)/t9-,11-,13+,17+,26+/m1/s1	SRLGBQOCPROCJP-PZAAWZGBSA-N	C[C@H]([C@H]1C(=O)N[C@@H](C(=O)N1)C[S@@](=O)C)[C@@]2(C3=CC=CC=C3N(C2=O)C)O	906	785	Bacterium	Streptomyces	sp. strain GT 051237	Tang, Yuan-Qing; Sattler, Isabel; Thiericke, Ralf; Grabley, Susanne; Feng, Xiao-Zhang	2001	2	2001	261-267	10.1002/1099-0690(200101)2001:2<261::aid-ejoc261>3.0.co;2-6	n/a	Maremycins C and D, New Diketopiperazines, and Maremycins E and F, Novel Polycyclic spiro-Indole Metabolites Isolated from Streptomyces sp	article	European Journal of Organic Chemistry	[]	[]	[]	[]	[]	[]	NP0157324	https://www.npatlas.org/explore/compounds/NPA001377
		226	NPA001384	1384	Milbemycin β13	C31H42O6	510.671	510.298	511.305	533.287	InChI=1S/C31H42O6/c1-19-7-6-8-24(18-32)27-16-29(33)22(4)14-28(27)30(34)35-26-15-25(10-9-20(2)13-19)37-31(17-26)12-11-21(3)23(5)36-31/h6-9,14,16,19,21,23,25-26,32-33H,10-13,15,17-18H2,1-5H3/b7-6-,20-9-,24-8-/t19-,21-,23+,25+,26-,31-/m0/s1	CKAICYUWGYNDQA-NSJKHJHQSA-N	C[C@H]1CC[C@]2(C[C@@H]3C[C@H](O2)C/C=C(\C[C@H](/C=C\C=C(/C4=CC(=C(C=C4C(=O)O3)C)O)\CO)C)/C)O[C@@H]1C	242	222	Bacterium	Streptomyces	bingchenggensis	Xiang, Wen-Sheng; Wang, Ji-Dong; Wang, Xiang-Jing; Zhang, Ji	2007	6	60	351-356	10.1038/ja.2007.47	17617691	Two New β-Class Milbemycins from Streptomyces bingchenggensis: Fermentation, Isolation, Structure Elucidation and Biological Properties	article	Journal of Antibiotics	[]	[]	[]	[]	[]	[]	NP0007159	https://www.npatlas.org/explore/compounds/NPA001384
		227	NPA001392	1392	BE-22179	C46H48N10O12S4	1061.22	1060.23	1061.24	1083.22	InChI=1S/C46H48N10O12S4/c1-23-45(67)69-19-29(51-41(63)37-33(57)15-25-11-7-9-13-27(25)49-37)39(61)47-18-36(60)56(6)32-22-72-71-21-31(43(65)53(23)3)55(5)35(59)17-48-40(62)30(20-70-46(68)24(2)54(4)44(32)66)52-42(64)38-34(58)16-26-12-8-10-14-28(26)50-38/h7-16,29-32,57-58H,1-2,17-22H2,3-6H3,(H,47,61)(H,48,62)(H,51,63)(H,52,64)/t29-,30-,31+,32+/m1/s1	QLOZXPNJEDVFIH-ZRTHHSRSSA-N	C=C1C(=O)SC[C@@H](NC(=O)C2=NC3=CC=CC=C3C=C2O)C(=O)NCC(=O)N(C)[C@H]2CSSC[C@@H](C(=O)N1C)N(C)C(=O)CNC(=O)[C@H](NC(=O)C1=NC3=CC=CC=C3C=C1O)CSC(=O)C(=C)N(C)C2=O	913	790	Bacterium	Streptomyces	sp. A22179	Okada; Suzuki; Yoshinari; Arakawa; Okura; Suda; Yamada; Uemura	1994	2	47	129-135	10.7164/antibiotics.47.129	8150706	A new topoisomerase II inhibitor, BE-22179, produced by a Streptomycete. I. Producing strain, fermentation, isolation and biological activity	article	Journal of Antibiotics	[]	[{'reference_doi': '10.1021/ja003602r', 'structure_smiles': 'C=C1C(=O)SC[C@@H](NC(=O)C2=NC3=CC=CC=C3C=C2O)C(=O)NCC(=O)N(C)[C@H]2CSSC[C@@H](C(=O)N1C)N(C)C(=O)CNC(=O)[C@H](NC(=O)C1=NC3=CC=CC=C3C=C1O)CSC(=O)C(=C)N(C)C2=O'}]	[]	[]	[]	[]	NP0022754	https://www.npatlas.org/explore/compounds/NPA001392
		228	NPA001396	1396	Pyrizinostatin	C11H15N5O4	281.272	281.112	282.12	304.102	InChI=1S/C11H15N5O4/c1-6(17)5-11-7(13-16(4)9(19)12-11)14(2)10(20)15(3)8(11)18/h5H2,1-4H3,(H,12,19)	HUZNODILVCXFIG-UHFFFAOYSA-N	CC(=O)CC12C(=NN(C(=O)N1)C)N(C(=O)N(C2=O)C)C	915	792	Bacterium	Streptomyces	sp. strain SA228	AOYAGI, TAKAAKI; HATSU, MASAHIRO; IMADA, CHIAKI; NAGANAWA, HIROSHI; OKAMI, YOSHIRO; TAKEUCHI, TOMIO	1992	11	45	1795-1796	10.7164/antibiotics.45.1795	1361487	Pyrizinostatin: A new inhibitor of pyroglutamyl peptidase	article	Journal of Antibiotics	[]	[]	[]	[]	[]	[]	NP0004780	https://www.npatlas.org/explore/compounds/NPA001396
		229	NPA001397	1397	D-788-15	C27H29NO11	543.525	543.174	544.181	566.163	InChI=1S/C27H29NO11/c1-9-21(30)11(28)7-14(38-9)39-13-8-27(2,36)20(26(35)37-3)17-16(13)24(33)19-18(25(17)34)22(31)10-5-4-6-12(29)15(10)23(19)32/h4-6,9,11,13-14,20-21,29-30,33-34,36H,7-8,28H2,1-3H3/t9?,11?,13-,14?,20-,21?,27+/m0/s1	CPJDZTLLDPHJGM-ZDDZLPDHSA-N	CC1C(C(CC(O1)O[C@H]2C[C@@]([C@@H](C3=C(C4=C(C(=C23)O)C(=O)C5=C(C4=O)C=CC=C5O)O)C(=O)OC)(C)O)N)O	46	11	Bacterium	Streptomyces	sp. D788	Yoshimoto, A; Fujii, S; Johdo, O; Kubo, K; Nishida, H; Okamoto, R; Takeuchi, T	1993	1	46	56	10.7164/antibiotics.46.56	8436560	Anthracycline metabolites from baumycin-producing Streptomyces sp. D788. II. New anthracycline metabolites produced by a blocked mutant strain RPM-5	article	Journal of Antibiotics	[]	[]	[]	[]	[]	[]	NP0022939	https://www.npatlas.org/explore/compounds/NPA001397
		230	NPA001398	1398	Pyrroindomycin B	C60H79ClN4O15	1131.76	1130.52	1131.53	1153.51	InChI=1S/C60H79ClN4O15/c1-9-31-23-57(6)24-37(55(70)71)27(2)60(26-57)51(68)48(54(69)65-60)50(67)59(8)32(19-41(31)66)13-15-34-38(59)11-10-12-43(34)78-45-18-17-42(28(3)74-45)77-47-25-58(7,73)52(30(5)76-47)80-46-22-44(49(62)29(4)75-46)79-56(72)40-21-36-35-20-33(61)14-16-39(35)63-53(36)64-40/h13-16,20-21,24,27-32,34,38,41-47,49,52,63-64,66-67,73H,9-12,17-19,22-23,25-26,62H2,1-8H3,(H,65,69)(H,70,71)/t2…	MFRCAKSQJAQFFR-LLICMZCZSA-N	CCC1CC2(CC3(C(C(=C2)C(=O)O)C)C(=O)C(=C(C4(C5CCCC(C5C=CC4CC1O)O[C@@H]6CC[C@@H]([C@@H](O6)C)O[C@H]7C[C@]([C@@H]([C@H](O7)C)O[C@H]8C[C@H]([C@H]([C@H](O8)C)N)OC(=O)C9=CC1=C(N9)NC2=C1C=C(C=C2)Cl)(C)O)C)O)C(=O)N3)C	916	793	Bacterium	Streptomyces	rugosporus sp. LL-42D005	Ding; Williams; Northcote; Siegel; Tsao; Ashcroft; Morton; Alluri; Abbanat; Maiese; Ellestad	1994	11	47	1250-1257	10.7164/antibiotics.47.1250	8002387	Pyrroindomycins, novel antibiotics produced by Streptomyces rugosporus sp. LL-42D005 I. Isolation and structure determination	article	Journal of Antibiotics	[]	[]	[]	[]	[]	[]	NP0022608	https://www.npatlas.org/explore/compounds/NPA001398
		231	NPA001419	1419	Epopromycin A	C21H36N2O6	412.527	412.257	413.265	435.247	InChI=1S/C21H36N2O6/c1-14(2)8-6-5-7-9-18(26)22-17(11-24)20(28)23-16(10-15(3)4)19(27)21(12-25)13-29-21/h14,16-17,24-25H,3,5-13H2,1-2,4H3,(H,22,26)(H,23,28)/t16-,17-,21?/m0/s1	XMRSQXUAYNXWEE-MVWJYJSVSA-N	CC(C)CCCCCC(=O)N[C@@H](CO)C(=O)N[C@@H](CC(=C)C)C(=O)C1(CO1)CO	929	802	Bacterium	Streptomyces	sp. NK04000	Tsuchiya, K; Kobayashi, S; Nishikiori, T; Nakagawa, T; Tatsuta, K	1997	3	50	261-263	10.7164/antibiotics.50.261	9127199	Epopromycins, novel cell wall synthesis inhibitors of plant protoplast produced by Streptomyces sp. NK04000	article	Journal of Antibiotics	[]	[]	[]	[]	[]	[]	NP0023427	https://www.npatlas.org/explore/compounds/NPA001419
		232	NPA001423	1423	(rel)-4β,8-dihydroxy-3α-hydroxymethyl-4α-methyl-1,2,3,4-tetrahydronaphthalene-1-one	C12H14O4	222.24	222.089	223.096	245.078	InChI=1S/C12H14O4/c1-12(16)7(6-13)5-10(15)11-8(12)3-2-4-9(11)14/h2-4,7,13-14,16H,5-6H2,1H3/t7-,12+/m1/s1	XZGKIAFWYRPETG-KRTXAFLBSA-N	C[C@@]1([C@H](CC(=O)C2=C1C=CC=C2O)CO)O	932	804	Bacterium	Streptomyces	rimosus	Deseo, Myrna A; Hunter, Iain S; Waterman, Peter G	2005	12	58	822-827	10.1038/ja.2005.110	16506700	Novel Polyketide Metabolites from Streptomyces rimosus Mutant Strain R1059	article	Journal of Antibiotics	[]	[]	[]	[]	[]	[]	NP0006239	https://www.npatlas.org/explore/compounds/NPA001423
		233	NPA001437	1437	Balmoralmycin	C35H36O9	600.664	600.236	601.243	623.225	InChI=1S/C35H36O9/c1-4-5-6-7-8-9-10-11-27(39)44-35-19(3)43-26(17-25(35)38)21-12-13-22-29(32(21)40)34(42)30-24(37)16-20-14-18(2)15-23(36)28(20)31(30)33(22)41/h8-16,19,25-26,35-38,40H,4-7,17H2,1-3H3/b9-8+,11-10+/t19-,25-,26-,35-/m1/s1	FNKQOTSFCUVWOM-SCYGQDGYSA-N	CCCCC/C=C/C=C/C(=O)O[C@@H]1[C@H](O[C@H](C[C@H]1O)C2=C(C3=C(C=C2)C(=O)C4=C(C3=O)C(=CC5=CC(=CC(=C54)O)C)O)O)C	942	810	Bacterium	Streptomyces	sp. strain P6417	Bindseil; Hug; Peter; Petersen; Roggo	1995	6	48	457-461	10.7164/antibiotics.48.457	7622429	Balmoralmycin, a new angucyclinone, and two related biosynthetic shunt products containing a novel ring system	article	Journal of Antibiotics	[]	[]	[]	[]	[]	[]	NP0022325	https://www.npatlas.org/explore/compounds/NPA001437
		234	NPA001441	1441	Kapurimycin A1	C27H26O9	494.496	494.158	495.165	517.147	InChI=1S/C27H26O9/c1-4-5-19-27(3,36-19)20-11-17(30)22-14(10-21(31)32)8-13-9-15-18(34-12(2)28)7-6-16(29)24(15)25(33)23(13)26(22)35-20/h8-9,11,18-19,33H,4-7,10H2,1-3H3,(H,31,32)	UILRBVIPTXHVIG-UHFFFAOYSA-N	CCCC1C(O1)(C)C2=CC(=O)C3=C(O2)C4=C(C5=C(C=C4C=C3CC(=O)O)C(CCC5=O)OC(=O)C)O	876	757	Bacterium	Streptomyces	sp.	Yoshida; Hara; Saitoh; Sano	1990	12	43	1519-1523	10.7164/antibiotics.43.1519	2276971	The kapurimycins, new antitumor antibiotics produced by Streptomyces. Physico-chemical properties and structure determination	article	Journal of Antibiotics	[]	[]	[]	[]	[]	[]	NP0010949	https://www.npatlas.org/explore/compounds/NPA001441
		235	NPA001445	1445	Dorrigocin A	C27H41NO8	507.624	507.283	508.291	530.272	InChI=1S/C27H41NO8/c1-17(14-18(2)27(35)22(36-4)12-7-5-6-8-13-25(32)33)26(34)19(3)21(29)11-9-10-20-15-23(30)28-24(31)16-20/h7-8,12-14,18-20,22,26-27,34-35H,5-6,9-11,15-16H2,1-4H3,(H,32,33)(H,28,30,31)/b12-7+,13-8+,17-14+	HJCZOTBHYAPUHT-XHOLQODBSA-N	CC(/C=C(\C)/C(C(C)C(=O)CCCC1CC(=O)NC(=O)C1)O)C(C(/C=C/CC/C=C/C(=O)O)OC)O	945	813	Bacterium	Streptomyces	platensis subsp. rosaceus	Hochlowski; Whittern; Hill; McAlpine	1994	8	47	870-874	10.7164/antibiotics.47.870	7928672	Dorrigocins: Novel antifungal antibiotics that change the morphology of ras-transformed NIH/3T3 cells to that of normal cells. II. Isolation and elucidation of structures	article	Journal of Antibiotics	[]	[]	[]	['BGC0000177']	['CCMSLIB00004685155%3%(2E,6E,11E)-18-(2,6-dioxopiperidin-4-yl)-9,13-dihydroxy-8-methoxy-10,12,14-trimethyl-15-oxooctadeca-2,6,11-trienoic&acid', 'CCMSLIB00004685156%3%(2E,6E,11E)-18-(2,6-dioxopiperidin-4-yl)-9,13-dihydroxy-8-methoxy-10,12,14-trimethyl-15-oxooctadeca-2,6,11-trienoic&acid', 'CCMSLIB00004685157%3%(2E,6E,11E)-18-(2,6-dioxopiperidin-4-yl)-9,13-dihydroxy-8-methoxy-10,12,14-trimethyl-1…	[]	NP0022555	https://www.npatlas.org/explore/compounds/NPA001445
		236	NPA001452	1452	Salinamide E	C43H62N6O12	854.999	854.443	855.45	877.432	InChI=1S/C43H62N6O12/c1-10-23(4)32-39(55)48-35(28-16-18-29(60-9)19-17-28)42(58)49(8)31(20-27-14-12-11-13-15-27)38(54)46-33(25(6)51)40(56)44-30(21-50)43(59)61-26(7)34(41(57)45-32)47-37(53)24(5)36(52)22(2)3/h11-19,22-26,30-36,50-52H,10,20-21H2,1-9H3,(H,44,56)(H,45,57)(H,46,54)(H,47,53)(H,48,55)/t23-,24-,25+,26-,30+,31+,32-,33-,34+,35+,36+/m0/s1	OMRQLNQIRCTHRM-YJDILNHTSA-N	CC[C@H](C)[C@H]1C(=O)N[C@@H](C(=O)N([C@@H](C(=O)N[C@H](C(=O)N[C@@H](C(=O)O[C@H]([C@H](C(=O)N1)NC(=O)[C@@H](C)[C@@H](C(C)C)O)C)CO)[C@@H](C)O)CC2=CC=CC=C2)C)C3=CC=C(C=C3)OC	950	818	Bacterium	Streptomyces	sp. CNB-091	Moore, Bradley S.; Trischman, Jacqueline A.; Seng, Dieter; Kho, David; Jensen, Paul R.; Fenical, William	1999	4	64	1145-1150	10.1021/jo9814391	n/a	Salinamides, Antiinflammatory Depsipeptides from a Marine Streptomycete	article	Journal of Organic Chemistry	[]	[]	[]	['BGC0001230']	[]	[]	n/a	https://www.npatlas.org/explore/compounds/NPA001452
		237	NPA001455	1455	VM44868	C34H48O7	568.751	568.34	569.347	591.329	InChI=1S/C34H48O7/c1-7-23(4)31-24(5)13-14-33(41-31)18-28-17-27(40-33)12-11-22(3)15-21(2)9-8-10-26(20-35)34(38)19-30(36)25(6)16-29(34)32(37)39-28/h7-11,16,21,24,27-29,31,35,38H,12-15,17-20H2,1-6H3/b9-8+,22-11+,23-7+,26-10+/t21-,24-,27+,28-,29-,31+,33+,34+/m0/s1	RGSRYJJWWVYLNM-BHFOWWLXSA-N	C/C=C(\C)/[C@@H]1[C@H](CC[C@@]2(O1)C[C@@H]3C[C@H](O2)C/C=C(/C[C@H](/C=C/C=C(/[C@@]4(CC(=O)C(=C[C@H]4C(=O)O3)C)O)\CO)C)\C)C	242	222	Bacterium	Streptomyces	sp. E225	Baker, Geoff H.; Blanchflower, Simon E.; Dorgan, Roderick J. J.; Everett, Jeremy R.; Manger, Brian R.; Reading, Christopher R.; Readshaw, Simon A.; Shelley, Peter	1996	3	49	272-280	10.7164/antibiotics.49.272	8626244	Further novel milbemycin antibiotics from Streptomyces sp. E225 fermentation, isolation and structure elucidation	article	Journal of Antibiotics	[]	[]	[]	[]	[]	[]	NP0023116	https://www.npatlas.org/explore/compounds/NPA001455
		238	NPA001464	1464	Streptophenazine H	C24H28N2O6	440.496	440.195	441.202	463.184	InChI=1S/C24H28N2O6/c1-24(2,30)13-7-10-16(23(29)32-4)21(27)14-8-5-11-17-19(14)25-18-12-6-9-15(20(18)26-17)22(28)31-3/h5-6,8-9,11-12,16,21,27,30H,7,10,13H2,1-4H3	XDMDGJCZKPQKKM-UHFFFAOYSA-N	COC(=O)C1=CC=CC2=NC3=C(C(O)C(CCCC(C)(C)O)C(=O)OC)C=CC=C3N=C12	46	11	Bacterium	Streptomyces	sp.	Mitova, Maya I.; Lang, Gerhard; Wiese, Jutta; Imhoff, Johannes F.	2008	5	71	824-827	10.1021/np800032a	18396903	Subinhibitory concentrations of antibiotics induce phenazine production in a marine Streptomyces sp	article	Journal of Natural Products	[]	[{'reference_doi': '10.3390/md12041699', 'structure_smiles': 'COC(=O)C1=CC=CC2=NC3=C(C(O)C(CCCC(C)(C)O)C(=O)OC)C=CC=C3N=C12'}]	[]	[]	[]	[]	NP0007686	https://www.npatlas.org/explore/compounds/NPA001464
		239	NPA001470	1470	Not named	C20H32	272.476	272.25	273.258	295.24	InChI=1S/C20H32/c1-13(2)16-10-11-20(5)12-18-15(4)6-8-17(18)14(3)7-9-19(16)20/h7,13,15,17-18H,6,8-12H2,1-5H3	MYDLOFPLBYJMQD-UHFFFAOYSA-N	CC1CCC2C1CC3(CCC(=C3CC=C2C)C(C)C)C	963	431	Bacterium	Streptomyces	sp.	Yamada, Yuuki; Arima, Shiho; Nagamitsu, Tohru; Johmoto, Kohei; Uekusa, Hidehiro; Eguchi, Tadashi; Shin-Ya, Kazuo; Cane, David E; Ikeda, Haruo	2015	6	68	385-394	10.1038/ja.2014.171	25605043	Novel terpenes generated by heterologous expression of bacterial terpene synthase genes in an engineered Streptomyces host	article	Journal of Antibiotics	[]	[]	[]	[]	[]	[]	NP0222466	https://www.npatlas.org/explore/compounds/NPA001470
		240	NPA001471	1471	Dimethyl pentasulfide	C2H6S5	190.405	189.907	190.915	212.897	InChI=1S/C2H6S5/c1-3-5-7-6-4-2/h1-2H3	HFHOSCCMQJJVKR-UHFFFAOYSA-N	CSSSSSC	964	831	Bacterium	Streptomyces	sp. strain GWS-BW-H5	Dickschat, Jeroen S.; Martens, Torben; Brinkhoff, Thorsten; Simon, Meinhard; Schulz, Stefan	2005	7	2	837-865	10.1002/cbdv.200590062	17193176	Volatiles Released by aStreptomyces Species Isolated from the North Sea	article	Chemistry and Biodiversity	[]	[]	[]	[]	[]	[]	NP0006803	https://www.npatlas.org/explore/compounds/NPA001471
		241	NPA001484	1484	9'-hydroxyaloesaponarin II	C15H10O5	270.24	270.053	271.06	293.042	InChI=1S/C15H10O5/c16-6-7-4-8(17)5-10-12(7)15(20)13-9(14(10)19)2-1-3-11(13)18/h1-5,16-18H,6H2	FVKAMXQJMZSFNK-UHFFFAOYSA-N	C1=CC2=C(C(=C1)O)C(=O)C3=C(C=C(C=C3C2=O)O)CO	46	11	Bacterium	Streptomyces	lividans K4-114	Kalaitzis, John A.; Moore, Bradley S.	2004	8	67	1419-1422	10.1021/np0499564	15332868	Heterologous biosynthesis of truncated hexaketides derived from the actinorhodin polyketide synthase	article	Journal of Natural Products	[]	[]	['10.1021/jo902247v']	[]	[]	[]	NP0005485	https://www.npatlas.org/explore/compounds/NPA001484
		242	NPA001493	1493	Moenomycin-B2	C68H106N5O34P	1568.57	1567.65	1568.65	1590.63	InChI=1S/C68H106N5O34P/c1-29(2)14-13-16-30(3)17-18-32(5)21-24-68(9,10)23-12-11-15-31(4)22-25-95-40(61(90)91)28-97-108(93,94)107-66-58(55(106-67(70)92)52(87)56(103-66)59(69)88)105-63-43(72-35(8)76)46(81)54(39(100-63)27-96-64-50(85)47(82)44(79)38(26-74)99-64)102-62-42(71-34(7)75)45(80)53(33(6)98-62)101-65-51(86)48(83)49(84)57(104-65)60(89)73-41-36(77)19-20-37(41)78/h12,14,17,22-23,33,38-40,42-58,62…	SHSXEDBTKZLLOJ-YDFBMLCXSA-N	CC1C([C@@H](C(C(O1)OC2[C@@H](C(C(OC2COC3C(C(C(C(O3)CO)O)O)O)OC4[C@H](C(C(OC4OP(=O)(O)OC[C@H](C(=O)O)OC/C=C(/C)\CC/C=C/C(C)(C)CCC(=C)C/C=C(\C)/CCC=C(C)C)C(=O)N)O)OC(=O)N)NC(=O)C)O)NC(=O)C)O)O[C@H]5C(C([C@H](C(O5)C(=O)NC6=C(CCC6=O)O)O)O)O	653	579	Bacterium	Streptomyces	bambergiensis	Schacht, U; Huber, G	1969	12	22	597	10.7164/antibiotics.22.597	4312665	Moenomycin. VII. Isolation and properties of further components of the antibiotic moenomycin	article	Journal of Antibiotics	[]	[]	[]	[]	[]	[]	NP0021372	https://www.npatlas.org/explore/compounds/NPA001493
		243	NPA001497	1497	Nogalamycinone	C21H18O8	398.367	398.1	399.108	421.089	InChI=1S/C21H18O8/c1-21(28)7-12(23)14-9(16(21)20(27)29-2)6-10-15(19(14)26)18(25)13-8(17(10)24)4-3-5-11(13)22/h3-6,12,16,22-23,26,28H,7H2,1-2H3/t12-,16-,21-/m0/s1	WCKNDRCJQZCZLO-SAZGQGMLSA-N	C[C@@]1(C[C@@H](C2=C([C@H]1C(=O)OC)C=C3C(=C2O)C(=O)C4=C(C3=O)C=CC=C4O)O)O	46	11	Bacterium	Streptomyces	nogalater	Torkkell, S.; Kunnari, T.; Palmu, K.; Hakala, J.; Mantsala, P.; Ylihonko, K.	2000	2	44	396-399	10.1128/aac.44.2.396-399.2000	10639368	Identification of a Cyclase Gene Dictating the C-9 Stereochemistry of Anthracyclines from Streptomyces nogalater	article	Antimicrobial Agents and Chemotherapy	[]	[]	[]	['BGC0000250']	[]	[]	NP0003122	https://www.npatlas.org/explore/compounds/NPA001497
		244	NPA001499	1499	A-500359 M2	C23H31N5O12S	601.591	601.169	602.176	624.158	InChI=1S/C23H31N5O12S/c1-8-6-41-7-9(19(34)25-8)26-20(35)11-5-10(29)13(31)22(38-11)40-17(18(24)33)16-15(37-2)14(32)21(39-16)28-4-3-12(30)27-23(28)36/h3-5,8-10,13-17,21-22,29,31-32H,6-7H2,1-2H3,(H2,24,33)(H,25,34)(H,26,35)(H,27,30,36)/t8-,9-,10-,13+,14-,15+,16?,17+,21-,22+/m1/s1	CZGXONQQLSSPKM-JQASJSGKSA-N	C[C@@H]1CSC[C@H](C(=O)N1)NC(=O)C2=C[C@H]([C@@H]([C@@H](O2)O[C@@H](C3[C@H]([C@H]([C@@H](O3)N4C=CC(=O)NC4=O)O)OC)C(=O)N)O)O	3	3	Bacterium	Streptomyces	griseus	MURAMATSU, YASUNORI; MIYAKOSHI, SHUNICHI; OGAWA, YASUMASA; OHNUKI, TAKASHI; ISHII, MICHIKO MIYAZAWA; ARAI, MASATOSHI; TAKATSU, TOSHIO; INUKAI, MASATOSHI	2003	3	56	259-267	10.7164/antibiotics.56.259	12760682	Studies on Novel Bacterial Translocase I Inhibitors, A-500359s. III. Deaminocaprolactam Derivatives of Capuramycin: A-500359 E, F, H, M-1 and M-2	article	Journal of Antibiotics	[]	[]	[]	[]	[]	[]	NP0004614	https://www.npatlas.org/explore/compounds/NPA001499
		245	NPA001514	1514	JS-1	C10H9NO4	207.185	207.053	208.06	230.042	InChI=1S/C10H9NO4/c12-8-2-5-1-7(10(14)15)11-4-6(5)3-9(8)13/h2-4,7,12-13H,1H2,(H,14,15)	UHZXHQGXRJYUNM-UHFFFAOYSA-N	C1C(N=CC2=CC(=C(C=C21)O)O)C(=O)O	985	849	Bacterium	Streptomyces	sp. 8812	Solecka, Jolanta; Rajnisz, Aleksandra; Laudy, Agnieszka E	2009	10	62	575-580	10.1038/ja.2009.85	19713994	A novel isoquinoline alkaloid, DD-carboxypeptidase inhibitor, with antibacterial activity isolated from Streptomyces sp. 8812. Part I: Taxonomy, fermentation, isolation and biological activities	article	Journal of Antibiotics	[]	[]	[]	[]	[]	[]	NP0008698	https://www.npatlas.org/explore/compounds/NPA001514
		246	NPA001519	1519	Nobilamide F	C25H35N5O6	501.584	501.259	502.266	524.248	InChI=1S/C25H35N5O6/c1-6-18-25(35)36-15(5)20(30-22(32)17(26)12-16-10-8-7-9-11-16)24(34)29-19(13(2)3)23(33)27-14(4)21(31)28-18/h6-11,13-15,17,19-20H,12,26H2,1-5H3,(H,27,33)(H,28,31)(H,29,34)(H,30,32)/b18-6-/t14-,15+,17-,19-,20-/m0/s1	SJSVZSPSNORISU-IFMOMGIRSA-N	C/C=C\1/C(=O)O[C@@H]([C@@H](C(=O)N[C@H](C(=O)N[C@H](C(=O)N1)C)C(C)C)NC(=O)[C@H](CC2=CC=CC=C2)N)C	987	851	Bacterium	Streptomyces	sp. CN48	Lin, Zhenjian; Reilly, Christopher A.; Antemano, Rowena; Hughen, Ronald W.; Marett, Lenny; Concepcion, Gisela P.; Haygood, Margo G.; Olivera, Baldomero M.; Light, Alan; Schmidt, Eric W.	2011	11	54	3746-3755	10.1021/jm101621u	21524089	Nobilamides A-H, Long-Acting Transient Receptor Potential Vanilloid-1 (TRPV1) Antagonists from Mollusk-Associated Bacteria	article	Journal of Medicinal Chemistry	[]	[]	[]	[]	[]	[]	NP0009978	https://www.npatlas.org/explore/compounds/NPA001519
		247	NPA001522	1522	A-500359 H	C16H19N3O12	445.337	445.097	446.104	468.086	InChI=1S/C16H19N3O12/c17-12(25)11(31-15-7(22)4(20)3-5(29-15)14(26)27)10-8(23)9(24)13(30-10)19-2-1-6(21)18-16(19)28/h1-4,7-11,13,15,20,22-24H,(H2,17,25)(H,26,27)(H,18,21,28)/t4-,7+,8+,9-,10?,11+,13-,15+/m1/s1	IHFPUFPCUYMJRS-JPNWODIXSA-N	C1=CN(C(=O)NC1=O)[C@H]2[C@@H]([C@@H](C(O2)[C@@H](C(=O)N)O[C@H]3[C@H]([C@@H](C=C(O3)C(=O)O)O)O)O)O	3	3	Bacterium	Streptomyces	griseus	MURAMATSU, YASUNORI; MIYAKOSHI, SHUNICHI; OGAWA, YASUMASA; OHNUKI, TAKASHI; ISHII, MICHIKO MIYAZAWA; ARAI, MASATOSHI; TAKATSU, TOSHIO; INUKAI, MASATOSHI	2003	3	56	259-267	10.7164/antibiotics.56.259	12760682	Studies on Novel Bacterial Translocase I Inhibitors, A-500359s. III. Deaminocaprolactam Derivatives of Capuramycin: A-500359 E, F, H, M-1 and M-2	article	Journal of Antibiotics	[]	[]	[]	[]	[]	[]	NP0004612	https://www.npatlas.org/explore/compounds/NPA001522
		248	NPA001523	1523	Hygromycin	C23H29NO12	511.48	511.169	512.176	534.158	InChI=1S/C23H29NO12/c1-8(22(32)24-13-14(27)16(29)21-20(15(13)28)33-7-34-21)5-10-3-4-12(11(26)6-10)35-23-18(31)17(30)19(36-23)9(2)25/h3-6,13-21,23,26-31H,7H2,1-2H3,(H,24,32)/b8-5+/t13-,14+,15-,16-,17+,18+,19-,20+,21-,23-/m1/s1	YQYJSBFKSSDGFO-IIHALWDASA-N	C/C(=C\C1=CC(=C(C=C1)O[C@H]2[C@H]([C@@H]([C@H](O2)C(=O)C)O)O)O)/C(=O)N[C@@H]3[C@@H]([C@H]([C@@H]4[C@H]([C@@H]3O)OCO4)O)O	990	853	Bacterium	Streptomyces	hygroscopicus	Mann, Robert L; Woolf, DO	1957	1	79	120-126	10.1021/ja01558a031	n/a	Hygromycin. III. Structure studies	article	Journal of the American Chemical Society	[]	[]	[]	[]	[]	[]	NP0249189	https://www.npatlas.org/explore/compounds/NPA001523
		249	NPA001526	1526	Streptophenazine J	C27H34N2O5	466.578	466.247	467.254	489.236	InChI=1S/C27H34N2O5/c1-5-17(2)11-7-6-8-12-20(27(32)34-4)25(30)18-13-9-15-21-23(18)28-22-16-10-14-19(24(22)29-21)26(31)33-3/h9-10,13-17,20,25,30H,5-8,11-12H2,1-4H3/t17?,20-,25-/m1/s1	ZDFPHWFJRDWIPF-QEWORCMCSA-N	CCC(C)CCCCC[C@H]([C@@H](C1=CC=CC2=NC3=C(C=CC=C3N=C21)C(=O)OC)O)C(=O)OC	46	11	Bacterium	Streptomyces	sp. BCC21835	Bunbamrung, Nantiya; Dramae, Aibrohim; Srichomthong, Kitlada; Supothina, Sumalee; Pittayakhajonwut, Pattama	2014	1	10	91-94	10.1016/j.phytol.2014.08.011	n/a	Streptophenazines I-L from Streptomyces sp. BCC21835	article	Phytochemistry Letters	[]	[]	[]	[]	[]	[]	NP0314168	https://www.npatlas.org/explore/compounds/NPA001526
		250	NPA001531	1531	O-thaxtomin A	C22H22N4O6	438.44	438.154	439.161	461.143	InChI=1S/C22H22N4O6/c1-24-17(10-14-12-23-15-7-5-8-16(19(14)15)26(31)32)20(28)25(2)22(30,21(24)29)11-13-6-3-4-9-18(13)27/h3-9,12,17,23,27,30H,10-11H2,1-2H3/t17-,22+/m0/s1	XNRUYCJWMXPFHD-HTAPYJJXSA-N	CN1[C@H](C(=O)N([C@](C1=O)(CC2=CC=CC=C2O)O)C)CC3=CNC4=C3C(=CC=C4)[N+](=O)[O-]	994	856	Bacterium	Streptomyces	scabies	King, Russell R; Lawrence, C Harold; Calhoun, Larry A	1992	5	40	834-837	10.1021/jf00017a025	n/a	Chemistry of phytotoxins associated with Streptomyces scabies the causal organism of potato common scab	article	Journal of Agricultural and Food Chemistry	[]	[]	[]	[]	[]	[]	NP0174519	https://www.npatlas.org/explore/compounds/NPA001531
		251	NPA001534	1534	Not named	C25H26N2O7	466.49	466.174	467.181	489.163	InChI=1S/C25H26N2O7/c1-6-17(28)13(2)22(29)25(3,24(32)34-5)12-14-10-11-18(33-4)21-19(14)26-16-9-7-8-15(23(30)31)20(16)27-21/h7-11,13H,6,12H2,1-5H3,(H,30,31)	HWZCUZITBNGTFR-UHFFFAOYSA-N	CCC(=O)C(C)C(=O)C(C)(CC1=CC=C(C2=NC3=C(C=CC=C3N=C12)C(=O)O)OC)C(=O)OC	996	858	Bacterium	Streptomyces	sp. ICBB8198	Fotso, Serge; Santosa, Dwi Andreas; Saraswati, Rasti; Yang, Jongtae; Mahmud, Taifo; Mark Zabriskie; Proteau, Philip J.	2010	3	73	472-475	10.1021/np9005647	20092333	Modified phenazines from an indonesian streptomyces sp	article	Journal of Natural Products	[]	[]	[]	[]	[]	[]	NP0163305	https://www.npatlas.org/explore/compounds/NPA001534
		252	NPA001550	1550	7-deoxypactamycin	C28H38N4O7	542.633	542.274	543.281	565.263	InChI=1S/C28H38N4O7/c1-7-27(31-25(36)32(5)6)22(29)23(30-19-12-9-11-18(14-19)17(3)33)28(38,26(27,4)37)15-39-24(35)21-16(2)10-8-13-20(21)34/h8-14,22-23,30,34,37-38H,7,15,29H2,1-6H3,(H,31,36)/t22-,23-,26+,27-,28+/m0/s1	ZDHIGMAZJWYGPX-YONDKBSQSA-N	CC[C@@]1([C@H]([C@@H]([C@@]([C@]1(C)O)(COC(=O)C2=C(C=CC=C2O)C)O)NC3=CC=CC(=C3)C(=O)C)N)NC(=O)N(C)C	1004	866	Bacterium	Streptomyces	sp. strain SIPI-A3-0121	DOBASHI, KAZUYUKI; ISSHIKI, KUNIO; SAWA, TSUTOMU; OBATA, TAMAMI; HAMADA, MASA; NAGANAWA, HIROSHI; TAKITA, TOMOHISA; TAKEUCHI, TOMIO; UMEZAWA, HAMAO; BEI, HONGSHENG; others	1986	12	39	1779-1783	10.7164/antibiotics.39.1779	3818452	8"-HYDROXYPACTAMYCIN AND 7-DEOXYPACTAMYCIN, NEW MEMBERS OF THE PACTAMYCIN GROUP	article	Journal of Antibiotics	[]	[]	[]	['BGC0000119']	[]	[]	NP0021259	https://www.npatlas.org/explore/compounds/NPA001550
		253	NPA001560	1560	CB-182443	C73H111N17O26	1642.78	1641.79	1642.8	1664.78	InChI=1S/C73H111N17O26/c1-9-35(3)19-13-11-12-14-23-50(92)80-45(28-40-32-77-42-21-16-15-20-41(40)42)67(109)83-44(24-25-53(95)96)66(108)89-60(61(103)62(76)104)71(113)88-59-39(7)116-73(115)58(36(4)10-2)87-70(112)57(37(5)27-54(97)98)86-69(111)46(29-49(75)91)81-51(93)33-78-64(106)47(30-55(99)100)85-65(107)43(22-17-18-26-74)82-68(110)48(31-56(101)102)84-63(105)38(6)79-52(94)34-90(8)72(59)114/h15-16,20-…	JRMHENSFGVGIDF-QTIDSXHJSA-N	CCC(C)CCCCCCC(=O)N[C@@H](CC1=CNC2=C1C=CC=C2)C(=O)N[C@H](CCC(O)=O)C(=O)N[C@@H](C(O)C(N)=O)C(=O)N[C@H]1[C@@H](C)OC(=O)[C@@H](NC(=O)C(NC(=O)[C@@H](CC(N)=O)NC(=O)CNC(=O)[C@H](CC(O)=O)NC(=O)[C@@H](CCCCN)NC(=O)[C@H](CC(O)=O)NC(=O)[C@H](C)NC(=O)CN(C)C1=O)C(C)CC(O)=O)C(C)CC	225	141	Bacterium	Streptomyces	fradiae	Alexander, Dylan C; Rock, Jessica; Gu, Jian-Qiao; Mascio, Carmela; Chu, Min; Brian, Paul; Baltz, Richard H	2011	1	64	79	10.1038/ja.2010.138	21102596	Production of novel lipopeptide antibiotics related to A54145 by Streptomyces fradiae mutants blocked in biosynthesis of modified amino acids and assignment of lptJ, lptK and lptL gene functions	article	Journal of Antibiotics	[]	[]	[]	[]	[]	[]	NP0009591	https://www.npatlas.org/explore/compounds/NPA001560
		254	NPA001568	1568	8(S)-amino-2(R)-methyl-7-oxononanoic acid	C10H19NO3	201.266	201.137	202.144	224.126	InChI=1S/C10H19NO3/c1-7(10(13)14)5-3-4-6-9(12)8(2)11/h7-8H,3-6,11H2,1-2H3,(H,13,14)/t7-,8+/m1/s1	YBWPFLPQZXWNNM-SFYZADRCSA-N	C[C@H](CCCCC(=O)[C@H](C)N)C(=O)O	1015	875	Bacterium	Streptomyces	diastaticus	Parnas, Barry L.; Durley, Richard C.; Rhoden, Eric E.; Kilpatrick, Brian F.; Makkar, Narinder; Thomas, Kristin E.; Smith, Walter G.; Corley, David G.	1996	10	59	962-964	10.1021/np9603986	8904845	Isolation and structure of leukotriene-A4 hydrolase inhibitor: 8(S)- amino-2(R)-methyl-7-oxononanoic acid produced by Streptomyces diastaticus	article	Journal of Natural Products	[]	[]	[]	[]	[]	[]	NP0023283	https://www.npatlas.org/explore/compounds/NPA001568
		255	NPA001579	1579	SNF4435D	C28H31NO6	477.557	477.215	478.222	500.204	InChI=1S/C28H31NO6/c1-15-11-16(2)24-27(5,12-15)25(19-7-9-20(10-8-19)29(31)32)28(24)13-21(34-14-28)23-17(3)22(30)18(4)26(33-6)35-23/h7-12,21,24-25H,13-14H2,1-6H3/t21-,24-,25+,27+,28-/m0/s1	DXCYJJKWPZZHNZ-KAKVGEDNSA-N	CC1=CC(=C[C@@]2([C@H]1[C@]3([C@@H]2C4=CC=C(C=C4)[N+](=O)[O-])C[C@H](OC3)C5=C(C(=O)C(=C(O5)OC)C)C)C)C	1023	881	Bacterium	Streptomyces	spectabilis	Kurosawa; Takahashi; Tsuda	2001	7	54	541-547	10.7164/antibiotics.54.541	11560371	SNF4435C and D, novel immunosuppressants produced by a strain of Streptomyces spectabilis. I. Taxonomy, fermentation, isolation and biological activities	article	Journal of Antibiotics	[]	[]	['10.1021/ol0507874']	['BGC0000110']	[]	[]	NP0003844	https://www.npatlas.org/explore/compounds/NPA001579
		256	NPA001580	1580	UK-78629	C39H56O10	684.867	684.387	685.395	707.376	InChI=1S/C39H56O10/c1-10-22(4)33-26(8)17-31(40)38(49-33)19-29-18-28(48-38)15-14-24(6)32(47-36(41)21(2)3)23(5)12-11-13-27-20-45-35-34(44-9)25(7)16-30(37(42)46-29)39(27,35)43/h10-14,16,21,23,26,28-35,40,43H,15,17-20H2,1-9H3/b12-11-,22-10+,24-14-,27-13-/t23-,26-,28+,29-,30-,31+,32+,33+,34+,35+,38-,39+/m0/s1	OSQLEUPDNRRMMI-UHRMOPDZSA-N	C/C=C(\C)/[C@@H]1[C@H](C[C@H]([C@@]2(O1)C[C@@H]3C[C@H](O2)C/C=C(\[C@@H]([C@H](/C=C\C=C/4\CO[C@H]5[C@@]4([C@@H](C=C([C@H]5OC)C)C(=O)O3)O)C)OC(=O)C(C)C)/C)O)C	242	222	Bacterium	Streptomyces	hygroscopicus	Haxell, M A; Bishop, B F; Bryce, P; Gration, K A; Kara, H; Monday, R A; Pacey, M S; Perry, D A; Kojima, Y; Maeda, H	1992	5	45	659-670	10.7164/antibiotics.45.659	1624368	C-13 β-acyloxymilbemycins, a new family of macrolides. Discovery, structural determination and biological properties	article	Journal of Antibiotics	[]	[]	[]	[]	[]	[]	NP0006088	https://www.npatlas.org/explore/compounds/NPA001580
		257	NPA001585	1585	RK-1355B	C54H64N10O15S2	1157.3	1156.4	1157.41	1179.39	InChI=1S/C54H64N10O15S2/c1-10-80-50-41-49(74)64(9)54(22-27(54)3)52(76)79-24-34(59-44(69)39-37(65)19-30-15-11-13-17-32(30)57-39)42(67)55-28(4)46(71)61(6)36(25-81(50)77)48(73)63(8)53(21-26(53)2)51(75)78-23-35(43(68)56-29(5)47(72)62(41)7)60-45(70)40-38(66)20-31-16-12-14-18-33(31)58-40/h11-20,26-29,34-36,41,50,65-66H,10,21-25H2,1-9H3,(H,55,67)(H,56,68)(H,59,69)(H,60,70)	UEKGGILKONDTLM-UHFFFAOYSA-N	CCSC1C2C(=O)N(C3(CC3C)C(=O)OCC(C(=O)NC(C(=O)N(C(CS1=O)C(=O)N(C4(CC4C)C(=O)OCC(C(=O)NC(C(=O)N2C)C)NC(=O)C5=NC6=CC=CC=C6C=C5O)C)C)C)NC(=O)C7=NC8=CC=CC=C8C=C7O)C	1025	883	Bacterium	Streptomyces	sp. RK88-1355	Lim, Chung Liang; Nogawa, Toshihiko; Uramoto, Masakazu; Okano, Akiko; Hongo, Yayoi; Nakamura, Takemichi; Koshino, Hiroyuki; Takahashi, Shunji; Ibrahim, Darah; Osada, Hiroyuki	2014	4	67	323-329	10.1038/ja.2013.144	24496142	RK-1355A and B, novel quinomycin derivatives isolated from a microbial metabolites fraction library based on NPPlot screening	article	Journal of Antibiotics	[]	[]	[]	[]	[]	[]	n/a	https://www.npatlas.org/explore/compounds/NPA001585
		258	NPA001587	1587	Coprisidin B	C22H19NO8	425.393	425.111	426.118	448.1	InChI=1S/C22H19NO8/c1-3-5-9-16(25)14-10(18(27)17(9)26)8-11(19(28)20(14)31-2)22(30)15-12(23-21(22)29)6-4-7-13(15)24/h4,6-8,24-25,28,30H,3,5H2,1-2H3,(H,23,29)/t22-/m1/s1	NLUDLZOXAFDUGT-JOCHJYFZSA-N	CCCC1=C(C2=C(C(=C(C=C2C(=O)C1=O)[C@]3(C4=C(C=CC=C4O)NC3=O)O)O)OC)O	1026	884	Bacterium	Streptomyces	sp.	Um, Soohyun; Bach, Duc-Hiep; Shin, Bora; Ahn, Chan-Hong; Kim, Seong-Hwan; Bang, Hea-Son; Oh, Ki-Bong; Lee, Sang Kook; Shin, Jongheon; Oh, Dong-Chan	2016	22	18	5792-5795	10.1021/acs.orglett.6b02555	27934498	Naphthoquinone-Oxindole Alkaloids, Coprisidins A and B, from a Gut-Associated Bacterium in the Dung Beetle, Copris tripartitus	article	Organic Letters	[]	[]	[]	[]	[]	[]	NP0015936	https://www.npatlas.org/explore/compounds/NPA001587
		259	NPA001591	1591	Pentalenene	C15H24	204.357	204.188	205.195	227.177	InChI=1S/C15H24/c1-10-7-12-8-14(3,4)9-15(12)11(2)5-6-13(10)15/h7,11-13H,5-6,8-9H2,1-4H3/t11-,12-,13+,15-/m1/s1	YGIVIHRLDOVJLL-GUIRCDHDSA-N	C[C@@H]1CC[C@@H]2[C@]13CC(C[C@H]3C=C2C)(C)C	1029	887	Bacterium	Streptomyces	griseochromogenes	Seto, H; Yonehara, H	1980	1	33	92-93	10.7164/antibiotics.33.92	7372558	Studies on the biosynthesis of pentalenolactone. III. Isolation of a biosynthetic intermediate hydrocarbon, pentalenene	article	Journal of Antibiotics	[]	[]	['10.1021/jo001792i']	[]	[]	[]	NP0022149	https://www.npatlas.org/explore/compounds/NPA001591
		260	NPA001602	1602	Spectinabilin	C28H31NO6	477.557	477.215	478.222	500.204	InChI=1S/C28H31NO6/c1-17(11-18(2)13-22-7-9-24(10-8-22)29(31)32)12-19(3)14-23-15-25(34-16-23)27-20(4)26(30)21(5)28(33-6)35-27/h7-14,25H,15-16H2,1-6H3/b17-11+,18-13+,19-12+,23-14-	IZICQJAGBLBAMJ-MNOZRKQQSA-N	CC1=C(OC(=C(C1=O)C)OC)C2C/C(=C/C(=C/C(=C/C(=C/C3=CC=C(C=C3)[N+](=O)[O-])/C)/C)/C)/CO2	1035	892	Bacterium	Streptomyces	spectabilis	Kakinuma, K; Hanson, CA; Rinehart Jr, KL	1976	2	32	217-222	10.1016/0040-4020(76)87004-4	n/a	Spectinabilin, a new nitro-containing metabolite isolated from Streptomyces spectabilis	article	Tetrahedron	[]	[]	['10.1021/ol0507874']	['BGC0000110']	[]	[]	NP0202804	https://www.npatlas.org/explore/compounds/NPA001602
		261	NPA001621	1621	Juanlimycin B	C46H40N4O13	856.841	856.259	857.266	879.248	InChI=1S/C46H40N4O13/c1-22-8-12-36(55)31-19-28(53)21-34-40(31)46(44(63)48-34,50-32-6-4-3-5-29(32)42(60)61)38(57)14-10-23(2)7-11-35(54)30-18-27(52)20-33-39(30)45(43(62)47-33,37(56)13-9-22)49-25-15-24(41(58)59)16-26(51)17-25/h3-10,13-21,35-36,49-55H,11-12H2,1-2H3,(H,47,62)(H,48,63)(H,58,59)(H,60,61)/t35-,36-,45+,46-/m0/s1	MWOJOCPPUCONTI-AJXVACPPSA-N	CC1=CC[C@@H](C2=CC(=CC3=C2[C@](C(=O)C=CC(=CC[C@@H](C4=CC(=CC5=C4[C@@](C(=O)C=C1)(C(=O)N5)NC6=CC=CC=C6C(=O)O)O)O)C)(C(=O)N3)NC7=CC(=CC(=C7)C(=O)O)O)O)O	1043	898	Bacterium	Streptomyces	sp. LC6	Zhang, Juanli; Qian, Zhengyi; Wu, Xingkang; Ding, Yanjiao; Li, Jianfang; Lu, Chunhua; Shen, Yuemao	2014	10	16	2752-2755	10.1021/ol501072t	24797062	Juanlimycins A and B, ansamycin macrodilactams from Streptomyces sp	article	Organic Letters	[]	[]	[]	[]	[]	[]	NP0012800	https://www.npatlas.org/explore/compounds/NPA001621
		262	NPA001627	1627	Cosmomycin D	C60H88N2O22	1189.36	1188.58	1189.59	1211.57	InChI=1S/C60H88N2O22/c1-12-60(72)24-39(79-42-20-32(61(8)9)55(27(4)75-42)82-44-22-37(66)57(29(6)77-44)80-40-18-16-34(63)25(2)73-40)47-50(54(71)48-49(53(47)70)52(69)46-31(51(48)68)14-13-15-36(46)65)59(60)84-43-21-33(62(10)11)56(28(5)76-43)83-45-23-38(67)58(30(7)78-45)81-41-19-17-35(64)26(3)74-41/h13-15,25-30,32-35,37-45,55-59,63-67,70-72H,12,16-24H2,1-11H3/t25-,26-,27-,28-,29-,30-,32-,33-,34-,35-,3…	DKWBRHNUUTWKAG-JNZMSYBZSA-N	CC[C@]1(C[C@@H](C2=C(C3=C(C(=C2[C@H]1O[C@H]4C[C@@H]([C@@H]([C@@H](O4)C)O[C@H]5C[C@@H]([C@@H]([C@@H](O5)C)O[C@H]6CC[C@@H]([C@@H](O6)C)O)O)N(C)C)O)C(=O)C7=C(C3=O)C(=CC=C7)O)O)O[C@H]8C[C@@H]([C@@H]([C@@H](O8)C)O[C@H]9C[C@@H]([C@@H]([C@@H](O9)C)O[C@H]1CC[C@@H]([C@@H](O1)C)O)O)N(C)C)O	46	11	Bacterium	Streptomyces	cosmosus TMF518	Ando, Toshihiko; Hirayama, Kazuo; Takahashi, Rei; Horino, Issei; Etoh, Yuzuru; Morioka, Hajimu; Shibai, Hiroshiro; Murai, Asao	1985	1	49	259-262	10.1271/bbb1961.49.259	n/a	Cosmomycin D, a new anthracycline antibiotic	article	Agricultural and Biological Chemistry	[]	[]	[]	['BGC0001074']	[]	[]	NP0027301	https://www.npatlas.org/explore/compounds/NPA001627
		263	NPA001628	1628	Pamamycin-649B	C38H67NO7	649.954	649.492	650.499	672.481	InChI=1S/C38H67NO7/c1-10-14-26(39(8)9)22-27-16-17-34(42-27)28(12-3)36-24(6)32-20-21-35(44-32)29(13-4)38(41)45-30(15-11-2)23(5)31-18-19-33(43-31)25(7)37(40)46-36/h23-36H,10-22H2,1-9H3/t23-,24+,25-,26+,27-,28+,29+,30-,31-,32-,33+,34+,35+,36+/m0/s1	MFMJBJLUIRYLLE-CTVFDYKESA-N	CCC[C@H]1[C@@H]([C@@H]2CC[C@@H](O2)[C@@H](C(=O)O[C@H]([C@@H]([C@@H]3CC[C@@H](O3)[C@H](C(=O)O1)CC)C)[C@H](CC)[C@H]4CC[C@H](O4)C[C@@H](CCC)N(C)C)C)C	1049	904	Bacterium	Streptomyces	alboniger	Natsume, Masahiro; Yasui, Kazuhisa; Kondo, Satoru; Marumo, Shingo	1991	26	32	3087-3090	10.1016/0040-4039(91)80696-4	n/a	The structures of four new pamamycin homologues isolated from streptomyces alboniger	article	Tetrahedron Letters	[]	[]	['10.1002/chem.201102093']	[]	[]	[]	NP0225071	https://www.npatlas.org/explore/compounds/NPA001628
		264	NPA001635	1635	N05WA963C	C37H42O13	694.73	694.263	695.27	717.252	InChI=1S/C37H42O13/c1-15-23(38)7-9-28(47-15)49-26-8-10-29(48-16(26)2)50-36-17(3)46-27(12-24(36)39)18-5-6-19-30(32(18)41)34(43)21-11-20-22(35(44)31(21)33(19)42)13-37(4,45)14-25(20)40/h5-6,11,15-17,24,26-29,36,39,41,44-45H,7-10,12-14H2,1-4H3/t15?,16?,17?,24?,26?,27?,28?,29?,36?,37-/m0/s1	UGSYIDUYORSPIX-OECATOHOSA-N	CC1C(CCC(O1)OC2C(OC(CC2O)C3=C(C4=C(C=C3)C(=O)C5=C(C6=C(C=C5C4=O)C(=O)C[C@@](C6)(C)O)O)O)C)OC7CCC(=O)C(O7)C	46	11	Bacterium	Streptomyces	sp. N05WA963	Ren, Xiao; Lu, Xinhua; Ke, Aibing; Zheng, Zhihui; Lin, Jie; Hao, Weili; Zhu, Jingtong; Fan, Yuling; Ding, Yanbo; Jiang, Qin; Zhang, Hua	2011	4	64	339-343	10.1038/ja.2011.4	21285963	Three novel members of angucycline group from Streptomyces sp. N05WA963	article	Journal of Antibiotics	[]	[]	[]	[]	[]	[]	NP0009748	https://www.npatlas.org/explore/compounds/NPA001635
		265	NPA001636	1636	Lynamicin F	C23H17Cl2N3O2	438.314	437.07	438.077	460.059	InChI=1S/C23H17Cl2N3O2/c1-28-11-18(16-9-26-19-5-3-12(24)7-14(16)19)21(22(28)23(29)30-2)17-10-27-20-6-4-13(25)8-15(17)20/h3-11,26-27H,1-2H3	WTHPKNLNQHMHLV-UHFFFAOYSA-N	CN1C=C(C(=C1C(=O)OC)C2=CNC3=C2C=C(C=C3)Cl)C4=CNC5=C4C=C(C=C5)Cl	1054	11	Bacterium	Streptomyces	sp. SCSIO 03032	Zhang, Wenjun; Ma, Liang; Li, Sumei; Liu, Zhong; Chen, Yuchan; Zhang, Haibo; Zhang, Guangtao; Zhang, Qingbo; Tian, Xinpeng; Yuan, Chengshan; Zhang, Si; Zhang, Weimin; Zhang, Changsheng	2014	8	77	1887-1892	10.1021/np500362p	25069084	Indimicins A-E, bisindole alkaloids from the deep-sea-derived Streptomyces sp. SCSIO 03032	article	Journal of Natural Products	[]	[]	[]	['BGC0001782']	[]	[]	NP0013116	https://www.npatlas.org/explore/compounds/NPA001636
		266	NPA001639	1639	(+/-)-epocarbazolin B	C23H29NO4	383.488	383.21	384.217	406.199	InChI=1S/C23H29NO4/c1-5-12(2)8-9-23(4)22(28-23)18-13(3)17(27)10-15-19-14(11-25)6-7-16(26)21(19)24-20(15)18/h6-7,10,12,22,24-27H,5,8-9,11H2,1-4H3	MBSCZZAHNJORIK-UHFFFAOYSA-N	CCC(C)CCC1(C(O1)C2=C3C(=CC(=C2C)O)C4=C(C=CC(=C4N3)O)CO)C	1056	909	Bacterium	Streptomyces	anulatus T688-8	Nihei; Yamamoto; Hasegawa; Hanada; Fukagawa; Oki	1993	1	46	25-33	10.7164/antibiotics.46.25	8436556	Epocarbazolins A and B, novel 5-lipoxygenase inhibitors taxonomy, fermentation, isolation, structures and biological activities	article	Journal of Antibiotics	[]	[]	[]	[]	[]	[]	NP0022936	https://www.npatlas.org/explore/compounds/NPA001639
		267	NPA001645	1645	Platensimycin A2 methyl ester	C25H29NO8	471.506	471.189	472.197	494.178	InChI=1S/C25H29NO8/c1-23(8-7-17(29)26-18-14(27)5-4-12(19(18)30)22(32)33-3)16(28)6-9-25-11-24(2)13(21(25)31)10-15(34-24)20(23)25/h4-6,9,13,15,20-21,27,30-31H,7-8,10-11H2,1-3H3,(H,26,29)/t13?,15-,20-,21+,23+,24-,25-/m0/s1	CSEORCWUBZJLKU-KUFAAELTSA-N	C[C@@]12C[C@@]34C=CC(=O)[C@@]([C@@H]3[C@@H](O1)CC2[C@H]4O)(C)CCC(=O)NC5=C(C=CC(=C5O)C(=O)OC)O	112	106	Bacterium	Streptomyces	platensis	Zhang, Chaowei; Ondeyka, John; Herath, Kithsiri; Jayasuriya, Hiranthi; Guan, Ziqiang; Zink, Deborah L.; Dietrich, Lisa; Burgess, Bruce; Ha, Sookhee N.; Wang, Jun; Singh, Sheo B.	2011	3	74	329-340	10.1021/np100635f	21214253	Platensimycin and Platencin Congeners from Streptomyces platensis	article	Journal of Natural Products	[]	[]	[]	[]	[]	[]	NP0009694	https://www.npatlas.org/explore/compounds/NPA001645
		268	NPA001651	1651	BU-4601 C	C19H31NO3	321.461	321.23	322.238	344.22	InChI=1S/C19H31NO3/c1-15(2)10-8-6-4-3-5-7-9-13-23-19(22)17-14-16(21)11-12-18(17)20/h11-12,14-15,21H,3-10,13,20H2,1-2H3	VTMIHLZFVYDESV-UHFFFAOYSA-N	CC(C)CCCCCCCCCOC(=O)C1=C(C=CC(=C1)O)N	1062	914	Bacterium	Streptomyces	sp. strain No. AA2807	OHKUMA, HIROAKI; TOMITA, KOJI; HOSHINO, YUTAKA; SUZUKI, KIYOSHI; HASEGAWA, MASAMI; SAWADA, YOSUKE; KONISHI, MASATAKA; HOOK, DEREK J.; OKI, TOSHIKAZU	1993	5	46	705-711	10.7164/antibiotics.46.705	8514624	5-Hydroxyanthranilic acid derivatives as potent 5-lipoxygenase inhibitors	article	Journal of Antibiotics	[]	[]	[]	[]	[]	[]	NP0022988	https://www.npatlas.org/explore/compounds/NPA001651
		269	NPA001658	1658	21-hydroxyoligomycin A	C45H74O12	807.075	806.518	807.525	829.507	InChI=1S/C45H74O12/c1-12-33-17-15-13-14-16-26(4)42(52)44(11,54)43(53)31(9)40(51)30(8)39(50)29(7)38(49)25(3)18-19-37(48)55-41-28(6)36(23-34(33)47)57-45(32(41)10)21-20-24(2)35(56-45)22-27(5)46/h13-15,17-19,24-36,38,40-42,46-47,49,51-52,54H,12,16,20-23H2,1-11H3/b14-13+,17-15+,19-18+/t24-,25-,26+,27+,28+,29-,30-,31-,32-,33-,34+,35-,36-,38+,40+,41+,42-,44+,45+/m0/s1	SCVGLVGTMYJVOI-AAYFJTACSA-N	CC[C@H]1/C=C/C=C/C[C@H]([C@@H]([C@@](C(=O)[C@H]([C@@H]([C@H](C(=O)[C@H]([C@@H]([C@H](/C=C/C(=O)O[C@@H]2[C@@H]([C@H](C[C@H]1O)O[C@@]3([C@H]2C)CC[C@@H]([C@@H](O3)C[C@@H](C)O)C)C)C)O)C)C)O)C)(C)O)O)C	298	270	Bacterium	Streptomyces	cyaneogriseus ssp. noncyanogenus (LL-F28249)	Wagenaar, Melissa M.; Williamson, R. Thomas; Ho, Douglas M.; Carter, Guy T.	2007	3	70	367-371	10.1021/np060519u	17249728	Structure and absolute stereochemistry of 21-hydroxyoligomycin A	article	Journal of Natural Products	[]	[]	[]	[]	[]	[]	NP0006844	https://www.npatlas.org/explore/compounds/NPA001658
		270	NPA001659	1659	Mayamycin	C26H25NO7	463.486	463.163	464.17	486.152	InChI=1S/C26H25NO7/c1-10-7-13-18(16(29)8-10)21-22(25(32)19-12(24(21)31)5-4-6-15(19)28)26(33)20(13)17-9-14(27-3)23(30)11(2)34-17/h4-8,11,14,17,23,27-30,33H,9H2,1-3H3/t11-,14-,17-,23-/m1/s1	ZVIQDPQQFMVLGU-XTCBYOQUSA-N	C[C@@H]1[C@H]([C@@H](C[C@@H](O1)C2=C(C3=C(C4=C(C=C(C=C24)C)O)C(=O)C5=C(C3=O)C(=CC=C5)O)O)NC)O	1066	918	Bacterium	Streptomyces	sp. strain HB202	Schneemann, Imke; Kajahn, Inga; Ohlendorf, Birgit; Zinecker, Heidi; Erhard, Arlette; Nagel, Kerstin; Wiese, Jutta; Imhoff, Johannes F	2010	7	73	1309-1312	10.1021/np100135b	20545334	Mayamycin, a cytotoxic polyketide from a Streptomyces strain isolated from the marine sponge Halichondria panicea	article	Journal of Natural Products	[]	[]	[]	['BGC0001661']	[]	[]	NP0009280	https://www.npatlas.org/explore/compounds/NPA001659
		271	NPA001667	1667	WS-7338 A	C30H42N6O7	598.701	598.312	599.319	621.301	InChI=1S/C30H42N6O7/c1-15(2)12-22-28(41)34-23(13-18-14-31-20-9-7-6-8-19(18)20)29(42)33-21(10-11-24(37)38)27(40)32-17(5)26(39)36-25(16(3)4)30(43)35-22/h6-9,14-17,21-23,25,31H,10-13H2,1-5H3,(H,32,40)(H,33,42)(H,34,41)(H,35,43)(H,36,39)(H,37,38)/t17-,21+,22+,23-,25-/m0/s1	VKWWONDOCUPZRG-YDPKVKSESA-N	C[C@H]1C(=O)N[C@H](C(=O)N[C@@H](C(=O)N[C@H](C(=O)N[C@@H](C(=O)N1)CCC(=O)O)CC2=CNC3=CC=CC=C32)CC(C)C)C(C)C	26	25	Bacterium	Streptomyces	sp 7338	Miyata; Hashimoto; Masui; Ezaki; Takase; Nishikawa; Kiyoto; Okuhara; Kohsaka	1992	1	45	74-82	10.7164/antibiotics.45.74	1312521	WS-7338, new endothelin receptor antagonists isolated from Streptomyces sp. No. 7338. I. Taxonomy, fermentation, isolation, physico-chemical properties and biological activities	article	Journal of Antibiotics	[]	[]	[]	[]	['CCMSLIB00000577595%WS-7338-A;_BE-18257-A_32401_dereplictor_pv_1.78628e-22%3']	[]	NP0004744	https://www.npatlas.org/explore/compounds/NPA001667
		272	NPA001673	1673	Medelamine B	C15H33N	227.436	227.261	228.269	250.25	InChI=1S/C15H33N/c1-3-15(2)13-11-9-7-5-4-6-8-10-12-14-16/h15H,3-14,16H2,1-2H3/t15-/m0/s1	PKFQANQONAAVFD-HNNXBMFYSA-N	CC[C@H](C)CCCCCCCCCCCN	1071	420	Bacterium	Streptomyces	sp. NK 14819	Morino, Tomio; Shimada, Kei-Ichi; Nakatani, Ayako; Nishikawa, Kiyohiro; Harada, Takashi; Saito, Seiichi	1995	8	48	904-906	10.7164/antibiotics.48.904	7592042	Medelamines, Novel Anticancer Agents which Cancel RAS2va119 Induced Heat Shock Sensitivity of Yeast	article	Journal of Antibiotics	[]	[]	[]	[]	[]	[]	NP0022275	https://www.npatlas.org/explore/compounds/NPA001673
		273	NPA001674	1674	P371A1	C48H66N2O20	991.05	990.421	991.428	1013.41	InChI=1S/C48H66N2O20/c1-18-13-30(69-32-15-28(62-8)37(52)21(4)65-32)48(61)36-35(42(57)44(67-23(6)51)47(48,60)16-18)41(56)34-25(40(36)55)10-9-24(39(34)54)27-14-29(38(53)20(3)63-27)68-33-17-46(7,59)43(22(5)66-33)70-31-12-11-26(19(2)64-31)50-45(49)58/h9-10,13,19-22,26-33,37-38,42-44,52-54,57,59-61H,11-12,14-17H2,1-8H3,(H3,49,50,58)/t19-,20-,21+,22-,26+,27-,28-,29-,30+,31+,32+,33+,37-,38-,42+,43-,44+,…	XZVHWZBYXIKFDW-YACLHCDYSA-N	C[C@@H]1[C@H](CC[C@@H](O1)O[C@@H]2[C@H](O[C@H](C[C@]2(C)O)O[C@@H]3C[C@@H](O[C@@H]([C@H]3O)C)C4=C(C5=C(C=C4)C(=O)C6=C(C5=O)[C@@H]([C@@H]([C@@]7([C@]6([C@H](C=C(C7)C)O[C@H]8C[C@H]([C@@H]([C@@H](O8)C)O)OC)O)O)OC(=O)C)O)O)C)NC(=O)N	1072	922	Bacterium	Streptomyces	sp. P371	Uesato, Shinichi; Tokunaga, Takashi; Mizuno, Yoshihide; Fujioka, Hironori; Kada, Satoru; Kuwajima, Hiroshi	2000	6	63	787-792	10.1021/np990533p	10869202	Absolute stereochemistry of gastric antisecretory compound P371A1 and its congener P371A2 from Streptomyces species P371	article	Journal of Natural Products	[]	[]	[]	[]	[]	[]	NP0003337	https://www.npatlas.org/explore/compounds/NPA001674
		274	NPA001675	1675	Porothramycin B	C19H23N3O4	357.41	357.169	358.176	380.158	InChI=1S/C19H23N3O4/c1-21(2)16(23)9-8-12-10-14-18(26-4)20-17-13(19(24)22(14)11-12)6-5-7-15(17)25-3/h5-9,11,14,18,20H,10H2,1-4H3/t14-,18+/m0/s1	XCFSBOSFMAOQAL-KBXCAEBGSA-N	COC1=CC=CC2=C1N[C@H](OC)[C@@H]1CC(C=CC(=O)N(C)C)=CN1C2=O	1073	923	Bacterium	Streptomyces	albus K731-113	Tsunakawa; Kamei; Konishi; Miyaki; Oki; Kawaguchi	1988	10	41	1366-1373	10.7164/antibiotics.41.1366	3192492	Porothramycin, a new antibiotic of the anthramycin group: Production, isolation, structure and biological activity	article	Journal of Antibiotics	[]	[]	[]	[]	[]	[]	NP0020976	https://www.npatlas.org/explore/compounds/NPA001675
		275	NPA001676	1676	Benzoxacystol	C16H16N2O7S	380.378	380.068	381.075	403.057	InChI=1S/C16H16N2O7S/c1-7-14(20)18-13-10(4-9(24-3)5-12(13)25-7)16(23)26-6-11(15(21)22)17-8(2)19/h4-5,11H,1,6H2,2-3H3,(H,17,19)(H,18,20)(H,21,22)/t11-/m0/s1	YGSOEFLROPFWTN-NSHDSACASA-N	CC(=O)N[C@@H](CSC(=O)C1=CC(=CC2=C1NC(=O)C(=C)O2)OC)C(=O)O	1074	924	Bacterium	Streptomyces	sp. NTK 935	Nachtigall, Jonny; Schneider, Kathrin; Bruntner, Christina; Bull, Alan T; Goodfellow, Michael; Zinecker, Heidi; Imhoff, Johannes F; Nicholson, Graeme; Irran, Elisabeth; Süssmuth, Roderich D; Fiedler, Hans-Peter	2011	6	64	453-457	10.1038/ja.2011.26	21505471	Benzoxacystol, a benzoxazine-type enzyme inhibitor from the deep-sea strain Streptomyces sp. NTK 935	article	Journal of Antibiotics	[]	[]	[]	[]	[]	[]	NP0009945	https://www.npatlas.org/explore/compounds/NPA001676
		276	NPA001677	1677	Pyridinopyrone C	C21H21NO3	335.403	335.152	336.159	358.141	InChI=1S/C21H21NO3/c1-16(8-5-4-6-9-18-10-7-13-22-15-18)11-12-19-14-20(24-3)17(2)21(23)25-19/h4-15H,1-3H3/b5-4+,9-6+,12-11+,16-8+	IJOSQPCSTPSGHH-LVZZCUJTSA-N	CC1=C(C=C(OC1=O)/C=C/C(=C/C=C/C=C/C2=CN=CC=C2)/C)OC	300	272	Bacterium	Streptomyces	sp., strain CNQ-301	Fukuda, Takashi; Miller, Eric D.; Clark, Benjamin R.; Alnauman, Ali; Murphy, Cormac D.; Jensen, Paul R.; Fenical, William	2011	8	74	1773-1778	10.1021/np200323e	21751787	Structures and biosynthesis of the pyridinopyrones, polyenepyrones from a marine-derived Streptomyces species	article	Journal of Natural Products	[]	[]	[]	[]	[]	[]	NP0010188	https://www.npatlas.org/explore/compounds/NPA001677
		277	NPA001696	1696	Hyaluromycin	C30H21NO13	603.492	603.101	604.109	626.091	InChI=1S/C30H21NO13/c1-41-16-8-15(34)19-20(23(16)36)25(38)27-12(22(19)35)9-30(44-27)5-4-10-6-11-7-17(28(39)31-21-13(32)2-3-14(21)33)42-29(40)18(11)24(37)26(10)43-30/h6-8,32,35,37-38H,2-5,9H2,1H3,(H,31,39)/t30-/m0/s1	SVUGCIHLYMYXQP-PMERELPUSA-N	COC1=CC(=O)C2=C(C1=O)C(=C3C(=C2O)C[C@@]4(O3)CCC5=C(O4)C(=C6C(=C5)C=C(OC6=O)C(=O)NC7=C(CCC7=O)O)O)O	1087	936	Bacterium	Streptomyces	sp.	Harunari, Enjuro; Imada, Chiaki; Igarashi, Yasuhiro; Fukuda, Takao; Terahara, Takeshi; Kobayashi, Takeshi	2014	1	12	491-507	10.3390/md12010491	24451191	Hyaluromycin, a new hyaluronidase inhibitor of polyketide origin from marine Streptomyces sp	article	Marine Drugs	[]	[]	[]	[]	[]	[]	NP0012439	https://www.npatlas.org/explore/compounds/NPA001696
		278	NPA001697	1697	2-acetamido-3-hydroxybenzamide	C9H10N2O3	194.19	194.069	195.076	217.058	InChI=1S/C9H10N2O3/c1-5(12)11-8-6(9(10)14)3-2-4-7(8)13/h2-4,13H,1H3,(H2,10,14)(H,11,12)	UUTSSDBRYVEKEM-UHFFFAOYSA-N	CC(=O)NC1=C(C=CC=C1O)C(=O)N	1088	937	Bacterium	Streptomyces	sp. GW37/3236	Fotso, SergeMaskey, Rajendra P.Grun-Wollny, IrisLaatsch	2003	n/a	58b	1242-1246	10.1515/znb-2003-1215	n/a	Isolation, Structure elucidation and activity of anthracycline acetates from a terrestrial streptomyces sp	article	Zeitschrift fur Naturforschung B: Journal of Chemical Sciences	[]	[]	[]	[]	[]	[]	NP0199225	https://www.npatlas.org/explore/compounds/NPA001697
		279	NPA001699	1699	10-Methylundec-3-en-4-olide	C12H20O2	196.29	196.146	197.154	219.136	InChI=1S/C12H20O2/c1-10(2)6-4-3-5-7-11-8-9-12(13)14-11/h8,10H,3-7,9H2,1-2H3	YPYMVGCVXHDWKK-UHFFFAOYSA-N	CC(C)CCCCCC1=CCC(=O)O1	1090	939	Bacterium	Streptomyces	sp. strain GWS-BW-H5	Dickschat, Jeroen S.; Martens, Torben; Brinkhoff, Thorsten; Simon, Meinhard; Schulz, Stefan	2005	7	2	837-865	10.1002/cbdv.200590062	17193176	Volatiles Released by aStreptomyces Species Isolated from the North Sea	article	Chemistry and Biodiversity	[]	[]	[]	[]	[]	[]	NP0006786	https://www.npatlas.org/explore/compounds/NPA001699
		280	NPA001700	1700	CB-182597	C73H111N17O26	1642.78	1641.79	1642.8	1664.78	InChI=1S/C73H111N17O26/c1-9-35(3)19-13-11-12-14-23-51(93)80-45(28-40-32-77-42-21-16-15-20-41(40)42)65(106)83-44(24-25-54(96)97)63(104)85-47(30-50(76)92)68(109)88-59-39(7)116-73(115)58(36(4)10-2)87-70(111)57(37(5)27-55(98)99)86-67(108)46(29-49(75)91)81-52(94)33-78-69(110)60(61(102)72(113)114)89-64(105)43(22-17-18-26-74)82-66(107)48(31-56(100)101)84-62(103)38(6)79-53(95)34-90(8)71(59)112/h15-16,20-…	KAKYOQNTDNDQSB-QTIDSXHJSA-N	CCC(C)CCCCCCC(=O)N[C@@H](CC1=CNC2=C1C=CC=C2)C(=O)N[C@H](CCC(O)=O)C(=O)N[C@@H](CC(N)=O)C(=O)N[C@H]1[C@@H](C)OC(=O)[C@@H](NC(=O)C(NC(=O)[C@@H](CC(N)=O)NC(=O)CNC(=O)[C@@H](NC(=O)[C@@H](CCCCN)NC(=O)[C@H](CC(O)=O)NC(=O)[C@H](C)NC(=O)CN(C)C1=O)C(O)C(O)=O)C(C)CC(O)=O)C(C)CC	225	141	Bacterium	Streptomyces	fradiae	Alexander, Dylan C; Rock, Jessica; Gu, Jian-Qiao; Mascio, Carmela; Chu, Min; Brian, Paul; Baltz, Richard H	2011	1	64	79	10.1038/ja.2010.138	21102596	Production of novel lipopeptide antibiotics related to A54145 by Streptomyces fradiae mutants blocked in biosynthesis of modified amino acids and assignment of lptJ, lptK and lptL gene functions	article	Journal of Antibiotics	[]	[]	[]	[]	[]	[]	n/a	https://www.npatlas.org/explore/compounds/NPA001700
		281	NPA001704	1704	JBIR-08	C13H23NO3	241.331	241.168	242.175	264.157	InChI=1S/C13H23NO3/c1-4-9(2)7-11(8-15)5-6-12(16)10(3)13(14)17/h4,7,10,12,15-16H,5-6,8H2,1-3H3,(H2,14,17)/b9-4+,11-7-	KBRCLHOSDIYDKO-SPHOUGGOSA-N	C/C=C(\C)/C=C(/CCC(C(C)C(=O)N)O)\CO	523	468	Bacterium	Streptomyces	versipellis	Ueda, Jun-Ya; Takagi, Motoki; Shin-Ya, Kazuo	2009	14	23	1337-1341	10.1080/14786410902906942	19735049	Two novel decanedienamide derivatives, JBIR-07 and -08, from Streptomyces versipellis 4083-SVS6	article	Natural Product Research	[]	[]	[]	[]	[]	[]	NP0008711	https://www.npatlas.org/explore/compounds/NPA001704
		282	NPA001710	1710	FD-594	C47H56O20	940.945	940.337	941.344	963.326	InChI=1S/C47H56O20/c1-7-8-20-11-19-12-21-31(39(53)30(19)47(57)63-20)33-34(42(56)37(21)51)45(59-6)46-35(41(33)55)40(54)32-24(65-46)9-10-25(38(32)52)64-27-13-22(48)43(17(3)61-27)66-28-14-23(49)44(18(4)62-28)67-29-15-26(58-5)36(50)16(2)60-29/h9-10,12,16-18,20,22-23,26-29,36-37,42-44,48-53,55-56H,7-8,11,13-15H2,1-6H3/t16-,17-,18-,20?,22-,23-,26-,27+,28+,29+,36-,37?,42?,43-,44-/m1/s1	AUXDHORIJUSTHY-SHXGDCNXSA-N	CCCC1CC2=C(C(=C3C(=C2)C(C(C4=C(C5=C(C(=C43)O)C(=O)C6=C(O5)C=CC(=C6O)O[C@H]7C[C@H]([C@@H]([C@H](O7)C)O[C@H]8C[C@H]([C@@H]([C@H](O8)C)O[C@H]9C[C@H]([C@@H]([C@H](O9)C)O)OC)O)O)OC)O)O)O)C(=O)O1	1092	941	Bacterium	Streptomyces	sp. (TA-0256)	Qiao, Ya-Fang; Okazaki, Tadayasu; Ando, Tsutomu; Mizoue, Kazutoshi; Kondo, Katsuya; Eguchi, Tadashi; Kakinuma, Katsumi	1998	3	51	282-287	10.7164/antibiotics.51.282	9589063	Isolation and characterization of a new pyrano[4',3':6,7]naphtho[1,2-b]xanthene antibiotic FD-594	article	Journal of Antibiotics	[]	[]	[]	['BGC0000222']	[]	[]	NP0023710	https://www.npatlas.org/explore/compounds/NPA001710
		283	NPA001711	1711	Isogermicidin A	C11H16O3	196.246	196.11	197.117	219.099	InChI=1S/C11H16O3/c1-4-9-10(12)6-8(5-7(2)3)14-11(9)13/h6-7,12H,4-5H2,1-3H3	WJGBLVUCLRVMMC-UHFFFAOYSA-N	CCC1=C(C=C(OC1=O)CC(C)C)O	11	11	Bacterium	Streptomyces	coelicolor	Song, Lijiang; Barona-Gomez, Francisco; Corre, Christophe; Xiang, Longkuan; Udwary, Daniel W; Austin, Michael B; Noel, Joseph P; Moore, Bradley S; Challis, Gregory L	2006	46	128	14754-14755	10.1021/ja065247w	17105255	Type III polyketide synthase β-ketoacyl-ACP starter unit and ethylmalonyl-CoA extender unit selectivity discovered by Streptomyces coelicolor genome mining	article	Journal of the American Chemical Society	[]	[]	[]	[]	[]	[]	NP0006646	https://www.npatlas.org/explore/compounds/NPA001711
		284	NPA001714	1714	EmycineC	C19H16O4	308.333	308.105	309.112	331.094	InChI=1S/C19H16O4/c1-9-7-10-5-6-12-17(15(10)14(21)8-9)19(23)11-3-2-4-13(20)16(11)18(12)22/h2-4,9,20H,5-8H2,1H3/t9-/m0/s1	AZMGJNKEBCESNI-VIFPVBQESA-N	C[C@H]1CC2=C(C(=O)C1)C3=C(CC2)C(=O)C4=C(C3=O)C=CC=C4O	1094	11	Bacterium	Streptomyces	cellulosae ssp. griseoincarnatus (FH-S 1114)	Gerlitz, Martin; Udvarnoki, Györgyi; Rohr, Jürgen	1995	15	107	1757-1761	10.1002/ange.19951071525	n/a	Biosynthese neuartiger Emycine aus dem Mutanten-StammStreptomyces cellulosae ssp.griseoincarnatus 1114-2 (Biosynthesis of novel emicines from the mutant strain Streptomyces cellulosae ssp. griseoincarnatus 1114-2)	article	Angewandte Chemie	[]	[]	[]	[]	[]	[]	NP0152546	https://www.npatlas.org/explore/compounds/NPA001714
		285	NPA001717	1717	Phenatic acid B	C15H16O6	292.287	292.095	293.102	315.084	InChI=1S/C15H16O6/c1-7-3-8(2)13(19)10(4-7)14(20)15-9(5-11(16)17)6-12(18)21-15/h3-4,9,15,19H,5-6H2,1-2H3,(H,16,17)	XMMWCOYSUBFDCF-UHFFFAOYSA-N	CC1=CC(=C(C(=C1)C(=O)C2C(CC(=O)O2)CC(=O)O)O)C	1096	944	Bacterium	Streptomyces	sp. K03-0132	Fukuda, Takashi; Matsumoto, Atsuko; Takahashi, Yoko; Tomoda, Hiroshi; Omura, Satoshi	2005	4	58	252-259	10.1038/ja.2005.29	n/a	Phenatic acids A and B, new potentiators of antifungal miconazole activity produced by streptomyces sp. K03-0132	article	Journal of Antibiotics	[]	[]	[]	[]	[]	[]	NP0203633	https://www.npatlas.org/explore/compounds/NPA001717
		286	NPA001730	1730	Mansouramycin C	C12H10N2O4	246.222	246.064	247.071	269.053	InChI=1S/C12H10N2O4/c1-13-8-4-10(15)6-3-9(12(17)18-2)14-5-7(6)11(8)16/h3-5,13H,1-2H3	PQDLBACRSRBAGV-UHFFFAOYSA-N	CNC1=CC(=O)C2=CC(=NC=C2C1=O)C(=O)OC	1101	948	Bacterium	Streptomyces	sp. Mei37	Hawas, Usama W.; Shaaban, Mohamed; Shaaban, Khaled A.; Speitling, Michael; Maier, Armin; Kelter, Gerhard; Fiebig, Heinz H.; Meiners, Marinus; Helmke, Elisabeth; Laatsch, Hartmut	2009	12	72	2120-2124	10.1021/np900160g	19921834	Mansouramycins A-D, cytotoxic isoquinolinequinones from a marine streptomycete	article	Journal of Natural Products	[]	[]	[]	[]	[]	[]	NP0008872	https://www.npatlas.org/explore/compounds/NPA001730
		287	NPA001733	1733	Berninamycin A	C51H51N15O15S	1146.13	1145.34	1146.35	1168.33	InChI=1S/C51H51N15O15S/c1-13-28-49-65-34(26(10)81-49)45(76)56-21(5)40(71)66-36(51(11,12)78)46(77)58-23(7)48-64-33(25(9)80-48)44(75)55-20(4)39(70)57-22(6)47-61-30(16-79-47)35-27(50-62-31(17-82-50)42(73)63-32(24(8)67)43(74)60-28)14-15-29(59-35)41(72)54-19(3)38(69)53-18(2)37(52)68/h13-17,24,32,36,67,78H,2-7H2,1,8-12H3,(H2,52,68)(H,53,69)(H,54,72)(H,55,75)(H,56,76)(H,57,70)(H,58,77)(H,60,74)(H,63,73)…	CAFFHXXVDGAVPH-DKFXDEMXSA-N	C/C=C\1/C2=NC(=C(O2)C)C(=O)NC(=C)C(=O)N[C@H](C(=O)NC(=C)C3=NC(=C(O3)C)C(=O)NC(=C)C(=O)NC(=C)C4=NC(=CO4)C5=C(C=CC(=N5)C(=O)NC(=C)C(=O)NC(=C)C(=O)N)C6=NC(=CS6)C(=O)N[C@H](C(=O)N1)[C@@H](C)O)C(C)(C)O	275	249	Bacterium	Streptomyces	bernensis	Liesch, Jerrold M; Rinehart Jr, Kenneth L	1977	5	99	1645-1646	10.1021/ja00447a061	839013	Berninamycin. 3. Total structure of berninamycin A	article	Journal of the American Chemical Society	[]	[]	[]	['BGC0001472', 'BGC0002363']	[]	[]	NP0022903	https://www.npatlas.org/explore/compounds/NPA001733
		288	NPA001737	1737	4-O,3'-O-didemethyl mutactimycin	C26H28O11	516.499	516.163	517.17	539.152	InChI=1S/C26H28O11/c1-8-4-5-10-14(17(8)27)22(32)16-15(19(10)29)20(30)11-6-26(3,35)7-12(13(11)21(16)31)37-25-24(34)23(33)18(28)9(2)36-25/h4-5,9,12,18,23-25,27-28,30-31,33-35H,6-7H2,1-3H3/t9-,12-,18-,23+,24+,25-,26+/m0/s1	KFOKBTLLYXTWHL-OJPOHHCHSA-N	C[C@H]1[C@@H]([C@H]([C@H]([C@@H](O1)O[C@H]2C[C@](CC3=C(C4=C(C(=C23)O)C(=O)C5=C(C4=O)C=CC(=C5O)C)O)(C)O)O)O)O	46	11	Bacterium	Streptomyces	sp. GW 60/1571	Speitling, Michael; Nattewan, Poonwan; Yazawa, Katsukiyo; Mikami, Yuzuru; Gruen-Wollny, Iris; Ritzau, Michael; Laatsch, Hartmut; Graefe, Udo	1998	8	51	693-698	10.7164/antibiotics.51.693	9766460	Demethyl mutactimycins, new anthracycline antibiotics from Nocardia and Streptomyces strains	article	Journal of Antibiotics	[]	[]	[]	[]	[]	[]	NP0023836	https://www.npatlas.org/explore/compounds/NPA001737
		289	NPA001747	1747	Cyclo(L-Tyr-L-Pro-L-Phe-trans-4-hydroxy-L-Pro)	C28H32N4O6	520.586	520.232	521.24	543.221	InChI=1S/C28H32N4O6/c33-19-10-8-18(9-11-19)14-22-28(38)32-16-20(34)15-24(32)26(36)30-21(13-17-5-2-1-3-6-17)27(37)31-12-4-7-23(31)25(35)29-22/h1-3,5-6,8-11,20-24,33-34H,4,7,12-16H2,(H,29,35)(H,30,36)/t20-,21+,22+,23+,24+/m1/s1	ZGIGRYSYJMUJMP-DFWAIWNTSA-N	C1C[C@H]2C(=O)N[C@H](C(=O)N3C[C@@H](C[C@H]3C(=O)N[C@H](C(=O)N2C1)CC4=CC=CC=C4)O)CC5=CC=C(C=C5)O	26	25	Bacterium	Streptomyces	sp. YIM67005	Zhou, Hao; Yang, Yabin; Yang, Xueqiong; Li, Wei; Xiong, Zijun; Zhao, Lixing; Xu, Lihua; Ding, Zhongtao	2014	5	28	318-323	10.1080/14786419.2013.863198	24304298	A new cyclic tetrapeptide from an endophytic Streptomyces sp. YIM67005	article	Natural Product Research	[]	[]	[]	[]	[]	[]	NP0012296	https://www.npatlas.org/explore/compounds/NPA001747
		290	NPA001752	1752	Strepsesquitriol	C15H26O3	254.37	254.188	255.196	277.177	InChI=1S/C15H26O3/c1-9-7-11(16)14-8-10(5-6-15(9,14)18)12(2,3)13(14,4)17/h9-11,16-18H,5-8H2,1-4H3/t9-,10-,11+,13-,14-,15-/m0/s1	DFLGYWIGWAMCGS-ZFMHXWJXSA-N	C[C@H]1C[C@H]([C@@]23[C@@]1(CC[C@@H](C2)C([C@]3(C)O)(C)C)O)O	1112	28	Bacterium	Streptomyces	sp. SCSIO 10355	Yang, Xian-Wen; Peng, Kun; Liu, Zhong; Zhang, Gai-Yun; Li, Jie; Wang, Ning; Steinmetz, Andre; Liu, Yonghong	2013	12	76	2360-2363	10.1021/np400923c	24490634	Strepsesquitriol, a rearranged zizaane-type sesquiterpenoid from the deep-sea-derived actinomycete Streptomyces sp. SCSIO 10355	article	Journal of Natural Products	[]	[]	[]	[]	[]	[]	NP0012478	https://www.npatlas.org/explore/compounds/NPA001752
		291	NPA001757	1757	Platensic acid	C17H22O4	290.359	290.152	291.159	313.141	InChI=1S/C17H22O4/c1-15(5-4-13(19)20)12(18)3-6-17-8-10-7-11(14(15)17)21-16(10,2)9-17/h3,6,10-11,14H,4-5,7-9H2,1-2H3,(H,19,20)/t10-,11+,14+,15-,16+,17+/m1/s1	RQCNJFMDDXEKEP-ZMKNGNPLSA-N	C[C@]12C[C@]34C[C@H]1C[C@@H]([C@H]3[C@](C(=O)C=C4)(C)CCC(=O)O)O2	112	106	Bacterium	Streptomyces	platensis	Herath, Kithsiri B; Zhang, Chaowei; Jayasuriya, Hiranthi; Ondeyka, John G; Zink, Deborah L; Burgess, Bruce; Wang, Jun; Singh, Sheo B	2008	9	10	1699-1702	10.1021/ol800251v	18393511	Structure and semisynthesis of platensimide A, produced by Streptomyces platensis	article	Organic Letters	[]	[]	[]	[]	['CCMSLIB00012131518%Suspect related to NCGC00380429-01_C17H22O4_3-(5,9-Dimethyl-4-oxo-8-oxatetracyclo[7.2.1.1~7,10~.0~1,6~]tridec-2-en-5-yl)propanoic acid (predicted molecular formula SIRIUS: C17H24O5 / BUDDY: C17H24O5) with delta m/z 18.01 (putative explanation: Proline oxidation to 5-hydroxy-2-aminovaleric acid|water; atomic difference: 2H,1O|2H,1O) [M-H2O+H]+%4', 'CCMSLIB00000852228%NCGC00380…	[]	NP0007677	https://www.npatlas.org/explore/compounds/NPA001757
		292	NPA001760	1760	21-hydroxy oligomycin C	C45H74O11	791.076	790.523	791.53	813.512	InChI=1S/C45H74O11/c1-12-34-17-15-13-14-16-25(3)39(49)29(7)41(51)31(9)43(53)32(10)42(52)30(8)40(50)26(4)18-19-38(48)54-44-28(6)37(23-35(34)47)56-45(33(44)11)21-20-24(2)36(55-45)22-27(5)46/h13-15,17-19,24-37,39-40,43-44,46-47,49-50,53H,12,16,20-23H2,1-11H3/b14-13+,17-15+,19-18+/t24-,25+,26-,27+,28+,29-,30-,31+,32-,33-,34-,35+,36-,37-,39-,40+,43-,44+,45+/m0/s1	PDHNJYCZSJPJDI-ZZIRKPJYSA-N	CC[C@H]1/C=C/C=C/C[C@H]([C@@H]([C@@H](C(=O)[C@H]([C@@H]([C@H](C(=O)[C@H]([C@@H]([C@H](/C=C/C(=O)O[C@@H]2[C@@H]([C@H](C[C@H]1O)O[C@@]3([C@H]2C)CC[C@@H]([C@@H](O3)C[C@@H](C)O)C)C)C)O)C)C)O)C)C)O)C	298	270	Bacterium	Streptomyces	sp.	Salim; Tan; Huang; Cho; Lacey; Hancock; Capon	2015	2	14	711-715	10.1039/c5ob02020d	26565618	Oligomycins as inhibitors of K-Ras plasma membrane localisation	article	Organic & Biomolecular Chemistry	[]	[]	[]	[]	[]	[]	NP0014891	https://www.npatlas.org/explore/compounds/NPA001760
		293	NPA001763	1763	(S)-Cinnamoylphosphoramide	C11H14NO5P	271.209	271.061	272.068	294.05	InChI=1S/C11H14NO5P/c1-15-11(13)8-5-9-3-6-10(7-4-9)17-18(12,14)16-2/h3-8H,1-2H3,(H2,12,14)/b8-5+	CAJXYSHKPQXVQG-VMPITWQZSA-N	COC(=O)/C=C/C1=CC=C(C=C1)OP(=O)(N)OC	1119	957	Bacterium	Streptomyces	sp. JP90	Quitschau, Melanie; Schuhmann, Tim; Piel, Jörn; Zezschwitz, Paultheo von; Grond, Stephanie	2008	30	2008	5117-5124	10.1002/ejoc.200800654	n/a	The New Metabolite (S)-Cinnamoylphosphoramide fromStreptomycessp. and Its Total Synthesis	article	European Journal of Organic Chemistry	[]	[]	[]	[]	[]	[]	NP0329054	https://www.npatlas.org/explore/compounds/NPA001763
		294	NPA001768	1768	Respirantin	C37H53N3O13	747.839	747.358	748.365	770.347	InChI=1S/C37H53N3O13/c1-11-20(6)29-32(45)39-25(15-18(2)3)30(43)37(9,10)36(49)52-26(16-19(4)5)34(47)50-21(7)27(35(48)51-22(8)33(46)53-29)40-31(44)23-13-12-14-24(28(23)42)38-17-41/h12-14,17-22,25-27,29,42H,11,15-16H2,1-10H3,(H,38,41)(H,39,45)(H,40,44)/t20-,21-,22+,25+,26+,27+,29+/m1/s1	HJNZTHHOZWMVPB-SQCJOUFOSA-N	CC[C@@H](C)[C@@H]1OC(=O)[C@H](C)OC(=O)[C@@H](NC(=O)C2=C(O)C(NC=O)=CC=C2)[C@@H](C)OC(=O)[C@H](CC(C)C)OC(=O)C(C)(C)C(=O)[C@H](CC(C)C)NC1=O	119	113	Bacterium	Streptomyces	sp. 4403	Urushibata, I; Isogai, A; Matsumoto, S; Suzuki, A	1993	4	46	701-703	10.7164/antibiotics.46.701	8501018	Respirantin, a novel insecticidal cyclodepsipeptide from Streptomyces	article	Journal of Antibiotics	[]	[{'reference_doi': '10.1021/np0680735', 'structure_smiles': 'CC[C@@H](C)[C@@H]1OC(=O)[C@H](C)OC(=O)[C@@H](NC(=O)C2=C(O)C(NC=O)=CC=C2)[C@@H](C)OC(=O)[C@H](CC(C)C)OC(=O)C(C)(C)C(=O)[C@H](CC(C)C)NC1=O'}]	['10.1021/np0680735', '10.1021/ol500484f']	[]	[]	[]	NP0022985	https://www.npatlas.org/explore/compounds/NPA001768
		295	NPA001771	1771	Uncialamycin	C26H17NO6	439.423	439.106	440.113	462.095	InChI=1S/C26H17NO6/c1-13(28)25-18-10-4-2-3-5-11-19(30)26(25,33-25)16-12-17(29)20-21(22(16)27-18)24(32)15-9-7-6-8-14(15)23(20)31/h2-3,6-9,12-13,18-19,27-30H,1H3/b3-2-/t13?,18-,19+,25-,26-/m0/s1	OBGWIHKWGGEOEV-YFRVKLFPSA-N	CC([C@]12[C@@H]3C#C/C=C\C#C[C@H]([C@@]1(O2)C4=CC(=C5C(=C4N3)C(=O)C6=CC=CC=C6C5=O)O)O)O	1122	294	Bacterium	Streptomyces	uncialis	Davies, Julian; Wang, Hao; Taylor, Terry; Warabi, Kaoru; Huang, Xin-Hui; Andersen, Raymond J	2005	23	7	5233-5236	10.1021/ol052081f	16268546	Uncialamycin, a new enediyne antibiotic	article	Organic Letters	[]	[]	['10.1002/anie.200700917', '10.1021/jacs.6b04339']	['BGC0001377']	[]	[]	NP0006103	https://www.npatlas.org/explore/compounds/NPA001771
		296	NPA001777	1777	11,11'-O-dimethylelaiophylin	C56H92O18	1053.33	1052.63	1053.64	1075.62	InChI=1S/C56H92O18/c1-15-39-35(9)73-55(65-13,27-43(39)69-47-25-41(57)51(63)37(11)67-47)33(7)49(61)31(5)53-29(3)21-17-19-24-46(60)72-54(30(4)22-18-20-23-45(59)71-53)32(6)50(62)34(8)56(66-14)28-44(40(16-2)36(10)74-56)70-48-26-42(58)52(64)38(12)68-48/h17-24,29-44,47-54,57-58,61-64H,15-16,25-28H2,1-14H3/b21-17+,22-18+,23-20+,24-19+/t29-,30-,31-,32-,33-,34-,35+,36+,37-,38-,39+,40+,41-,42-,43+,44+,47-,…	BQBQRISTBZWETD-FLDSCQNXSA-N	CC[C@H]1[C@@H](C[C@](O[C@@H]1C)(OC)[C@H]([C@H](O)[C@@H]([C@H]2OC(=O)/C=C/C=C/[C@@H]([C@H](OC(=O)/C=C/C=C/[C@@H]2C)[C@H]([C@@H](O)[C@@H]([C@@]3(O[C@@H]([C@H]([C@@H](C3)O[C@@H]4O[C@H]([C@H]([C@H](C4)O)O)C)CC)C)OC)C)C)C)C)C)O[C@@H]5O[C@H]([C@H]([C@H](C5)O)O)C	1127	963	Bacterium	Streptomyces	sp. ICBB 9297	Ritzau, Michael; Heinze, Stephan; Fleck, Werner Friedrich; Dahse, Hans Martin; Graefe, Udo	1998	11	61	1337-1339	10.1021/np9800351	9834147	New macrodiolide antibiotics, 11-O-monomethyl- and 11,11'-O- dimethylelaiophylins, from Streptomyces sp. HKI-0113 and HKI-0114	article	Journal of Natural Products	[]	[]	[]	[]	[]	[]	NP0023869	https://www.npatlas.org/explore/compounds/NPA001777
		297	NPA001778	1778	Iromycin C	C18H27NO2	289.419	289.204	290.212	312.193	InChI=1S/C18H27NO2/c1-5-7-8-10-13(3)11-12-16-15(9-6-2)17(20)14(4)18(21)19-16/h7-8,11H,5-6,9-10,12H2,1-4H3,(H2,19,20,21)/b8-7+,13-11+	CYTLCZVDDYEJPL-IGOCJVNJSA-N	CCCC1=C(NC(=O)C(=C1O)C)C/C=C(\C)/C/C=C/CC	1128	964	Bacterium	Streptomyces	sp. Dra 17	Surup, Frank; Wagner, Oliver; Von Frieling, Jan; Schleicher, Michael; Oess, Stefanie; Mueller, Peter; Grond, Stephanie	2007	14	72	5085-5090	10.1021/jo0703303	17564461	The iromycins, a new family of pyridone metabolites from Streptomyces sp. I. Structure, NOS inhibitory activity, and biosynthesis	article	Journal of Organic Chemistry	[]	[]	[]	[]	[]	[]	NP0007114	https://www.npatlas.org/explore/compounds/NPA001778
		298	NPA001787	1787	Halstoctacosanolide B	C48H78O11	831.141	830.554	831.562	853.544	InChI=1S/C48H78O11/c1-11-39(49)37(10)43(53)27-45(55)44(54)25-30(3)24-35(8)46-28-42(52)32(5)16-14-12-13-15-31(4)41(51)26-38-19-18-36(9)48(57,59-38)22-21-29(2)23-34(7)40(50)20-17-33(6)47(56)58-46/h12-14,16-17,21,23,25,31-32,35-40,42-46,49-50,52-55,57H,11,15,18-20,22,24,26-28H2,1-10H3/b13-12+,16-14+,29-21-,30-25+,33-17+,34-23+	KRDDIOSQXDNLBO-ZISWDFRWSA-N	CCC(C(C)C(CC(C(/C=C(\C)/CC(C)C1CC(C(/C=C/C=C/CC(C(=O)CC2CCC(C(O2)(C/C=C(\C=C(\C(C/C=C(/C(=O)O1)\C)O)/C)/C)O)C)C)C)O)O)O)O)O	596	532	Bacterium	Streptomyces	halstedii HC34	Tohyama, Shigehiro; Eguchi, Tadashi; Dhakal, Rabindra P.; Akashi, Tomoyoshi; Otsuka, Miyuki; Kakinuma, Katsumi	2004	18	60	3999-4005	10.1016/j.tet.2004.03.027	n/a	Genome-inspired search for new antibiotics. Isolation and structure determination of new 28-membered polyketide macrolactones, halstoctacosanolides A and B, from Streptomyces halstedii HC34	article	Tetrahedron	[]	[]	[]	[]	[]	[]	n/a	https://www.npatlas.org/explore/compounds/NPA001787
		299	NPA001792	1792	Nigericin	C40H68O11	724.973	724.476	725.484	747.465	InChI=1S/C40H68O11/c1-21-11-12-28(46-33(21)26(6)36(42)43)17-29-18-30(45-10)27(7)40(48-29)25(5)19-38(9,51-40)32-13-14-37(8,49-32)35-23(3)16-31(47-35)34-22(2)15-24(4)39(44,20-41)50-34/h21-35,41,44H,11-20H2,1-10H3,(H,42,43)/t21-,22-,23-,24+,25+,26+,27+,28+,29+,30+,31+,32+,33+,34-,35+,37-,38-,39-,40+/m0/s1	DANUORFCFTYTSZ-SJSJOXFOSA-N	C[C@H]1CC[C@@H](O[C@H]1[C@@H](C)C(=O)O)C[C@@H]2C[C@H]([C@H]([C@@]3(O2)[C@@H](C[C@@](O3)(C)[C@H]4CC[C@@](O4)(C)[C@H]5[C@H](C[C@@H](O5)[C@@H]6[C@H](C[C@H]([C@@](O6)(CO)O)C)C)C)C)C)OC	631	561	Bacterium	Streptomyces	sp.	Steinrauf, LK; Pinkerton, Mary; Chamberlin, JW	1968	1	33	29-31	10.1016/0006-291x(68)90249-0	n/a	The structure of nigericin	article	Biochemical and Biophysical Research Communications	[]	[]	[]	['BGC0000114', 'BGC0002038']	['CCMSLIB00000568501%3%MoNA:964324&2-{6-[(2-{5`-[6-hydroxy-6-(hydroxymethyl)-3,5-dimethyltetrahydro-2h-pyran-2-yl]-2,3`-dimethyloctahydro-2,2`-bifuran-5-yl}-9-methoxy-2,4,10-trimethyl-1,6-dioxaspiro[4.5]dec-7-yl)methyl]-3-methyltetrahydro-2h-pyran-2-yl}propanoic&acid', 'CCMSLIB00000568533%3%MoNA:969501&2-{6-[(2-{5`-[6-hydroxy-6-(hydroxymethyl)-3,5-dimethyltetrahydro-2h-pyran-2-yl]-2,3`-dimethyloc…	[]	NP0177105	https://www.npatlas.org/explore/compounds/NPA001792
		300	NPA001800	1800	6-O-methylreticulol	C12H12O5	236.223	236.069	237.076	259.058	InChI=1S/C12H12O5/c1-6-4-7-5-8(15-2)11(16-3)10(13)9(7)12(14)17-6/h4-5,13H,1-3H3	XSCMXPPEMQECFJ-UHFFFAOYSA-N	CC1=CC2=CC(=C(C(=C2C(=O)O1)O)OC)OC	11	11	Bacterium	Streptomyces	mobaraensis	Eaton, MAW; Hutchinson, DW	1971	18	12	1337-1340	10.1016/s0040-4039(01)96703-6	n/a	Isocoumarins from Streptomyces mobaraensis	article	Tetrahedron Letters	[]	[]	[]	[]	[]	[]	NP0291143	https://www.npatlas.org/explore/compounds/NPA001800
		301	NPA001807	1807	(E)-4-phenyl-3-(pyridine-2-yl)but-2-en-1-ol	C15H15NO	225.291	225.115	226.123	248.105	InChI=1S/C15H15NO/c17-11-9-14(15-8-4-5-10-16-15)12-13-6-2-1-3-7-13/h1-10,17H,11-12H2/b14-9+	UTVNYKLBXWXEQP-NTEUORMPSA-N	C1=CC=C(C=C1)C/C(=C\CO)/C2=CC=CC=N2	1142	975	Bacterium	Streptomyces	sp.	Shin, Choonshik; Lim, Haeyoung; Moon, Sangik; Kim, Seunghyun; Yong, Yeonjoong; Kim, Bum-Joon; Lee, Chul-Hoon; Lim, Yoongho	2006	21	16	5643-5645	10.1016/j.bmcl.2006.08.015	16908144	A novel antiproliferative agent, phenylpyridineylbutenol, isolated from Streptomyces sp	article	Bioorganic and Medicinal Chemistry Letters	[]	[]	[]	[]	[]	[]	NP0006512	https://www.npatlas.org/explore/compounds/NPA001807
		302	NPA001808	1808	Rubiginone H	C22H20O8	412.394	412.116	413.123	435.105	InChI=1S/C22H20O8/c1-9-17(24)19(26)16-11(20(9)29-10(2)23)7-8-13(18(16)25)21-15-12(22(27)30-21)5-4-6-14(15)28-3/h4-9,17,20-21,24-25H,1-3H3/t9-,17+,20-,21?/m1/s1	KDPCFCCEKYXANB-HKNMVRRESA-N	C[C@@H]1[C@@H](C(=O)C2=C([C@@H]1OC(=O)C)C=CC(=C2O)C3C4=C(C=CC=C4OC)C(=O)O3)O	46	11	Bacterium	Streptomyces	sp Go N1/5	Puder, Carsten; Zeeck, Axel; Beil, Winfried	2000	4	53	329-336	10.7164/antibiotics.53.329	10866213	New biologically active rubiginones from Streptomyces sp	article	Journal of Antibiotics	[]	[]	[]	[]	[]	[]	NP0003319	https://www.npatlas.org/explore/compounds/NPA001808
		303	NPA001810	1810	Tumescenamide B	C40H63N5O8	741.971	741.468	742.475	764.457	InChI=1S/C40H63N5O8/c1-11-13-24(7)19-25(8)20-26(9)35(47)45-34-27(10)53-40(52)30(12-2)41-36(48)32(21-28-14-16-29(46)17-15-28)43-38(50)33(23(5)6)44-37(49)31(18-22(3)4)42-39(34)51/h12,14-17,22-27,31-34,46H,11,13,18-21H2,1-10H3,(H,41,48)(H,42,51)(H,43,50)(H,44,49)(H,45,47)/b30-12-/t24?,25?,26?,27-,31-,32+,33-,34-/m0/s1	JDEKCDUJAJBUDG-ADOXOQEKSA-N	CCCC(C)CC(C)CC(C)C(=O)N[C@H]1[C@@H](OC(=O)/C(=C/C)/NC(=O)[C@H](NC(=O)[C@@H](NC(=O)[C@@H](NC1=O)CC(C)C)C(C)C)CC2=CC=C(C=C2)O)C	987	851	Bacterium	Streptomyces	tumescens YM23-260	Motohashi, Keiichiro; Toda, Takashi; Sue, Masayuki; Furihata, Kazuo; Shizuri, Yoshikazu; Matsuo, Yoshihide; Kasai, Hiroaki; Shin-Ya, Kazuo; Takagi, Motoki; Izumikawa, Miho; Horikawa, Yukio; Seto, Haruo	2010	9	63	549-552	10.1038/ja.2010.73	20606694	Isolation and structure elucidation of tumescenamides A and B, two peptides produced by Streptomyces tumescens YM23-260	article	Journal of Antibiotics	[]	[]	[]	[]	['CCMSLIB00000577741%tumescenamide_B_21851_dereplictor_pv_4.03741e-14%3']	[]	NP0009339	https://www.npatlas.org/explore/compounds/NPA001810
		304	NPA001814	1814	BE-24566B	C27H24O7	460.482	460.152	461.159	483.141	InChI=1S/C27H24O7/c1-11-5-13(28)9-18-19(11)25-20-12(10-27(4,33-18)34-25)6-15-22(23(20)31)24(32)21-16(26(15,2)3)7-14(29)8-17(21)30/h5-9,25,28-31H,10H2,1-4H3	MDUGEFRGUDVHQH-UHFFFAOYSA-N	CC1=CC(=CC2=C1C3C4=C(CC(O3)(O2)C)C=C5C(=C4O)C(=O)C6=C(C=C(C=C6C5(C)C)O)O)O	1145	978	Bacterium	Streptomyces	violaceusniger	KOJIRI, KATSUHISA; NAKAJIMA, SHIGERU; FUSE, AISAKU; SUZUKI, HAJIME; SUDA, HIROYUKI	1995	12	48	1506-1508	10.7164/antibiotics.48.1506	8557611	BE-24566B, a New Antibiotic Produced by Streptomyces violaceusniger	article	Journal of Antibiotics	[]	[]	[]	['BGC0001512', 'BGC0001366']	[]	[]	NP0023053	https://www.npatlas.org/explore/compounds/NPA001814
		305	NPA001819	1819	4,8-dihydroxy-3-hydroxymethyl-4ξ-methyl-1,4-dihydronaphthalene-1-one	C12H12O4	220.224	220.074	221.081	243.063	InChI=1S/C12H12O4/c1-12(16)7(6-13)5-10(15)11-8(12)3-2-4-9(11)14/h2-5,13-14,16H,6H2,1H3	YONLIYCLDYCHEV-UHFFFAOYSA-N	CC1(C2=C(C(=CC=C2)O)C(=O)C=C1CO)O	1148	981	Bacterium	Streptomyces	rimosus	Deseo, Myrna A; Hunter, Iain S; Waterman, Peter G	2005	12	58	822-827	10.1038/ja.2005.110	16506700	Novel Polyketide Metabolites from Streptomyces rimosus Mutant Strain R1059	article	Journal of Antibiotics	[]	[]	[]	[]	[]	[]	NP0006241	https://www.npatlas.org/explore/compounds/NPA001819
		306	NPA001823	1823	Gilvusmycin	C38H34N6O8	702.724	702.244	703.251	725.233	InChI=1S/C38H34N6O8/c1-15-13-39-29-24(46)11-25-38(26(15)29)12-17(38)14-44(25)37(50)23-10-21-19-6-8-43(31(19)33(48)35(52-4)28(21)41-23)36(49)22-9-20-18-5-7-42(16(2)45)30(18)32(47)34(51-3)27(20)40-22/h9-11,13,17,39-41,47-48H,5-8,12,14H2,1-4H3	XUBJLJZOSKJNMY-UHFFFAOYSA-N	CC1=CNC2=C1C34CC3CN(C4=CC2=O)C(=O)C5=CC6=C7CCN(C7=C(C(=C6N5)OC)O)C(=O)C8=CC9=C1CCN(C1=C(C(=C9N8)OC)O)C(=O)C	1150	983	Bacterium	Streptomyces	sp. QM16	Tokoro, Yusuke; Isoe, Toshiyuki; Shindo, Kazutoshi	1999	3	52	263-268	10.7164/antibiotics.52.263	10348041	Gilvusmycin, a new antitumor antibiotic related to CC-1065	article	Journal of Antibiotics	[]	[]	[]	['BGC0001607']	[]	[]	NP0001659	https://www.npatlas.org/explore/compounds/NPA001823
		307	NPA001835	1835	Trichostatin RK	C18H24N2O2	300.402	300.184	301.191	323.173	InChI=1S/C18H24N2O2/c1-13(6-11-17(21)19-3)12-14(2)18(22)15-7-9-16(10-8-15)20(4)5/h6-12,14H,1-5H3,(H,19,21)/b11-6+,13-12+	MOIJZGIUQNRPTH-BPLLCVTGSA-N	CC(/C=C(\C)/C=C/C(=O)NC)C(=O)C1=CC=C(C=C1)N(C)C	1158	988	Bacterium	Streptomyces	sp. RK98-A74	Ueki, M; Teruya, T; Nie, L; Usami, R; Yoshida, M; Osada, H	2001	12	54	1093-1095	10.7164/antibiotics.54.1093	11858665	A new trichostatin derivative, trichostatin RK, from Streptomyces sp. RK98-A74	article	Journal of Antibiotics	[]	[]	[]	['BGC0002364']	[]	[]	NP0004049	https://www.npatlas.org/explore/compounds/NPA001835
		308	NPA001836	1836	2-methyl-5-nonanol	C10H22O	158.285	158.167	159.174	181.156	InChI=1S/C10H22O/c1-4-5-6-10(11)8-7-9(2)3/h9-11H,4-8H2,1-3H3	RLQVUGAVOCBRNQ-UHFFFAOYSA-N	CCCCC(CCC(C)C)O	1159	989	Bacterium	Streptomyces	sp.	Yang, Zhi; Yang, Yabin; Yang, Xueqiong; Zhang, Yong; Zhao, Lixing; Xu, Lihua; Ding, Zhongtao	2011	11	59	1430-1433	10.1248/cpb.59.1430	22041086	Sesquiterpenes from the secondary metabolites of Streptomyces sp. (YIM 56130)	article	Chemical and Pharmaceutical Bulletin	[]	[]	[]	[]	[]	[]	NP0010458	https://www.npatlas.org/explore/compounds/NPA001836
		309	NPA001856	1856	GE37468 A	C59H52N14O12S5	1309.49	1308.25	1309.26	1331.24	InChI=1S/C59H52N14O12S5/c1-25-16-43(76)73-46(25)57-71-41(24-90-57)56-67-37(20-86-56)45-32(14-15-33(63-45)53-68-38(21-87-53)48(78)61-26(2)47(77)62-27(3)59(83)84)52-72-44(28(4)85-52)51(81)65-35(19-42(60)75)55-70-39(22-89-55)49(79)64-34(17-29-8-6-5-7-9-29)54-69-40(23-88-54)50(80)66-36(58(73)82)18-30-10-12-31(74)13-11-30/h5-15,20-22,24-25,34-36,40,43,46,74,76H,2-3,16-19,23H2,1,4H3,(H2,60,75)(H,61,78)…	AABZZWPMCAZHFC-UHFFFAOYSA-N	CC1CC(N2C1C3=NC(=CS3)C4=NC(=CS4)C5=C(C=CC(=N5)C6=NC(=CS6)C(=O)NC(=C)C(=O)NC(=C)C(=O)O)C7=NC(=C(O7)C)C(=O)NC(C8=NC(=CS8)C(=O)NC(C9=NC(CS9)C(=O)NC(C2=O)CC1=CC=C(C=C1)O)CC1=CC=CC=C1)CC(=O)N)O	261	238	Bacterium	Streptomyces	sp. ATCC 55365	Ferrari; Colombo; Stella; Selva; Zerilli	1995	11	48	1304-1311	10.7164/antibiotics.48.1304	8557573	Antibiotic GE37468 A: A novel inhibitor of bacterial protein synthesis. II. Structure elucidation	article	Journal of Antibiotics	[]	[]	[]	['BGC0000605']	['CCMSLIB00000075315%GE37468%3!CCMSLIB00000075316%GE37468%3']	[]	NP0023029	https://www.npatlas.org/explore/compounds/NPA001856
		310	NPA001863	1863	Napyradiomycin 3	C25H27ClO6	458.938	458.15	459.157	481.139	InChI=1S/C25H27ClO6/c1-12-5-6-17(27)13(2)9-14-18(28)10-15-20(21(14)29)22(30)16-11-19(26)24(3,4)32-25(16,8-7-12)23(15)31/h7,10-11,17,19,27-29H,2,5-6,8-9H2,1,3-4H3/b12-7-/t17-,19-,25-/m1/s1	QNUSKIGTELENRX-WHPLOJHPSA-N	C/C/1=C/C[C@]23C(=C[C@H](C(O2)(C)C)Cl)C(=O)C4=C(C(=C(C=C4C3=O)O)CC(=C)[C@@H](CC1)O)O	1174	1000	Bacterium	Streptomyces	sp. strain CNQ-329	Cheng, Yuan-Bin; Jensen, Paul R.; Fenical, William	2013	18	2013	3751-3757	10.1002/ejoc.201300349	24376369	Cytotoxic and Antimicrobial Napyradiomycins from Two Marine-Derived StreptomycesStrains	article	European Journal of Organic Chemistry	[]	[]	[]	['BGC0001079']	[]	[]	NP0012361	https://www.npatlas.org/explore/compounds/NPA001863
		311	NPA001867	1867	Nitrosoxacin A	C16H34N2O2	286.46	286.262	287.269	309.251	InChI=1S/C16H34N2O2/c1-16(2)14-12-10-8-6-4-3-5-7-9-11-13-15-18(20)17-19/h16,19H,3-15H2,1-2H3	UREIVUFPWSKDFO-UHFFFAOYSA-N	CC(C)CCCCCCCCCCCCC[N+](=NO)[O-]	1176	420	Bacterium	Streptomyces	aA4091	NISHIO, MAKI; HASEGAWA, MASAMI; SUZUKI, KIYOSHI; SAWADA, YOSUKE; HOOK, DEREK J.; OKI, TOSHIKAZU	1993	1	46	193-195	10.7164/antibiotics.46.193	8436553	Nitrosoxacins A, B and C, new 5-lipoxygenase inhibitors	article	Journal of Antibiotics	[]	[]	[]	[]	[]	[]	NP0022931	https://www.npatlas.org/explore/compounds/NPA001867
		312	NPA001876	1876	Platensimycin A5 methyl ester	C25H31NO8	473.522	473.205	474.212	496.194	InChI=1S/C25H31NO8/c1-23(9-8-19(30)26-20-16(28)5-4-15(21(20)31)22(32)34-2)17-6-3-14-11-24(17,10-7-18(23)29)12-25(14,33)13-27/h4-5,7,10,14,17,27-28,31,33H,3,6,8-9,11-13H2,1-2H3,(H,26,30)/t14?,17?,23-,24-,25+/m0/s1	LNVBATHWLFVZRW-REHZGWCSSA-N	C[C@@]1(C2CCC3C[C@]2(C[C@]3(CO)O)C=CC1=O)CCC(=O)NC4=C(C=CC(=C4O)C(=O)OC)O	112	106	Bacterium	Streptomyces	platensis strain MA7327	Zhang, Chaowei; Ondeyka, John; Herath, Kithsiri; Jayasuriya, Hiranthi; Guan, Ziqiang; Zink, Deborah L.; Dietrich, Lisa; Burgess, Bruce; Ha, Sookhee N.; Wang, Jun; Singh, Sheo B.	2011	3	74	329-340	10.1021/np100635f	21214253	Platensimycin and Platencin Congeners from Streptomyces platensis	article	Journal of Natural Products	[]	[]	[]	[]	[]	[]	NP0009700	https://www.npatlas.org/explore/compounds/NPA001876
		313	NPA001877	1877	Iremycin	C28H33NO9	527.57	527.216	528.223	550.205	InChI=1S/C28H33NO9/c1-5-28(36)10-9-14-19(27(28)38-17-11-15(29(3)4)22(31)12(2)37-17)26(35)21-20(24(14)33)25(34)18-13(23(21)32)7-6-8-16(18)30/h6-8,12,15,17,22,27,30-31,33,35-36H,5,9-11H2,1-4H3/t12-,15-,17-,22+,27+,28+/m0/s1	HECQIFUUJRYFRO-VMINLZLMSA-N	CC[C@]1(CCC2=C(C3=C(C(=C2[C@H]1O[C@H]4C[C@@H]([C@@H]([C@@H](O4)C)O)N(C)C)O)C(=O)C5=C(C3=O)C(=CC=C5)O)O)O	46	11	Bacterium	Streptomyces	violaceus	Schlegel, B; Ihn, W; Fleck, W F	1980	8	20	531-534	10.1002/jobm.3630200809	7467412	New anthracycline antibiotics produced by interspecific recombinants of streptomycetes. II. Production of iremycin	article	Zeitschrift fur Allgemeine Mikrobiologie	[]	[]	[]	[]	[]	[]	NP0022188	https://www.npatlas.org/explore/compounds/NPA001877
		314	NPA001885	1885	ε-Rhodomycinon	C22H20O9	428.393	428.111	429.118	451.1	InChI=1S/C22H20O9/c1-3-22(30)7-10(24)12-13(16(22)21(29)31-2)20(28)14-15(19(12)27)18(26)11-8(17(14)25)5-4-6-9(11)23/h4-6,10,16,23-24,27-28,30H,3,7H2,1-2H3/t10-,16-,22+/m0/s1	PYFOXRACBORDCT-GOSXWKPOSA-N	CC[C@]1(C[C@@H](C2=C(C3=C(C(=C2[C@H]1C(=O)OC)O)C(=O)C4=C(C3=O)C(=CC=C4)O)O)O)O	46	11	Bacterium	Streptomyces	coeruleorubidus	Brockmann, Hans; Brockmann Jr, Hans	1961	10	94	2681-2694	10.1002/cber.19610941015	n/a	Rhodomycine, VI; Antibiotica aus Actinomyceten, XLVII. ϵ-Rhodomycinon	article	Chemische Berichte	[]	[]	[]	[]	[]	[]	NP0079031	https://www.npatlas.org/explore/compounds/NPA001885
		315	NPA001893	1893	Not named	C19H14O9	386.312	386.064	387.071	409.053	InChI=1S/C19H14O9/c1-16-7-17-5-6-18(28-27-17)11(14(25-17)19(23,24)15(16)26-16)12(21)8-3-2-4-9(20)10(8)13(18)22/h2-6,15,20,23-24H,7H2,1H3/t15-,16-,17?,18?/m1/s1	HCUSIFCDXBNESE-MRLCAUJQSA-N	C[C@@]12CC34C=CC5(C(=C(O3)C([C@@H]1O2)(O)O)C(=O)C6=C(C5=O)C(=CC=C6)O)OO4	1189	1011	Bacterium	Streptomyces	phaeochronogenes WP 3688	Gould, Steven J.; Cheng, Xing Chun	1994	2	59	400-405	10.1021/jo00081a020	n/a	New Benz<a>anthraquinone Secondary Metabolites from Streptomyces phaeochromogenes	article	Journal of Organic Chemistry	[]	[]	[]	[]	[]	[]	NP0291722	https://www.npatlas.org/explore/compounds/NPA001893
		316	NPA001894	1894	Prelactone C	C9H14O3	170.208	170.094	171.102	193.083	InChI=1S/C9H14O3/c1-3-4-8-6(2)7(10)5-9(11)12-8/h3-4,6-8,10H,5H2,1-2H3/b4-3+/t6-,7+,8+/m0/s1	UHQLZADFLWDALF-WDNVJQORSA-N	C/C=C/[C@@H]1[C@H]([C@@H](CC(=O)O1)O)C	1190	1012	Bacterium	Streptomyces	griseus (strain T√º 2599)	Bindseil, Kai U; Zeeck, Axel	1993	1	76	150-157	10.1002/hlca.19930760109	n/a	Metabolic products of microorganisms. Part 265. Prelactones C and B, oligoketides from Streptomyces producing concanamycins and bafilomycins	article	Helvetica Chimica Acta	[]	[]	[]	[]	[]	[]	NP0164934	https://www.npatlas.org/explore/compounds/NPA001894
		317	NPA001895	1895	Sch-47555	C37H42O13	694.73	694.263	695.27	717.252	InChI=1S/C37H42O13/c1-17-23(38)7-11-28(47-17)49-25-9-10-26(46-19(25)3)20-5-6-21-30(32(20)41)33(42)22-13-14-36(44)16-35(4,50-29-12-8-24(39)18(2)48-29)15-27(40)37(36,45)31(22)34(21)43/h5-6,8,12-14,17-19,23,25-26,28-29,38,41,44-45H,7,9-11,15-16H2,1-4H3/t17?,18?,19?,23?,25?,26?,28?,29?,35-,36-,37-/m0/s1	MCDSLJCOWVFKEL-YBKKMURLSA-N	CC1C(CCC(O1)OC2CCC(OC2C)C3=C(C4=C(C=C3)C(=O)C5=C(C4=O)C=C[C@]6([C@@]5(C(=O)C[C@](C6)(C)OC7C=CC(=O)C(O7)C)O)O)O)O	46	11	Bacterium	Streptomyces	sp.	CHU, M.; YARBOROUGH, R.; SCHWARTZ, J.; PATEL, M. G.; HORAN, A. C.; GULLO, V. P.; DAS, P. R.; PUAR, M. S.	1993	5	46	861-865	10.7164/antibiotics.46.861	8514642	Sch 47554 and Sch 47555, two novel antifungal antibiotics produced from a Streptomyces sp	article	Journal of Antibiotics	[]	[]	[]	['BGC0000268']	[]	[]	NP0022999	https://www.npatlas.org/explore/compounds/NPA001895
		318	NPA001896	1896	11-O-methylelaiophylin	C55H90O18	1039.31	1038.61	1039.62	1061.6	InChI=1S/C55H90O18/c1-14-38-34(9)72-54(64,26-42(38)68-46-24-40(56)50(62)36(11)66-46)32(7)48(60)30(5)52-28(3)20-16-18-23-45(59)71-53(29(4)21-17-19-22-44(58)70-52)31(6)49(61)33(8)55(65-13)27-43(39(15-2)35(10)73-55)69-47-25-41(57)51(63)37(12)67-47/h16-23,28-43,46-53,56-57,60-64H,14-15,24-27H2,1-13H3/b20-16+,21-17+,22-19+,23-18+/t28-,29-,30-,31-,32-,33-,34+,35+,36-,37-,38+,39+,40-,41-,42+,43+,46-,47-…	IQUQYYTZXBLSTO-ZQQRVOIPSA-N	CC[C@@H]1[C@H](O[C@](C[C@H]1O[C@H]2C[C@@H]([C@@H]([C@@H](O2)C)O)O)([C@@H](C)[C@@H]([C@H](C)[C@@H]3[C@H](/C=C/C=C/C(=O)O[C@@H]([C@H](/C=C/C=C/C(=O)O3)C)[C@@H](C)[C@H]([C@H](C)[C@]4(C[C@H]([C@@H]([C@H](O4)C)CC)O[C@H]5C[C@@H]([C@@H]([C@@H](O5)C)O)O)OC)O)C)O)O)C	1127	963	Bacterium	Streptomyces	sp. ICBB 9297	Ritzau, Michael; Heinze, Stephan; Fleck, Werner Friedrich; Dahse, Hans Martin; Graefe, Udo	1998	11	61	1337-1339	10.1021/np9800351	9834147	New macrodiolide antibiotics, 11-O-monomethyl- and 11,11'-O- dimethylelaiophylins, from Streptomyces sp. HKI-0113 and HKI-0114	article	Journal of Natural Products	[]	[]	[]	[]	[]	[]	NP0023868	https://www.npatlas.org/explore/compounds/NPA001896
		319	NPA001898	1898	Juglomycin I	C14H16O6	280.276	280.095	281.102	303.084	InChI=1S/C14H16O6/c15-8(6-12(18)19)4-7-5-11(17)13-9(14(7)20)2-1-3-10(13)16/h1-3,7-8,14-16,20H,4-6H2,(H,18,19)/t7-,8+,14-/m1/s1	XBJVFEJJNKWSBW-CYVIZDSUSA-N	C1[C@H]([C@H](C2=C(C1=O)C(=CC=C2)O)O)C[C@@H](CC(=O)O)O	1192	1014	Bacterium	Streptomyces	sp. 815	Maskey, RP; Lessmann, H; Fotso, S; Grün-Wollny, I; Lackner, H; Laatsch, H	2005	2	60	183-188	10.1515/znb-2005-0210	n/a	Juglomycins GJ: isolation from streptomycetes and structure elucidation	article	Zeitschrift fur Naturforschung B: Journal of Chemical Sciences	[]	[]	[]	[]	[]	[]	NP0202070	https://www.npatlas.org/explore/compounds/NPA001898
		320	NPA001905	1905	TMC-66	C29H21NO9	527.485	527.122	528.129	550.111	InChI=1S/C29H21NO9/c1-29-9-13-7-11-5-6-12-8-15-22(23(32)14-3-2-4-17(31)21(14)24(15)33)26(35)19(12)18(11)25(34)20(13)27(36)30(29)16(10-39-29)28(37)38/h2-4,7-8,16,31,34-35H,5-6,9-10H2,1H3,(H,37,38)/t16-,29-/m1/s1	IBUAONLWVYWMIS-HYDGNGQDSA-N	C[C@@]12CC3=C(C(=C4C(=C3)CCC5=C4C(=C6C(=C5)C(=O)C7=C(C6=O)C=CC=C7O)O)O)C(=O)N1[C@H](CO2)C(=O)O	1196	1016	Bacterium	Streptomyces	sp. A5008	Asai, Yasuyuki; Nonaka, Nobuaki; Suzuki, Shin-Ichi; Nishio, Maki; Takahashi, Kohei; Shima, Hideaki; Ohmori, Kenji; Ohnuki, Tetsuo; Komatsubara, Saburo	1999	7	52	607-612	10.7164/antibiotics.52.607	10513839	TMC-66, a new endothelin converting enzyme inhibitor produced by Streptomyces sp. A5008	article	Journal of Antibiotics	[]	[]	[]	[]	[]	[]	NP0001793	https://www.npatlas.org/explore/compounds/NPA001905
		321	NPA001908	1908	Kerriamycin C	C37H46O15	730.76	730.284	731.291	753.273	InChI=1S/C37H46O15/c1-15-22(51-27-11-21(38)30(40)16(2)50-27)7-8-26(49-15)52-24-12-23(48-17(3)31(24)41)18-5-6-19-28(32(18)42)33(43)20-9-10-36(46)14-35(4,45)13-25(39)37(36,47)29(20)34(19)44/h5-6,9-10,15-17,21-24,26-27,30-31,38,40-42,45-47H,7-8,11-14H2,1-4H3/t15-,16+,17+,21+,22-,23+,24+,26-,27-,30+,31+,35-,36-,37-/m0/s1	YBDWXIVNZNQORW-XIWRCPAJSA-N	C[C@H]1[C@H](CC[C@@H](O1)O[C@@H]2C[C@@H](O[C@@H]([C@H]2O)C)C3=C(C4=C(C=C3)C(=O)C5=C(C4=O)C=C[C@]6([C@@]5(C(=O)C[C@](C6)(C)O)O)O)O)O[C@H]7C[C@H]([C@@H]([C@H](O7)C)O)O	46	11	Bacterium	Streptomyces	volaceolatus	Hayakawa, Y; Iwakiri, T; Imamura, K; Seto, H; Otake, N	1985	7	38	960-963	10.7164/antibiotics.38.960	3839784	Studies on the isotetracenone antibiotics. II. Kerriamycins A, B and C, new antitumor antibiotics	article	Journal of Antibiotics	[]	[]	[]	[]	[]	[]	NP0021281	https://www.npatlas.org/explore/compounds/NPA001908
		322	NPA001911	1911	Herbicidin H	C22H27N5O11	537.482	537.171	538.178	560.16	InChI=1S/C22H27N5O11/c1-3-8(5-28)21(32)37-16-12(29)14(20(30)31)36-10-4-9-13(38-22(10,16)33)15(34-2)19(35-9)27-7-26-11-17(23)24-6-25-18(11)27/h3,6-7,9-10,12-16,19,28-29,33H,4-5H2,1-2H3,(H,30,31)(H2,23,24,25)/b8-3+/t9-,10-,12-,13+,14+,15-,16+,19-,22-/m1/s1	UYMJQKGQRMSHEJ-LRPIPPEASA-N	C/C=C(\CO)/C(=O)O[C@H]1[C@@H]([C@H](O[C@H]2[C@]1(O[C@H]3[C@@H](C2)O[C@H]([C@@H]3OC)N4C=NC5=C4N=CN=C5N)O)C(=O)O)O	1200	1020	Bacterium	Streptomyces	sp. SANk 63997	Kizuka, Masaaki; Enokita, Ryuzo; Takahashi, Kayoko; Okamoto, Yoshihiro; Otsuka, Takeo; Shigematsu, Yoshio; Inoue, Yoshiko; Okazaki, Takao	1998	2	12	89-91	10.3209/saj.12_89	n/a	Studies on Actinomycetes Isolated from Plant Leaves	article	Actinomycetologica	[]	[]	[]	[]	[]	[]	NP0278416	https://www.npatlas.org/explore/compounds/NPA001911
		323	NPA001914	1914	4-(O-methyl-aci-nitro)crotonic acid	C5H7NO4	145.114	145.037	146.045	168.027	InChI=1S/C5H7NO4/c1-10-6(9)4-2-3-5(7)8/h2-4H,1H3,(H,7,8)/b3-2+,6-4+	HBAKIZJZZAZTAP-WJPDYIDTSA-N	CO/[N+](=C/C=C/C(=O)O)/[O-]	1201	1021	Bacterium	Streptomyces	sp.	WILEY, P F; HERR, R R; MACKELLAR, F A; ARGOUDELIS, A D	1965	n/a	30	2330-2334	10.1021/jo01018a051	14342596	Three Chemically Related Metabolites of Streptomyces. II. Structural Studies	article	Journal of Organic Chemistry	[]	[]	[]	[]	[]	[]	NP0004878	https://www.npatlas.org/explore/compounds/NPA001914
		324	NPA001923	1923	MM 22381	C13H18N2O5S	314.363	314.094	315.101	337.083	InChI=1S/C13H18N2O5S/c1-6(16)10-8-5-9(21-4-3-14-7(2)17)11(13(19)20)15(8)12(10)18/h6,8,10,16H,3-5H2,1-2H3,(H,14,17)(H,19,20)/t6-,8+,10+/m0/s1	VUDXUIMGYZQRKK-SKWCMTHISA-N	C[C@@H]([C@@H]1[C@H]2CC(=C(N2C1=O)C(=O)O)SCCNC(=O)C)O	1206	1025	Bacterium	Streptomyces	olivaceus	Box, S J; Hood, J D; Spear, S R	1979	12	32	1239-1247	10.7164/antibiotics.32.1239	317283	Four further antibiotics related to olivanic acid produced by Streptomyces olivaceus: fermentation, isolation, characterisation and biosynthetic studies	article	Journal of Antibiotics	[]	[]	[]	[]	[]	[]	NP0020827	https://www.npatlas.org/explore/compounds/NPA001923
		325	NPA001940	1940	3R,5R,6S,7E,9R-megastigman-7-en-3,5,6,9-tetrol-9-O-β-D-apiofuranosyl-(1→2)-β-D-glucopyranoside	C24H42O13	538.587	538.263	539.27	561.252	InChI=1S/C24H42O13/c1-12(5-6-24(33)21(2,3)7-13(27)8-22(24,4)31)35-19-17(16(29)15(28)14(9-25)36-19)37-20-18(30)23(32,10-26)11-34-20/h5-6,12-20,25-33H,7-11H2,1-4H3/b6-5+/t12-,13-,14-,15-,16+,17-,18+,19-,20+,22-,23-,24+/m1/s1	UMFFAJRUJZBSLP-OYCJCDMGSA-N	C[C@H](/C=C/[C@]1([C@](C[C@@H](CC1(C)C)O)(C)O)O)O[C@H]2[C@@H]([C@H]([C@@H]([C@H](O2)CO)O)O)O[C@H]3[C@@H]([C@](CO3)(CO)O)O	1214	1032	Bacterium	Streptomyces	sp. YIM 63342	Yang, Xue-Qiong; Yang, Ya-Bin; Zhou, Hao; He, Guang-Wei; Zhao, Li-Xing; Xu, Li-Hua; Ding, Zhong-Tao	2013	13	27	1191-1196	10.1080/14786419.2012.718776	22934740	New megastigmane glycoside and alkaloids from Streptomyces sp. YIM 63342	article	Natural Product Research	[]	[]	[]	[]	[]	[]	NP0011046	https://www.npatlas.org/explore/compounds/NPA001940
		326	NPA001941	1941	Guadinomine D	C22H40N8O8	544.61	544.297	545.304	567.286	InChI=1S/C22H40N8O8/c1-9(2)16(20(36)37)29-18(34)10(3)26-19(35)17(27-11(4)31)13(23)5-6-14(32)15(33)7-12-8-30(22(25)38)21(24)28-12/h9-10,12-17,32-33H,5-8,23H2,1-4H3,(H2,24,28)(H2,25,38)(H,26,35)(H,27,31)(H,29,34)(H,36,37)/t10-,12?,13?,14?,15?,16-,17?/m0/s1	ZPHINSWGSDLJGU-UFDXCKQGSA-N	C[C@@H](C(=O)N[C@@H](C(C)C)C(=O)O)NC(=O)C(C(CCC(C(CC1CN(C(=N1)N)C(=O)N)O)O)N)NC(=O)C	1215	1033	Bacterium	Streptomyces	sp. K01-0509	Iwatsuki, Masato; Uchida, Ryuji; Yoshijima, Hitomi; Ui, Hideaki; Shiomi, Kazuro; Kim, Yong-Pil; Hirose, Tomoyasu; Sunazuka, Toshiaki; Abe, Akio; Tomoda, Hiroshi; Ōmura, Satoshi	2008	4	61	230-236	10.1038/ja.2008.33	18503202	Guadinomines, Type III Secretion System Inhibitors, Produced by Streptomyces sp. K01-0509	article	Journal of Antibiotics	[]	[]	[]	[]	[]	[]	NP0007788	https://www.npatlas.org/explore/compounds/NPA001941
		327	NPA001954	1954	Sansanmycin	C40H49N9O11S	863.951	863.327	864.335	886.316	InChI=1S/C40H49N9O11S/c1-21(48(2)36(55)27(41)16-22-7-6-8-24(50)15-22)33(35(54)43-20-25-18-31(51)37(60-25)49-13-11-32(52)46-40(49)59)47-34(53)29(12-14-61-3)44-39(58)45-30(38(56)57)17-23-19-42-28-10-5-4-9-26(23)28/h4-11,13,15,19-21,27,29-31,33,37,42,50-51H,12,14,16-18,41H2,1-3H3,(H,43,54)(H,47,53)(H,56,57)(H2,44,45,58)(H,46,52,59)/b25-20+/t21?,27?,29?,30?,31-,33?,37-/m1/s1	JTNZPPUDLUHMKK-OXOXDDDLSA-N	CC(C(C(=O)N/C=C/1\C[C@H]([C@@H](O1)N2C=CC(=O)NC2=O)O)NC(=O)C(CCSC)NC(=O)NC(CC3=CNC4=CC=CC=C43)C(=O)O)N(C)C(=O)C(CC5=CC(=CC=C5)O)N	854	739	Bacterium	Streptomyces	sp.	Xie, Yunying; Chen, Ruxian; Si, Shuyi; Sun, Chenghang; Xu, Hongzhang	2007	2	60	158-161	10.1038/ja.2007.16	17420567	A New Nucleosidyl-peptide Antibiotic, Sansanmycin	article	Journal of Antibiotics	[]	[]	[]	[]	['CCMSLIB00004751957%3%Dereplicator&Identification&-&Sansanmycin;_Sansanmycin_A']	[]	NP0006990	https://www.npatlas.org/explore/compounds/NPA001954
		328	NPA001957	1957	(2Z,4E,9E)-6,7,11-trihydroxy-3,7,11-trimethyl-1-(1H-pyrrol-2-yl)dodeca-2,4,9-trien-1-one	C19H27NO4	333.428	333.194	334.201	356.183	InChI=1S/C19H27NO4/c1-14(13-16(21)15-7-5-12-20-15)8-9-17(22)19(4,24)11-6-10-18(2,3)23/h5-10,12-13,17,20,22-24H,11H2,1-4H3/b9-8+,10-6+,14-13-	FJVNCXLLXBWKOT-XSPBBWNJSA-N	C/C(=C/C(=O)C1=CC=CN1)/C=C/C(C(C)(C/C=C/C(C)(C)O)O)O	1225	1040	Bacterium	Streptomyces	sp. Hd7-21	Liu, Dong-Ze; Liang, Bo-Wen; Li, Xiao-Fei	2015	1	12	153-156	10.1002/cbdv.201400001	25641843	Two New Pyrrolosesquiterpenes Produced by a Streptomyces Species	article	Chemistry and Biodiversity	[]	[]	[]	[]	[]	[]	NP0013791	https://www.npatlas.org/explore/compounds/NPA001957
		329	NPA001960	1960	Indimicin A	C23H19Cl2N3	408.332	407.096	408.103	430.085	InChI=1S/C23H19Cl2N3/c1-23-16-9-13(25)5-7-19(16)28(3)22(23)21-20(15-10-27(2)11-17(15)23)14-8-12(24)4-6-18(14)26-21/h4-11,22,26H,1-3H3/t22-,23+/m1/s1	VOENECZXFQZIKA-PKTZIBPZSA-N	C[C@@]12[C@@H](C3=C(C4=C(N3)C=CC(=C4)Cl)C5=CN(C=C51)C)N(C6=C2C=C(C=C6)Cl)C	1228	1042	Bacterium	Streptomyces	sp. SCSIO 03032	Zhang, Wenjun; Ma, Liang; Li, Sumei; Liu, Zhong; Chen, Yuchan; Zhang, Haibo; Zhang, Guangtao; Zhang, Qingbo; Tian, Xinpeng; Yuan, Chengshan; Zhang, Si; Zhang, Weimin; Zhang, Changsheng	2014	8	77	1887-1892	10.1021/np500362p	25069084	Indimicins A-E, bisindole alkaloids from the deep-sea-derived Streptomyces sp. SCSIO 03032	article	Journal of Natural Products	[]	[]	[]	['BGC0001782']	[]	[]	NP0013111	https://www.npatlas.org/explore/compounds/NPA001960
		330	NPA001963	1963	Aestivophoenin A	C31H32N2O7	544.604	544.221	545.228	567.21	InChI=1S/C31H32N2O7/c1-17(2)14-15-33-23-11-7-10-21(30(38)40-31-29(37)28(36)26(34)18(3)39-31)25(23)32-22-13-12-20(16-24(22)33)27(35)19-8-5-4-6-9-19/h4-14,16,18,26,28-29,31-32,34,36-37H,15H2,1-3H3/t18-,26?,28?,29?,31-/m0/s1	RUHDXYLYIPBNAE-FIOVPPJFSA-N	C[C@H]1C(C(C([C@@H](O1)OC(=O)C2=C3C(=CC=C2)N(C4=C(N3)C=CC(=C4)C(=O)C5=CC=CC=C5)CC=C(C)C)O)O)O	46	11	Bacterium	Streptomyces	purpeofuscus	SHIN-YA, KAZUO; SHIMIZU, SHINTARO; KUNIGAMI, TOSHIHIRO; FURIHATA, KAZUO; HAYAKAWA, YOICHI; SETO, HARUO	1995	11	48	1378-1381	10.7164/antibiotics.48.1378	8557589	Novel Neuronal Cell Protecting Substances, Aestivophoenins A and B, Produced by Streptomyces purpeofuscus	article	Journal of Antibiotics	[]	[]	[]	[]	[]	[]	NP0023034	https://www.npatlas.org/explore/compounds/NPA001963
		331	NPA001968	1968	CK13b	C11H22O3	202.294	202.157	203.164	225.146	InChI=1S/C11H22O3/c1-5-9-7(3)10(12)8(4)11(13,6-2)14-9/h7-10,12-13H,5-6H2,1-4H3/t7-,8-,9+,10+,11?/m1/s1	QDJKQVLUTJJLAC-XSIKWTSOSA-N	CC[C@H]1[C@H]([C@@H]([C@H](C(O1)(CC)O)C)O)C	1232	1044	Bacterium	Streptomyces	coelicolor CH999	Kao, Camilla M.; Luo, Guanglin; Katz, Leonard; Cane, David E.; Khosla, Chaitan	1996	38	118	9184-9185	10.1021/ja9617552	n/a	Engineered Biosynthesis of Structurally Diverse Tetraketides by a Trimodular Polyketide Synthase	article	Journal of the American Chemical Society	[]	[]	[]	[]	[]	[]	NP0306125	https://www.npatlas.org/explore/compounds/NPA001968
		332	NPA001972	1972	Grincamycin	C49H62O18	939.017	938.394	939.401	961.383	InChI=1S/C49H62O18/c1-22-30(50)9-13-37(60-22)64-33-11-15-39(62-24(33)3)66-46-26(5)59-35(19-32(46)52)27-7-8-28-41(43(27)54)44(55)29-17-18-48(57)21-47(6,20-36(53)49(48,58)42(29)45(28)56)67-40-16-12-34(25(4)63-40)65-38-14-10-31(51)23(2)61-38/h7-8,17-18,22-26,32-35,37-40,46,52,54,57-58H,9-16,19-21H2,1-6H3/t22-,23-,24-,25-,26+,32+,33-,34-,35+,37-,38-,39-,40-,46+,47-,48-,49-/m0/s1	JEMVIRAQUIJOCL-XURVNGJNSA-N	C[C@H]1[C@H](CC[C@@H](O1)O[C@@H]2[C@H](O[C@H](C[C@H]2O)C3=C(C4=C(C=C3)C(=O)C5=C(C4=O)C=C[C@]6([C@@]5(C(=O)C[C@](C6)(C)O[C@H]7CC[C@@H]([C@@H](O7)C)O[C@H]8CCC(=O)[C@@H](O8)C)O)O)O)C)O[C@H]9CCC(=O)[C@@H](O9)C	46	11	Bacterium	Streptomyces	griseoincarnatus	Hayakawa, Y; Iwakiri, T; Imamura, K; Seto, H; Otake, N	1987	12	40	1785-1787	10.7164/antibiotics.40.1785	3429346	Studies on the isotetracenone antibiotics. III. A new isotetracenone antibiotic, grincamycin	article	Journal of Antibiotics	[]	[]	[]	['BGC0000229']	[]	[]	NP0021146	https://www.npatlas.org/explore/compounds/NPA001972
		333	NPA001973	1973	JBIR-34	C21H25ClN4O7	480.905	480.141	481.149	503.13	InChI=1S/C21H25ClN4O7/c1-9-12(22)5-14-15(16(9)28)11(6-26(14)4)18-25-21(3,8-33-18)20(32)23-10(2)17(29)24-13(7-27)19(30)31/h5-6,10,13,27-28H,7-8H2,1-4H3,(H,23,32)(H,24,29)(H,30,31)/t10-,13+,21-/m1/s1	OTAMFIXIIUUMKV-JGMWFTNYSA-N	CC1=C(C=C2C(=C1O)C(=CN2C)C3=N[C@@](CO3)(C)C(=O)N[C@H](C)C(=O)N[C@@H](CO)C(=O)O)Cl	1235	1047	Bacterium	Streptomyces	sp. Sp080513GE-23	Motohashi, Keiichiro; Takagi, Motoki; Shin-ya, Kazuo	2010	2	73	226-228	10.1021/np900810r	20146504	Tetrapeptides possessing a unique skeleton, JBIR-34 and JBIR-35, isolated from a sponge-derived actinomycete, streptomyces sp. Sp080513GE-23	article	Journal of Natural Products	[]	[]	[]	['BGC0000376']	[]	[]	NP0008990	https://www.npatlas.org/explore/compounds/NPA001973
		334	NPA001980	1980	SB 212021	C15H10N2O5	298.254	298.059	299.066	321.048	InChI=1S/C15H10N2O5/c1-22-15(21)11-10(18)6-5-9-13(11)17-8-4-2-3-7(14(19)20)12(8)16-9/h2-6,18H,1H3,(H,19,20)	QGRPCLYUAZBYBK-UHFFFAOYSA-N	COC(=O)C1=C(C=CC2=NC3=C(C=CC=C3N=C21)C(=O)O)O	46	11	Bacterium	Streptomyces	sp.	Gilpin; Fulston; Payne; Cramp; Hood	1995	10	48	1081-1085	10.7164/antibiotics.48.1081	7490211	Isolation and structure determination of two novel phenazines from a Streptomyces with inhibitory activity against metallo-enzymes, including metallo-β-lactamase	article	Journal of Antibiotics	[]	[]	[]	[]	[]	[]	NP0022192	https://www.npatlas.org/explore/compounds/NPA001980
		335	NPA001983	1983	Vazabitide B	C12H23N3O5	289.332	289.164	290.171	312.153	InChI=1S/C12H23N3O5/c1-5(2)9(13)11(18)15-10(12(19)20)6-3-7(16)8(17)4-14-6/h5-10,14,16-17H,3-4,13H2,1-2H3,(H,15,18)(H,19,20)/t6?,7?,8?,9-,10?/m0/s1	QSPWYGGTCUYMRY-SPWRCNBUSA-N	CC(C)[C@@H](C(=O)NC(C1CC(C(CN1)O)O)C(=O)O)N	1240	1051	Bacterium	Streptomyces	sp. SANK 60404	Hasebe, Fumihito; Matsuda, Kenichi; Shiraishi, Taro; Futamura, Yushi; Nakano, Takeshi; Tomita, Takeo; Ishigami, Ken; Taka, Hikari; Mineki, Reiko; Fujimura, Tsutomu; Osada, Hiroyuki; Kuzuyama, Tomohisa; Nishiyama, Makoto	2016	11	12	967-972	10.1038/nchembio.2181	28288097	Amino-group carrier-protein-mediated secondary metabolite biosynthesis in Streptomyces	article	Nature Chemical Biology	[]	[]	[]	[]	[]	[]	NP0016335	https://www.npatlas.org/explore/compounds/NPA001983
		336	NPA002004	2004	Ammosamide B	C12H10ClN5O2	291.698	291.052	292.06	314.041	InChI=1S/C12H10ClN5O2/c1-18-10-5-3(12(18)20)2-4(11(16)19)17-9(5)7(14)6(13)8(10)15/h2H,14-15H2,1H3,(H2,16,19)	HWRGTOQGZGTNID-UHFFFAOYSA-N	CN1C2=C(C(=C(C3=C2C(=CC(=N3)C(=O)N)C1=O)N)Cl)N	483	434	Bacterium	Streptomyces	sp CNR-698	Hughes, Chambers C.; MacMillan, John B.; Gaudencio, Susana P.; Jensen, Paul R.; Fenical, William	2009	4	48	725-727	10.1002/anie.200804890	19090514	The ammosamides: Structures of cell cycle modulators from a marine-derived Streptomyces species	article	Angewandte Chemie International Edition	[]	[]	['10.1021/ol101215x', '10.1039/c3cc42463d']	[]	[]	[]	NP0008154	https://www.npatlas.org/explore/compounds/NPA002004
		337	NPA002008	2008	2,3-Dihydroalbocycline	C18H30O4	310.434	310.214	311.222	333.204	InChI=1S/C18H30O4/c1-13-7-6-8-14(2)16(21-5)9-11-18(4,20)12-10-17(19)22-15(13)3/h8-9,11,13,15-16,20H,6-7,10,12H2,1-5H3/b11-9-,14-8-/t13-,15+,16-,18+/m0/s1	XIHUXEHAQPSMTF-NCERHOPOSA-N	C[C@H]1CC/C=C(\[C@H](/C=C\[C@@](CCC(=O)O[C@@H]1C)(C)O)OC)/C	427	385	Bacterium	Streptomyces	sp. Lu 7285	Taddei, A; Zeeck, A	1997	6	50	526-528	10.7164/antibiotics.50.526	9268011	Biosynthesis of albocycline: origin of the carbon skeleton	article	Journal of Antibiotics	[]	[]	[]	[]	['CCMSLIB00004688117%3%dihydroalbocycline', 'CCMSLIB00004688118%3%dihydroalbocycline', 'CCMSLIB00004707525%3%dihydroalbocycline', 'CCMSLIB00004707526%3%dihydroalbocycline', 'CCMSLIB00004707527%3%dihydroalbocycline', 'CCMSLIB00004707528%3%dihydroalbocycline', 'CCMSLIB00004707529%3%dihydroalbocycline', 'CCMSLIB00004707530%3%dihydroalbocycline', 'CCMSLIB00004707531%3%dihydroalbocycline', 'CCMSLIB000…	[]	n/a	https://www.npatlas.org/explore/compounds/NPA002008
		338	NPA002011	2011	3′‐hydroxy‐β‐rubromycin	C27H20O13	552.444	552.09	553.098	575.08	InChI=1S/C27H20O13/c1-35-11-8-12(36-2)18(28)16-15(11)19(29)17-23(21(16)31)40-27(24(17)32)5-4-9-6-10-7-13(25(33)37-3)38-26(34)14(10)20(30)22(9)39-27/h6-8,24,28,30,32H,4-5H2,1-3H3	ALEFWKBEHYAYBG-UHFFFAOYSA-N	COC1=CC(=C(C2=C1C(=O)C3=C(C2=O)OC4(C3O)CCC5=C(O4)C(=C6C(=C5)C=C(OC6=O)C(=O)OC)O)O)OC	1087	936	Bacterium	Streptomyces	sp. A1	Puder, Carsten; Loya, Shoshana; Hizi, Amnon; Zeeck, Axel	2000	5	2000	729-735	10.1002/(sici)1099-0690(200003)2000:5<729::aid-ejoc729>3.0.co;2-2	n/a	Structural and Biosynthetic Investigations of the Rubromycins	article	European Journal of Organic Chemistry	[]	[]	[]	[]	[]	[]	NP0212958	https://www.npatlas.org/explore/compounds/NPA002011
		339	NPA002024	2024	JBIR-149	C22H26ClN5O6	491.932	491.157	492.164	514.146	InChI=1S/C22H26ClN5O6/c1-22(20(31)25-17(13-5-4-6-24-13)18(30)26-21(32)33-3)10-34-19(27-22)12-9-28(2)14-7-11(23)8-15(29)16(12)14/h7-9,13,17,24,29H,4-6,10H2,1-3H3,(H,25,31)(H,26,30,32)/t13-,17+,22+/m1/s1	NUYCFHZSEIGQIQ-BUTRMIIQSA-N	C[C@]1(COC(=N1)C2=CN(C3=CC(=CC(=C32)O)Cl)C)C(=O)N[C@@H]([C@H]4CCCN4)C(=O)NC(=O)OC	1235	1047	Bacterium	Streptomyces	sp. NBRC 111228	Izumikawa, Miho; Kawahara, Teppei; Kagaya, Noritaka; Yamamura, Hideki; Hayakawa, Masayuki; Takagi, Motoki; Yoshida, Masahito; Doi, Takayuki; Shin-ya, Kazuo	2015	39	56	5333-5336	10.1016/j.tetlet.2015.07.080	n/a	Pyrrolidine-containing peptides, JBIR-126, -148, and -149, from Streptomyces sp. NBRC 111228	article	Tetrahedron Letters	[]	[]	[]	[]	[]	[]	NP0320493	https://www.npatlas.org/explore/compounds/NPA002024
		340	NPA002026	2026	Hypnosin	C7H7N3O3	181.151	181.049	182.056	204.038	InChI=1S/C7H7N3O3/c1-4(11)10-6-5(7(12)13)8-2-3-9-6/h2-3H,1H3,(H,12,13)(H,9,10,11)	DFHJWBVMALKEHL-UHFFFAOYSA-N	CC(=O)NC1=NC=CN=C1C(=O)O	1256	1064	Bacterium	Streptomyces	sp.	Aoki, Yuu; Yoshida, Masahiro; Kawaide, Hiroshi; Abe, Hiroshi; Natsume, Masahiro	2007	26	55	10622-10627	10.1021/jf072719x	18052243	Structural determination of hypnosin, a spore germination inhibitor of phytopathogenic Streptomyces sp. causing root tumor in melon (Cucumis sp.)	article	Journal of Agricultural and Food Chemistry	[]	[]	[]	[]	[]	[]	NP0007434	https://www.npatlas.org/explore/compounds/NPA002026
		341	NPA002035	2035	FL-120-A	C26H24N2O10	524.482	524.143	525.15	547.132	InChI=1S/C26H24N2O10/c1-9(2)25(35)38-26(5)23(36-10(3)29)18-16(22(34)24(26)37-11(4)30)15-17(19(18)28-27)21(33)14-12(20(15)32)7-6-8-13(14)31/h6-9,22-24,31,34H,1-5H3/t22-,23+,24+,26+/m0/s1	ZTAVSQVTZIBGBH-POMLREGLSA-N	CC(C)C(=O)O[C@]1([C@@H]([C@H](C2=C([C@H]1OC(=O)C)C(=[N+]=[N-])C3=C2C(=O)C4=C(C3=O)C(=CC=C4)O)O)OC(=O)C)C	1259	1067	Bacterium	Streptomyces	chattanoogensis	LIN, HUNG-CHI; CHANG, SHU-CHEN; WANG, NAN-LI; CENG, LI-REN	1994	6	47	675-680	10.7164/antibiotics.47.675	8040072	FL-120A-D', new products related to kinamycin from Streptomyces chattanoogensis subsp. taitungensis subsp. nov. I. Taxonomy, fermentation and biological properties	article	Journal of Antibiotics	[]	[]	[]	[]	[]	[]	NP0022662	https://www.npatlas.org/explore/compounds/NPA002035
		342	NPA002044	2044	A83094A	C29H39NO4	465.634	465.288	466.295	488.277	InChI=1S/C29H39NO4/c1-4-20(28-18(2)13-16-25(34-28)19(3)29(32)33)8-5-10-22-15-14-21-9-6-11-23(21)26(22)27(31)24-12-7-17-30-24/h5,7-8,10,12,14-15,17-19,21-23,25-26,28,30H,4,6,9,11,13,16H2,1-3H3,(H,32,33)/t18-,19+,21-,22+,23+,25+,26+,28+/m0/s1	HSZFOQSMGNAIJM-OCTUDMHKSA-N	CCC(=CC=C[C@@H]1C=C[C@@H]2CCC[C@H]2[C@@H]1C(=O)C1=CC=CN1)[C@@H]1O[C@@H]([C@@H](C)C(=O)O)CC[C@@H]1C	1263	1071	Bacterium	Streptomyces	setonii	Larsen; Boeck; Mertz; Paschal; Occolowitz	1988	9	41	1170-1177	10.7164/antibiotics.41.1170	3182398	16-Deethylindanomycin (A83094A), a novel pyrrole-ether antibiotic produced by a strain of Streptomyces setonii. Taxonomy, fermentation, isolation and characterization	article	Journal of Antibiotics	[]	[]	[]	[]	[]	[]	NP0020915	https://www.npatlas.org/explore/compounds/NPA002044
		343	NPA002050	2050	NFAT-133	C17H24O3	276.376	276.173	277.18	299.162	InChI=1S/C17H24O3/c1-11-7-8-16(15(10-11)6-5-9-18)13(3)17(20)12(2)14(4)19/h5-8,10,12-13,17-18,20H,9H2,1-4H3/b6-5+	FTTQBBNJVTYJPS-AATRIKPKSA-N	CC1=CC(=C(C=C1)C(C)C(C(C)C(=O)C)O)/C=C/CO	1265	1072	Bacterium	Streptomyces	sp.	Burres; Premachandran; Hoselton; Cwik; Hochlowski; Ye; Sunga; Karwowski; Jackson; Whittern; McAlpine	1995	5	48	380-386	10.7164/antibiotics.48.380	7797439	Simple aromatics identified with a NFAT-lacZ transcription assay for the detection of immunosuppressants	article	Journal of Antibiotics	[]	[]	['10.1021/acs.jnatprod.8b01063']	['BGC0002500']	['CCMSLIB00004712449%3%4-hydroxy-5-[2-[(E)-3-hydroxyprop-1-enyl]-4-methylphenyl]-3-methylhexan-2-one', 'CCMSLIB00004712450%3%4-hydroxy-5-[2-[(E)-3-hydroxyprop-1-enyl]-4-methylphenyl]-3-methylhexan-2-one', 'CCMSLIB00004712451%3%4-hydroxy-5-[2-[(E)-3-hydroxyprop-1-enyl]-4-methylphenyl]-3-methylhexan-2-one', 'CCMSLIB00004712452%3%4-hydroxy-5-[2-[(E)-3-hydroxyprop-1-enyl]-4-methylphenyl]-3-methylhexa…	[]	NP0022500	https://www.npatlas.org/explore/compounds/NPA002050
		344	NPA002051	2051	Akashin A	C22H19Cl2N3O5	476.316	475.07	476.077	498.059	InChI=1S/C22H19Cl2N3O5/c1-8-15(25)20(30)21(31)22(32-8)27-14-5-3-10(24)7-12(14)19(29)17(27)16-18(28)11-6-9(23)2-4-13(11)26-16/h2-8,15,20-22,29-31H,25H2,1H3/t8-,15-,20+,21-,22+/m1/s1	QEDDYPGFZGCYCZ-GJNYBBBISA-N	C[C@@H]1[C@H]([C@@H]([C@H]([C@H](O1)N2C3=C(C=C(C=C3)Cl)C(=C2C4=NC5=C(C4=O)C=C(C=C5)Cl)O)O)O)N	1266	1073	Bacterium	Streptomyces	sp. GW 48/1497	Maskey, Rajendra P; Grün-Wollny, Iris; Fiebig, Herbert H; Laatsch, Hartmut	2002	4	41	597-599	10.1002/1521-3773(20020215)41:4<597::aid-anie597>3.0.co;2-z	n/a	Akashins A, B, and C: novel chlorinated indigoglycosides from Streptomyces sp. GW 48/1497	article	Angewandte Chemie International Edition	[]	[]	[]	[]	[]	[]	NP0210602	https://www.npatlas.org/explore/compounds/NPA002051
		345	NPA002056	2056	(1S,8R,11S,18R,21S,24R)-10,11-dimethyl-21-(2-methylpropyl)-24-[(S)-1-methylpropyl]-3,4,10,13,14,20,23,26,27-nonaazatetracyclo[24.4.0.03,8.013,18]triacontane-2,9,12,19,22,25-hexaone	C31H53N9O6	647.822	647.412	648.419	670.401	InChI=1S/C31H53N9O6/c1-7-19(4)25-31(46)40-24(13-10-16-34-40)30(45)39-23(12-9-15-33-39)29(44)37(6)20(5)28(43)38-22(11-8-14-32-38)27(42)35-21(17-18(2)3)26(41)36-25/h18-25,32-34H,7-17H2,1-6H3,(H,35,42)(H,36,41)/t19-,20-,21-,22+,23+,24-,25+/m0/s1	AHVYNRPQGLJIJS-MHVKPSTLSA-N	CC[C@H](C)[C@@H]1C(=O)N2[C@@H](CCCN2)C(=O)N3[C@H](CCCN3)C(=O)N([C@H](C(=O)N4[C@H](CCCN4)C(=O)N[C@H](C(=O)N1)CC(C)C)C)C	1269	664	Bacterium	Streptomyces	hygroscopicus strain ECUM 14046	Cai, Geping; Napolitano, José G.; McAlpine, James B.; Wang, Yuehong; Jaki, Birgit U.; Suh, Joo-Won; Yang, Seung Hwan; Lee, In-Ae; Franzblau, Scott G.; Pauli, Guido F.; Cho, Sanghyun	2013	11	76	2009-2018	10.1021/np400145u	24224794	Hytramycins V and I, Anti-Mycobacterium tuberculosis Hexapeptides from a Streptomyces hygroscopicus Strain	article	Journal of Natural Products	[]	[]	[]	[]	[]	[]	NP0012242	https://www.npatlas.org/explore/compounds/NPA002056
		346	NPA002064	2064	Didemethylallosamidin	C23H38N4O14	594.571	594.239	595.246	617.228	InChI=1S/C23H38N4O14/c1-6(31)25-12-15(34)14(33)9(4-29)37-21(12)40-20-10(5-30)38-22(13(17(20)36)26-7(2)32)39-19-8(3-28)18-11(16(19)35)27-23(24)41-18/h8-22,28-30,33-36H,3-5H2,1-2H3,(H2,24,27)(H,25,31)(H,26,32)	SJBDYZNJEJAEND-UHFFFAOYSA-N	CC(=O)NC1C(C(C(OC1OC2C(OC(C(C2O)NC(=O)C)OC3C(C4C(C3O)N=C(O4)N)CO)CO)CO)O)O	1272	1075	Bacterium	Streptomyces	sp. AJ 9463	ZHOU, ZE-YANG; SAKUDA, SHOHEI; KINOSHITA, MASAYOSHI; YAMADA, YASUHIRO	1993	10	46	1582-1588	10.7164/antibiotics.46.1582	8244887	Biosynthetic studies of allosamidin. 2. Isolation of didemethylallosamidin, and conversion experiments of 14C-labeled demethylallosamidin, didemethylallosamidin and their related compounds	article	Journal of Antibiotics	[]	[]	[]	[]	[]	[]	NP0022825	https://www.npatlas.org/explore/compounds/NPA002064
		347	NPA002076	2076	Not named	C27H48N10O10	672.741	672.356	673.363	695.345	InChI=1S/C27H48N10O10/c1-12(38)33-14(5-3-7-31-17(40)8-13(29)4-2-6-28)9-18(41)34-21-23(43)22(42)16(11-46-26(30)45)47-25(21)37-27-35-19-15(39)10-32-24(44)20(19)36-27/h13-16,19-23,25,39,42-43H,2-11,28-29H2,1H3,(H2,30,45)(H,31,40)(H,32,44)(H,33,38)(H,34,41)(H2,35,36,37)/t13-,14-,15+,16+,19+,20-,21+,22-,23-,25+/m0/s1	WJRALRAIXBIBCJ-IVVRDDJBSA-N	CC(=O)N[C@@H](CCCNC(=O)C[C@H](CCCN)N)CC(=O)N[C@@H]1[C@@H]([C@H]([C@H](O[C@H]1NC2=N[C@H]3[C@H](N2)[C@@H](CNC3=O)O)COC(=O)N)O)O	239	219	Bacterium	Streptomyces	sp. I08A 1776	Gan, Maoluo; Zheng, Xudong; Liu, Yufeng; Guan, Yan; Xiao, Chunling	2012	19	22	6151-6154	10.1016/j.bmcl.2012.08.003	22939698	Three new 12-carbamoylated streptothricins from Streptomyces sp. I08A 1776	article	Bioorganic and Medicinal Chemistry Letters	[]	[]	[]	[]	[]	[]	n/a	https://www.npatlas.org/explore/compounds/NPA002076
		348	NPA002089	2089	Maridomycin III	C41H67NO16	829.978	829.446	830.453	852.435	InChI=1S/C41H67NO16/c1-11-30(45)55-29-19-32(47)51-22(4)18-28-27(54-28)14-13-26(44)21(3)17-25(15-16-43)37(38(29)50-10)58-40-35(48)34(42(8)9)36(23(5)53-40)57-33-20-41(7,49)39(24(6)52-33)56-31(46)12-2/h13-14,16,21-29,33-40,44,48-49H,11-12,15,17-20H2,1-10H3/b14-13+	FFXJTOKFQATYBI-BUHFOSPRSA-N	CCC(=O)OC1CC(=O)OC(CC2C(O2)/C=C/C(C(CC(C(C1OC)OC3C(C(C(C(O3)C)OC4CC(C(C(O4)C)OC(=O)CC)(C)O)N(C)C)O)CC=O)C)O)C	307	279	Bacterium	Streptomyces	hygroscopicus No. B-5050	Muroi, M; Izawa, M; Asai, M; Kishi, T; Mizuno, K	1973	4	26	199	10.7164/antibiotics.26.199	4782048	Maridomycin, a new macrolide antibiotic. II. Isolation and characterization	article	Journal of Antibiotics	[]	[]	[]	[]	[]	[]	NP0021455	https://www.npatlas.org/explore/compounds/NPA002089
		349	NPA002090	2090	Selma-4(14),7(1 I)-dlene-9-01 (I)	C15H24O	220.356	220.183	221.19	243.172	InChI=1S/C15H24O/c1-10(2)12-8-13-11(3)6-5-7-15(13,4)14(16)9-12/h13-14,16H,3,5-9H2,1-2,4H3	KIWHFBIBAJSYHN-UHFFFAOYSA-N	CC(=C1CC2C(=C)CCCC2(C(C1)O)C)C	1284	1083	Bacterium	Streptomyces	iMRU 3535	Gerber, Nancy N.	1972	1	11	385-388	10.1016/s0031-9422(00)90019-0	n/a	Sesquiterpenoids from actinomycetes	article	Phytochemistry	[]	[]	[]	[]	[]	[]	NP0160599	https://www.npatlas.org/explore/compounds/NPA002090
		350	NPA002091	2091	Tumescenamide A	C37H57N5O8	699.89	699.421	700.428	722.41	InChI=1S/C37H57N5O8/c1-10-12-22(7)18-23(8)32(44)42-31-24(9)50-37(49)27(11-2)38-33(45)29(19-25-13-15-26(43)16-14-25)40-35(47)30(21(5)6)41-34(46)28(17-20(3)4)39-36(31)48/h11,13-16,20-24,28-31,43H,10,12,17-19H2,1-9H3,(H,38,45)(H,39,48)(H,40,47)(H,41,46)(H,42,44)/b27-11-/t22?,23?,24-,28-,29+,30-,31-/m1/s1	CUJBKWCXRLZJMY-HEQBRSJSSA-N	CCCC(C)CC(C)C(=O)N[C@@H]1[C@H](OC(=O)/C(=C/C)/NC(=O)[C@@H](NC(=O)[C@H](NC(=O)[C@H](NC1=O)CC(C)C)C(C)C)CC2=CC=C(C=C2)O)C	987	851	Bacterium	Streptomyces	tumescens YM23-260	Motohashi, Keiichiro; Toda, Takashi; Sue, Masayuki; Furihata, Kazuo; Shizuri, Yoshikazu; Matsuo, Yoshihide; Kasai, Hiroaki; Shin-Ya, Kazuo; Takagi, Motoki; Izumikawa, Miho; Horikawa, Yukio; Seto, Haruo	2010	9	63	549-552	10.1038/ja.2010.73	20606694	Isolation and structure elucidation of tumescenamides A and B, two peptides produced by Streptomyces tumescens YM23-260	article	Journal of Antibiotics	[]	[]	[]	[]	['CCMSLIB00000577529%tumescenamide_A_21850_dereplictor_pv_1.85648e-31%3']	[]	NP0009338	https://www.npatlas.org/explore/compounds/NPA002091
		351	NPA002095	2095	10-Methyldodecan-4-olide	C13H24O2	212.333	212.178	213.185	235.167	InChI=1S/C13H24O2/c1-3-11(2)7-5-4-6-8-12-9-10-13(14)15-12/h11-12H,3-10H2,1-2H3	PVESYPDFVMTIBG-UHFFFAOYSA-N	CCC(C)CCCCCC1CCC(=O)O1	16	16	Bacterium	Streptomyces	sp. strain GWS-BW-H5	Dickschat, Jeroen S.; Martens, Torben; Brinkhoff, Thorsten; Simon, Meinhard; Schulz, Stefan	2005	7	2	837-865	10.1002/cbdv.200590062	17193176	Volatiles Released by aStreptomyces Species Isolated from the North Sea	article	Chemistry and Biodiversity	[]	[]	[]	[]	[]	[]	NP0006783	https://www.npatlas.org/explore/compounds/NPA002095
		352	NPA002100	2100	A-90289 A	C53H87N5O25S	1226.36	1225.54	1226.55	1248.53	InChI=1S/C53H87N5O25S/c1-9-10-11-12-13-14-15-16-17-18-19-20-30(77-34(60)23-28(2)24-35(61)80-52-47(75-8)46(74-7)42(73-6)29(3)76-52)25-36(62)78-32-27-56(4)38(48(66)57(5)37(32)50(67)68)43(82-51-40(64)39(63)31(26-54)79-51)44-41(65)45(83-84(70,71)72)49(81-44)58-22-21-33(59)55-53(58)69/h21-22,28-32,37-47,49,51-52,63-65H,9-20,23-27,54H2,1-8H3,(H,67,68)(H,55,59,69)(H,70,71,72)	QEIIFQMHVIQJFR-UHFFFAOYSA-N	CCCCCCCCCCCCCC(CC(=O)OC1CN(C(C(=O)N(C1C(=O)O)C)C(C2C(C(C(O2)N3C=CC(=O)NC3=O)OS(=O)(=O)O)O)OC4C(C(C(O4)CN)O)O)C)OC(=O)CC(C)CC(=O)OC5C(C(C(C(O5)C)OC)OC)OC	315	286	Bacterium	Streptomyces	sp. SANK 60405	Fujita, Yoko; Kizuka, Masaaki; Funabashi, Masanori; Ogawa, Yasumasa; Ishikawa, Tomio; Nonaka, Koichi; Takatsu, Toshio	2011	7	64	495-501	10.1038/ja.2011.38	21587261	A-90289 A and B, new inhibitors of bacterial translocase I, produced by Streptomyces sp. SANK 60405	article	Journal of Antibiotics	[]	[]	[]	['BGC0000872']	[]	[]	NP0010037	https://www.npatlas.org/explore/compounds/NPA002100
		353	NPA002108	2108	Kapurimycin A2	C26H24O9	480.469	480.142	481.149	503.131	InChI=1S/C26H24O9/c1-4-18-26(3,35-18)19-10-16(29)21-13(9-20(30)31)7-12-8-14-17(33-11(2)27)6-5-15(28)23(14)24(32)22(12)25(21)34-19/h7-8,10,17-18,32H,4-6,9H2,1-3H3,(H,30,31)	OBQDKVJMMATTQP-UHFFFAOYSA-N	CCC1C(O1)(C)C2=CC(=O)C3=C(O2)C4=C(C5=C(C=C4C=C3CC(=O)O)C(CCC5=O)OC(=O)C)O	876	757	Bacterium	Streptomyces	sp.	Yoshida; Hara; Saitoh; Sano	1990	12	43	1519-1523	10.7164/antibiotics.43.1519	2276971	The kapurimycins, new antitumor antibiotics produced by Streptomyces. Physico-chemical properties and structure determination	article	Journal of Antibiotics	[]	[]	[]	[]	[]	[]	NP0010950	https://www.npatlas.org/explore/compounds/NPA002108
		354	NPA002113	2113	N-salicyloyl-2-aminopropan-1,3-diol	C10H13NO4	211.217	211.084	212.092	234.074	InChI=1S/C10H13NO4/c12-5-7(6-13)11-10(15)8-3-1-2-4-9(8)14/h1-4,7,12-14H,5-6H2,(H,11,15)	DQQQQCYBNYTEEO-UHFFFAOYSA-N	C1=CC=C(C(=C1)C(=O)NC(CO)CO)O	34	33	Bacterium	Streptomyces	hygroscopicus	Shamim Hossain; Aslam Hossain; Mukhlesur Rahman; Mojid Mondol; Bhuiyan; Gray, Alexander I.; Flores, Maria E.; Rashid, Mohammad A.	2004	14	65	2147-2151	10.1016/j.phytochem.2004.06.010	15279987	Amides from the fungus Streptomyces hygroscopicus and their antimicrobial activity	article	Phytochemistry	[]	[]	[]	[]	[]	[]	NP0005450	https://www.npatlas.org/explore/compounds/NPA002113
		355	NPA002114	2114	Salinamide C	C52H73N7O14	1020.19	1019.52	1020.53	1042.51	InChI=1S/C52H73N7O14/c1-12-29(5)19-24-39(61)53-26-40(62)72-27-37-52(70)73-33(9)43(57-46(64)31(7)45(63)28(3)4)50(68)55-41(30(6)13-2)48(66)58-44(35-20-22-36(71-11)23-21-35)51(69)59(10)38(25-34-17-15-14-16-18-34)47(65)56-42(32(8)60)49(67)54-37/h12,14-24,28,30-33,37-38,41-45,60,63H,13,25-27H2,1-11H3,(H,53,61)(H,54,67)(H,55,68)(H,56,65)(H,57,64)(H,58,66)/b24-19+,29-12+/t30-,31+,32+,33+,37-,38-,41+,42+…	HVTYOEKGTBJUJS-LGQNIYRXSA-N	CC[C@H](C)[C@@H]1C(=O)N[C@H](C(=O)N([C@H](C(=O)N[C@@H](C(=O)N[C@H](C(=O)O[C@@H]([C@@H](C(=O)N1)NC(=O)[C@H](C)[C@@H](C(C)C)O)C)COC(=O)CNC(=O)/C=C/C(=C/C)/C)[C@@H](C)O)CC2=CC=CC=C2)C)C3=CC=C(C=C3)OC	950	818	Bacterium	Streptomyces	sp. CNB-091	Moore, Bradley S.; Trischman, Jacqueline A.; Seng, Dieter; Kho, David; Jensen, Paul R.; Fenical, William	1999	4	64	1145-1150	10.1021/jo9814391	n/a	Salinamides, Antiinflammatory Depsipeptides from a Marine Streptomycete	article	Journal of Organic Chemistry	[]	[]	[]	['BGC0001230']	[]	[]	n/a	https://www.npatlas.org/explore/compounds/NPA002114
		356	NPA002118	2118	Grecoketide A	C24H28O10	476.478	476.168	477.175	499.157	InChI=1S/C24H28O10/c1-10-15(25)5-8-19(33-10)34-16-6-7-17(32-11(16)2)12-3-4-13-20(21(12)28)22(29)14(9-18(26)27)24(31)23(13)30/h3-4,10-11,15-17,19,25,28,31H,5-9H2,1-2H3,(H,26,27)/t10?,11-,15?,16?,17?,19?/m0/s1	BMYQPCITONWHIF-RHZPDHEESA-N	CC1OC(OC2CCC(C3=C(O)C4=C(C=C3)C(=O)C(O)=C(CC(=O)O)C4=O)O[C@H]2C)CCC1O	46	11	Bacterium	Streptomyces	sp. AK 671	Paululat, Thomas; Katsifas, Efstathios A.; Karagouni, Amalia D.; Fiedler, Hans-Peter	2008	31	2008	5283-5288	10.1002/ejoc.200800676	n/a	Grecoketides A and B: New Naphthoquinones fromStreptomycessp. Acta 1362.	article	European Journal of Organic Chemistry	[]	[]	[]	[]	[]	[]	n/a	https://www.npatlas.org/explore/compounds/NPA002118
		357	NPA002127	2127	Arenaric acid	C41H68O15	800.98	800.456	801.463	823.445	InChI=1S/C41H68O15/c1-20(25(6)42)17-21(2)33(43)29-14-13-27(52-29)28-15-16-31(53-28)39(8)36(50-11)24(5)41(56-39)22(3)30(48-9)18-26(54-41)19-32-38(7,51-12)35(49-10)23(4)40(47,55-32)34(44)37(45)46/h17,21-24,26-36,43-44,47H,13-16,18-19H2,1-12H3,(H,45,46)/b20-17+/t21-,22+,23-,24+,26-,27+,28-,29+,30+,31+,32-,33-,34-,35-,36+,38-,39+,40-,41-/m0/s1	QONCEXQYFKDJCY-HTJGIZBOSA-N	C[C@@H]1[C@@H](C[C@H](O[C@@]12[C@@H]([C@H]([C@@](O2)(C)[C@H]3CC[C@H](O3)[C@H]4CC[C@@H](O4)[C@H]([C@@H](C)/C=C(\C)/C(=O)C)O)OC)C)C[C@H]5[C@]([C@H]([C@@H]([C@](O5)([C@H](C(=O)O)O)O)C)OC)(C)OC)OC	1296	1092	Bacterium	Streptomyces	sp.	Cheng, Xing C.; Jensen, Paul R.; Fenical, William	1999	4	62	605-607	10.1021/np9801357	10217719	Arenaric acid, a new pentacyclic polyether produced by a marine bacterium (Actinomycetales)	article	Journal of Natural Products	[]	[]	[]	[]	['CCMSLIB00010128813%Arenaric acid%3', 'CCMSLIB00010129496%Arenaric acid%3', 'CCMSLIB00011427197%Arenaric acid%3']	[]	NP0001612	https://www.npatlas.org/explore/compounds/NPA002127
		358	NPA002128	2128	Neothramycin A	C13H14N2O4	262.265	262.095	263.103	285.085	InChI=1S/C13H14N2O4/c1-19-11-4-8-9(5-10(11)16)14-6-7-2-3-12(17)15(7)13(8)18/h4-7,12,16-17H,2-3H2,1H3/t7-,12-/m0/s1	FXMOIYLVKOALHC-MADCSZMMSA-N	COC1=C(C=C2C(=C1)C(=O)N3[C@@H](CC[C@@H]3O)C=N2)O	1297	1093	Bacterium	Streptomyces	no. MC916-C4	Takeuchi, Tomio; MIYAMOTO, MASASHI; ISHIZUKA, MASAAKI; NAGANAWA, HIROSHI; KONDO, SHINICHI; HAMADA, MASA; UMEZAWA, HAMAO	1976	1	29	93-96	10.7164/antibiotics.29.93	931797	Neothramycins A and B, new antitumor antibiotics	article	Journal of Antibiotics	[]	[]	[]	[]	[]	[]	n/a	https://www.npatlas.org/explore/compounds/NPA002128
		359	NPA002133	2133	16-methyloxazolomycin	C36H51N3O9	669.816	669.362	670.37	692.352	InChI=1S/C36H51N3O9/c1-23(16-12-9-10-13-17-27-21-37-22-47-27)30(41)34(5,6)32(43)38-19-15-11-14-18-28(40)24(2)20-29(46-8)36(45)25(3)31(42)39(7)35(36)26(4)48-33(35)44/h9-16,18,21-22,24-26,28-30,40-41,45H,17,19-20H2,1-8H3,(H,38,43)/b12-9-,13-10+,15-11+,18-14+,23-16-/t24-,25+,26-,28+,29+,30-,35-,36-/m1/s1	CTNVFWQLXPTQNQ-YTCINQMCSA-N	C[C@H]1C(=O)N([C@]2([C@@]1([C@H](C[C@@H](C)[C@H](/C=C/C=C/CNC(=O)C(C)(C)[C@@H](/C(=C\C=C/C=C/CC3=CN=CO3)/C)O)O)OC)O)[C@H](OC2=O)C)C	35	34	Bacterium	Streptomyces	sp.	Ryu, Geonseek; Hwang, Seungjin; Kim, Si-Kwan	1997	12	50	1064-1066	10.7164/antibiotics.50.1064	9510916	16-methyloxazolomycin, a new antimicrobial and cytotoxic substance produced by a Streptomyces sp	article	Journal of Antibiotics	[]	[]	[]	[]	[]	[]	NP0023627	https://www.npatlas.org/explore/compounds/NPA002133
		360	NPA002139	2139	Not named	C26H26O9	482.485	482.158	483.165	505.147	InChI=1S/C26H26O9/c1-10-7-12-9-14(27)19-20(22(29)13-5-4-6-15(33-3)18(13)23(19)30)17(12)16(8-10)35-26-25(32)24(31)21(28)11(2)34-26/h4-9,11,21-22,24-29,31-32H,1-3H3/t11-,21-,22?,24+,25+,26-/m0/s1	RZMPVILSPGQMIZ-YYTCSLPCSA-N	C[C@H]1[C@@H]([C@H]([C@H]([C@@H](O1)OC2=C3C(=CC(=C2)C)C=C(C4=C3C(C5=C(C4=O)C(=CC=C5)OC)O)O)O)O)O	46	11	Bacterium	Streptomyces	sp. CB01913	Ma, Ming; Rateb, Mostafa E.; Teng, Qihui; Yang, Dong; Rudolf, Jeffrey D.; Zhu, Xiangcheng; Huang, Yong; Zhao, Li-Xing; Jiang, Yi; Li, Xiuling; Rader, Christoph; Duan, Yanwen; Shen, Ben	2015	10	78	2471-2480	10.1021/acs.jnatprod.5b00601	26335269	Angucyclines and Angucyclinones from Streptomyces sp. CB01913 Featuring C-Ring Cleavage and Expansion	article	Journal of Natural Products	[]	[]	[]	[]	[]	[]	NP0163611	https://www.npatlas.org/explore/compounds/NPA002139
		361	NPA002142	2142	Misakimycin	C13H12O5	248.234	248.069	249.076	271.058	InChI=1S/C13H12O5/c1-6-9(17-2)4-7-11(12(6)15)8(14)5-10(18-3)13(7)16/h4-5,15H,1-3H3	GWPDLTIZFFIWSZ-UHFFFAOYSA-N	CC1=C(C=C2C(=C1O)C(=O)C=C(C2=O)OC)OC	46	11	Bacterium	Streptomyces	misakiensis	Imai, S; Fujioka, K; Furihata, K; Furihata, K; Seto, H	1993	8	46	1323-1325	10.7164/anitibiotics.46.1323	8407599	Studies on cell growth stimulating substances of low molecular weight. Part 4. Misakimycin, a mammalian cell growth stimulating substance produced by Streptomyces misakiensis	article	Journal of Antibiotics	[]	[]	[]	[]	[]	[]	NP0022925	https://www.npatlas.org/explore/compounds/NPA002142
		362	NPA002143	2143	Aestivophoenin B	C36H40N2O7	612.723	612.284	613.291	635.273	InChI=1S/C36H40N2O7/c1-20(2)14-15-24-18-25(32(40)23-10-7-6-8-11-23)19-28-29(24)37-30-26(12-9-13-27(30)38(28)17-16-21(3)4)35(43)45-36-34(42)33(41)31(39)22(5)44-36/h6-14,16,18-19,22,31,33-34,36-37,39,41-42H,15,17H2,1-5H3/t22-,31?,33?,34?,36-/m0/s1	ISXDPWVSFUTKTJ-AGYZWGANSA-N	C[C@H]1C(C(C([C@@H](O1)OC(=O)C2=C3C(=CC=C2)N(C4=CC(=CC(=C4N3)CC=C(C)C)C(=O)C5=CC=CC=C5)CC=C(C)C)O)O)O	46	11	Bacterium	Streptomyces	purpeofuscus	SHIN-YA, KAZUO; SHIMIZU, SHINTARO; KUNIGAMI, TOSHIHIRO; FURIHATA, KAZUO; HAYAKAWA, YOICHI; SETO, HARUO	1995	11	48	1378-1381	10.7164/antibiotics.48.1378	8557589	Novel Neuronal Cell Protecting Substances, Aestivophoenins A and B, Produced by Streptomyces purpeofuscus	article	Journal of Antibiotics	[]	[]	[]	[]	[]	[]	NP0023035	https://www.npatlas.org/explore/compounds/NPA002143
		363	NPA002144	2144	Resormycin	C21H31ClN4O7	486.953	486.188	487.195	509.177	InChI=1S/C21H31ClN4O7/c1-21(2,33)18(26-16(29)10-12(24)5-3-4-6-23)19(30)25-13(20(31)32)7-11-8-14(27)17(22)15(28)9-11/h7-9,12,18,27-28,33H,3-6,10,23-24H2,1-2H3,(H,25,30)(H,26,29)(H,31,32)/b13-7-/t12-,18+/m0/s1	LGIARSLOMQCKGX-SMOPJJOVSA-N	CC(C)([C@@H](C(=O)N/C(=C\C1=CC(=C(C(=C1)O)Cl)O)/C(=O)O)NC(=O)C[C@H](CCCCN)N)O	1303	1097	Bacterium	Streptomyces	platensis MJ953-SF5	Igarashi, Masayuki; Kinoshita, Naoko; Ikeda, Takako; Kameda, May; Hamada, Masa; Takeuchi, Tomio	1997	12	50	1020-1025	10.7164/antibiotics.50.1020	9510908	Resormycin, a novel herbicidal and antifungal antibiotic produced by a strain of Streptomyces platensis. I. Taxonomy, production, isolation and biological properties	article	Journal of Antibiotics	[]	[]	[]	[]	[]	[]	NP0023624	https://www.npatlas.org/explore/compounds/NPA002144
		364	NPA002151	2151	Azolemycin B	C31H39N7O8S	669.761	669.258	670.265	692.247	InChI=1S/C31H39N7O8S/c1-10-15(6)22(31(41)43-9)35-26(40)23-16(7)45-28(36-23)19-12-47-30(33-19)24-17(8)46-27(37-24)18-11-44-29(32-18)21(14(4)5)34-25(39)20(38-42)13(2)3/h11-15,21-22,42H,10H2,1-9H3,(H,34,39)(H,35,40)/b38-20+/t15-,21-,22-/m0/s1	OGPVNMCZOXNJEF-JIXNLBNFSA-N	CC[C@H](C)[C@@H](C(=O)OC)NC(=O)C1=C(OC(=N1)C2=CSC(=N2)C3=C(OC(=N3)C4=COC(=N4)[C@H](C(C)C)NC(=O)/C(=N/O)/C(C)C)C)C	1309	1103	Bacterium	Streptomyces	sp. FXJ1.264	Liu, Ning; Song, Lijiang; Liu, Minghao; Shang, Fei; Anderson, Zoe; Fox, David J; Challis, Gregory L; Huang, Ying	2016	1	7	482	10.1039/c5sc03021h	28791101	Unique post-translational oxime formation in the biosynthesis of the azolemycin complex of novel ribosomal peptides from Streptomyces sp. FXJ1.264	article	Chemical Science	[]	[]	[]	['BGC0002584']	[]	[]	NP0016853	https://www.npatlas.org/explore/compounds/NPA002151
		365	NPA002153	2153	(+)-caryolan-1-ol	C15H26O	222.372	222.198	223.206	245.188	InChI=1S/C15H26O/c1-13(2)9-12-11(13)5-8-14(3)6-4-7-15(12,16)10-14/h11-12,16H,4-10H2,1-3H3/t11-,12+,14+,15-/m0/s1	FUQAYSQLAOJBBC-MXYBEHONSA-N	C[C@]12CCC[C@](C1)([C@@H]3CC([C@H]3CC2)(C)C)O	1311	28	Bacterium	Streptomyces	griseus	Nakano, Chiaki; Horinouchi, Sueharu; Ohnishi, Yasuo	2011	32	286	27980-27987	10.1074/jbc.m111.265652	21693706	Characterization of a novel sesquiterpene cyclase involved in (+)-caryolan-1-ol biosynthesis in Streptomyces griseus	article	Journal of Biological Chemistry	[]	[]	[]	[]	['CCMSLIB00004702094%3%Beta-Caryophyllene&Alcohol', 'CCMSLIB00004702080%3%Beta-Caryophyllene&Alcohol', 'CCMSLIB00004702081%3%Beta-Caryophyllene&Alcohol', 'CCMSLIB00004702082%3%Beta-Caryophyllene&Alcohol', 'CCMSLIB00004702083%3%Beta-Caryophyllene&Alcohol', 'CCMSLIB00004702084%3%Beta-Caryophyllene&Alcohol', 'CCMSLIB00004702085%3%Beta-Caryophyllene&Alcohol', 'CCMSLIB00004702086%3%Beta-Caryophyllene&…	[]	NP0010140	https://www.npatlas.org/explore/compounds/NPA002153
		366	NPA002159	2159	Solphenazine E	C20H20N2O7	400.387	400.127	401.134	423.116	InChI=1S/C20H20N2O7/c1-9-16(23)17(24)18(25)20(28-9)29-13-8-4-7-12-15(13)22-11-6-3-5-10(14(11)21-12)19(26)27-2/h3-9,16-18,20,23-25H,1-2H3/t9-,16-,17+,18+,20-/m0/s1	DQMHWXICIWIMRA-WZHKTHIMSA-N	C[C@H]1[C@@H]([C@H]([C@H]([C@@H](O1)OC2=CC=CC3=NC4=C(C=CC=C4N=C32)C(=O)OC)O)O)O	46	11	Bacterium	Streptomyces	sp. strain DL-93	Rusman, Yudi; Oppegard, Lisa M.; Hiasa, Hiroshi; Gelbmann, Christopher; Salomon, Christine E.	2013	1	76	91-96	10.1021/np3007606	23317013	Solphenazines A-F, glycosylated phenazines from Streptomyces sp. strain DL-93	article	Journal of Natural Products	[]	[]	[]	[]	[]	[]	n/a	https://www.npatlas.org/explore/compounds/NPA002159
		367	NPA002164	2164	VM48130	C38H54O10	670.84	670.372	671.379	693.361	InChI=1S/C38H54O10/c1-9-23(6)31-25(8)32(46-35(41)20(2)3)33(40)37(48-31)18-28-17-27(47-37)14-13-22(5)15-21(4)11-10-12-26-19-44-34-30(39)24(7)16-29(36(42)45-28)38(26,34)43/h9-13,16,20-21,25,27-34,39-40,43H,14-15,17-19H2,1-8H3/b11-10+,22-13+,23-9+,26-12+/t21-,25+,27+,28-,29-,30+,31+,32-,33+,34?,37-,38+/m0/s1	BRUOADCBAUEUIC-MLYFKYPGSA-N	C/C=C(\C)/[C@@H]1[C@H]([C@@H]([C@H]([C@@]2(O1)C[C@@H]3C[C@H](O2)C/C=C(/C[C@H](/C=C/C=C/4\COC5[C@@]4([C@@H](C=C([C@H]5O)C)C(=O)O3)O)C)\C)O)OC(=O)C(C)C)C	242	222	Bacterium	Streptomyces	sp. E225	Baker, Geoff H.; Blanchflower, Simon E.; Dorgan, Roderick J. J.; Everett, Jeremy R.; Manger, Brian R.; Reading, Christopher R.; Readshaw, Simon A.; Shelley, Peter	1996	3	49	272-280	10.7164/antibiotics.49.272	8626244	Further novel milbemycin antibiotics from Streptomyces sp. E225 fermentation, isolation and structure elucidation	article	Journal of Antibiotics	[]	[]	[]	[]	[]	[]	NP0023118	https://www.npatlas.org/explore/compounds/NPA002164
		368	NPA002165	2165	Platensimycin A3	C24H27NO8	457.479	457.174	458.181	480.163	InChI=1S/C24H27NO8/c1-21(7-6-16(28)25-17-13(26)4-3-12(18(17)29)20(30)31)15(27)5-8-23-10-22(2)24(32,11-23)9-14(33-22)19(21)23/h3-5,8,14,19,26,29,32H,6-7,9-11H2,1-2H3,(H,25,28)(H,30,31)/t14-,19?,21+,22-,23+,24-/m0/s1	ILKMEZLYLINVRK-GCANHJISSA-N	C[C@]12C[C@]34C[C@]1(C[C@@H](C3[C@](C(=O)C=C4)(C)CCC(=O)NC5=C(C=CC(=C5O)C(=O)O)O)O2)O	112	106	Bacterium	Streptomyces	platensis strain MA7327	Zhang, Chaowei; Ondeyka, John; Herath, Kithsiri; Jayasuriya, Hiranthi; Guan, Ziqiang; Zink, Deborah L.; Dietrich, Lisa; Burgess, Bruce; Ha, Sookhee N.; Wang, Jun; Singh, Sheo B.	2011	3	74	329-340	10.1021/np100635f	21214253	Platensimycin and Platencin Congeners from Streptomyces platensis	article	Journal of Natural Products	[]	[]	[]	[]	[]	[]	NP0009695	https://www.npatlas.org/explore/compounds/NPA002165
		369	NPA002171	2171	Bafilomycin B1	C44H65NO13	815.998	815.446	816.453	838.435	InChI=1S/C44H65NO13/c1-23(2)41-28(7)35(56-37(49)18-17-36(48)45-38-31(46)15-16-32(38)47)22-44(53,58-41)30(9)40(51)29(8)42-33(54-10)14-12-13-24(3)19-26(5)39(50)27(6)20-25(4)21-34(55-11)43(52)57-42/h12-14,17-18,20-21,23,26-30,33,35,39-42,46,50-51,53H,15-16,19,22H2,1-11H3,(H,45,48)/b14-12+,18-17+,24-13+,25-20+,34-21-	KFUFLYSBMNNJTF-UNPKUBMASA-N	CC1C/C(=C/C=C/C(C(OC(=O)/C(=C/C(=C/C(C1O)C)/C)/OC)C(C)C(C(C)C2(CC(C(C(O2)C(C)C)C)OC(=O)/C=C/C(=O)NC3=C(CCC3=O)O)O)O)OC)/C	664	590	Bacterium	Streptomyces	griseus ssp. sulphurus	Werner, Gerhard; Hagenmaier, Hanspaul; Albert, Klaus; Kohlshorn, Heinz; Drautz, Hannelore	1983	47	24	5193-5196	10.1016/s0040-4039(00)88394-x	n/a	THE STRUCTURE OF THE BAFILOMYCINS, A NEW GROUP OF MACROLIDE ANTIBIOTICS	article	Tetrahedron Letters	[]	[]	[]	['BGC0000028']	[]	[]	n/a	https://www.npatlas.org/explore/compounds/NPA002171
		370	NPA002176	2176	Panosialin B	C21H36O8S2	480.645	480.185	481.192	503.174	InChI=1S/C21H36O8S2/c1-2-3-4-5-6-7-8-9-10-11-12-13-14-15-19-16-20(28-30(22,23)24)18-21(17-19)29-31(25,26)27/h16-18H,2-15H2,1H3,(H,22,23,24)(H,25,26,27)	USQVRFZEIYYKND-UHFFFAOYSA-N	CCCCCCCCCCCCCCCC1=CC(=CC(=C1)OS(=O)(=O)O)OS(=O)(=O)O	46	11	Bacterium	Streptomyces	sp.	AOYAGI, TAKAAKI; YAGISAWA, MORIMASA; KUMAGAI, MICHIKO; HAMADA, MASA; SUHARA, YASUJI; OKAMI, YOSHIRO; TAKEUCKI, TOMIOL; UMEZAWA, HAMAO;	1971	12	24	860-869	10.7164/antibiotics.24.860	5140534	AN ENZYME INHIBITOR, PANOSIALIN, PRODUCED BY STREPTOMYCES I. BIOLOGICAL ACTIVITY, ISOLATION AND CHARACTERIZATION OF PANOSIALIN	article	Journal of Antibiotics	[]	[]	[]	[]	[]	[]	NP0021558	https://www.npatlas.org/explore/compounds/NPA002176
		371	NPA002184	2184	Luminacin H	C25H36O8	464.555	464.241	465.248	487.23	InChI=1S/C25H36O8/c1-6-8-15(17-11-18(27)25(24(31)32-17)19(7-2)33-25)22(29)16-10-14(9-12(3)4)21(28)20(13(5)26)23(16)30/h10,12,15,17-19,24,27-28,30-31H,6-9,11H2,1-5H3/t15?,17?,18-,19+,24-,25?/m1/s1	LIQGTIOZHQFVPU-JCHJKFNOSA-N	CCCC(C1C[C@H](C2([C@@H](O2)CC)[C@@H](O1)O)O)C(=O)C3=CC(=C(C(=C3O)C(=O)C)O)CC(C)C	188	176	Bacterium	Streptomyces	sp. Mer-VD1207	Naruse, Nobuaki; Kageyama-Kawase, Rena; Funahashi, Yasuhiro; Wakabayashi, Toshiaki; Watanabe, Yoshio; Sameshima, Tomohiro; Dobashi, Kazuyuki	2000	6	53	579-590	10.7164/antibiotics.53.579	10966073	Luminacins: A family of capillary tube formation inhibitors from Streptomyces sp	article	Journal of Antibiotics	[]	[]	[]	[]	[]	[]	NP0003407	https://www.npatlas.org/explore/compounds/NPA002184
		372	NPA002188	2188	Mycemycin D	C15H11ClN2O3	302.717	302.046	303.053	325.035	InChI=1S/C15H11ClN2O3/c1-7-10(16)6-9(14(17)19)12-13(7)21-11-5-3-2-4-8(11)15(20)18-12/h2-6H,1H3,(H2,17,19)(H,18,20)	JBVYLYVZPKFOTN-UHFFFAOYSA-N	CC1=C(C=C(C2=C1OC3=CC=CC=C3C(=O)N2)C(=O)N)Cl	1327	1119	Bacterium	Streptomyces	sp. FXJ1.235	Liu, Ning; Song, Fangying; Shang, Fei; Huang, Ying	2015	10	13	6247-6258	10.3390/md13106247	26437421	Mycemycins A-E, new dibenzoxazepinones isolated from two different streptomycetes	article	Marine Drugs	[]	[]	[]	['BGC0001676']	[]	[]	NP0014774	https://www.npatlas.org/explore/compounds/NPA002188
		373	NPA002193	2193	NP25301	C11H11NO4	221.212	221.069	222.076	244.058	InChI=1S/C11H11NO4/c1-7(11(14)15-2)16-9-5-3-4-8(6-9)10(12)13/h3-6H,1H2,2H3,(H2,12,13)	NWVNXMJELXTRME-UHFFFAOYSA-N	COC(=O)C(=C)OC1=CC=CC(=C1)C(=O)N	1329	1121	Bacterium	Streptomyces	sp. UMA-044	Zhang, Qinglin; Schrader, Kevin K.; Elsohly, Hala N.; Takamatsu, Satoshi	2003	8	56	673-681	10.7164/antibiotics.56.673	14563155	New cell-cell adhesion inhibitors from Streptomyces sp. UMA-044	article	Journal of Antibiotics	[]	[]	[]	[]	[]	[]	NP0004916	https://www.npatlas.org/explore/compounds/NPA002193
		374	NPA002194	2194	Fumarylcarboxyamido-L-2, 3-diaminopropionyl-L-alanine	C10H16N4O5	272.261	272.112	273.119	295.101	InChI=1S/C10H16N4O5/c1-5(10(18)19)14-9(17)6(11)4-13-8(16)3-2-7(12)15/h2-3,5-6H,4,11H2,1H3,(H2,12,15)(H,13,16)(H,14,17)(H,18,19)/b3-2+/t5-,6-/m0/s1	XMSWOFBDXIPAAF-KXQHVCLCSA-N	C[C@@H](C(=O)O)NC(=O)[C@H](CNC(=O)/C=C/C(=O)N)N	1330	1122	Bacterium	Streptomyces	collinus	Molloy, B B; Lively, D H; Gale, R M; Gorman, M; Boeck, L D	1972	2	25	137-140	10.7164/antibiotics.25.137	4624614	A new dipeptide antibiotic from Streptomyces collinus, Lindenbein	article	Journal of Antibiotics	[]	[]	[]	[]	[]	[]	NP0021421	https://www.npatlas.org/explore/compounds/NPA002194
		375	NPA002197	2197	13-Demethoxy-13-methylascomycin	C43H69NO11	776.021	775.487	776.494	798.476	InChI=1S/C43H69NO11/c1-10-31-18-24(2)17-25(3)19-37(53-9)39-26(4)20-28(6)43(51,55-39)40(48)41(49)44-16-12-11-13-32(44)42(50)54-38(29(7)34(46)23-35(31)47)27(5)21-30-14-15-33(45)36(22-30)52-8/h18,21,25-26,28-34,36-39,45-46,51H,10-17,19-20,22-23H2,1-9H3/b24-18-,27-21+/t25-,26-,28+,29+,30-,31+,32-,33+,34-,36+,37-,38+,39-,43+/m0/s1	FMXJJPHNGGRBTC-ZFYDLYRZSA-N	CC[C@@H]1/C=C(\C[C@@H](C[C@@H]([C@@H]2[C@H](C[C@H]([C@@](O2)(C(=O)C(=O)N3CCCC[C@H]3C(=O)O[C@@H]([C@@H]([C@H](CC1=O)O)C)/C(=C/[C@@H]4CC[C@H]([C@@H](C4)OC)O)/C)O)C)C)OC)C)/C	1331	1123	Bacterium	Streptomyces	hygroscopicus	Carney, John R; Ashley, Gary W; Arslanian, Robert L; Buchannan, Greg O	2005	11	58	715-721	10.1038/ja.2005.97	16466025	Structure Elucidation of New Ascomycins Produced by Genetic Engineering	article	Journal of Antibiotics	[]	[]	[]	[]	[]	[]	NP0006210	https://www.npatlas.org/explore/compounds/NPA002197
		376	NPA002203	2203	Inubosin C	C14H11NO3	241.246	241.074	242.081	264.063	InChI=1S/C14H11NO3/c16-7-8-4-10-6-9-2-1-3-11(17)13(9)15-14(10)12(18)5-8/h1-6,16-18H,7H2	HZTVODDCPZODHQ-UHFFFAOYSA-N	C1=CC2=CC3=CC(=CC(=C3N=C2C(=C1)O)O)CO	1333	11	Bacterium	Streptomyces	sp. IFM 11440	Arai, Midori A.; Koryudzu, Kazune; Ishibashi, Masami	2015	2	78	311-314	10.1021/np5006218	25621736	Inubosins A, B, and C are acridine alkaloids isolated from a culture of Streptomyces sp. IFM 11440 with Ngn2 promoter activity	article	Journal of Natural Products	[]	[]	[]	[]	[]	[]	NP0013764	https://www.npatlas.org/explore/compounds/NPA002203
		377	NPA002218	2218	4'-Deoleandrosyl-6,8a-seco-6,8a-deoxyave	C41H62O10	714.937	714.434	715.442	737.423	InChI=1S/C41H62O10/c1-10-23(2)38-26(5)16-17-40(51-38)21-31-19-30(50-40)15-14-25(4)37(49-35-20-34(46-9)36(43)29(8)47-35)24(3)12-11-13-28(7)41(45)22-33(42)27(6)18-32(41)39(44)48-31/h11-14,16-18,23-24,26,29-38,42-43,45H,10,15,19-22H2,1-9H3/b12-11-,25-14-,28-13-	FNONCEYEEZGWOE-PIJYGZGWSA-N	CCC(C)C1C(C=CC2(O1)CC3CC(O2)C/C=C(\C(C(/C=C\C=C(/C4(CC(C(=CC4C(=O)O3)C)O)O)\C)C)OC5CC(C(C(O5)C)O)OC)/C)C	242	222	Bacterium	Streptomyces	avermitilis	PANG, CHANG-HONG; MATSUZAKI, KEIICHI; IKEDA, HARUO; TANAKA, HARUO; OMURA, SATOSHI	1995	1	48	59-66	10.7164/antibiotics.48.59	7868391	Production of 6,8a-Seco-6,8a-deoxy Derivatives of Avermectins by a Mutant Strain of Streptomyces avermitilis	article	Journal of Antibiotics	[]	[]	[]	[]	[]	[]	NP0022547	https://www.npatlas.org/explore/compounds/NPA002218
		378	NPA002222	2222	Octalin	C12H20	164.292	164.156	165.164	187.146	InChI=1S/C12H20/c1-10-6-5-9-12(2)8-4-3-7-11(10)12/h3,7,10-11H,4-6,8-9H2,1-2H3/t10-,11?,12+/m0/s1	HDVGBFCTHLFNEE-ASKATJPDSA-N	C[C@H]1CCC[C@@]2(C1C=CCC2)C	1341	1130	Bacterium	Streptomyces	avermitilis	Cane, David E; He, Xiaofei; Kobayashi, Seiji; Ōmura, Satoshi; Ikeda, Haruo	2006	8	59	471-479	10.1038/ja.2006.66	17080683	Geosmin Biosynthesis in Streptomyces avermitilis. Molecular Cloning, Expression and Mechanistic Study of the Germacradienol/Geosmin Synthase	article	Journal of Antibiotics	[]	[]	[]	[]	[]	[]	NP0006629	https://www.npatlas.org/explore/compounds/NPA002222
		379	NPA002228	2228	Actinoranone	C32H46O4	494.716	494.34	495.347	517.329	InChI=1S/C32H46O4/c1-20(9-12-25-21(2)10-14-29-31(3,4)15-8-16-32(25,29)5)17-27(34)23-11-13-26(33)30-24(23)18-22(35-6)19-28(30)36-7/h10,17-19,23,25,27,29,34H,8-9,11-16H2,1-7H3/b20-17+/t23-,25-,27+,29-,32+/m0/s1	VOPBJYDCUMJXOI-XFRWNCSNSA-N	COC1=CC2=C(C(=O)CC[C@@H]2[C@H](O)/C=C(\C)CC[C@H]2C(C)=CC[C@H]3C(C)(C)CCC[C@]23C)C(OC)=C1	1343	1132	Bacterium	Streptomyces	sp.	Nam, Sang-Jip; Kauffman, Christopher A.; Paul, Lauren A.; Jensen, Paul R.; Fenical, William	2013	21	15	5400-5403	10.1021/ol402080s	24152065	Actinoranone, a cytotoxic meroterpenoid of unprecedented structure from a marine adapted streptomyces sp	article	Organic Letters	[]	[{'reference_doi': '10.1002/chem.201700476', 'structure_smiles': 'COC1=CC2=C(C(=O)CC[C@@H]2[C@H](O)/C=C(\\C)CC[C@H]2C(C)=CC[C@H]3C(C)(C)CCC[C@]23C)C(OC)=C1'}]	['10.1002/chem.201700476', '10.1021/acs.orglett.7b01287', '10.1021/acs.joc.8b00514']	[]	[]	[]	NP0012186	https://www.npatlas.org/explore/compounds/NPA002228
		380	NPA002230	2230	Cosmomycin C	C60H88N2O21	1173.36	1172.59	1173.6	1195.58	InChI=1S/C60H88N2O21/c1-12-60(71)25-40(79-44-22-33(61(8)9)57(30(6)75-44)82-46-24-38(66)58(31(7)77-46)81-42-20-17-36(64)27(3)73-42)48-51(55(70)49-50(54(48)69)53(68)47-32(52(49)67)14-13-15-37(47)65)59(60)83-45-23-34(62(10)11)56(29(5)76-45)80-43-21-18-39(28(4)74-43)78-41-19-16-35(63)26(2)72-41/h13-15,26-31,33-36,38-46,56-59,63-66,69-71H,12,16-25H2,1-11H3/t26-,27-,28-,29-,30-,31-,33-,34-,35-,36-,38-,…	JRCMJKKALYUURJ-OVYBONNASA-N	CC[C@]1(C[C@@H](C2=C(C3=C(C(=C2[C@H]1O[C@H]4C[C@@H]([C@@H]([C@@H](O4)C)O[C@H]5CC[C@@H]([C@@H](O5)C)O[C@H]6CC[C@@H]([C@@H](O6)C)O)N(C)C)O)C(=O)C7=C(C3=O)C(=CC=C7)O)O)O[C@H]8C[C@@H]([C@@H]([C@@H](O8)C)O[C@H]9C[C@@H]([C@@H]([C@@H](O9)C)O[C@H]1CC[C@@H]([C@@H](O1)C)O)O)N(C)C)O	46	11	Bacterium	Streptomyces	cosmosus	Morioka, Hajimu; Etoh, Yuzuru; Horino, Issei; Takezawa, Misako; Ando, Toshihiko; Hirayama, Kazuo; Kano, Hideo; Shibai, Hiroshiro	1985	7	49	1951-1958	10.1271/bbb1961.49.1951	n/a	Production and isolation of cosmomycins A, B, C and D: New differentiation inducers of friend cell F5-5	article	Agricultural and Biological Chemistry	[]	[]	[]	['BGC0001558']	[]	[]	n/a	https://www.npatlas.org/explore/compounds/NPA002230
		381	NPA002245	2245	5aTHQ-9n	C18H29N	259.437	259.23	260.237	282.219	InChI=1S/C18H29N/c1-2-3-4-5-6-7-8-11-16-12-9-14-18-17(16)13-10-15-19-18/h9,12,14,19H,2-8,10-11,13,15H2,1H3	ZIASNLTUSWPFPK-UHFFFAOYSA-N	CCCCCCCCCC1=C2CCCNC2=CC=C1	563	502	Bacterium	Streptomyces	nigrescens HEK616	Sugiyama, Ryosuke; Nishimura, Shinichi; Ozaki, Taro; Asamizu, Shumpei; Onaka, Hiroyasu; Kakeya, Hideaki	2015	8	17	1918-1921	10.1021/acs.orglett.5b00607	25826296	5-Alkyl-1,2,3,4-tetrahydroquinolines, new membrane-interacting lipophilic metabolites produced by combined culture of streptomyces nigrescens and tsukamurella pulmonis	article	Organic Letters	[]	[]	[]	[]	[]	[]	NP0013944	https://www.npatlas.org/explore/compounds/NPA002245
		382	NPA002246	2246	8,2'-Demethoxy-steffimycin C	C26H28O11	516.499	516.163	517.17	539.152	InChI=1S/C26H28O11/c1-9-19(28)23(32)24(33)25(36-9)37-15-8-26(2,34)7-10-4-12-18(21(30)16(10)15)22(31)17-13(20(12)29)5-11(35-3)6-14(17)27/h4-6,9,15,19,23-25,27-28,30,32-34H,7-8H2,1-3H3/t9?,15-,19?,23?,24?,25?,26+/m0/s1	GBILMBMWCHCXLJ-WJEWAYCESA-N	CC1C(C(C(C(O1)O[C@H]2C[C@](CC3=C2C(=C4C(=C3)C(=O)C5=CC(=CC(=C5C4=O)O)OC)O)(C)O)O)O)O	46	11	Bacterium	Streptomyces	steffisburgensis	KUNNARI, TERO; TUIKKANEN, JAANA; HAUTALA, ANNE; HAKALA, JUHA; YLIHONKO, KRISTIINA; MÄNTSÄLÄ, PEKKA	1997	6	50	496-501	10.7164/antibiotics.50.496	9268006	Isolation and Characterization of 8-Demethoxy Steffimycins and Generation of 2,8-Demethoxy Steffimycins in Streptomyces steffisburgensis by the Nogalamycin Biosynthesis Genes	article	Journal of Antibiotics	[]	[]	[]	[]	[]	[]	n/a	https://www.npatlas.org/explore/compounds/NPA002246
		383	NPA002249	2249	Tautomycetin	C33H50O10	606.753	606.34	607.348	629.33	InChI=1S/C33H50O10/c1-9-24(10-2)15-25(34)14-19(4)13-18(3)11-12-26(35)21(6)28(37)16-27(36)20(5)23(8)42-30(39)17-29(38)31-22(7)32(40)43-33(31)41/h9,15,18-21,23,26-27,29,35-36,38H,1,10-14,16-17H2,2-8H3/b24-15-/t18?,19?,20?,21?,23?,26?,27?,29-/m1/s1	VAIBGAONSFVVKI-LOIRJACGSA-N	CC/C(=C\C(=O)CC(C)CC(C)CCC(C(C)C(=O)CC(C(C)C(C)OC(=O)C[C@H](C1=C(C(=O)OC1=O)C)O)O)O)/C=C	1354	1138	Bacterium	Streptomyces	griseochromogenes	CHENG, XING-CHUN; UBUKATA, MAKOTO; ISONO, KIYOSHI; 1990, ; tautomycetin, 'The structure of; antibiotic.', a dialkylmaleic anhydride; Antibiotics</i>, <i>The Journal of; 43, vol.; 7, no.; 890-896, pp.	1989	7	43	890-896	10.7164/antibiotics.43.890	2387780	The structure of tautomycetin, a dialkylmaleic anhydride antibiotic	article	Journal of Antibiotics	[]	[]	['10.2174/0929867023368818']	['BGC0000157']	[]	[]	NP0011957	https://www.npatlas.org/explore/compounds/NPA002249
		384	NPA002256	2256	5-[(5-hydroxymethyl-furan-2-yl)methoxy-methoxymethyl]-furan-2-carbaldehyde	C13H14O6	266.249	266.079	267.086	289.068	InChI=1S/C13H14O6/c1-16-13(12-5-4-10(7-15)19-12)17-8-11-3-2-9(6-14)18-11/h2-6,13,15H,7-8H2,1H3	YBTBVCHEXZQVGN-UHFFFAOYSA-N	COC(C1=CC=C(O1)CO)OCC2=CC=C(O2)C=O	1357	1140	Bacterium	Streptomyces	isolate, GW21/1313	Fotso, Serge; Maskey, Rajendra P.; Schroeder, Dirk; Ferrer, Anna S.; Gruen-Wollny, Iris; Laatsch, Hartmut	2008	9	71	1630-1633	10.1021/np800248s	18715034	Furan oligomers and β-carbolines from terrestrial streptomycetes	article	Journal of Natural Products	[]	[]	[]	[]	[]	[]	NP0007944	https://www.npatlas.org/explore/compounds/NPA002256
		385	NPA002269	2269	C-1027 chromophore-V	C43H43Cl2N3O13	880.731	879.217	880.225	902.207	InChI=1S/C43H43Cl2N3O13/c1-18-39(53)47-33-23(14-20(55-6)15-28(33)57-18)40(54)58-29-17-56-30(50)16-26(46)19-12-25(44)36(27(49)13-19)59-38-22-10-9-21(29)32(45)31(22)24-8-7-11-43(24,38)61-41-35(52)34(51)37(48(4)5)42(2,3)60-41/h7-15,26,29,34-35,37-38,41,49,51-52H,1,16-17,46H2,2-6H3,(H,47,53)/t26-,29-,34-,35+,37-,38+,41-,43+/m0/s1	LGXLUMUDRRLAQZ-KPASYSSUSA-N	CC1([C@H]([C@H]([C@H]([C@@H](O1)O[C@]23C=CC=C2C4=C5[C@H]3OC6=C(C=C(C=C6Cl)[C@H](CC(=O)OC[C@@H](C(=C4Cl)C=C5)OC(=O)C7=CC(=CC8=C7NC(=O)C(=C)O8)OC)N)O)O)O)N(C)C)C	1363	1146	Bacterium	Streptomyces	sp.	Moon, Kyuho; Ahn, Chan-Hong; Shin, Yoonho; Won, Tae Hyung; Ko, Keebeom; Lee, Sang Kook; Oh, Ki-Bong; Shin, Jongheon; Nam, Seung-Il; Oh, Dong-Chan	2014	5	12	2526-5238	10.3390/md12052526	24796308	New benzoxazine secondary metabolites from an arctic actinomycete	article	Marine Drugs	[]	[]	[]	[]	[]	[]	NP0012798	https://www.npatlas.org/explore/compounds/NPA002269
		386	NPA002270	2270	Cladoniamide E	C21H15Cl2N3O4	444.274	443.044	444.051	466.033	InChI=1S/C21H15Cl2N3O4/c1-24-20(28)21(29)19(27)15-11-7-9(22)3-5-13(11)25-16(15)17-18(30-2)12-8-10(23)4-6-14(12)26(17)21/h3-8,25,29H,1-2H3,(H,24,28)/t21-/m1/s1	YOJVEXXBEGGPCU-OAQYLSRUSA-N	CNC(=O)[C@@]1(C(=O)C2=C(C3=C(C4=C(N31)C=CC(=C4)Cl)OC)NC5=C2C=C(C=C5)Cl)O	1364	1147	Bacterium	Streptomyces	uncialis	Williams, David E; Davies, Julian; Patrick, Brian O; Bottriell, Helen; Tarling, Tamsin; Roberge, Michel; Andersen, Raymond J	2008	16	10	3501-3504	10.1021/ol801274c	18646774	Cladoniamides A-G, tryptophan-derived alkaloids produced in culture by Streptomyces uncialis	article	Organic Letters	[]	[]	[]	['BGC0001334']	[]	[]	NP0007871	https://www.npatlas.org/explore/compounds/NPA002270
		387	NPA002271	2271	Heronamide A	C29H39NO4	465.634	465.288	466.295	488.277	InChI=1S/C29H39NO4/c1-4-5-6-7-8-9-12-21-17-24(32)27-26-19(3)16-20-14-15-23(31)28(33)25(20)18(2)11-10-13-22(26)29(34)30(21)27/h6-11,13-16,20-28,31-33H,4-5,12,17H2,1-3H3/b7-6+,9-8+,13-10-,18-11+,19-16+/t20-,21-,22+,23-,24+,25-,26-,27+,28-/m1/s1	APYNVIXJDXCVNV-RAAOCQATSA-N	CCC/C=C/C=C/C[C@@H]1C[C@@H]([C@@H]2N1C(=O)[C@@H]/3[C@H]2/C(=C/[C@H]4C=C[C@H]([C@H]([C@@H]4/C(=C/C=C3)/C)O)O)/C)O	1365	1148	Bacterium	Streptomyces	sp. (CMB-M0406)	Raju, Ritesh; Piggott, Andrew M.; Conte, Melissa M.; Capon, Robert J.	2010	20	8	4682-4689	10.1039/c0ob00267d	20733977	Heronamides A - C, new polyketide macrolactams from an Australian marine-derived Streptomyces sp. A biosynthetic case for synchronized tandem electrocyclization	article	Organic & Biomolecular Chemistry	[]	[]	[]	['BGC0001349']	[]	[]	NP0009421	https://www.npatlas.org/explore/compounds/NPA002271
		388	NPA002283	2283	7-Hydroxysordaricin	C20H28O5	348.439	348.194	349.201	371.183	InChI=1S/C20H28O5/c1-11(2)14-6-12-7-19(10-22)13-4-5-17(3,25)15(13)8-18(12,9-21)20(14,19)16(23)24/h6,10-13,15,21,25H,4-5,7-9H2,1-3H3,(H,23,24)/t12?,13-,15+,17+,18?,19?,20?/m1/s1	GEHSSDSUIBHHAH-PHYDIUBJSA-N	CC(C)C1=CC2CC3(C1(C2(C[C@H]4[C@H]3CC[C@]4(C)O)CO)C(=O)O)C=O	340	307	Bacterium	Streptomyces	capreolus	Hall, R M; Dawson, M J; Jones, C A; Roberts, A D; Sidebottom, P J; Stead, P; Taylor, N L	2001	11	54	948-957	10.7164/antibiotics.54.948	11827037	The production of novel sordarin analogues by biotransformation	article	Journal of Antibiotics	[]	[]	[]	[]	[]	[]	NP0004011	https://www.npatlas.org/explore/compounds/NPA002283
		389	NPA002285	2285	Desmethylenylnocardamine	C26H46N6O9	586.687	586.333	587.34	609.322	InChI=1S/C26H46N6O9/c33-21-9-12-24(36)30(39)18-6-2-4-16-28-22(34)10-14-26(38)32(41)20-8-5-17-29-23(35)11-13-25(37)31(40)19-7-1-3-15-27-21/h39-41H,1-20H2,(H,27,33)(H,28,34)(H,29,35)	SXTGVXKFOVZYIK-UHFFFAOYSA-N	C1CCNC(=O)CCC(=O)N(CCCCNC(=O)CCC(=O)N(CCCCCNC(=O)CCC(=O)N(CC1)O)O)O	866	750	Bacterium	Streptomyces	sp.	Lee, Hyi-Seung; Hee, Jae Shin; Kyoung, Hwa Jang; Tae, Sik Kim; Oh, Ki-Bong; Shin, Jongheon	2005	4	68	623-625	10.1021/np040220g	15844966	Cyclic peptides of the nocardamine class from a marine-derived bacterium of the genus Streptomyces	article	Journal of Natural Products	[]	[]	[]	[]	['CCMSLIB00012129896%Suspect related to NCGC00180613-03!1,11,22-trihydroxy-1,6,11,16,22,27-hexazacyclodotriacontane-2,5,12,15,23,26-hexone (predicted molecular formula SIRIUS: C32H48N4O7 / BUDDY: C32H48N4O7) with delta m/z 14.016 (putative explanation: Asn->Gln substitution|Asp->Glu substitution|Gly->Ala substitution|Methylation|Ser->Thr substitution|Val->Leu/Ile substitution|chain elongation; at…	[]	NP0005839	https://www.npatlas.org/explore/compounds/NPA002285
		390	NPA002292	2292	Carbazoquinocin A	C19H21NO2	295.382	295.157	296.164	318.146	InChI=1S/C19H21NO2/c1-4-11(2)9-10-13-12(3)18(21)19(22)16-14-7-5-6-8-15(14)20-17(13)16/h5-8,11,20H,4,9-10H2,1-3H3	HRRLXMQMBJABIM-UHFFFAOYSA-N	CCC(C)CCC1=C(C(=O)C(=O)C2=C1NC3=CC=CC=C32)C	1379	1161	Bacterium	Streptomyces	violaceus 2448-SVT2	TANAKA, MASAHIRO; SHIN-YA, KAZUO; FURIHATA, KAZUO; SETO, HARUO	1995	4	48	326-328	10.7164/antibiotics.48.326	7775271	Isolation and Structural Elucidation of Antioxidative Substances, Carbazoquinocins A to F	article	Journal of Antibiotics	[]	[]	[]	[]	[]	[]	NP0022475	https://www.npatlas.org/explore/compounds/NPA002292
		391	NPA002295	2295	Grincamycin E	C49H60O17	921.002	920.383	921.39	943.372	InChI=1S/C49H60O17/c1-21-31(50)9-13-38(59-21)63-35-11-15-40(61-23(35)3)65-48-25(5)58-37(18-33(48)52)26-7-8-27-42(44(26)54)46(56)29-17-28-30(47(57)43(29)45(27)55)19-49(6,20-34(28)53)66-41-16-12-36(24(4)62-41)64-39-14-10-32(51)22(2)60-39/h7-8,17,21-25,33,35-41,48,52,54,57H,9-16,18-20H2,1-6H3/t21-,22-,23-,24-,25+,33+,35-,36-,37+,38-,39-,40-,41-,48+,49+/m0/s1	PODCUTRKQPEUAQ-YVFZMJNESA-N	C[C@H]1[C@H](CC[C@@H](O1)O[C@@H]2[C@H](O[C@H](C[C@H]2O)C3=C(C4=C(C=C3)C(=O)C5=C(C6=C(C=C5C4=O)C(=O)C[C@](C6)(C)O[C@H]7CC[C@@H]([C@@H](O7)C)O[C@H]8CCC(=O)[C@@H](O8)C)O)O)C)O[C@H]9CCC(=O)[C@@H](O9)C	46	11	Bacterium	Streptomyces	lusitanus SCSIO LR32	Huang, Hongbo; Yang, Tingting; Ren, Xiangmei; Liu, Jing; Song, Yongxiang; Sun, Aijun; Ma, Junying; Wang, Bo; Zhang, Yun; Huang, Caiguo; Zhang, Changsheng; Ju, Jianhua	2012	2	75	202-208	10.1021/np2008335	22304344	Cytotoxic angucycline class glycosides from the deep sea actinomycete Streptomyces lusitanus SCSIO LR32	article	Journal of Natural Products	[]	[]	[]	[]	[]	[]	NP0010638	https://www.npatlas.org/explore/compounds/NPA002295
		392	NPA002297	2297	Germicidin B	C10H14O3	182.219	182.094	183.102	205.083	InChI=1S/C10H14O3/c1-4-7-8(11)5-9(6(2)3)13-10(7)12/h5-6,11H,4H2,1-3H3	SZBDLUWYHDLLAG-UHFFFAOYSA-N	CCC1=C(C=C(OC1=O)C(C)C)O	11	11	Bacterium	Streptomyces	coelicolor A3	Aoki, Yuu; Matsumoto, Daisuke; Kawaide, Hiroshi; Natsume, Masahiro	2011	9	64	607-611	10.1038/ja.2011.59	21792209	Physiological role of germicidins in spore germination and hyphal elongation in Streptomyces coelicolor A3(2)	article	Journal of Antibiotics	[]	[]	[]	[]	['CCMSLIB00005724036%Germicidin B%3']	[]	NP0010214	https://www.npatlas.org/explore/compounds/NPA002297
		393	NPA002308	2308	WS-5995 A	C19H12O6	336.299	336.063	337.071	359.053	InChI=1S/C19H12O6/c1-8-6-10-14(12(7-8)24-2)15-16(21)9-4-3-5-11(20)13(9)17(22)18(15)25-19(10)23/h3-7,20H,1-2H3	LUXDHHSVJLVLPS-UHFFFAOYSA-N	CC1=CC(=C2C(=C1)C(=O)OC3=C2C(=O)C4=C(C3=O)C(=CC=C4)O)OC	1387	11	Bacterium	Streptomyces	auranticolor	Ikushima, H; Okamoto, M; Tanaka, H; Ohe, O; Kohsaka, M; Aoki, H; Imanaka, H	1980	10	33	1107-1113	10.7164/antibiotics.33.1107	7451360	New anticoccidial antibiotics, WS-5995 A and B. I. Isolation and characterization	article	Journal of Antibiotics	[]	[]	[]	[]	[]	[]	NP0022180	https://www.npatlas.org/explore/compounds/NPA002308
		394	NPA002312	2312	Gostatin	C8H10N2O5	214.177	214.059	215.066	237.048	InChI=1S/C8H10N2O5/c9-4-2-10-6(8(14)15)3(7(4)13)1-5(11)12/h4,10H,1-2,9H2,(H,11,12)(H,14,15)	UXFJYSFCCBPXED-UHFFFAOYSA-N	C1C(C(=O)C(=C(N1)C(=O)O)CC(=O)O)N	1391	1167	Bacterium	Streptomyces	sumanensis	Nishino, Toyokazu; Murao, Sawao	1983	9	47	1961-1966	10.1271/bbb1961.47.1961	n/a	Isolation and some properties of an aspartate aminotransferase inhibitor, gostatin	article	Agricultural and Biological Chemistry	[]	[]	[]	[]	[]	[]	NP0222520	https://www.npatlas.org/explore/compounds/NPA002312
		395	NPA002316	2316	Splenocin J	C24H26N2O8	470.478	470.169	471.176	493.158	InChI=1S/C24H26N2O8/c1-13-19(26-22(30)16-9-6-10-18(21(16)29)25-12-27)24(32)34-14(2)20(28)17(23(31)33-13)11-15-7-4-3-5-8-15/h3-10,12-14,17,19-20,28-29H,11H2,1-2H3,(H,25,27)(H,26,30)/t13-,14+,17-,19+,20+/m1/s1	JWALONHVQNKYEL-FQUQYDMUSA-N	C[C@H]1[C@@H]([C@H](C(=O)O[C@@H]([C@@H](C(=O)O1)NC(=O)C2=C(C(=CC=C2)NC=O)O)C)CC3=CC=CC=C3)O	119	113	Bacterium	Streptomyces	sp. CNQ431	Strangman, Wendy K; Kwon, Hak Cheol; Broide, David; Jensen, Paul R; Fenical, William	2009	8	52	2317-2327	10.1021/jm801110j	19323483	Potent inhibitors of pro-inflammatory cytokine production produced by a marine-derived bacterium	article	Journal of Medicinal Chemistry	[]	[]	[]	[]	[]	[]	NP0008392	https://www.npatlas.org/explore/compounds/NPA002316
		396	NPA002317	2317	Antimycin A20	C25H34N2O9	506.552	506.226	507.234	529.216	InChI=1S/C25H34N2O9/c1-5-6-7-8-10-18-22(36-16(4)29)15(3)35-25(33)20(14(2)34-24(18)32)27-23(31)17-11-9-12-19(21(17)30)26-13-28/h9,11-15,18,20,22,30H,5-8,10H2,1-4H3,(H,26,28)(H,27,31)/t14-,15+,18-,20+,22+/m1/s1	JFLKVAOGXZTMRU-MGYRQHPQSA-N	CCCCCC[C@@H]1[C@H]([C@@H](OC(=O)[C@H]([C@H](OC1=O)C)NC(=O)C2=C(C(=CC=C2)NC=O)O)C)OC(=O)C	119	113	Bacterium	Streptomyces	antibioticus H74-18	Xu, Lin-Ya; Quan, Xue-Sheng; Wang, Chen; Sheng, Hui-Fang; Zhou, Guang-Xiong; Lin, Bi-Run; Jiang, Ren-Wang; Yao, Xin-Sheng	2011	10	64	661-665	10.1038/ja.2011.65	21847131	Antimycins A19 and A20, two new antimycins produced by marine actinomycete Streptomyces antibioticus H74-18	article	Journal of Antibiotics	[]	[]	[]	[]	[]	[]	NP0010257	https://www.npatlas.org/explore/compounds/NPA002317
		397	NPA002323	2323	Caryolane-1,7α-diol	C15H26O2	238.371	238.193	239.201	261.183	InChI=1S/C15H26O2/c1-13(2)8-11-10(13)7-12(16)14(3)5-4-6-15(11,17)9-14/h10-12,16-17H,4-9H2,1-3H3/t10-,11+,12+,14-,15-/m1/s1	DLQCYNDJQGMHRX-CYHVGBIXSA-N	C[C@@]12CCC[C@@](C1)([C@H]3CC([C@@H]3C[C@@H]2O)(C)C)O	1395	28	Bacterium	Streptomyces	sp YIM 56130	Yang, Zhi; Yang, Yabin; Yang, Xueqiong; Zhang, Yong; Zhao, Lixing; Xu, Lihua; Ding, Zhongtao	2011	11	59	1430-1433	10.1248/cpb.59.1430	22041086	Sesquiterpenes from the secondary metabolites of Streptomyces sp. (YIM 56130)	article	Chemical and Pharmaceutical Bulletin	[]	[]	[]	[]	[]	[]	NP0010459	https://www.npatlas.org/explore/compounds/NPA002323
		398	NPA002329	2329	MKN-004C	C10H18O3	186.251	186.126	187.133	209.115	InChI=1S/C10H18O3/c1-6(2)4-5-8-9(11)7(3)13-10(8)12/h6-9,11H,4-5H2,1-3H3/t7-,8-,9-/m0/s1	KBJCRTCKPJQWOP-CIUDSAMLSA-N	C[C@H]1[C@@H]([C@@H](C(=O)O1)CCC(C)C)O	767	667	Bacterium	Streptomyces	sp. (Isolate M02750)	Cho, K W; Lee, H S; Rho, J R; Kim, T S; Mo, S J; Shin, J	2001	5	64	664-667	10.1021/np000599g	11374972	New lactone-containing metabolites from a marine-derived bacterium of the genus Streptomyces.	article	Journal of Natural Products	[]	[]	[]	[]	[]	[]	NP0003689	https://www.npatlas.org/explore/compounds/NPA002329
		399	NPA002333	2333	Methoxyhygromycin	C23H31NO12	513.496	513.185	514.192	536.174	InChI=1S/C23H31NO12/c1-8(22(33)24-13-14(27)16(29)21(34-3)17(30)15(13)28)6-10-4-5-12(11(26)7-10)35-23-19(32)18(31)20(36-23)9(2)25/h4-7,13-21,23,26-32H,1-3H3,(H,24,33)/b8-6+/t13?,14-,15+,16+,17-,18-,19-,20+,21?,23+/m0/s1	LFHKNMMEABAJBZ-HYNQVQEHSA-N	C/C(=C\C1=CC(=C(C=C1)O[C@H]2[C@H]([C@@H]([C@H](O2)C(=O)C)O)O)O)/C(=O)NC3[C@@H]([C@H](C([C@H]([C@@H]3O)O)OC)O)O	990	853	Bacterium	Streptomyces	sp. No. 207	Yoshida, Minoru; Takahashi, Eisaku; Uozumi, Takeshi; Beppu, Teruhiko	1986	1	50	143-149	10.1271/bbb1961.50.143	n/a	Hygromycin A and methoxyhygromycin, novel inhibitors of K88 antigen synthesis of enterotoxic Escherichia coli strain	article	Agricultural and Biological Chemistry	[]	[]	[]	[]	[]	[]	NP0240638	https://www.npatlas.org/explore/compounds/NPA002333
		400	NPA002343	2343	Marfuraquinocin C	C26H32O6	440.536	440.22	441.227	463.209	InChI=1S/C26H32O6/c1-14-7-6-9-25(2,3)16(14)8-10-26(4)20(13-27)32-24-21-15(11-18(29)22(24)26)23(30)19(31-5)12-17(21)28/h11-12,16,20,27,29H,1,6-10,13H2,2-5H3/t16?,20-,26-/m1/s1	FOTKGFOGIIZYTA-FVKAXFGDSA-N	C[C@]1([C@H](OC2=C3C(=CC(=C21)O)C(=O)C(=CC3=O)OC)CO)CCC4C(=C)CCCC4(C)C	1407	1173	Bacterium	Streptomyces	niveus SCSIO 3406 F	Song, Yongxiang; Huang, Hongbo; Chen, Yuchan; Ding, Jie; Zhang, Yun; Sun, Aijun; Zhang, Weimin; Ju, Jianhua	2013	12	76	2263-2268	10.1021/np4006025	24251399	Cytotoxic and Antibacterial Marfuraquinocins from the Deep South China Sea-Derived Streptomyces niveus SCSIO 3406	article	Journal of Natural Products	[]	[]	[]	[]	[]	[]	NP0012255	https://www.npatlas.org/explore/compounds/NPA002343
		401	NPA002349	2349	Nebramine	C12H26N4O5	306.363	306.19	307.198	329.18	InChI=1S/C12H26N4O5/c13-3-8-7(17)2-6(16)12(20-8)21-11-5(15)1-4(14)9(18)10(11)19/h4-12,17-19H,1-3,13-16H2	QBWLTQZEVUXXSR-UHFFFAOYSA-N	C1C(C(C(C(C1N)OC2C(CC(C(O2)CN)O)N)O)O)N	36	35	Bacterium	Streptomyces	tenebrarius	Dorman, D E; Paschal, J W; Merkel, K E	1976	22	98	6885-6888	10.1021/ja00438a020	965656	15N nuclear magnetic resonance spectroscopy. The nebramycin aminoglycosides	article	Journal of the American Chemical Society	[]	[]	[]	[]	['CCMSLIB00003142416%3%Tobramycin,&ion&source&fragment&BC']	[]	NP0023775	https://www.npatlas.org/explore/compounds/NPA002349
		402	NPA002356	2356	4'-Demethyl-Af-formyl-7V-hydroxy-staurosporine	C28H24N4O5	496.523	496.175	497.182	519.164	InChI=1S/C28H24N4O5/c1-28-26(36-2)19(30(35)13-33)11-20(37-28)31-17-9-5-3-7-14(17)22-23-16(12-29-27(23)34)21-15-8-4-6-10-18(15)32(28)25(21)24(22)31/h3-10,13,19-20,26,35H,11-12H2,1-2H3,(H,29,34)/t19-,20-,26-,28+/m1/s1	AWNDXYCYGMVRMI-BXILDPBISA-N	C[C@@]12[C@@H]([C@@H](C[C@@H](O1)N3C4=CC=CC=C4C5=C6C(=C7C8=CC=CC=C8N2C7=C53)CNC6=O)N(C=O)O)OC	1325	1117	Bacterium	Streptomyces	longisporoflavus	CAI, YANG; FREDENHAGEN, ANDREAS; HUG, PAUL; PETER, HEINRICH H.	1995	2	48	143-148	10.7164/antibiotics.48.143	7706124	A Nitro Analogue of Staurosporine and Other Minor Metabolites Produced by a Streptomyces longisporoflavus Strain	article	Journal of Antibiotics	[]	[]	[]	[]	[]	[]	NP0022411	https://www.npatlas.org/explore/compounds/NPA002356
		403	NPA002357	2357	TU-185	C9H16N4O3	228.252	228.122	229.13	251.111	InChI=1S/C9H16N4O3/c1-5-7(14)13-9(12-5)11-4-2-3-6(10)8(15)16/h5-6H,2-4,10H2,1H3,(H,15,16)(H2,11,12,13,14)/t5?,6-/m0/s1	KGQMQNPFMOBJCY-GDVGLLTNSA-N	CC1NC(=NCCC[C@H](N)C(=O)O)NC1=O	1411	1176	Bacterium	Streptomyces	sp. 185	Tajika, Tatsuharu; Bando, Isao; Furuta, Takaki; Moriya, Noriko; Koshino, Hiroyuki; Uramoto, Masakazu	1997	6	61	1007-1010	10.1271/bbb.61.1007	9214763	Novel Amino Acid Metabolite Produced by Streptomyces sp.: I. Taxonomy, Isolation, and Structural Elucidation	article	Bioscience Biotechnology and Biochemistry	[]	[]	[]	[]	['CCMSLIB00006674922%MGH1_methylglyoxal-derived hydroimidazolone 1%1', 'CCMSLIB00006674923%MGH1_methylglyoxal-derived hydroimidazolone 1%1', 'CCMSLIB00006674924%MGH1_methylglyoxal-derived hydroimidazolone 1%1', 'CCMSLIB00006674925%MGH1_methylglyoxal-derived hydroimidazolone 1%1', 'CCMSLIB00006674926%MGH2_methylglyoxal-derived hydroimidazolone 2%1', 'CCMSLIB00006674927%MGH2_methylglyoxal-derived h…	[]	NP0141550	https://www.npatlas.org/explore/compounds/NPA002357
		404	NPA002361	2361	Chlorocyclinone A	C24H19ClO7	454.862	454.082	455.089	477.071	InChI=1S/C24H19ClO7/c1-5-11-12(24(30)32-4)8-13-16(20(11)27)22(29)17-14(26)7-10-6-9(2)19(25)23(31-3)15(10)18(17)21(13)28/h6-8,26-27H,5H2,1-4H3	NFJVYTZFJNVKBA-UHFFFAOYSA-N	CCC1=C(C=C2C(=C1O)C(=O)C3=C(C2=O)C4=C(C(=C(C=C4C=C3O)C)Cl)OC)C(=O)OC	1414	390	Bacterium	Streptomyces	sp. (strain DSM 17045)	Potterat, Olivier; Puder, Carsten; Wagner, Klaus; Bolek, Walter; Vettermann, Regine; Kauschke, Stefan G	2007	12	70	1934-1938	10.1021/np070498j	18044841	Chlorocyclinones A-D, chlorinated angucyclinones from Streptomyces sp. strongly antagonizing rosiglitazone-induced PPAR-gamma activation	article	Journal of Natural Products	[]	[]	['10.1021/jo301712b']	[]	[]	[]	NP0007427	https://www.npatlas.org/explore/compounds/NPA002361
		405	NPA002376	2376	Griseusin B	C22H22O10	446.408	446.121	447.129	469.111	InChI=1S/C22H22O10/c1-9-6-15(30-10(2)23)21(29)22(31-9)18-13(7-11(32-22)8-16(25)26)19(27)12-4-3-5-14(24)17(12)20(18)28/h3-5,9,11,15,21,24,29H,6-8H2,1-2H3,(H,25,26)/t9-,11+,15-,21-,22-/m0/s1	ZALAFWZWSLVCID-JGLSKJJSSA-N	C[C@H]1C[C@@H]([C@@H]([C@]2(O1)C3=C(C[C@@H](O2)CC(=O)O)C(=O)C4=C(C3=O)C(=CC=C4)O)O)OC(=O)C	1423	1183	Bacterium	Streptomyces	griseus K-63	Tsuji, Naoki; KOBAYASHI, MASAAKI; WAKISAKA, YOSHIHARU; KAWAMURA, YOSHIMI; MAYAMA, MIKAO; MATSUMOTO, KOICHI	1976	1	29	2025-07-09	10.7164/antibiotics.29.7	819406	New antibiotics, griseusins A and B. Isolation and characterization.	article	Journal of Antibiotics	[]	[]	[]	[]	[]	[]	NP0022782	https://www.npatlas.org/explore/compounds/NPA002376
		406	NPA002378	2378	Streptonigrin	C25H22N4O8	506.471	506.144	507.151	529.133	InChI=1S/C25H22N4O8/c1-9-14(10-6-8-13(35-2)23(36-3)20(10)30)15(26)19(29-17(9)25(33)34)12-7-5-11-18(28-12)22(32)16(27)24(37-4)21(11)31/h5-8,30H,26-27H2,1-4H3,(H,33,34)	PVYJZLYGTZKPJE-UHFFFAOYSA-N	CC1=C(C(=C(N=C1C(=O)O)C2=NC3=C(C=C2)C(=O)C(=C(C3=O)N)OC)N)C4=C(C(=C(C=C4)OC)OC)O	1424	1184	Bacterium	Streptomyces	flocculus	Rao, Koppaka V; Biemann, K; Woodward, RB	1963	16	85	2532-2533	10.1021/ja00899a051	n/a	The structure of streptonigrin	article	Journal of the American Chemical Society	[]	[]	['10.1021/ja207835w', '10.1021/jo402388f']	['BGC0001783']	['CCMSLIB00010111745%Streptonigrin///streptonigrin CollisionEnergy:102040%3', 'CCMSLIB00010111746%Streptonigrin///streptonigrin CollisionEnergy:102040%3', 'CCMSLIB00010111747%Streptonigrin///streptonigrin CollisionEnergy:102040%3', 'CCMSLIB00010111748%Streptonigrin///streptonigrin CollisionEnergy:102040%3', 'CCMSLIB00010123079%Streptonigrin///streptonigrin CollisionEnergy:205060%3', 'CCMSLIB00010…	[]	NP0023989	https://www.npatlas.org/explore/compounds/NPA002378
		407	NPA002383	2383	Not named	C27H21N3O4	451.482	451.153	452.161	474.142	InChI=1S/C27H21N3O4/c1-27-25(33-2)18(31)11-19(34-27)29-16-9-5-3-7-13(16)21-22-15(12-28-26(22)32)20-14-8-4-6-10-17(14)30(27)24(20)23(21)29/h3-10,19,25H,11-12H2,1-2H3,(H,28,32)/t19-,25+,27+/m1/s1	CQEYKSOPHNOEBZ-KAZGAHJFSA-N	C[C@@]12[C@H](C(=O)C[C@@H](O1)N3C4=CC=CC=C4C5=C6C(=C7C8=CC=CC=C8N2C7=C53)CNC6=O)OC	1325	1117	Bacterium	Streptomyces	longisporoflavus	Cai, Yang; Fredenhagen, Andreas; Hug, Paul; Meyer, Thomas; Peter, Heinrich H.	1996	6	49	519-526	10.7164/antibiotics.49.519	8698633	Further minor metabolites of staurosporine produced by a Streptomyces longisporoflavus strain	article	Journal of Antibiotics	[]	[]	[]	[]	[]	[]	NP0283634	https://www.npatlas.org/explore/compounds/NPA002383
		408	NPA002384	2384	4-hydroxybenzoyl α-L-rhamnopyranoside	C13H16O7	284.264	284.09	285.097	307.079	InChI=1S/C13H16O7/c1-6-9(15)10(16)11(17)13(19-6)20-12(18)7-2-4-8(14)5-3-7/h2-6,9-11,13-17H,1H3/t6-,9-,10+,11+,13-/m0/s1	GDBUPEWJRQHTCI-PGRGYFNBSA-N	C[C@H]1[C@@H]([C@H]([C@H]([C@@H](O1)OC(=O)C2=CC=C(C=C2)O)O)O)O	46	11	Bacterium	Streptomyces	sp strain TN58	Ben Ameur Mehdi, Raoudha; Shaaban, Khaled A; Rebai, Ines Karray; Smaoui, Slim; Bejar, Samir; Mellouli, Lotfi	2009	12	23	1095-1107	10.1080/14786410802362352	19662574	Five naturally bioactive molecules including two rhamnopyranoside derivatives isolated from the Streptomyces sp. strain TN58	article	Natural Product Research	[]	[]	[]	[]	[]	[]	NP0008661	https://www.npatlas.org/explore/compounds/NPA002384
		409	NPA002389	2389	Binchamide B	C38H49N5O6	671.839	671.368	672.376	694.357	InChI=1S/C38H49N5O6/c1-6-25(4)33-37(47)40-30(20-26-13-9-7-10-14-26)34(44)41-31(21-27-15-11-8-12-16-27)38(48)43(5)32(22-28-17-18-49-23-28)36(46)39-29(19-24(2)3)35(45)42-33/h7-18,23-25,29-33H,6,19-22H2,1-5H3,(H,39,46)(H,40,47)(H,41,44)(H,42,45)	HQLOFLBDTWVMDC-UHFFFAOYSA-N	CCC(C)C1C(=O)NC(C(=O)NC(C(=O)N(C(C(=O)NC(C(=O)N1)CC(C)C)CC2=COC=C2)C)CC3=CC=CC=C3)CC4=CC=CC=C4	26	25	Bacterium	Streptomyces	bingchenggensis	Xiang, Wen-Sheng; Wang, Ji-Dong; Wang, Xiang-Jing; Zhang, Ji	2009	9	62	501-505	10.1038/ja.2009.60	19609291	Bingchamides A and B, two novel cyclic pentapeptides from the Streptomyces bingchenggensis: Fermentation, isolation, structure elucidation and biological properties	article	Journal of Antibiotics	[]	[]	[]	[]	[]	[]	NP0008580	https://www.npatlas.org/explore/compounds/NPA002389
		410	NPA002403	2403	VM48641	C36H52O9	628.803	628.361	629.368	651.35	InChI=1S/C36H52O9/c1-9-22(4)30-24(6)17-29(37)35(45-30)19-26-18-25(44-35)14-13-21(3)15-20(2)11-10-12-27-34(41-8)43-32-31(40-7)23(5)16-28(33(38)42-26)36(27,32)39/h9-13,16,20,24-26,28-32,34,37,39H,14-15,17-19H2,1-8H3/b11-10+,21-13+,22-9+,27-12+/t20-,24-,25+,26-,28-,29+,30+,31+,32?,34?,35-,36+/m0/s1	WBHMTTLDIAMPAD-MGOXYHBLSA-N	C/C=C(\C)/[C@@H]1[C@H](C[C@H]([C@@]2(O1)C[C@@H]3C[C@H](O2)C/C=C(/C[C@H](/C=C/C=C/4\C(OC5[C@@]4([C@@H](C=C([C@H]5OC)C)C(=O)O3)O)OC)C)\C)O)C	242	222	Bacterium	Streptomyces	sp. E225	Baker, Geoff H.; Blanchflower, Simon E.; Dorgan, Roderick J. J.; Everett, Jeremy R.; Manger, Brian R.; Reading, Christopher R.; Readshaw, Simon A.; Shelley, Peter	1996	3	49	272-280	10.7164/antibiotics.49.272	8626244	Further novel milbemycin antibiotics from Streptomyces sp. E225 fermentation, isolation and structure elucidation	article	Journal of Antibiotics	[]	[]	[]	[]	[]	[]	NP0023121	https://www.npatlas.org/explore/compounds/NPA002403
		411	NPA002417	2417	Landomycin V	C49H64O19	957.032	956.404	957.412	979.393	InChI=1S/C49H64O19/c1-19-12-25-14-28(51)42-43(40(25)27(50)13-19)46(57)26-8-7-9-33(41(26)47(42)58)65-37-17-31(54)49(24(6)63-37)68-39-18-34(45(56)22(4)61-39)66-35-11-10-32(20(2)59-35)64-36-16-30(53)48(23(5)62-36)67-38-15-29(52)44(55)21(3)60-38/h7-9,12-13,20-24,28-32,34-39,44-45,48-56H,10-11,14-18H2,1-6H3/t20-,21+,22+,23+,24+,28+,29+,30+,31+,32-,34+,35-,36-,37-,38-,39-,44+,45+,48+,49+/m0/s1	KTUOLVACVREQCD-MFKQRHBXSA-N	C[C@H]1[C@H](CC[C@@H](O1)O[C@@H]2C[C@@H](O[C@@H]([C@H]2O)C)O[C@@H]3[C@H](O[C@H](C[C@H]3O)OC4=CC=CC5=C4C(=O)C6=C(C5=O)C7=C(C=C(C=C7C[C@H]6O)C)O)C)O[C@H]8C[C@H]([C@@H]([C@H](O8)C)O[C@H]9C[C@H]([C@@H]([C@H](O9)C)O)O)O	46	11	Bacterium	Streptomyces	cyanogenus S-136	Shaaban, Khaled A.; Srinivasan, Sowmyalakshmi; Kumar, Raj; Damodaran, Chendil; Rohr, Juergen	2011	1	74	2025-02-11	10.1021/np100469y	21188999	Landomycins P-W, cytotoxic angucyclines from streptomyces cyanogenus S-136	article	Journal of Natural Products	[]	[]	[]	[]	[]	[]	NP0009675	https://www.npatlas.org/explore/compounds/NPA002417
		412	NPA002419	2419	EI-1507-2	C20H20O6	356.374	356.126	357.133	379.115	InChI=1S/C20H20O6/c1-18(24)8-10-6-7-19-17(23)14-11(4-3-5-13(14)25-2)16(22)20(19,26-19)15(10)12(21)9-18/h3-7,16-17,22-24H,8-9H2,1-2H3	ORNKBRVXNDDRNV-UHFFFAOYSA-N	CC1(CC2=C(C(=O)C1)C34C(C5=C(C(C3(O4)C=C2)O)C(=CC=C5)OC)O)O	1439	11	Bacterium	Streptomyces	sp. E-1507	Tsukuda, Eiji; Tanaka, Takeo; Ochiai, Keiko; Kondo, Hidemasa; Yoshida, Mayumi; Agatsuma, Tsutomu; Saitoh, Yutaka; Teshiba, Sadao; Matsuda, Yuzuru	1996	4	49	333-339	10.7164/antibiotics.49.333	8641994	EI-1507-1 and -2, novel interleukin-1β converting enzyme inhibitors produced by Streptomyces sp. E-1507	article	Journal of Antibiotics	[]	[]	[]	[]	[]	[]	NP0023141	https://www.npatlas.org/explore/compounds/NPA002419
		413	NPA002420	2420	Ossamycin	C49H85NO14	912.212	911.597	912.604	934.586	InChI=1S/C49H85NO14/c1-11-34(51)26-35-19-17-24-48(62-35)28-37-30(2)38(63-48)29-49(58)33(27-45(5,6)64-49)18-15-13-12-14-16-23-46(7,56)44(55)42(61-40-21-20-36(50(9)10)32(4)59-40)41(53)31(3)43(54)47(8,57)25-22-39(52)60-37/h15,18,22,25,30-38,40-44,51,53-58H,11-14,16-17,19-21,23-24,26-29H2,1-10H3/b18-15?,25-22+/t30-,31+,32-,33+,34+,35+,36-,37-,38-,40-,41+,42-,43-,44+,46+,47+,48+,49-/m0/s1	XGECDDPXIKFBTE-XZOPBUQZSA-N	CC[C@H](C[C@H]1CCC[C@]2(O1)C[C@H]3[C@@H]([C@@H](O2)C[C@]4([C@@H](CC(O4)(C)C)C=CCCCCC[C@@]([C@@H]([C@H]([C@@H]([C@H]([C@@H]([C@](/C=C/C(=O)O3)(C)O)O)C)O)O[C@H]5CC[C@@H]([C@@H](O5)C)N(C)C)O)(C)O)O)C)O	450	97	Bacterium	Streptomyces	hygroscopicus var. ossamyceticus	Kirst, Herbert A.; Mynderse, Jon S.; Martin, James W.; Baker, Patrick J.; Paschal, Jonathan W.; Rios Steiner, Jorge L.; Lobkovsky, Emil; Clardy, Jon	1996	2	49	162-167	10.7164/antibiotics.49.162	8621357	Structure of the spiroketal-macrolide ossamycin	article	Journal of Antibiotics	[]	[]	[]	['BGC0002587']	[]	[]	NP0023094	https://www.npatlas.org/explore/compounds/NPA002420
		414	NPA002422	2422	Mannopeptimycin ε	C59H86N12O26	1379.39	1378.58	1379.58	1401.57	InChI=1S/C59H86N12O26/c1-22(2)13-35(77)96-48-32(20-74)95-57(47(86)43(48)82)97-49-33(21-75)94-56(46(85)44(49)83)92-26-11-9-24(10-12-26)14-27-51(88)69-37(39(78)28-15-63-58(60)67-28)54(91)70-38(40(79)30-16-64-59(61)71(30)55-45(84)42(81)41(80)31(19-73)93-55)53(90)66-29(18-72)50(87)62-17-34(76)68-36(52(89)65-27)23(3)25-7-5-4-6-8-25/h4-12,22-23,27-33,36-49,55-57,72-75,78-86H,13-21H2,1-3H3,(H2,61,64)(H,…	YOERREJYCONVDN-PPTOSXHGSA-N	C[C@H]([C@H]1C(=O)N[C@@H](C(=O)NC(C(=O)N[C@@H](C(=O)N[C@H](C(=O)NCC(=O)N1)CO)[C@H]([C@@H]2CN=C(N2[C@@H]3[C@H]([C@H]([C@@H]([C@H](O3)CO)O)O)O)N)O)[C@H]([C@@H]4CN=C(N4)N)O)CC5=CC=C(C=C5)O[C@@H]6[C@H]([C@H]([C@@H]([C@H](O6)CO)O[C@@H]7[C@H]([C@H]([C@@H]([C@H](O7)CO)OC(=O)CC(C)C)O)O)O)O)C8=CC=CC=C8	1440	1192	Bacterium	Streptomyces	hygroscopicus	He, Haiyin; Williamson, R Thomas; Shen, Bo; Graziani, Edmund I; Yang, Hui Y; Sakya, Subas M; Petersen, Pete J; Carter, Guy T	2002	33	124	9729-9736	10.1021/ja020257s	12175230	Mannopeptimycins, novel antibacterial glycopeptides from Streptomyces hygroscopicus, LL-AC98	article	Journal of the American Chemical Society	[]	[]	[]	[]	[]	[]	NP0004270	https://www.npatlas.org/explore/compounds/NPA002422
		415	NPA002427	2427	Cyclothiazomycin	C59H64N18O14S7	1473.74	1472.29	1473.3	1495.28	InChI=1S/C59H64N18O14S7/c1-7-27-47(85)76-59(6)58(91)75-42(25(5)78)49(87)61-15-40(80)64-28(8-2)56(88)77-13-9-10-38(77)48(86)62-23(3)41-26(43(81)67-30(14-39(60)79)52-69-32(17-93-52)45(83)66-27)11-12-29(65-41)51-73-35(20-96-51)53-70-31(16-94-53)44(82)63-24(4)50-72-34(19-92-50)55-74-36(21-97-55)54-71-33(18-95-54)46(84)68-37(22-98-59)57(89)90/h7-8,11-12,19-21,23,25,30-33,37-38,42,78H,4,9-10,13-18,22H2…	OGUUCNCVZHZWGA-SKEOMMRSSA-N	C/C=C\1/C(=O)N[C@@]2(C(=O)N[C@H](C(=O)NCC(=O)N/C(=C\C)/C(=O)N3CCC[C@H]3C(=O)N[C@@H](C4=C(C=CC(=N4)C5=NC(=CS5)C6=N[C@@H](CS6)C(=O)NC(=C)C7=NC(=CS7)C8=NC(=CS8)C9=N[C@@H](CS9)C(=O)N[C@@H](CS2)C(=O)O)C(=O)N[C@H](C2=N[C@@H](CS2)C(=O)N1)CC(=O)N)C)[C@@H](C)O)C	1442	1194	Bacterium	Streptomyces	sp. NR 0516	Aoki, Masahiro; Ohtsuka, Tatsuo; Itezono, Yoshiko; Yokose, Kazuteru; Furihata, Kazuo; Seto, Haruo	1991	2	32	217-220	10.1016/0040-4039(91)80859-5	n/a	STRUCTURE OF CYCLOTHIAZOMYCIN, A UNIQUE POLYTHIAZOLE-CONTAINING PEPTIDE WITH RENIN INHIBITORY ACTIVITY. PART 1. CHEMISTRY AND PARTIAL STRUCTURES OF CYCLOTHIAZOMYCIN	article	Tetrahedron Letters	[]	[]	[]	['BGC0000603']	[]	[]	n/a	https://www.npatlas.org/explore/compounds/NPA002427
		416	NPA002430	2430	(2R-trans)-2-butyl-5-heptylpyrrolidine	C15H31N	225.42	225.246	226.253	248.235	InChI=1S/C15H31N/c1-3-5-7-8-9-11-15-13-12-14(16-15)10-6-4-2/h14-16H,3-13H2,1-2H3/t14-,15-/m1/s1	FIXZYWKWWCBXRZ-HUUCEWRRSA-N	CCCCCCC[C@@H]1CC[C@H](N1)CCCC	1444	420	Bacterium	Streptomyces	longispororuber 525	Kumagai, Kazuo; Shono, Kazushige; Nakayama, Hiroshi; Ohno, Yukihiro; Saji, Ikutaro	2000	5	53	467-473	10.7164/antibiotics.53.467	10908109	(2R-trans)-2-Butyl-5-heptylpyrrolidine as a potent sigma receptor ligand produced by Streptomyces longispororuber	article	Journal of Antibiotics	[]	[]	[]	[]	[]	[]	NP0003348	https://www.npatlas.org/explore/compounds/NPA002430
		417	NPA002431	2431	Pulicatin A	C11H13NO2S	223.297	223.067	224.074	246.056	InChI=1S/C11H13NO2S/c1-7-9(6-13)12-11(15-7)8-4-2-3-5-10(8)14/h2-5,7,9,13-14H,6H2,1H3/t7-,9+/m0/s1	ZVWPMYHMXUXIMC-IONNQARKSA-N	C[C@H]1[C@H](N=C(S1)C2=CC=CC=C2O)CO	1445	1196	Bacterium	Streptomyces	sp. CP32	Lin, Zhenjian; Antemano, Rowena R.; Hughen, Ronald W.; Tianero, Ma. Diarey B.; Peraud, Olivier; Haygood, Margo G.; Concepcion, Gisela P.; Olivera, Baldomero M.; Light, Alan; Schmidt, Eric W.	2010	11	73	1922-1926	10.1021/np100588c	21028889	Pulicatins A-E, neuroactive thiazoline metabolites from cone snail-associated bacteria	article	Journal of Natural Products	[]	[]	[]	[]	[]	[]	NP0009522	https://www.npatlas.org/explore/compounds/NPA002431
		418	NPA002437	2437	Not named	C42H60O12	756.93	756.409	757.416	779.398	InChI=1S/C42H60O12/c1-11-23(6)34-27(10)35(52-39(46)22(4)5)36(44)41(54-34)19-30-18-29(53-41)16-15-25(8)33(51-38(45)21(2)3)24(7)13-12-14-28-20-49-37-32(43)26(9)17-31(40(47)50-30)42(28,37)48/h11-15,17,21-22,24,27,29-37,43-44,48H,16,18-20H2,1-10H3/b13-12+,23-11+,25-15+,28-14+/t24-,27+,29+,30-,31?,32+,33?,34+,35?,36+,37+,41-,42+/m0/s1	ZTHCHEYYZNTCSW-DRPUZNPESA-N	C/C=C(\C)/[C@@H]1[C@H](C([C@H]([C@@]2(O1)C[C@@H]3C[C@H](O2)C/C=C(/C([C@H](/C=C/C=C/4\CO[C@H]5[C@@]4(C(C=C([C@H]5O)C)C(=O)O3)O)C)OC(=O)C(C)C)\C)O)OC(=O)C(C)C)C	242	222	Bacterium	Streptomyces	hygroscopicus ATCC 53718	Haxell, M A; Bishop, B F; Bryce, P; Gration, K A; Kara, H; Monday, R A; Pacey, M S; Perry, D A; Kojima, Y; Maeda, H	1992	5	45	659-670	10.7164/antibiotics.45.659	1624368	C-13 β-acyloxymilbemycins, a new family of macrolides. Discovery, structural determination and biological properties	article	Journal of Antibiotics	[]	[]	[]	[]	[]	[]	n/a	https://www.npatlas.org/explore/compounds/NPA002437
		419	NPA002444	2444	Amicetin	C29H42N6O9	618.688	618.301	619.309	641.29	InChI=1S/C29H42N6O9/c1-15-19(44-26-24(38)23(37)22(34(4)5)16(2)43-26)10-11-21(42-15)35-13-12-20(33-28(35)41)32-25(39)17-6-8-18(9-7-17)31-27(40)29(3,30)14-36/h6-9,12-13,15-16,19,21-24,26,36-38H,10-11,14,30H2,1-5H3,(H,31,40)(H,32,33,39,41)/t15-,16-,19+,21-,22-,23+,24-,26-,29+/m1/s1	HDNVYHWHCVTDIV-ZENIWSRCSA-N	C[C@@H]1[C@H](CC[C@@H](O1)N2C=CC(=NC2=O)NC(=O)C3=CC=C(C=C3)NC(=O)[C@](C)(CO)N)O[C@@H]4[C@@H]([C@H]([C@@H]([C@H](O4)C)N(C)C)O)O	1451	1200	Bacterium	Streptomyces	plicatus	Stevens, Calvin L; Nagarajan, K; Haskell, Theodore H	1962	9	27	2991-3005	10.1021/jo01056a006	n/a	The structure of amicetin	article	Journal of Organic Chemistry	[]	[]	[]	['BGC0000953']	[]	[]	NP0261522	https://www.npatlas.org/explore/compounds/NPA002444
		420	NPA002447	2447	Piericidin B5	C27H41NO4	443.628	443.304	444.311	466.293	InChI=1S/C27H41NO4/c1-10-12-20(4)25(30-7)21(5)17-19(3)14-11-13-18(2)15-16-23-22(6)24(29)26(31-8)27(28-23)32-9/h11-12,14-15,17,21,25H,10,13,16H2,1-9H3,(H,28,29)/b14-11+,18-15+,19-17+,20-12+/t21-,25+/m0/s1	JWSULLTVTKIFHQ-QQGOQBDWSA-N	CC/C=C(\C)/[C@H]([C@@H](C)/C=C(\C)/C=C/C/C(=C/CC1=C(C(=O)C(=C(N1)OC)OC)C)/C)OC	70	65	Bacterium	Streptomyces	sp. strain MJ288-OF3	Nishioka; Sawa; Takahashi; Naganawa; Hamada; Takeuchi	1993	4	46	564-568	10.7164/antibiotics.46.564	8500999	Isolation and structure determination of novel phosphatidylinositol turnover inhibitors, Piericidin B5 and B5 N-oxide, from Streptomyces sp	article	Journal of Antibiotics	[]	[]	[]	[]	[]	[]	NP0022978	https://www.npatlas.org/explore/compounds/NPA002447
		421	NPA002454	2454	Oxopropaline D	C15H14N2O3	270.288	270.1	271.108	293.09	InChI=1S/C15H14N2O3/c1-8-6-16-14(15(20)11(19)7-18)13-12(8)9-4-2-3-5-10(9)17-13/h2-6,11,17-19H,7H2,1H3	QATLRHOKLQIJNA-UHFFFAOYSA-N	CC1=CN=C(C2=C1C3=CC=CC=C3N2)C(=O)C(CO)O	277	251	Bacterium	Streptomyces	sp. G324	Abe; Enoki; Nakakita; Uchida; Nakamura; Munekata	1993	11	46	1678-1686	10.7164/antibiotics.46.1678	8270489	Novel cytocidal compounds, oxopropalines from Streptomyces sp. G324 producing lavendamycin. II. Physico-chemical properties and structure elucidations	article	Journal of Antibiotics	[]	[]	[]	[]	[]	[]	NP0022837	https://www.npatlas.org/explore/compounds/NPA002454
		422	NPA002455	2455	Komodoquinone A	C27H31NO10	529.542	529.195	530.202	552.184	InChI=1S/C27H31NO10/c1-10-20(30)19(28(3)4)25(35)26(37-10)38-14-7-5-6-11-16(14)24(34)18-17(21(11)31)22(32)12-8-27(2,36)9-13(29)15(12)23(18)33/h5-7,10,13,19-20,25-26,29-30,32-33,35-36H,8-9H2,1-4H3/t10-,13-,19+,20+,25-,26-,27-/m0/s1	QHKOGJYMAOSTLN-UEAQBVAUSA-N	C[C@H]1[C@H]([C@H]([C@@H]([C@@H](O1)OC2=CC=CC3=C2C(=O)C4=C(C3=O)C(=C5C[C@](C[C@@H](C5=C4O)O)(C)O)O)O)N(C)C)O	46	11	Bacterium	Streptomyces	sp. KS3	Itoh, Takuya; Kinoshita, Masahiro; Aoki, Shunji; Kobayashi, Motomasa	2003	10	66	1373-1377	10.1021/np030212k	14575440	Komodoquinone A, a Novel Neuritogenic Anthracycline, from Marine Streptomyces sp. KS3	article	Journal of Natural Products	[]	[]	[]	[]	[]	[]	NP0004964	https://www.npatlas.org/explore/compounds/NPA002455
		423	NPA002457	2457	Spirohexenolide B	C25H28O4	392.495	392.199	393.206	415.188	InChI=1S/C25H28O4/c1-16-8-6-5-7-9-19-10-11-20(28-15-19)21-22(26)25(29-23(21)27)14-18(3)17(2)13-24(25,4)12-16/h6,8-13,18H,5,7,14-15H2,1-4H3/b8-6+,16-12+,19-9-,21-20+/t18-,24-,25+/m0/s1	HFHJEHWFJWGNEW-GEBXAXSLSA-N	C[C@H]1C[C@@]23C(=O)/C(=C\4/C=C/C(=C/CC/C=C/C(=C/[C@]2(C=C1C)C)/C)/CO4)/C(=O)O3	1455	1203	Bacterium	Streptomyces	platensis	Kang, MinJin; Jones, Brian D.; Mandel, Alexander L.; Hammons, Justin C.; DiPasquale, Antonio G.; Rheingold, Arnold L.; La Clair, James J.; Burkart, Michael D.	2009	23	74	9054-9061	10.1021/jo901826d	19883063	Isolation, structure elucidation, and antitumor activity of spirohexenolides A and B	article	Journal of Organic Chemistry	[]	[]	[]	[]	[]	[]	NP0008840	https://www.npatlas.org/explore/compounds/NPA002457
		424	NPA002463	2463	Epopromycin B	C21H38N2O6	414.543	414.273	415.28	437.262	InChI=1S/C21H38N2O6/c1-14(2)8-6-5-7-9-18(26)22-17(11-24)20(28)23-16(10-15(3)4)19(27)21(12-25)13-29-21/h14-17,24-25H,5-13H2,1-4H3,(H,22,26)(H,23,28)/t16-,17-,21?/m0/s1	DXOXZURUMIOSAK-MVWJYJSVSA-N	CC(C)CCCCCC(=O)N[C@@H](CO)C(=O)N[C@@H](CC(C)C)C(=O)C1(CO1)CO	929	802	Bacterium	Streptomyces	sp. NK04000	Tsuchiya, K; Kobayashi, S; Nishikiori, T; Nakagawa, T; Tatsuta, K	1997	3	50	261-263	10.7164/antibiotics.50.261	9127199	Epopromycins, novel cell wall synthesis inhibitors of plant protoplast produced by Streptomyces sp. NK04000	article	Journal of Antibiotics	[]	[]	[]	[]	[]	[]	NP0023428	https://www.npatlas.org/explore/compounds/NPA002463
		425	NPA002472	2472	Aquayamycin	C25H26O10	486.473	486.153	487.16	509.142	InChI=1S/C25H26O10/c1-10-19(28)14(26)7-15(35-10)11-3-4-12-17(20(11)29)21(30)13-5-6-24(33)9-23(2,32)8-16(27)25(24,34)18(13)22(12)31/h3-6,10,14-15,19,26,28-29,32-34H,7-9H2,1-2H3/t10-,14-,15?,19-,23+,24+,25+/m1/s1	KCOULPRVOZDQEL-JPLYQYOGSA-N	C[C@@H]1[C@H]([C@@H](CC(O1)C2=C(C3=C(C=C2)C(=O)C4=C(C3=O)C=C[C@]5([C@@]4(C(=O)C[C@](C5)(C)O)O)O)O)O)O	46	11	Bacterium	Streptomyces	misawanensis	Sezaki, Masaji; Hara, Takeshi; Ayukawa, Saburo; Takeuchi, Tomio; Okami, Yoshiro; Hamada, Masa; Nagatsu, Toshiharu; Umezawa, Hamao;	1968	2	21	91-97	10.7164/antibiotics.21.91	5674372	STUDIES ON A NEW ANTIBIOTIC PIGMENT, AQUAYAMYCIN	article	Journal of Antibiotics	[]	[]	['10.1002/chem.201604697']	['BGC0000276', 'BGC0000277']	['CCMSLIB00000840434%3%Aquayamycin']	[]	NP0021713	https://www.npatlas.org/explore/compounds/NPA002472
		426	NPA002474	2474	Streptophenazine I	C25H30N2O6	454.523	454.21	455.218	477.2	InChI=1S/C25H30N2O6/c1-25(2,31)14-6-5-9-17(24(30)33-4)22(28)15-10-7-12-18-20(15)26-19-13-8-11-16(21(19)27-18)23(29)32-3/h7-8,10-13,17,22,28,31H,5-6,9,14H2,1-4H3/t17-,22-/m1/s1	KQTCMUKPBNRTMJ-VGOFRKELSA-N	CC(C)(CCCC[C@H]([C@@H](C1=CC=CC2=NC3=C(C=CC=C3N=C21)C(=O)OC)O)C(=O)OC)O	46	11	Bacterium	Streptomyces	sp. strain HB202	Kunz, Anna; Labes, Antje; Wiese, Jutta; Bruhn, Torsten; Bringmann, Gerhard; Imhoff, Johannes	2014	4	12	1699-1714	10.3390/md12041699	24670532	Nature’s Lab for Derivatization: New and Revised Structures of a Variety of Streptophenazines Produced by a Sponge-Derived Streptomyces Strain	article	Marine Drugs	[]	[]	[]	[]	[]	[]	NP0012657	https://www.npatlas.org/explore/compounds/NPA002474
		427	NPA002480	2480	Actinomycin Y4	C61H84N12O19	1289.41	1288.6	1289.6	1311.59	InChI=1S/C61H84N12O19/c1-24(2)41-57(85)72-20-32(74)19-34(72)56(84)68(12)21-37(77)70(14)30(10)52(80)67-45(55(83)64-41)36(76)23-90-60(88)39-40(62)49(79)29(9)51-46(39)63-44-33(17-16-27(7)50(44)92-51)53(81)66-43-31(11)91-61(89)47(26(5)6)71(15)38(78)22-69(13)59(87)48-35(75)18-28(8)73(48)58(86)42(25(3)4)65-54(43)82/h16-17,24-26,28,30-32,34-36,41-43,45,47-48,74-76H,18-23,62H2,1-15H3,(H,64,83)(H,65,82)(H…	ALFZBUIMXFZLFM-HEZGMAGOSA-N	C[C@H]1C[C@@H]([C@@H]2N1C(=O)[C@H](NC(=O)[C@H]([C@H](OC(=O)[C@@H](N(C(=O)CN(C2=O)C)C)C(C)C)C)NC(=O)C3=C4C(=C(C=C3)C)OC5=C(C(=O)C(=C(C5=N4)C(=O)OC[C@@H]([C@H]6C(=O)N[C@@H](C(=O)N7CC(C[C@H]7C(=O)N(CC(=O)N([C@H](C(=O)N6)C)C)C)O)C(C)C)O)N)C)C(C)C)O	164	155	Bacterium	Streptomyces	sp.	Bitzer, Jens; Streibel, Martin; Langer, Hans-Jörg; Grond, Stephanie	2009	3	7	444-450	10.1039/b815689a	19156308	First Y-type actinomycins from Streptomyces with divergent structure-activity relationships for antibacterial and cytotoxic properties	article	Organic & Biomolecular Chemistry	[]	[]	[]	[]	[]	[]	NP0008208	https://www.npatlas.org/explore/compounds/NPA002480
		428	NPA002482	2482	A-503083 B	C24H32N6O13	612.549	612.203	613.21	635.192	InChI=1S/C24H32N6O13/c1-39-14-15(41-21(17(14)43-23(26)37)30-7-5-12(32)29-24(30)38)16(18(25)34)42-22-13(33)10(31)8-11(40-22)20(36)28-9-4-2-3-6-27-19(9)35/h5,7-10,13-17,21-22,31,33H,2-4,6H2,1H3,(H2,25,34)(H2,26,37)(H,27,35)(H,28,36)(H,29,32,38)	LFWCXMYKHTWICM-UHFFFAOYSA-N	COC1C(C(OC1C(C(=O)N)OC2C(C(C=C(O2)C(=O)NC3CCCCNC3=O)O)O)N4C=CC(=O)NC4=O)OC(=O)N	3	3	Bacterium	Streptomyces	sp. SANK 62799	Muramatsu, Yasunori; Ohnuki, Takashi; Ishii, Michiko Miyazawa; Kizuka, Masaaki; Enokita, Ryuzo; Miyakoshi, Shunichi; Takatsu, Toshio; Inukai, Masatoshi	2004	10	57	639-646	10.7164/antibiotics.57.639	15638324	A-503083 A, B, E and F, novel inhibitors of bacterial translocase i, produced by Streptomyces sp. SANK 62799	article	Journal of Antibiotics	[]	[]	[]	['BGC0000288']	[]	[]	NP0005646	https://www.npatlas.org/explore/compounds/NPA002482
		429	NPA002487	2487	2,4-dimethyl-3-pyrrolylcarbonyl α-L-rhamnopyranoside	C13H19NO6	285.296	285.121	286.128	308.11	InChI=1S/C13H19NO6/c1-5-4-14-6(2)8(5)12(18)20-13-11(17)10(16)9(15)7(3)19-13/h4,7,9-11,13-17H,1-3H3/t7-,9-,10+,11+,13-/m0/s1	MQMFQDCHKXSJCD-SODMMLJRSA-N	C[C@H]1[C@@H]([C@H]([C@H]([C@@H](O1)OC(=O)C2=C(NC=C2C)C)O)O)O	1470	1211	Bacterium	Streptomyces	griseoviridis (strain T√º 3634)	Grond, Stephanie; Langer, Hans-Jörg; Henne, Petra; Sattler, Isabel; Thiericke, Ralf; Grabley, Susanne; Zähner, Hans; Zeeck, Axel	2000	6	2000	929-937	10.1002/(sici)1099-0690(200003)2000:6<929::aid-ejoc929>3.0.co;2-u	n/a	Acyl α-L-Rhamnopyranosides, a Novel Family of Secondary Metabolites from Streptomyces sp.: Isolation and Biosynthesis	article	European Journal of Organic Chemistry	[]	[]	[]	[]	[]	[]	NP0217779	https://www.npatlas.org/explore/compounds/NPA002487
		430	NPA002491	2491	Not named	C38H36O15	732.691	732.205	733.213	755.195	InChI=1S/C38H36O15/c1-13(51-15(3)39)27-26-25(21(41)11-35(27,5)49)31(46)23-19(30(26)45)9-7-17(28(23)43)18-8-10-20-24(29(18)44)34(48)37-22(42)12-36(6,50)32(14(2)52-16(4)40)38(37,53-37)33(20)47/h7-10,13-14,27,32,34,43-44,48-50H,11-12H2,1-6H3/t13-,14-,27-,32+,34-,35+,36+,37-,38+/m1/s1	CDCASSWJFPXXOL-GPNKVXPGSA-N	C[C@H]([C@@H]1C2=C(C(=O)C[C@]1(C)O)C(=O)C3=C(C2=O)C=CC(=C3O)C4=C(C5=C(C=C4)C(=O)[C@@]67[C@H]([C@@](CC(=O)[C@]6([C@@H]5O)O7)(C)O)[C@@H](C)OC(=O)C)O)OC(=O)C	1472	1213	Bacterium	Streptomyces	shiodaensis	Tsuji, N; Nagashima, K	1969	15	25	3007-3015	10.1016/s0040-4020(01)82834-9	5802376	Studies on julimycins-IV. The structures of julichromes Q1-3, Q2-3, Q1-4 and Q3-4	article	Tetrahedron	[]	[]	[]	[]	[]	[]	NP0208258	https://www.npatlas.org/explore/compounds/NPA002491
		431	NPA002504	2504	Dixiamycin B	C46H48N2O6	724.898	724.351	725.359	747.34	InChI=1S/C46H48N2O6/c1-43-19-17-39(49)45(3,41(51)52)37(43)15-13-25-21-35-29(23-31(25)43)27-9-5-7-11-33(27)47(35)48-34-12-8-6-10-28(34)30-24-32-26(22-36(30)48)14-16-38-44(32,2)20-18-40(50)46(38,4)42(53)54/h5-12,21-24,37-40,49-50H,13-20H2,1-4H3,(H,51,52)(H,53,54)/t37-,38-,39+,40+,43-,44-,45+,46+/m1/s1	CPQSJHUUXUXWOT-IPPPMHIGSA-N	C[C@]12CC[C@@H]([C@@]([C@@H]1CCC3=C2C=C4C5=CC=CC=C5N(C4=C3)N6C7=CC=CC=C7C8=CC9=C(CC[C@@H]1[C@@]9(CC[C@@H]([C@@]1(C)C(=O)O)O)C)C=C86)(C)C(=O)O)O	616	549	Bacterium	Streptomyces	sp. HKI0576	Xu, Zhongli; Baunach, Martin; Ding, Ling; Hertweck, Christian	2012	41	51	10293-10297	10.1002/anie.201204087	22968942	Bacterial synthesis of diverse indole terpene alkaloids by an unparalleled cyclization sequence	article	Angewandte Chemie International Edition	[]	[]	['10.1021/ja5013323']	[]	[]	[]	NP0011078	https://www.npatlas.org/explore/compounds/NPA002504
		432	NPA002522	2522	Cinnabaramide B	C19H29NO5	351.443	351.205	352.212	374.194	InChI=1S/C19H29NO5/c1-3-4-6-11-13(21)14-16(23)20-19(17(24)25-18(14,19)2)15(22)12-9-7-5-8-10-12/h7,9,12-15,21-22H,3-6,8,10-11H2,1-2H3,(H,20,23)/t12-,13?,14+,15+,18+,19+/m1/s1	YZIAPUWXZJLPJK-MOEJHERCSA-N	CCCCCC([C@H]1C(=O)N[C@@]2([C@]1(OC2=O)C)[C@H]([C@H]3CCCC=C3)O)O	841	730	Bacterium	Streptomyces	sp.	Stadler, Marc; Bitzer, Jens; Mayer-Bartschmid, Anke; Mueller, Hartwig; Benet-Buchholz, Jordi; Gantner, Florian; Tichy, Hans-Volker; Reinemer, Peter; Bacon, Kevin B.	2007	2	70	246-252	10.1021/np060162u	17249727	Cinnabaramides A-G: Analogues of lactacystin and salinosporamide from a terrestrial streptomycete	article	Journal of Natural Products	[]	[]	[]	[]	[]	[]	NP0006838	https://www.npatlas.org/explore/compounds/NPA002522
		433	NPA002527	2527	Hygrocin G	C28H29NO8	507.539	507.189	508.197	530.178	InChI=1S/C28H29NO8/c1-5-15-6-8-17(31)21-20-16(12-13(2)24(21)33)25(34)23-22(26(20)35)28(4,11-10-19(32)29-23)27(36)37-18(9-7-15)14(3)30/h7,9-12,14-15,18,30,33H,5-6,8H2,1-4H3,(H,29,32)/t14?,15?,18-,28+/m1/s1	LTSASGAMBZVFMC-SOWJLAFLSA-N	CCC1CCC(=O)C2=C3C(=CC(=C2O)C)C(=O)C4=C(C3=O)[C@](C=CC(=O)N4)(C(=O)O[C@H](C=C1)C(C)O)C	1492	1226	Bacterium	Streptomyces	sp.	Lu, Chunhua; Li, Yaoyao; Deng, Jingjing; Li, Shanren; Shen, Yan; Wang, Haoxin; Shen, Yuemao	2013	12	76	2175-2179	10.1021/np400474s	24490633	Hygrocins C-G, cytotoxic naphthoquinone ansamycins from gdmAI-disrupted Streptomyces sp. LZ35.	article	Journal of Natural Products	[]	[]	[]	[]	[]	[]	NP0012477	https://www.npatlas.org/explore/compounds/NPA002527
		434	NPA002530	2530	Feglymycin	C95H97N13O30	1900.88	1899.65	1900.65	1922.64	InChI=1S/C95H97N13O30/c1-43(2)73(99-90(132)78(50-27-59(113)37-60(114)28-50)101-84(126)72(96)46-10-18-55(109)19-11-46)85(127)106-81(53-33-65(119)40-66(120)34-53)93(135)103-77(49-16-24-58(112)25-17-49)89(131)108-82(54-35-67(121)41-68(122)36-54)94(136)104-76(48-14-22-57(111)23-15-48)88(130)107-79(51-29-61(115)38-62(116)30-51)91(133)100-74(44(3)4)86(128)105-80(52-31-63(117)39-64(118)32-52)92(134)102-…	QJQKBRUTBCTBKE-UHFFFAOYSA-N	CC(C)C(C(=O)NC(C1=CC(=CC(=C1)O)O)C(=O)NC(C2=CC=C(C=C2)O)C(=O)NC(C3=CC(=CC(=C3)O)O)C(=O)NC(C4=CC=C(C=C4)O)C(=O)NC(C5=CC(=CC(=C5)O)O)C(=O)NC(C(C)C)C(=O)NC(C6=CC(=CC(=C6)O)O)C(=O)NC(C7=CC=C(C=C7)O)C(=O)NC(CC8=CC=CC=C8)C(=O)NC(CC(=O)O)C(=O)O)NC(=O)C(C9=CC(=CC(=C9)O)O)NC(=O)C(C1=CC=C(C=C1)O)N	1493	1227	Bacterium	Streptomyces	sp. DSM 11171	VÉRTESY, LÁSZLÓ; ARETZ, WERNER; KNAUF, MARTIN; MARKUS, ASTRID; VOGEL, MARTIN; WINK, JOACHIM	1999	4	52	374-382	10.7164/antibiotics.52.374	10395273	Feglymycin, a Novel Inhibitor of the Replication of the Human Immunodeficiency Virus. Fermentation, Isolation and Structure Elucidation	article	Journal of Antibiotics	[]	[]	['10.1002/anie.200804130', '10.1038/ncomms13491']	['BGC0001233']	[]	[]	NP0001714	https://www.npatlas.org/explore/compounds/NPA002530
		435	NPA002531	2531	Ohmyungsamycin B	C76H121N13O16	1472.88	1471.91	1472.91	1494.89	InChI=1S/C76H121N13O16/c1-25-44(16)59(83-67(94)54(77-19)38(4)5)69(96)84-60-46(18)105-76(103)58(42(12)13)82-70(97)61(64(91)47-30-27-26-28-31-47)85-68(95)55(39(6)7)79-66(93)51(35-48-36-78-49-32-29-33-52(104-24)53(48)49)87(21)75(102)62(43(14)15)88(22)73(100)57(41(10)11)80-65(92)50(34-37(2)3)86(20)72(99)56(40(8)9)81-71(98)63(45(17)90)89(23)74(60)101/h26-33,36-46,50-51,54-64,77-78,90-91H,25,34-35H2,1-…	MVOMOLZWPIYIMF-CFVNLOTESA-N	CC[C@@H](C)[C@H](NC(=O)[C@@H](NC)C(C)C)C(=O)N[C@@H]1C(=O)N(C)[C@@H]([C@@H](C)O)C(=O)N[C@@H](C(C)C)C(=O)N(C)[C@@H](CC(C)C)C(=O)N[C@@H](C(C)C)C(=O)N(C)[C@@H](C(C)C)C(=O)N(C)[C@@H](CC2=CNC3=C2C(OC)=CC=C3)C(=O)N[C@@H](C(C)C)C(=O)N[C@@H]([C@H](O)C2=CC=CC=C2)C(=O)N[C@@H](C(C)C)C(=O)O[C@@H]1C	1494	1228	Bacterium	Streptomyces	sp.	Um, Soohyun; Choi, Tae Joon; Kim, Heegyu; Kim, Byung Yong; Kim, Seong-Hwan; Lee, Sang Kook; Oh, Ki-Bong; Shin, Jongheon; Oh, Dong-Chan	2013	24	78	12321-12329	10.1021/jo401974g	24266328	Ohmyungsamycins A and B: Cytotoxic and antimicrobial cyclic peptides produced by Streptomyces sp. from a volcanic island	article	Journal of Organic Chemistry	[]	[{'reference_doi': '10.1002/anie.201711286', 'structure_smiles': 'CC[C@@H](C)[C@H](NC(=O)[C@@H](NC)C(C)C)C(=O)N[C@@H]1C(=O)N(C)[C@@H]([C@@H](C)O)C(=O)N[C@@H](C(C)C)C(=O)N(C)[C@@H](CC(C)C)C(=O)N[C@@H](C(C)C)C(=O)N(C)[C@@H](C(C)C)C(=O)N(C)[C@@H](CC2=CNC3=C2C(OC)=CC=C3)C(=O)N[C@@H](C(C)C)C(=O)N[C@@H]([C@H](O)C2=CC=CC=C2)C(=O)N[C@@H](C(C)C)C(=O)O[C@@H]1C'}]	[]	['BGC0002293']	[]	[]	NP0012282	https://www.npatlas.org/explore/compounds/NPA002531
		436	NPA002538	2538	Louisianin D	C11H11NO	173.215	173.084	174.091	196.073	InChI=1S/C11H11NO/c1-2-3-8-6-12-7-9-4-5-10(13)11(8)9/h2-3,6-7H,4-5H2,1H3/b3-2+	GPTPGVAFNHJJTP-NSCUHMNNSA-N	C/C=C/C1=CN=CC2=C1C(=O)CC2	1501	1233	Bacterium	Streptomyces	sp. WK-4028	Komiyama; Takamatsu; Kim; Matsumoto; Takahashi; Hayashi; Woodruff; Omura	1995	10	48	1086-1089	10.7164/antibiotics.48.1086	7490212	Louisianins A, B, C and D: Non-steroidal growth inhibitors of testosterone-responsive SC 115 cells. I. Taxonomy, fermentation, isolation and biological characteristics	article	Journal of Antibiotics	[]	[]	[]	[]	[]	[]	NP0022197	https://www.npatlas.org/explore/compounds/NPA002538
		437	NPA002542	2542	13-Hydroxyplatencinic acid	C17H22O4	290.359	290.152	291.159	313.141	InChI=1S/C17H22O4/c1-10-9-17-6-3-13(18)16(2,5-4-15(20)21)12(17)7-11(10)8-14(17)19/h3,6,11-12,14,19H,1,4-5,7-9H2,2H3,(H,20,21)/t11-,12?,14-,16+,17+/m1/s1	ISDXWEXUMTXXQZ-XFKHUZKCSA-N	C[C@@]1(C2C[C@@H]3C[C@H]([C@]2(CC3=C)C=CC1=O)O)CCC(=O)O	112	106	Bacterium	Streptomyces	platensis strain MA7327	Zhang, Chaowei; Ondeyka, John; Herath, Kithsiri; Jayasuriya, Hiranthi; Guan, Ziqiang; Zink, Deborah L.; Dietrich, Lisa; Burgess, Bruce; Ha, Sookhee N.; Wang, Jun; Singh, Sheo B.	2011	3	74	329-340	10.1021/np100635f	21214253	Platensimycin and Platencin Congeners from Streptomyces platensis	article	Journal of Natural Products	[]	[]	[]	[]	[]	[]	NP0009688	https://www.npatlas.org/explore/compounds/NPA002542
		438	NPA002545	2545	5-deoxyenterocin	C22H20O9	428.393	428.111	429.118	451.1	InChI=1S/C22H20O9/c1-29-12-7-14(31-15(23)8-12)17-20(26)9-13-10-21(17,27)22(28,19(25)30-13)18(20)16(24)11-5-3-2-4-6-11/h2-8,13,17-18,26-28H,9-10H2,1H3/t13-,17-,18-,20-,21+,22+/m0/s1	UTKCEZMWSNDCMR-SAKMHLFVSA-N	COC1=CC(=O)OC(=C1)[C@H]2[C@]3(C[C@H]4C[C@@]2([C@@]([C@H]3C(=O)C5=CC=CC=C5)(C(=O)O4)O)O)O	1505	1237	Bacterium	Streptomyces	qinglanensis 172205	Xu, Dong-Bo; Ma, Min; Deng, Zi-Xin; Hong, Kui	2015	14	99	5825-5832	10.1007/s00253-015-6574-5	25895087	Genotype-driven isolation of enterocin with novel bioactivities from mangrove-derived Streptomyces qinglanensis 172205	article	Applied Microbiology and Biotechnology	[]	[]	[]	[]	[]	[]	NP0014086	https://www.npatlas.org/explore/compounds/NPA002545
		439	NPA002553	2553	Muraymycin B6	C46H77N11O18	1072.18	1071.54	1072.55	1094.53	InChI=1S/C46H77N11O18/c1-20(2)11-8-9-12-26(59)73-34(22(5)6)29(54-39(64)28(23-13-17-51-44(48)52-23)56-45(69)55-27(21(3)4)41(65)66)38(63)50-16-10-15-49-30(42(67)68)35(75-43-37(71-7)31(60)24(19-47)72-43)36-32(61)33(62)40(74-36)57-18-14-25(58)53-46(57)70/h14,18,20-24,27-37,40,43,49,60-62H,8-13,15-17,19,47H2,1-7H3,(H,50,63)(H,54,64)(H,65,66)(H,67,68)(H3,48,51,52)(H,53,58,70)(H2,55,56,69)/t23-,24+,27-,…	YZEUTJAWYMCLNV-TXJLGKPFSA-N	CC(C)CCCCC(=O)O[C@H]([C@@H](C(=O)NCCCN[C@@H]([C@@H]([C@@H]1[C@H]([C@H]([C@@H](O1)N2C=CC(=O)NC2=O)O)O)O[C@H]3[C@@H]([C@@H]([C@H](O3)CN)O)OC)C(=O)O)NC(=O)[C@H]([C@@H]4CCN=C(N4)N)NC(=O)N[C@@H](C(C)C)C(=O)O)C(C)C	228	213	Bacterium	Streptomyces	sp.	McDonald, Leonard A.; Barbieri, Laurel R.; Carter, Guy T.; Lenoy, Eileen; Lotvin, Jason; Petersen, Peter J.; Siegel, Marshall M.; Singh, Guy; Williamson, R. Thomas	2002	35	124	10260-10261	10.1021/ja017748h	12197711	Structures of the Muraymycins, Novel Peptidoglycan Biosynthesis Inhibitors	article	Journal of the American Chemical Society	[]	[]	[]	[]	[]	[]	NP0004315	https://www.npatlas.org/explore/compounds/NPA002553
		440	NPA002566	2566	Dehydrodioxolide A	C9H9NO4	195.174	195.053	196.06	218.042	InChI=1S/C9H9NO4/c10-9(12)5-1-2-6-7(3-5)14-8(4-11)13-6/h1-3,8,11H,4H2,(H2,10,12)/t8-/m1/s1	PADJFSLYYLBUOY-MRVPVSSYSA-N	C1=CC2=C(C=C1C(=O)N)O[C@@H](O2)CO	1518	1247	Bacterium	Streptomyces	tendae T√º 4042	Blum, Sabine; Groth, Ingrid; Rohr, Jürgen; Fiedler, Hans-Peter	1996	1	36	19-25	10.1002/jobm.3620360105	n/a	Biosynthetic capacities of actinomycetes. 5. Dioxolides, novel secondary metabolites from Streptomyces tendae	article	Journal of Basic Microbiology	[]	[]	[]	[]	[]	[]	NP0155414	https://www.npatlas.org/explore/compounds/NPA002566
		441	NPA002571	2571	Cytosaminomycin A	C22H34N4O8S	514.601	514.21	515.217	537.199	InChI=1S/C22H34N4O8S/c1-11-17(25(3)4)18(29)19(30)21(33-11)34-20-12(2)32-16(10-13(20)27)26-8-6-14(24-22(26)31)23-15(28)7-9-35-5/h6-9,11-13,16-21,27,29-30H,10H2,1-5H3,(H,23,24,28,31)/b9-7+/t11-,12-,13-,16-,17-,18+,19-,20-,21-/m1/s1	OEIFFRHFKRNPAL-ZQEFWBPISA-N	C[C@@H]1[C@H]([C@@H]([C@H]([C@H](O1)O[C@@H]2[C@H](O[C@H](C[C@H]2O)N3C=CC(=NC3=O)NC(=O)/C=C/SC)C)O)O)N(C)C	1451	1200	Bacterium	Streptomyces	amakusaensis KO-8119	Haneda; Shinose; Seino; Tabata; Tomoda; Iwai; Omura	1994	7	47	774-781	10.7164/antibiotics.47.774	8071122	Cytosaminomycins, new anticoccidial agents produced by Streptomyces sp. KO-8119. I. Taxonomy, production, isolation and physico-chemical and biological properties	article	Journal of Antibiotics	[]	[]	[]	[]	[]	[]	NP0022715	https://www.npatlas.org/explore/compounds/NPA002571
		442	NPA002584	2584	Phthoxazolin C	C16H22N2O4	306.362	306.158	307.165	329.147	InChI=1S/C16H22N2O4/c1-11(14(20)16(2,3)15(17)21)7-5-4-6-8-12(19)13-9-18-10-22-13/h4-10,12,14,19-20H,1-3H3,(H2,17,21)/b5-4-,8-6+,11-7-	OBCMTGWLFRNQNW-VELYLJKRSA-N	C/C(=C/C=C\C=C\C(C1=CN=CO1)O)/C(C(C)(C)C(=O)N)O	1530	1257	Bacterium	Streptomyces	sp. KO-7888	Shiomi; Arai; Shinose; Takahashi; Yoshida; Iwabuchi; Tanaka; Omura	1995	7	48	714-719	10.7164/antibiotics.48.714	7649873	New antibiotics phthoxazolins B, C and D produced by Streptomyces sp. KO-7888	article	Journal of Antibiotics	[]	[]	[]	[]	[]	[]	NP0022389	https://www.npatlas.org/explore/compounds/NPA002584
		443	NPA002586	2586	Albocycline K3	C17H28O4	296.407	296.199	297.206	319.188	InChI=1S/C17H28O4/c1-12-7-8-15(18)13(2)6-5-10-17(4,20)11-9-16(19)21-14(12)3/h5-6,10,12,14-15,18,20H,7-9,11H2,1-4H3/b10-5-,13-6-	AIPQJEGNCNESPP-KXEPYQKASA-N	CC1CCC(/C(=C\C=C/C(CCC(=O)OC1C)(C)O)/C)O	427	385	Bacterium	Streptomyces	sp. OH-3984	TAKAMATSU, SATOSHI; KIM, YONG-PIL; HAYASHI, MASAHIKO; KOMIYAMA, KANKI; IMOKAWA, GENJI; OMURA, SATOSHI	1996	5	49	485-486	10.7164/antibiotics.49.485	8682726	A New Inhibitor of Melanogenesis, Albocycline K3, Produced by Streptomyces sp. OH-3984	article	Journal of Antibiotics	[]	[]	[]	[]	[]	[]	NP0023183	https://www.npatlas.org/explore/compounds/NPA002586
		444	NPA002588	2588	Heronamide C	C29H39NO3	449.635	449.293	450.3	472.282	InChI=1S/C29H39NO3/c1-4-5-6-7-8-9-19-26-20-13-10-16-24(2)17-11-14-21-27(31)28(32)23-25(3)18-12-15-22-29(33)30-26/h6-18,21-23,26-28,31-32H,4-5,19-20H2,1-3H3,(H,30,33)/b7-6+,9-8+,13-10+,17-11+,18-12+,21-14-,22-15+,24-16+,25-23+/t26-,27+,28-/m1/s1	QUZNSWBEDCHESP-PLHCRRTDSA-N	CCC/C=C/C=C/C[C@@H]1C/C=C/C=C(/C=C/C=C\[C@@H]([C@@H](/C=C(/C=C/C=C/C(=O)N1)\C)O)O)\C	1531	1258	Bacterium	Streptomyces	sp. (CMB-M0406)	Raju, Ritesh; Piggott, Andrew M.; Conte, Melissa M.; Capon, Robert J.	2010	20	8	4682-4689	10.1039/c0ob00267d	20733977	Heronamides A - C, new polyketide macrolactams from an Australian marine-derived Streptomyces sp. A biosynthetic case for synchronized tandem electrocyclization	article	Organic & Biomolecular Chemistry	[]	[]	[]	['BGC0001349']	[]	[]	NP0009422	https://www.npatlas.org/explore/compounds/NPA002588
		445	NPA002600	2600	6-acetylphenazine-1-carboxylic acid	C15H10N2O3	266.256	266.069	267.076	289.058	InChI=1S/C15H10N2O3/c1-8(18)9-4-2-6-11-13(9)16-12-7-3-5-10(15(19)20)14(12)17-11/h2-7H,1H3,(H,19,20)	VRKHKGIAJQUVOY-UHFFFAOYSA-N	CC(=O)C1=C2C(=CC=C1)N=C3C(=N2)C=CC=C3C(=O)O	46	11	Bacterium	Streptomyces	antibioticus	Geiger, A; Keller-Schierlein, W; Brandl, M; Zähner, H	1988	11	41	1542-1551	10.7164/antibiotics.41.1542	3058669	Metabolites of microorganisms. 247. Phenazines from Streptomyces antibioticus, strain Tü 2706	article	Journal of Antibiotics	[]	[]	[]	[]	[]	[]	NP0019027	https://www.npatlas.org/explore/compounds/NPA002600
		446	NPA002608	2608	Mycemycin A	C15H11NO4	269.256	269.069	270.076	292.058	InChI=1S/C15H11NO4/c1-19-15(18)10-6-4-8-12-13(10)16-14(17)9-5-2-3-7-11(9)20-12/h2-8H,1H3,(H,16,17)	HWBSGLPTDQMCRK-UHFFFAOYSA-N	COC(=O)C1=C2C(=CC=C1)OC3=CC=CC=C3C(=O)N2	1327	1119	Bacterium	Streptomyces	sp. FXJ1.235	Liu, Ning; Song, Fangying; Shang, Fei; Huang, Ying	2015	10	13	6247-6258	10.3390/md13106247	26437421	Mycemycins A-E, new dibenzoxazepinones isolated from two different streptomycetes	article	Marine Drugs	[]	[]	[]	['BGC0001676', 'BGC0002443']	[]	[]	NP0014771	https://www.npatlas.org/explore/compounds/NPA002608
		447	NPA002610	2610	LL-F28249α	C36H52O8	612.804	612.366	613.374	635.355	InChI=1S/C36H52O8/c1-20(2)13-24(6)32-25(7)30(37)18-35(44-32)17-28-16-27(43-35)12-11-22(4)14-21(3)9-8-10-26-19-41-33-31(38)23(5)15-29(34(39)42-28)36(26,33)40/h8-11,13,15,20-21,25,27-33,37-38,40H,12,14,16-19H2,1-7H3/b9-8+,22-11+,24-13+,26-10+/t21-,25-,27+,28-,29-,30-,31+,32+,33+,35-,36+/m0/s1	YNFMRVVYUVPIAN-AQUURSMBSA-N	C[C@@H]\1C/C(=C/C[C@@H]2C[C@@H](C[C@@]3(O2)C[C@@H]([C@@H]([C@H](O3)/C(=C/C(C)C)/C)C)O)OC(=O)[C@@H]4C=C([C@H]([C@@H]5[C@]4(/C(=C/C=C1)/CO5)O)O)C)/C	242	222	Bacterium	Streptomyces	cyaneogriseus	Carter, G T; Nietsche, J A; Hertz, M R; Williams, D R; Siegel, M M; Morton, G O; James, J C; Borders, D B	1988	4	41	519-529	10.7164/antibiotics.41.519	3372359	LL-F28249 antibiotic complex: a new family of antiparasitic macrocyclic lactones. Isolation, characterization and structures of LL-F28249 alpha, beta, gamma, lambda	article	Journal of Antibiotics	[]	[]	[]	['BGC0000109']	[]	[]	NP0227783	https://www.npatlas.org/explore/compounds/NPA002610
		448	NPA002612	2612	Platencinic acid glycerol ester	C20H28O5	348.439	348.194	349.201	371.183	InChI=1S/C20H28O5/c1-13-10-20-7-3-14(13)9-16(20)19(2,17(23)4-8-20)6-5-18(24)25-12-15(22)11-21/h4,8,14-16,21-22H,1,3,5-7,9-12H2,2H3/t14-,15?,16-,19-,20+/m0/s1	FYKIZBPSTADBEK-HEXGFAOWSA-N	C[C@@]1([C@@H]2C[C@@H]3CC[C@]2(CC3=C)C=CC1=O)CCC(=O)OCC(CO)O	112	106	Bacterium	Streptomyces	platensis	Zhang, Chaowei; Ondeyka, John; Herath, Kithsiri; Jayasuriya, Hiranthi; Guan, Ziqiang; Zink, Deborah L.; Dietrich, Lisa; Burgess, Bruce; Ha, Sookhee N.; Wang, Jun; Singh, Sheo B.	2011	3	74	329-340	10.1021/np100635f	21214253	Platensimycin and Platencin Congeners from Streptomyces platensis	article	Journal of Natural Products	[]	[]	[]	[]	[]	[]	NP0009691	https://www.npatlas.org/explore/compounds/NPA002612
		449	NPA002618	2618	Prekinamycin	C18H11N2O4+	319.296	319.071	320.079	342.06	InChI=1S/C18H10N2O4/c1-7-5-9-12(11(22)6-7)14-15(16(9)20-19)18(24)13-8(17(14)23)3-2-4-10(13)21/h2-6,16H,1H3,(H-,21,22,24)/p+1	ZGRHUAJTPBHRBA-UHFFFAOYSA-O	CC1=CC(=C2C(=C1)C(C3=C2C(=O)C4=C(C3=O)C(=CC=C4)O)[N+]#N)O	1541	11	Bacterium	Streptomyces	murayamaensis	Gould, Steven J.; Chen, Jiong; Cone, Martha C.; Gore, Makarand P.; Melville, Chris R.; Tamayo, Nuria	1996	17	61	5720-5721	10.1021/jo9611024	n/a	Identification of prekinamycin in extracts of Streptomyces murayamaensis	article	Journal of Organic Chemistry	[]	[]	[]	[]	[]	[]	NP0242497	https://www.npatlas.org/explore/compounds/NPA002618
		450	NPA002620	2620	17-hydroxy-isomigrastatin	C27H39NO8	505.608	505.268	506.275	528.257	InChI=1S/C27H39NO8/c1-16(21(30)15-20(29)12-19-13-23(31)28-24(32)14-19)11-17(2)27-18(3)26(34)22(35-4)9-7-5-6-8-10-25(33)36-27/h7-11,16,18-20,22,26-27,29,34H,5-6,12-15H2,1-4H3,(H,28,31,32)/b9-7+,10-8+,17-11+/t16-,18-,20+,22-,26-,27-/m0/s1	DKAJJLPTJBSTIK-YVAFPULPSA-N	C[C@H]1[C@@H]([C@H](/C=C/CC/C=C/C(=O)O[C@H]1/C(=C/[C@H](C)C(=O)C[C@@H](CC2CC(=O)NC(=O)C2)O)/C)OC)O	1542	1266	Bacterium	Streptomyces	platensis	Ju, Jianhua; Lim, Si-Kyu; Jiang, Hui; Seo, Jeong-Woo; Shen, Ben	2005	34	127	11930-11931	10.1021/ja053118u	16117518	Iso-migrastatin congeners from Streptomyces platensis and generation of a glutarimide polyketide library featuring the dorrigocin, lactimidomycin, migrastatin, and NK30424 scaffolds	article	Journal of the American Chemical Society	[]	[]	[]	[]	[]	[]	NP0005986	https://www.npatlas.org/explore/compounds/NPA002620
		451	NPA002630	2630	K1115 B2	C23H26O9	446.452	446.158	447.165	469.147	InChI=1S/C23H26O9/c1-4-5-14-16-11(6-10(2)31-14)7-12-17(20(16)27)21(28)18(22(29-3)19(12)26)23-30-9-13(25)15(8-24)32-23/h6-7,13-15,23-25,27H,4-5,8-9H2,1-3H3	OVYINHDUCFPXIJ-UHFFFAOYSA-N	CCCC1C2=C(C=C(O1)C)C=C3C(=C2O)C(=O)C(=C(C3=O)OC)C4OCC(C(O4)CO)O	1548	1270	Bacterium	Streptomyces	sp. Mer-K1115	Naruse, N; Goto, M; Watanabe, Y; Terasawa, T; Dobashi, K	1998	6	51	545-552	10.7164/antibiotics.51.545	9711217	K1115 A, a new anthraquinone that inhibits the binding of activator protein-1 (AP-1) to its recognition sites. II. Taxonomy, fermentation, isolation, physico-chemical properties and structure determination	article	Journal of Antibiotics	[]	[]	[]	[]	[]	[]	NP0023787	https://www.npatlas.org/explore/compounds/NPA002630
		452	NPA002650	2650	Not named	C17H15BrN2O	343.224	342.037	343.044	365.026	InChI=1S/C17H15BrN2O/c1-11(2)9-10-20-14-6-4-3-5-13(14)19-16-15(20)8-7-12(18)17(16)21/h3-9H,10H2,1-2H3	SPXDZPBINDWJSY-UHFFFAOYSA-N	CC(=CCN1C2=CC=CC=C2N=C3C1=CC=C(C3=O)Br)C	1561	1281	Bacterium	Streptomyces	sp. (strain CNS284)	Kondratyuk, Tamara P.; Park, Eun-Jung; Yu, Rui; Breemen, Richard B. van; Asolkar, Ratnakar N.; Murphy, Brian T.; Fenical, William; Pezzuto, John M.	2012	12	10	451-464	10.3390/md10020451	22412812	Novel Marine Phenazines as Potential Cancer Chemopreventive and Anti-Inflammatory Agents	article	Marine Drugs	[{'reference_doi': '10.1016/j.tet.2017.03.003', 'name': 'Marinocyanin B'}]	[]	[]	[]	[]	[]	NP0243674	https://www.npatlas.org/explore/compounds/NPA002650
		453	NPA002654	2654	BE-52211 B	C23H33NO2	355.522	355.251	356.258	378.24	InChI=1S/C23H33NO2/c1-6-9-21-15-18(3)12-13-23(21)19(4)14-17(2)10-7-8-11-22(26)16-24-20(5)25/h6,10,12-15,22,26H,1,7-9,11,16H2,2-5H3,(H,24,25)/b17-10+,19-14-/t22-/m0/s1	QJKGYXCGORWKGX-MEMUZQJASA-N	CC1=CC(=C(C=C1)/C(=C\C(=C\CCC[C@@H](CNC(=O)C)O)\C)/C)CC=C	1563	1283	Bacterium	Streptomyces	sp.	Kubota, Natsuki K.; Ohta, Shinji; Ohta, Emi; Koizumi, Fumito; Suzuki, Makoto; Ichimura, Michio; Rahayu, Endang S.; Ikegami, Susumu	2004	1	67	85-87	10.1021/np030324b	14738393	Two New Analogues of the Cytotoxic Substance BE-52211 from Streptomyces sp	article	Journal of Natural Products	[]	[]	[]	[]	[]	[]	NP0005065	https://www.npatlas.org/explore/compounds/NPA002654
		454	NPA002659	2659	DHQ7	C28H40N2O8	532.634	532.279	533.286	555.268	InChI=1S/C28H40N2O8/c1-15-8-7-9-22(36-5)26(38-28(29)35)18(4)10-16(2)25(33)23(37-6)11-17(3)24(32)19-12-20(30-27(15)34)14-21(31)13-19/h8,10-14,16-17,22,24-26,31-33H,7,9H2,1-6H3,(H2,29,35)(H,30,34)/b15-8-,18-10-,23-11+/t16-,17-,22-,24+,25+,26-/m0/s1	VOPKEVWEROGIJO-TWUFDOAGSA-N	C[C@H]1/C=C(\[C@@H]([C@H](CC/C=C(\C(=O)NC2=CC(=CC(=C2)[C@@H]([C@H](/C=C(\[C@@H]1O)/OC)C)O)O)/C)OC)OC(=O)N)/C	58	54	Bacterium	Streptomyces	hygroscopicus	Wu, Cheng-Zhu; Moon, An Na; Jang, Jae-Hyuk; Lee, Dongho; Kang, Sun-Young; Park, Joon-Tae; Ahn, Jong Seog; Hwang, Bang Yeon; Kim, Young Ho; Lee, Hong-Sub; Hong, Young-Soo	2011	6	64	461-463	10.1038/ja.2011.24	21448187	New non-quinone geldanamycin analogs from genetically engineered Streptomyces hygroscopicus	article	Journal of Antibiotics	[]	[]	[]	[]	[]	[]	NP0009882	https://www.npatlas.org/explore/compounds/NPA002659
		455	NPA002661	2661	7-Demethyl SF2415A3	C26H32ClN2O5+	488.004	487.199	488.207	510.189	InChI=1S/C26H31ClN2O5/c1-14(2)8-7-9-15(3)10-11-26-23(33)20-19(16(30)12-17(31)21(20)29-28)22(32)25(26,6)13-18(27)24(4,5)34-26/h8,10,12,18,28H,7,9,11,13H2,1-6H3/p+1/b15-10+/t18-,25-,26+/m1/s1	WYRLRXDPQOVTJK-WCWOFJFHSA-O	CC(=CCC/C(=C/C[C@]12C(=O)C3=C(C(=O)C=C(C3=[N+]=N)O)C(=O)[C@]1(C[C@H](C(O2)(C)C)Cl)C)/C)C	1566	1000	Bacterium	Streptomyces	antimycoticus	Motohashi, Keiichiro; Sue, Masayuki; Furihata, Kazuo; Ito, Shuichiro; Seto, Haruo	2008	4	71	595	10.1021/np070575a	18271555	Terpenoids Produced by Actinomycetes: Napyradiomycins from Streptomyces antimycoticus NT17	article	Journal of Natural Products	[]	[]	[]	[]	[]	[]	NP0007565	https://www.npatlas.org/explore/compounds/NPA002661
		456	NPA002675	2675	Izumiphenazine D	C22H13N3O9	463.358	463.065	464.072	486.054	InChI=1S/C22H13N3O9/c26-13-5-1-3-10-17(13)16(29)8-12(23(10)32)18-15(28)7-9(22(30)31)19-21(18)25(34)20-11(24(19)33)4-2-6-14(20)27/h1-8,26-29H,(H,30,31)	TZGKNEIFHAWLLY-UHFFFAOYSA-N	OC(=O)C1=C2C(=C(C(O)=C1)C1=N(=O)C3=CC=CC(O)=C3C(O)=C1)N(=O)=C1C(O)=CC=CC1=N2=O	1572	1289	Bacterium	Streptomyces	sp. IFM 11204	Abdelfattah, Mohamed S.; Toume, Kazufumi; Ishibashi, Masami	2011	4	59	508-510	10.1248/cpb.59.508	21467685	Izumiphenazine D, a new phenazoquinoline N-oxide from Streptomyces sp. IFM 11204	article	Chemical and Pharmaceutical Bulletin	[]	[]	[]	[]	[]	[]	NP0009894	https://www.npatlas.org/explore/compounds/NPA002675
		457	NPA002677	2677	Kinamycin C'	C23H20N2O9	468.418	468.117	469.124	491.106	InChI=1S/C23H20N2O9/c1-4-11(28)34-21-16-14(20(31)22(23(21,3)32)33-8(2)26)13-15(17(16)25-24)19(30)12-9(18(13)29)6-5-7-10(12)27/h5-7,20-22,27,31-32H,4H2,1-3H3/t20-,21+,22+,23+/m0/s1	DLCJPNVCHBVWGU-WBADGQHESA-N	CCC(=O)O[C@@H]1C2=C([C@@H]([C@H]([C@]1(C)O)OC(=O)C)O)C3=C(C2=[N+]=[N-])C(=O)C4=C(C3=O)C=CC=C4O	1259	1067	Bacterium	Streptomyces	chattanoogensis	YOUNG, JENN-JONG; HO, SU-NENG; JU, WEI-MEI; CHANG, LI-REN	1994	6	47	681-687	10.7164/antibiotics.47.681	8040073	FL-120A-D', new products related to kinamycin from Streptomyces chattanoogensis subsp. taitungensis subsp. nov. II. Isolation and structure determination	article	Journal of Antibiotics	[]	[]	[]	[]	[]	[]	NP0022666	https://www.npatlas.org/explore/compounds/NPA002677
		458	NPA002681	2681	Bischloroanthrabenzoxocinone	C28H24Cl2O7	543.399	542.09	543.097	565.079	InChI=1S/C28H24Cl2O7/c1-10-6-12(35-5)8-14-15(10)26-16-11(9-28(4,36-14)37-26)7-13-17(22(16)31)23(32)18-19(27(13,2)3)20(29)25(34)21(30)24(18)33/h6-8,26,31,33-34H,9H2,1-5H3	ZGJMIZXNGYVIRM-UHFFFAOYSA-N	CC1=CC(=CC2=C1C3C4=C(CC(O3)(O2)C)C=C5C(=C4O)C(=O)C6=C(C5(C)C)C(=C(C(=C6O)Cl)O)Cl)OC	1145	978	Bacterium	Streptomyces	sp. (MA6657)	Herath, Kithsiri B; Jayasuriya, Hiranthi; Guan, Ziqiang; Schulman, Marvin; Ruby, Carolyn; Sharma, Neelam; MacNaul, Karen; Menke, John G; Kodali, Srinivas; Galgoci, Andrew; Wang, Jun; Singh, Sheo B	2005	9	68	1437-1440	10.1021/np050176k	16180833	Anthrabenzoxocinones from Streptomyces sp. as liver X receptor ligands and antibacterial agents	article	Journal of Natural Products	[]	[]	[]	[]	[]	[]	NP0006059	https://www.npatlas.org/explore/compounds/NPA002681
		459	NPA002682	2682	Farneside B	C24H40N2O8	484.59	484.279	485.286	507.268	InChI=1S/C24H40N2O8/c1-15(2)6-5-11-24(4,32)18(27)8-7-16(3)10-13-33-14-17-20(29)21(30)22(34-17)26-12-9-19(28)25-23(26)31/h6,10,17-18,20-22,27,29-30,32H,5,7-9,11-14H2,1-4H3,(H,25,28,31)/b16-10+/t17-,18?,20-,21-,22-,24?/m1/s1	AHUPOCLKEKMZQR-AOUILNQWSA-N	CC(=CCCC(C)(C(CC/C(=C/COC[C@@H]1[C@H]([C@H]([C@@H](O1)N2CCC(=O)NC2=O)O)O)/C)O)O)C	54	50	Bacterium	Streptomyces	sp. strain CNT-372	Zafrir Ilan, Ella; Torres, Manuel R.; Prudhomme, Jacques; Le Roch, Karine; Jensen, Paul R.; Fenical, William	2013	9	76	1815-1818	10.1021/np400351t	23987585	Farnesides A and B, sesquiterpenoid nucleoside ethers from a marine-derived Streptomyces sp., strain CNT-372 from Fiji	article	Journal of Natural Products	[]	[]	[]	[]	[]	[]	NP0012074	https://www.npatlas.org/explore/compounds/NPA002682
		460	NPA002684	2684	Antimycin A19	C28H40N2O9	548.633	548.273	549.281	571.263	InChI=1S/C28H40N2O9/c1-7-8-9-11-20-24(39-26(34)16(4)15(2)3)18(6)38-28(36)22(17(5)37-27(20)35)30-25(33)19-12-10-13-21(23(19)32)29-14-31/h10,12-18,20,22,24,32H,7-9,11H2,1-6H3,(H,29,31)(H,30,33)/t16-,17+,18-,20+,22-,24-/m0/s1	FKJLKGUXRIDXTL-UKHQZXFMSA-N	CCCCC[C@@H]1[C@H]([C@@H](OC(=O)[C@H]([C@H](OC1=O)C)NC(=O)C2=C(C(=CC=C2)NC=O)O)C)OC(=O)[C@@H](C)C(C)C	119	113	Bacterium	Streptomyces	antibioticus H74-18	Xu, Lin-Ya; Quan, Xue-Sheng; Wang, Chen; Sheng, Hui-Fang; Zhou, Guang-Xiong; Lin, Bi-Run; Jiang, Ren-Wang; Yao, Xin-Sheng	2011	10	64	661-665	10.1038/ja.2011.65	21847131	Antimycins A19 and A20, two new antimycins produced by marine actinomycete Streptomyces antibioticus H74-18	article	Journal of Antibiotics	[]	[]	[]	[]	[]	[]	NP0010256	https://www.npatlas.org/explore/compounds/NPA002684
		461	NPA002687	2687	BE-52211 C	C23H33NO2	355.522	355.251	356.258	378.24	InChI=1S/C23H33NO2/c1-6-9-21-15-18(3)12-13-23(21)19(4)14-17(2)10-7-8-11-22(26)16-24-20(5)25/h6,9-10,12-15,22,26H,7-8,11,16H2,1-5H3,(H,24,25)/b9-6-,17-10+,19-14-/t22-/m0/s1	OZKSAMXSQQCGQT-JMUUTACGSA-N	C/C=C\C1=C(C=CC(=C1)C)/C(=C\C(=C\CCC[C@@H](CNC(=O)C)O)\C)/C	1563	1283	Bacterium	Streptomyces	sp.	Kubota, Natsuki K.; Ohta, Shinji; Ohta, Emi; Koizumi, Fumito; Suzuki, Makoto; Ichimura, Michio; Rahayu, Endang S.; Ikegami, Susumu	2004	1	67	85-87	10.1021/np030324b	14738393	Two New Analogues of the Cytotoxic Substance BE-52211 from Streptomyces sp	article	Journal of Natural Products	[]	[]	[]	[]	[]	[]	NP0005066	https://www.npatlas.org/explore/compounds/NPA002687
		462	NPA002688	2688	Tetronothiodin	C31H38O8S	570.704	570.229	571.236	593.218	InChI=1S/C31H38O8S/c1-17-10-8-9-13-21(32)12-7-5-4-6-11-20-14-18(2)19(3)15-31(20)28(35)24(30(38)39-31)25(33)22-16-40-27(23(17)22)26(34)29(36)37/h4-9,14,17,19-23,27,32,35H,10-13,15-16H2,1-3H3,(H,36,37)	WWHAZVYADWRKPA-UHFFFAOYSA-N	CC1CC=CCC(CC=CC=CCC2C=C(C(CC23C(=C(C(=O)C4C1C(SC4)C(=O)C(=O)O)C(=O)O3)O)C)C)O	1577	1294	Bacterium	Streptomyces	sp. NR0489	Ohtsuka; Nakayama; Itezono; Shimma; Kuwahara; Yokose; Seto	1993	1	46	18-24	10.7164/antibiotics.46.18	8436552	Tetronothiodin, a novel cholecystokinin type-B receptor antagonist produced by Streptomyces sp NR0489. III. Structural elucidation	article	Journal of Antibiotics	[]	[]	[]	[]	[]	[]	NP0022930	https://www.npatlas.org/explore/compounds/NPA002688
		463	NPA002695	2695	Isomigrastatin	C27H39NO7	489.609	489.273	490.28	512.262	InChI=1S/C27H39NO7/c1-17(21(29)11-9-10-20-15-23(30)28-24(31)16-20)14-18(2)27-19(3)26(33)22(34-4)12-7-5-6-8-13-25(32)35-27/h7-8,12-14,17,19-20,22,26-27,33H,5-6,9-11,15-16H2,1-4H3,(H,28,30,31)/b12-7+,13-8+,18-14+/t17-,19-,22-,26-,27-/m0/s1	TYTDEHCAAKKYOG-FEJRZXFSSA-N	C[C@H]1[C@@H]([C@H](/C=C/CC/C=C/C(=O)O[C@H]1/C(=C/[C@H](C)C(=O)CCCC2CC(=O)NC(=O)C2)/C)OC)O	1542	1266	Bacterium	Streptomyces	platensis	Woo, Elaine J; Starks, Courtney M; Carney, John R; Arslanian, Robert; Cadapan, Lawrence; Zavala, Stefan; Licari, Peter	2002	2	55	141-146	10.7164/antibiotics.55.141	12002995	Migrastatin and a new compound, isomigrastatin, from Streptomyces platensis	article	Journal of Antibiotics	[]	[]	['10.1002/anie.200701837']	[]	[]	[]	NP0004145	https://www.npatlas.org/explore/compounds/NPA002695
		464	NPA002697	2697	Milbemycin α21	C37H52O9	640.814	640.361	641.368	663.35	InChI=1S/C37H52O9/c1-7-24(5)34(39)43-20-26-17-30-35(40)44-29-18-28(45-36(19-29)15-14-25(6)31(8-2)46-36)13-12-23(4)16-22(3)10-9-11-27-21-42-33(32(26)38)37(27,30)41/h7,9-12,17,22,25,28-33,38,41H,8,13-16,18-21H2,1-6H3/b10-9+,23-12+,24-7+,27-11+/t22-,25-,28+,29-,30-,31+,32+,33+,36+,37+/m0/s1	IJSHHYUXUBYWCI-QXIPKCAKSA-N	CC[C@@H]1[C@H](CC[C@@]2(O1)C[C@@H]3C[C@H](O2)C/C=C(/C[C@H](/C=C/C=C/4\CO[C@H]5[C@@]4([C@@H](C=C([C@H]5O)COC(=O)/C(=C/C)/C)C(=O)O3)O)C)\C)C	242	222	Bacterium	Streptomyces	hygroscopicus subsp. aureolacrimosus SANK 60797	Nonaka; Tsukiyama; Okamoto; Sato; Kumasaka; Yamamoto; Maruyama; Yoshikawa	2000	7	53	694-704	10.7164/antibiotics.53.694	10994811	New milbemycins from Streptomyces hygroscopicus subsp. aureolacrimosus: Fermentation, isolation and structure elucidation	article	Journal of Antibiotics	[]	[]	[]	[]	[]	[]	NP0232070	https://www.npatlas.org/explore/compounds/NPA002697
		465	NPA002698	2698	Cyclo-(L-Trp-L-Trp)	C22H20N4O2	372.428	372.159	373.166	395.148	InChI=1S/C22H20N4O2/c27-21-19(9-13-11-23-17-7-3-1-5-15(13)17)25-22(28)20(26-21)10-14-12-24-18-8-4-2-6-16(14)18/h1-8,11-12,19-20,23-24H,9-10H2,(H,25,28)(H,26,27)/t19-,20-/m0/s1	DNHODRZUCGXYKU-PMACEKPBSA-N	C1=CC=C2C(=C1)C(=CN2)C[C@H]3C(=O)N[C@H](C(=O)N3)CC4=CNC5=CC=CC=C54	26	25	Bacterium	Streptomyces	sp. KH29	Lee, Keyong Ho; Kim, Kye-Woong; Rhee, Ki-Hyeong	2010	12	20	1672-1676	10.4014/jmb.1007.07035	21193822	Identification of Streptomyces sp. KH29, which produces an antibiotic substance processing an inhibitory activity against multidrug-resistant Acinetobacter baumannii	article	Journal of Microbiology and Biotechnology	[]	[]	[]	[]	['CCMSLIB00012134538%Suspect related to NCGC00384902-01_C22H20N4O2_3,6-Bis(1H-indol-3-ylmethyl)-2,5-piperazinedione (predicted molecular formula SIRIUS: C29H32O8 / BUDDY: C21H32N8O3S2) with delta m/z 136.037 (putative explanation: unspecified; atomic difference: unspecified) [M+H]+%4', 'CCMSLIB00000851819%NCGC00384902-01_C22H20N4O2_3,6-Bis(1H-indol-3-ylmethyl)-2,5-piperazinedione%1', 'CCMSLIB0000…	[]	NP0009677	https://www.npatlas.org/explore/compounds/NPA002698
		466	NPA002716	2716	Pyrindamycin A	C26H26ClN3O8	543.96	543.141	544.148	566.13	InChI=1S/C26H26ClN3O8/c1-26(25(34)38-5)23(32)18-17-12(9-27)10-30(14(17)8-15(31)20(18)29-26)24(33)13-6-11-7-16(35-2)21(36-3)22(37-4)19(11)28-13/h6-8,12,28-29,31H,9-10H2,1-5H3/t12-,26-/m1/s1	BOGFADYROAVVTF-MZHQLVBMSA-N	C[C@@]1(C(=O)C2=C3[C@@H](CN(C3=CC(=C2N1)O)C(=O)C4=CC5=CC(=C(C(=C5N4)OC)OC)OC)CCl)C(=O)OC	528	472	Bacterium	Streptomyces	sp.	Ohba, K; Watabe, H; Sasaki, T; Takeuchi, Y; Kodama, Y; Nakazawa, T; Yamamoto, H; Shomura, T; Sezaki, M; Kondo, S	1988	10	41	1515-1519	10.7164/antibiotics.41.1515	3192502	Pyrindamycins A and B, new antitumor antibiotics	article	Journal of Antibiotics	[]	[]	[]	[]	[]	[]	NP0020978	https://www.npatlas.org/explore/compounds/NPA002716
		467	NPA002719	2719	Cyclipostin T2	C25H45O6P	472.603	472.295	473.303	495.285	InChI=1S/C25H45O6P/c1-4-16-23-24-22(19-28-25(24)26)20-30-32(27,31-23)29-18-15-13-11-9-7-5-6-8-10-12-14-17-21(2)3/h21-22H,4-20H2,1-3H3/t22-,32?/m1/s1	SYOULUNKPBFPTF-GFTAOQHMSA-N	CCCC1=C2[C@H](COC2=O)COP(=O)(O1)OCCCCCCCCCCCCCC(C)C	161	152	Bacterium	Streptomyces	sp. DSM 13381	VÉRTESY, LÁSZLÓ; BECK, BERND; BRÖNSTRUP, MARK; EHRLICH, KLAUS; KURZ, MICHAEL; MÜLLER, GÜNTER; SCHUMMER, DIETMAR; SEIBERT, GERHARD	2002	5	55	480-494	10.7164/antibiotics.55.480	12139017	Cyclipostins, Novel Hormone-sensitive Lipase Inhibitors from Streptomyces sp. DSM 13381. II. Isolation, Structure Elucidation and Biological Properties	article	Journal of Antibiotics	[]	[]	[]	[]	[]	[]	NP0004241	https://www.npatlas.org/explore/compounds/NPA002719
[truncated: 5,291 more rows]
