# Supplementary material for: Endostemonine I as a Multi-Target Inhibitor of Kaposi’s Sarcoma-Associated Herpesvirus Oncogenic Pathways: An Integrative Computational Study
Source: Med Sci (Basel). 2026 May 4;14(2):237. doi: 10.3390/medsci14020237 (PMC13214889; doi:10.3390/medsci14020237)
Supplement: Supplementary file 1 [file medsci-14-00237-s001.zip › 2-Supplementary Table 2.xlsx]

## Sheet: Sheet1
		Drug-Likeness and Pharmacokinetic Screening of Streptomyces-Derived Compounds
		Original source:		SwissADME (http://www.swissadme.ch/)
		Reference:		Daina A, Michielin O, Zoete V. SwissADME: a free web tool to evaluate pharmacokinetics, drug-likeness and medicinal chemistry friendliness of small molecules. Sci Rep. 2017 Mar 3;7:42717. doi: 10.1038/srep42717. PMID: 28256516; PMCID: PMC5335600.
		Access date:		January 29, 2025 to February 3, 2025.
		Molecule No.	NPAID	Canonical SMILES	Formula	MW																											Pharmacokinetics									Drug-likeness
							#Heavy atoms	#Aromatic heavy atoms	Fraction Csp3	#Rotatable bonds	#H-bond acceptors	#H-bond donors	MR	TPSA	iLOGP	XLOGP3	WLOGP	MLOGP	Silicos-IT Log P	Consensus Log P	ESOL Log S	ESOL Solubility (mg/ml)	ESOL Solubility (mol/l)	ESOL Class	Ali Log S	Ali Solubility (mg/ml)	Ali Solubility (mol/l)	Ali Class	Silicos-IT LogSw	Silicos-IT Solubility (mg/ml)	Silicos-IT Solubility (mol/l)	Silicos-IT class	GI absorption	BBB permeant	Pgp substrate	CYP1A2 inhibitor	CYP2C19 inhibitor	CYP2C9 inhibitor	CYP2D6 inhibitor	CYP3A4 inhibitor	log Kp (cm/s)	Lipinski #violations	Ghose #violations	Veber #violations	Egan #violations	Muegge #violations	Bioavailability Score	PAINS #alerts	Brenk #alerts
		Molecule 1	NPA000003	COC1C(OC(C1OC(=O)N)n1ccc(=O)[nH]c1=O)C(C(=O)N)OC1OC(=CC(C1O)O)C(=O)O	C18H22N4O13	502.39	35	6	0.5	9	13	6	106.1	264.95	-0.13	-4.06	-4.49	-3.66	-4.38	-3.35	0.07	590	1.18	Highly soluble	-0.9	62.9	0.125	Very soluble	2.36	116000	230	Soluble	Low	No	No	No	No	No	No	No	-12.25	3	2	1	1	4	0.11	0	0
		Molecule 2	NPA000024	CCC(=O)O[C@@H]1[C@@H](O)CN[C@H]1Cc1ccc(cc1)OC	C15H21NO4	279.33	20	6	0.53	6	5	2	78.6	67.79	2.41	1.37	0.51	0.96	1.78	1.41	-2.26	1.53	0.00548	Soluble	-2.4	1.12	0.00401	Soluble	-3.3	0.139	0.000498	Soluble	High	No	No	No	No	No	No	No	-7.03	0	0	0	0	0	0.55	0	0
		Molecule 3	NPA000029	CC(/C=C/C=C/C(=O)NC1=CC(O)(CCC(=O)N)C=CC1=O)C	C17H22N2O4	318.37	23	0	0.35	8	4	3	87.13	109.49	2.31	0.63	0.89	0.13	1.66	1.12	-1.68	6.61	0.0208	Very soluble	-2.5	0.997	0.00313	Soluble	-1.52	9.7	0.0305	Soluble	High	No	No	No	No	No	No	No	-7.79	0	0	0	0	0	0.55	0	2
		Molecule 4	NPA000037	COC(C1(O)C(C)C(=O)N(C21C(C)OC2=O)C)CC(C(/C=C/C=C/CNC(=O)C(C(/C(=C\C=C/C=C/C(=C(/[N+](=O)[O-])\C)/C)/C)O)(C)C)O)C	C36H53N3O10	687.82	49	0	0.58	17	10	4	191.88	191.45	2.31	0.63	2.78	0.13	1.66	1.12	-1.68	6.61	0.0208	Very soluble	-2.5	0.997	0.00313	Soluble	-1.52	9.7	0.0305	Soluble	High	No	No	No	No	No	No	No	-7.79	0	0	0	0	0	0.55	0	2
		Molecule 5	NPA000045	O=Nc1c(OC)cc(c2c1cccc2)O	C11H9NO3	203.19	15	10	0.09	2	4	1	57.92	58.89	1.95	2.16	2.95	1.44	2.45	2.19	-2.82	0.306	0.00151	Soluble	-3.03	0.19	0.000935	Soluble	-3.58	0.0531	0.000261	Soluble	High	Yes	No	No	No	No	No	No	-6.01	0	0	0	0	0	0.55	0	0
		Molecule 6	NPA000047	CC[C@@H](C(=O)[C@H]([C@H]([C@@H](CCc1ccc(c(c1C(=O)O)O)C)C)O)C)[C@H]1O[C@](C[C@@H]1C)(CC)[C@H]1CC[C@]([C@@H](O1)C)(O)CC	C34H54O8	590.79	42	6	0.76	13	8	4	166.07	133.52	3.82	6.45	5.84	2.75	6.73	5.12	-6.81	9.06e-05	1.53e-07	Poorly soluble	-9.05	5.29e-07	8.95e-10	Poorly soluble	-6.05	0.000522	8.83e-07	Poorly soluble	Low	No	Yes	No	No	No	No	Yes	-5.32	1	4	1	1	1	0.56	0	0
		Molecule 7	NPA000050	COC(=O)c1c(CC)ccc2c1C(=O)c1c(C2=O)c(O)c2c(c1O)c(O)ccc2O	C22H16O8	408.36	30	16	0.14	3	8	4	106.4	141.36	2.79	4.45	2.79	0.68	3.51	2.84	-5.37	0.00173	4.25e-06	Moderately soluble	-7.14	2.98e-05	7.29e-08	Poorly soluble	-5.4	0.00162	3.96e-06	Moderately soluble	Low	No	No	Yes	No	Yes	No	Yes	-5.63	0	0	1	1	0	0.55	1	1
		Molecule 8	NPA000055	COC(=O)c1c(CC)ccc2c1C(=O)c1c(C2=O)c(O)c2c(c1O)c(O)ccc2O	C22H16O8	408.36	30	16	0.14	3	8	4	106.4	141.36	2.79	4.45	2.79	0.68	3.51	2.84	-5.37	0.00173	4.25e-06	Moderately soluble	-7.14	2.98e-05	7.29e-08	Poorly soluble	-5.4	0.00162	3.96e-06	Moderately soluble	Low	No	No	Yes	No	Yes	No	Yes	-5.63	0	0	1	1	0	0.55	1	1
		Molecule 9	NPA000059	O=C1CCN(C(=O)N1)[C@@H]1O[C@@H]([C@H]([C@H]1O)O)COC/C=C(/CCC1OC1(C)CCC=C(C)C)\C	C24H38N2O7	466.57	33	0	0.75	11	7	3	130.13	120.86	2.86	1.53	1.26	0.79	2.7	1.83	-2.97	0.499	0.00107	Soluble	-3.68	0.0982	0.00021	Soluble	-2.74	0.851	0.00182	Soluble	High	No	Yes	No	No	No	No	Yes	-8.06	0	2	1	0	0	0.55	0	2
		Molecule 10	NPA000064	CO[C@H]1C[C@H](C)Cc2cc(NC(=O)/C=C/CC[C@@H]([C@H](/C(=C/[C@@H]([C@H]1O)C)/C)OC(=O)N)OC)cc(c2)O	C27H40N2O7	504.62	36	6	0.56	4	7	4	141.86	140.34	2.89	2.81	3.12	1.29	1.02	2.22	-4.6	0.0127	2.52e-05	Moderately soluble	-5.41	0.00194	3.85e-06	Moderately soluble	-3.83	0.0746	0.000148	Soluble	Low	No	Yes	No	No	No	No	Yes	-7.38	1	3	1	1	0	0.55	0	1
		Molecule 11	NPA000072	COc1c(O)ccc(c1O)C(=O)N	C8H9NO4	183.16	13	6	0.12	2	4	3	45.07	92.78	1.25	0.73	0.21	-0.23	0.04	0.4	-1.65	4.15	0.0226	Very soluble	-2.26	1.01	0.00553	Soluble	-0.96	19.9	0.108	Soluble	High	No	No	No	No	No	No	No	-6.9	0	0	0	0	1	0.55	0	0
		Molecule 12	NPA000080	C/C=C(/C=C(/C(C(/C=C(/C=C/C/C(=C/Cc1[nH]c(OC)cc(=O)c1C)/C)\C)C)O)\C)\C	C27H39NO3	425.6	31	6	0.44	10	3	2	133.61	62.32	1.25	0.73	5.98	-0.23	0.04	0.4	-1.65	4.15	0.0226	Very soluble	-2.26	1.01	0.00553	Soluble	-0.96	19.9	0.108	Soluble	High	No	No	No	No	No	No	No	-6.9	0	0	0	0	1	0.55	0	0
		Molecule 13	NPA000087	COC1[C@H](CO[C@@H]2c3c(O)c4c(cc3C(=O)[C@@]([C@H]2OC)(C)O)C(=O)c2c(C4=O)c(O)ccc2)OC([C@@H]([C@@H]1O)OC(=O)CCC1=C(C)C(=O)OC1=O)C	C36H36O16	724.66	52	12	0.44	10	16	4	172.94	238.72	3.56	1.04	0.82	-1.9	2.95	1.3	-4.5	0.023	3.17e-05	Moderately soluble	-5.64	0.00165	2.27e-06	Moderately soluble	-5.62	0.00173	2.38e-06	Moderately soluble	Low	No	Yes	No	No	No	No	No	-9.98	2	3	1	1	3	0.17	1	2
		Molecule 14	NPA000096	COC1C(OC(=O)c2ccc([nH]2)C)C(O)C(OC1(C)C)Oc1ccc2c(c1Cl)oc(=O)c(c2O)NC(=O)c1ccc(c(c1)OC)O	C31H31ClN2O12	659.04	46	21	0.32	10	12	5	163.76	199.01	3.66	3.38	3.68	0.39	3.52	2.92	-5.73	0.00122	1.85e-06	Moderately soluble	-7.24	3.81e-05	5.78e-08	Poorly soluble	-7.41	2.59e-05	3.93e-08	Poorly soluble	Low	No	No	No	No	No	No	No	-7.92	2	3	1	1	3	0.17	0	1
		Molecule 15	NPA000102	OC1=C(O)C(=O)c2c(C1=O)c(O)c(cc2O)C	C11H8O6	236.18	17	6	0.09	0	6	4	56.4	115.06	1.33	1.92	1.11	-1.63	0.74	0.69	-2.78	0.396	0.00168	Soluble	-3.96	0.0259	0.00011	Soluble	-1.35	10.6	0.0448	Soluble	High	No	No	No	No	No	No	Yes	-6.38	0	0	0	0	0	0.56	1	1
		Molecule 16	NPA000107	C=C[C@@]1(C)CC=C2[C@H](C1)CC[C@H]1[C@@]2(C)CC[C@H](C1(C)C)OC(=O)C(=O)N	C22H33NO3	359.5	26	0	0.73	4	3	1	103.99	69.39	3.07	5.36	4.15	3.56	3.79	3.99	-5.18	0.00237	6.58e-06	Moderately soluble	-6.57	9.67e-05	2.69e-07	Poorly soluble	-4.02	0.0344	9.57e-05	Moderately soluble	High	Yes	No	No	Yes	Yes	No	Yes	-4.69	0	0	0	0	1	0.55	0	2
		Molecule 17	NPA000113	OCCC1(C)CC(C(O1)C(C(=O)C(/C=C(/C=C/CC(/C=C(\C=C\C1OC(=O)C=CC1C)/CC)C)\C)C)C)C	C33H50O5	526.75	38	0	0.64	13	5	1	157.92	72.83	3.07	5.36	6.93	3.56	3.79	3.99	-5.18	0.00237	6.58e-06	Moderately soluble	-6.57	9.67e-05	2.69e-07	Poorly soluble	-4.02	0.0344	9.57e-05	Moderately soluble	High	Yes	No	No	Yes	Yes	No	Yes	-4.69	0	0	0	0	1	0.55	0	2
		Molecule 18	NPA000116	COc1cc(C(=O)NCC2(C)OC3(OC(=O)C2O)C(=O)NC(=C(C(=O)C)C=O)OC3C(C2CN2C(=O)C)O)c2c(c1)c(C)ccc2	C31H33N3O12	639.61	46	10	0.42	10	12	4	163.49	206.87	3.11	0.02	-1.38	-1.64	1.7	0.36	-3.32	0.307	0.00048	Soluble	-3.92	0.0776	0.000121	Soluble	-4.74	0.0117	1.83e-05	Moderately soluble	Low	No	Yes	No	No	No	No	No	-10.19	2	4	1	1	3	0.11	0	5
		Molecule 19	NPA000118	CO[C@H]1C=C/C=C\C=C/C[C@H](OC(=O)C2(CC2)NC(=O)C2CCCCC2)[C@H](C)[C@H](/C(=C\CCC2=CC(=O)C=C(NC(=O)C1)C2=O)/C)O	C37H48N2O8	648.79	47	0	0.54	7	8	3	182.56	148.1	3.11	0.02	3.96	-1.64	1.7	0.36	-3.32	0.307	0.00048	Soluble	-3.92	0.0776	0.000121	Soluble	-4.74	0.0117	1.83e-05	Moderately soluble	Low	No	Yes	No	No	No	No	No	-10.19	2	4	1	1	3	0.11	0	5
		Molecule 20	NPA000120	CO[C@H]1C=C/C=C\C=C/C[C@H](OC(=O)C2(CC2)NC(=O)C2CCCCC2)[C@H](C)[C@H](/C(=C\CCC2=CC(=O)C=C(NC(=O)C1)C2=O)/C)O	C37H48N2O8	648.79	47	0	0.54	7	8	3	182.56	148.1	3.11	0.02	3.96	-1.64	1.7	0.36	-3.32	0.307	0.00048	Soluble	-3.92	0.0776	0.000121	Soluble	-4.74	0.0117	1.83e-05	Moderately soluble	Low	No	Yes	No	No	No	No	No	-10.19	2	4	1	1	3	0.11	0	5
		Molecule 21	NPA000128	C[C@@H]1CC(=O)C2=C(C1)C1OC1[C@@]1([C@H]2C(=O)c2cccc(c2[C@@H]1O)O)O	C19H18O6	342.34	25	6	0.47	0	6	3	86.41	107.36	1.63	-0.64	0.72	0.13	1.77	0.72	-1.74	6.27	0.0183	Very soluble	-1.14	24.7	0.0722	Very soluble	-2.67	0.732	0.00214	Soluble	High	No	Yes	No	No	No	No	No	-8.84	0	0	0	0	0	0.55	0	1
		Molecule 22	NPA000131	C[C@@H]1CC(=O)C2=C(C1)C1OC1[C@@]1([C@H]2C(=O)c2cccc(c2[C@@H]1O)O)O	C19H18O6	342.34	25	6	0.47	0	6	3	86.41	107.36	1.63	-0.64	0.72	0.13	1.77	0.72	-1.74	6.27	0.0183	Very soluble	-1.14	24.7	0.0722	Very soluble	-2.67	0.732	0.00214	Soluble	High	No	Yes	No	No	No	No	No	-8.84	0	0	0	0	0	0.55	0	1
		Molecule 23	NPA000135	NC/C=C\1/O[C@@H]2N([C@@H]1C(=O)O)C(=O)C2	C8H10N2O4	198.18	14	0	0.5	2	5	2	48.44	92.86	0.77	-3.98	-1.51	-0.83	-1.12	-1.33	1.57	7370	37.2	Highly soluble	2.63	84300	425	Highly soluble	0.78	1190	6.03	Soluble	High	No	No	No	No	No	No	No	-10.33	0	1	0	0	2	0.55	0	0
		Molecule 24	NPA000141	NC/C=C\1/O[C@@H]2N([C@@H]1C(=O)O)C(=O)C2	C8H10N2O4	198.18	14	0	0.5	2	5	2	48.44	92.86	0.77	-3.98	-1.51	-0.83	-1.12	-1.33	1.57	7370	37.2	Highly soluble	2.63	84300	425	Highly soluble	0.78	1190	6.03	Soluble	High	No	No	No	No	No	No	No	-10.33	0	1	0	0	2	0.55	0	0
		Molecule 25	NPA000151	C[C@H]1CCC2=C(C([C@@H]3C[C@]12CC3)(C)C)C	C15H24	204.35	15	0	0.87	0	0	0	66.88	0	3.2	4.55	4.56	5.65	4.3	4.45	-3.97	0.0217	0.000106	Soluble	-4.27	0.0109	5.34e-05	Moderately soluble	-3.97	0.0219	0.000107	Soluble	Low	No	No	No	Yes	Yes	No	No	-4.32	1	0	0	0	1	0.55	0	1
		Molecule 26	NPA000156	COCc1ccc(c(c1)NC(=O)C)O	C10H13NO3	195.22	14	6	0.3	4	3	2	53.64	58.56	1.83	0.39	1.15	0.68	1.27	1.07	-1.35	8.74	0.0448	Very soluble	-1.19	12.7	0.0652	Very soluble	-2.75	0.35	0.00179	Soluble	High	Yes	No	No	No	No	No	No	-7.21	0	0	0	0	1	0.55	0	1
		Molecule 27	NPA000167	CN=C(NCCC/C=C/CCCC(C1OC(=O)/C=C\C=C/C(C)C(O)CC(O)C(C)C(O)CCC(C)C(O)CC2(OC(CC(CC(CC(C(C(/C(=C\C=C/C1C)/C)O)C)O)OC(=O)CC(=O)O)O)CC(O)C2O)O)C)N	C56H95N3O17	1082.36	76	0	0.75	14	18	13	290.98	351.84	1.83	0.39	3.23	0.68	1.27	1.07	-1.35	8.74	0.0448	Very soluble	-1.19	12.7	0.0652	Very soluble	-2.75	0.35	0.00179	Soluble	High	Yes	No	No	No	No	No	No	-7.21	0	0	0	0	1	0.55	0	1
		Molecule 28	NPA000168	CCc1ccc(c(=O)o1)CC(C)C	C11H16O2	180.24	13	6	0.55	3	2	0	54.14	30.21	2.71	3.19	2.4	2.18	3.46	2.79	-3.11	0.14	0.000775	Soluble	-3.5	0.0575	0.000319	Soluble	-3.95	0.02	0.000111	Soluble	High	Yes	No	Yes	No	No	No	No	-5.13	0	0	0	0	1	0.55	0	0
		Molecule 29	NPA000188	COc1c(C)c(C)c2c(c1O)c1ccccc1[nH]2	C15H15NO2	241.29	18	13	0.2	1	2	2	74.25	45.25	2.31	3.73	3.65	2.35	4.03	3.22	-4.15	0.0169	7.01e-05	Moderately soluble	-4.37	0.0102	4.25e-05	Moderately soluble	-5.29	0.00123	5.09e-06	Moderately soluble	High	Yes	Yes	Yes	No	No	Yes	Yes	-5.12	0	0	0	0	0	0.55	0	0
		Molecule 30	NPA000198	N/A	N/A	N/A	N/A	N/A	N/A	N/A	N/A	N/A	N/A	N/A	N/A	N/A	N/A	N/A	N/A	N/A	N/A	N/A	N/A	N/A	N/A	N/A	N/A	N/A	N/A	N/A	N/A	N/A	N/A	N/A	N/A	N/A	N/A	N/A	N/A	N/A	N/A	N/A	N/A	N/A	N/A	N/A	N/A	N/A	N/A
		Molecule 31	NPA000201	OC(=O)/C=C/C=C/C=C/[C@@]1(O)C=C(NC(=O)/C=C/C=C/C2CCCCC2)C(=O)[C@H]2[C@@H]1O2	C24H27NO6	425.47	31	0	0.38	9	6	3	115.55	116.23	2.88	3.37	2.51	1.15	3.52	2.69	-4.01	0.0419	9.84e-05	Moderately soluble	-5.49	0.00138	3.24e-06	Moderately soluble	-1.03	39.4	0.0927	Soluble	High	No	No	No	No	Yes	No	No	-6.5	0	0	0	0	0	0.56	0	3
		Molecule 32	NPA000208	OC(=O)C1=C(C)CC2(C(C1=O)c1cc3cccc(c3c(c1C(=O)C2)O)O)O	C20H16O7	368.34	27	10	0.25	1	7	4	95.27	132.13	1.78	2.21	2.03	0.37	2.25	1.73	-3.72	0.0695	0.000189	Soluble	-4.62	0.00885	2.4e-05	Moderately soluble	-3.78	0.061	0.000166	Soluble	High	No	Yes	No	No	No	No	No	-6.98	0	0	0	1	0	0.56	0	1
		Molecule 33	NPA000222	CCCCC(C(=O)c1cc(CC(C)C)c(c(c1O)C=O)O)C1C[C@@H](O)C2([C@@H](O1)O)O[C@H]2CC	C25H36O8	464.55	33	6	0.68	10	8	4	123.44	136.82	3.47	4.38	3.11	0.61	4.27	3.17	-4.95	0.00516	1.11e-05	Moderately soluble	-6.97	4.98e-05	1.07e-07	Poorly soluble	-3.73	0.0859	0.000185	Soluble	Low	No	Yes	No	No	No	No	Yes	-6.02	0	0	0	1	0	0.55	0	2
		Molecule 34	NPA000228	C/C(=C\[C@H]([C@H]1O[C@@]2(C)O[C@@H]([C@@H]1C)[C@@H]([C@@H]([C@H]2C)O)O)C)/C=C/C(=C\1/C(=O)CNC1=O)/O	C22H31NO7	421.48	30	0	0.64	4	7	4	113.32	125.32	3.47	4.38	0.76	0.61	4.27	3.17	-4.95	0.00516	1.11e-05	Moderately soluble	-6.97	4.98e-05	1.07e-07	Poorly soluble	-3.73	0.0859	0.000185	Soluble	Low	No	Yes	No	No	No	No	Yes	-6.02	0	0	0	1	0	0.55	0	2
		Molecule 35	NPA000231	N/A	N/A	N/A																											N/A	N/A	N/A	N/A	N/A	N/A	N/A	N/A	N/A	N/A	N/A	N/A	N/A	N/A	N/A	N/A
		Molecule 36	NPA000233	CNc1ccc(cc1)c1nc2ccccc2c(=O)[nH]1	C15H13N3O	251.28	19	16	0.07	2	2	2	77.11	57.78	2.2	2.82	2.44	2.57	3.28	2.66	-3.67	0.0543	0.000216	Soluble	-3.69	0.0512	0.000204	Soluble	-6.2	0.00016	6.37e-07	Poorly soluble	High	Yes	No	Yes	No	No	No	Yes	-5.83	0	0	0	0	0	0.55	0	0
		Molecule 37	NPA000243	COC1(C)c2cc(O)c(c(c2C(=O)c2c1ccc(c2O)C)C)C(=O)O	C19H18O6	342.34	25	12	0.26	2	6	3	90.85	104.06	0.67	3.62	2.76	1.32	3.44	2.36	-4.47	0.0117	3.42e-05	Moderately soluble	-5.49	0.0011	3.21e-06	Moderately soluble	-4.82	0.00516	1.51e-05	Moderately soluble	High	No	Yes	No	No	No	No	No	-5.82	0	0	0	0	0	0.56	0	0
		Molecule 38	NPA000244	CC(=CCc1ccc2c(c1)NC(=O)C2=O)C	C13H13NO2	215.25	16	6	0.23	2	2	1	65.88	46.17	1.87	2.76	1.76	1.55	3.04	2.2	-3.06	0.188	0.000873	Soluble	-3.38	0.0887	0.000412	Soluble	-4.05	0.019	8.83e-05	Moderately soluble	High	Yes	No	Yes	No	No	No	No	-5.65	0	0	0	0	0	0.55	0	2
		Molecule 39	NPA000253	O=C1/C=C\C=C\[C@H](C)[C@H](O)[C@@H](C)[C@@H](O)[C@@H](C)[C@H](O)[C@@H]([C@H]([C@H](/C=C(/C(=O)c2c3C(=O)C(=C(N1)C(=O)c3cc(c2O)C)C)\C)C)O)C	C35H45NO9	623.73	45	6	0.49	0	9	6	175.21	181.46	1.87	2.76	2.97	1.55	3.04	2.2	-3.06	0.188	0.000873	Soluble	-3.38	0.0887	0.000412	Soluble	-4.05	0.019	8.83e-05	Moderately soluble	High	Yes	No	Yes	No	No	No	No	-5.65	0	0	0	0	0	0.55	0	2
		Molecule 40	NPA000260	O/N=C/c1nc(cc(c1SC)OC)c1ccccc1	C14H14N2O2S	274.34	19	12	0.14	4	4	1	77.27	80.01	2.5	3.05	3.29	1.56	3.42	2.76	-3.67	0.0592	0.000216	Soluble	-4.4	0.011	4.01e-05	Moderately soluble	-4.68	0.00567	2.07e-05	Moderately soluble	High	No	No	Yes	Yes	Yes	No	No	-5.81	0	0	0	0	0	0.55	0	3
		Molecule 41	NPA000264	N/A	N/A	N/A																											N/A	N/A	N/A	N/A	N/A	N/A	N/A	N/A	N/A	N/A	N/A	N/A	N/A	N/A	N/A	N/A
		Molecule 42	NPA000267	O[C@H]1[C@@H](O[C@@H]([C@@H]([C@H]1O)O)C)Oc1cccc2c1nc1cccc(c1n2)C(=O)O	C19H18N2O7	386.36	28	14	0.32	3	9	4	96.99	142.23	1.8	0.5	0.69	0.09	0.25	0.67	-2.72	0.732	0.00189	Soluble	-3.06	0.339	0.000877	Soluble	-2.69	0.789	0.00204	Soluble	Low	No	No	No	No	No	No	No	-8.3	0	0	1	1	0	0.56	0	1
		Molecule 43	NPA000271	N/A																													N/A	N/A	N/A	N/A	N/A	N/A	N/A	N/A	N/A	N/A	N/A	N/A	N/A	N/A	N/A	N/A
		Molecule 44	NPA000282	O[C@@H]1C[C@@H]2CC(=O)/C(=C/[C@@H]3[C@H](C1)C=C[C@@H]1[C@H]3C[C@H]([C@H]1OC(=O)C)C)/C(=O)O2	C21H26O6	374.43	27	0	0.67	2	6	1	97.59	89.9	2.66	2.21	1.96	2.02	1.36	2.04	-3.42	0.142	0.000379	Soluble	-3.73	0.0693	0.000185	Soluble	-1.66	8.14	0.0217	Soluble	High	No	Yes	No	No	No	No	No	-7.01	0	0	0	0	0	0.55	0	3
		Molecule 45	NPA000284	NCCCC(CC(=O)NCCCC(CC(=O)NCCCC(CC(=O)NC1C(OC(C(C1O)OC(=O)N)CO)NC1=N[C@H]2[C@H](N1)[C@H](O)CN(C2=O)C)N)N)N	C32H60N12O10	772.89	54	0	0.81	26	15	13	201.92	370.35	1.88	-7.12	-7.33	-4.92	-3.87	-4.27	1.57	28700	37.1	Highly soluble	0.06	887	1.15	Highly soluble	-1.6	19.5	0.0252	Soluble	Low	No	Yes	No	No	No	No	No	-16.07	3	4	2	1	6	0.17	0	0
		Molecule 46	NPA000287	CO[C@@H]1C(=C[C@@H]2[C@]([C@@H]1O)(O)/C(=C/C=C/[C@H](C)C/C(=C/C[C@@H]1C[C@H](OC2=O)C[C@@]2(O1)CC[C@@H]([C@H](O2)C)C)/C)/CO)C	C32H48O8	560.72	40	0	0.72	2	8	3	153.69	114.68	5.23	3.18	4.14	2.25	2.42	3.44	-5.19	0.00364	6.49e-06	Moderately soluble	-5.26	0.00309	5.5e-06	Moderately soluble	-3.35	0.252	0.000449	Soluble	High	No	Yes	No	No	No	No	No	-7.46	1	3	0	0	0	0.55	0	1
		Molecule 47	NPA000298	Cc1cc(O)c2c(c1)[C@@H]1OC(=O)[C@@H](N1C1=C2C(=O)c2cccc(c2C1=O)O[C@H]1C[C@@H](O)[C@H]([C@@H](O1)C)O)C	C27H25NO9	507.49	37	12	0.37	2	9	3	131.59	142.83	3.04	2.54	1.28	0.56	1.68	1.82	-4.69	0.0103	2.02e-05	Moderately soluble	-5.19	0.0033	6.51e-06	Moderately soluble	-4.3	0.0257	5.06e-05	Moderately soluble	Low	No	Yes	No	No	No	No	No	-7.59	1	2	1	1	0	0.55	1	0
		Molecule 48	NPA000317	N/A	N/A	N/A																											N/A	N/A	N/A	N/A	N/A	N/A	N/A	N/A	N/A	N/A	N/A	N/A	N/A	N/A	N/A	N/A
		Molecule 49	NPA000326	O[C@@H]1/C=C/[C@H](C)[C@H](O)[C@@H](C)/C=C(\C)/C(=O)c2c3C(=O)C(=C(C(=O)c3cc(c2O)C)NC(=O)/C(=C\C=C/C=C/[C@@H]([C@H](CC(=O)/C(=C/C1)/C)O)C)/C)Cl	C40H46ClNO9	720.25	51	6	0.38	0	9	5	201.66	178.3			5.31																N/A	N/A	N/A	N/A	N/A	N/A	N/A	N/A	N/A	N/A	N/A	N/A	N/A	N/A	N/A	N/A
		Molecule 50	NPA000330	COc1cccc2c1[C@@H](O[C@@H]2OC)c1ccc2c(c1)c(O)cc(c2)C	C21H20O4	336.38	25	16	0.24	3	4	1	96.71	47.92	3.48	4.06	3.98	2.97	4.3	3.76	-4.76	0.00586	1.74e-05	Moderately soluble	-4.77	0.0057	1.7e-05	Moderately soluble	-6.46	0.000117	3.49e-07	Poorly soluble	High	Yes	Yes	Yes	Yes	Yes	Yes	Yes	-5.47	0	0	0	0	0	0.55	0	0
		Molecule 51	NPA000334	CSCC1NC(=O)C(NC(=O)c2csc(n2)c2ccc(nc2c2coc(n2)C(=C)NC(=O)C(=C)NC(=O)c2nc(C(NC(=O)c3nc(CNC(=O)c4nc1oc4)sc3)C)sc2)C(=O)NC(=C)C(=O)N)C(O)C	C43H40N14O11S4	1057.12	72	31	0.21	7	17	9	281.75	480.66	2.56	1.34	-1.13	-5.82	2.95	-0.02	-7.09	8.49e-05	8.04e-08	Poorly soluble	-11.04	9.74e-09	9.21e-12	Insoluble	-12.19	6.84e-10	6.47e-13	Insoluble	Low	No	Yes	No	No	No	No	No	-11.8	3	4	1	1	4	0.17	0	1
		Molecule 52	NPA000341	OCCC(=O)c1ncc(c2c1[nH]c1c2cccc1)C	C15H14N2O2	254.28	19	13	0.2	3	3	2	74.73	65.98	2.21	1.95	2.59	0.89	3.59	2.24	-2.95	0.283	0.00111	Soluble	-2.96	0.279	0.0011	Soluble	-5.16	0.00175	6.89e-06	Moderately soluble	High	Yes	No	Yes	No	No	Yes	Yes	-6.47	0	0	0	0	0	0.55	0	0
		Molecule 53	NPA000344	CCC(=O)CCCCCCCCCCCCCOP1(=O)OC[C@@H]2C(=C(O1)C)C(=O)OC2	C23H39O7P	458.53	31	0	0.83	16	7	0	121.38	97.94	4.74	5.28	6.27	2.56	6.25	5.02	-4.95	0.00511	1.11e-05	Moderately soluble	-7.09	3.75e-05	8.18e-08	Poorly soluble	-6.41	0.00018	3.94e-07	Poorly soluble	Low	No	Yes	No	Yes	Yes	No	Yes	-5.35	0	1	1	1	2	0.56	0	1
		Molecule 54	NPA000349	COC1CC(OC(C1O)C)OC1c2c(OC31Oc1c(CC3O)cc3c(c1O)c(=O)oc(c3)C(=O)OC)c(O)c1c(c2O)C(=O)C=C(C1=O)OC	C33H30O17	698.58	50	16	0.39	6	17	5	163.69	247.18	3.38	2.64	0.93	-2.4	1.35	1.18	-5.68	0.00148	2.11e-06	Moderately soluble	-7.48	2.31e-05	3.3e-08	Poorly soluble	-4.23	0.0414	5.93e-05	Moderately soluble	Low	No	No	No	No	No	No	No	-8.69	2	3	1	1	3	0.11	1	1
		Molecule 55	NPA000354	CCCCCCCCCCCC1=NC(=C(c2[nH]c(cc2OC)c2ccc[nH]2)c2ccc([nH]2)CCCCCCCCCCC)C=C1	C40H60N4O	612.93	45	15	0.57	24	2	3	200.76	68.96	7.49	13.02	11.73	4.7	13.78	10.14	-10.51	1.91e-08	3.12e-11	Insoluble	-14.51	1.89e-12	3.09e-15	Insoluble	-14.44	2.21e-12	3.6e-15	Insoluble	Low	No	Yes	No	No	No	No	No	-0.79	2	4	1	1	3	0.17	0	0
		Molecule 56	NPA000368	CCCCCc1cc(O)cc2c1C(=O)c1c(C2=O)c(O)ccc1O	C19H18O5	326.34	24	12	0.26	4	5	3	90.01	94.83	2.77	5.33	3.31	1.33	4.08	3.36	-5.33	0.00154	4.71e-06	Moderately soluble	-7.07	2.75e-05	8.44e-08	Poorly soluble	-5.5	0.00103	3.16e-06	Moderately soluble	High	No	No	Yes	No	Yes	Yes	Yes	-4.51	0	0	0	0	1	0.55	1	1
		Molecule 57	NPA000380	CN([C@H]1CC[C@@H](O[C@H]1C)c1ccc2c(c1O)C(=O)c1c(C2=O)c2C(=O)C[C@](Cc2cc1)(C)O)C	C27H29NO6	463.52	34	12	0.44	2	7	2	126.11	104.14	2.98	3.08	2.89	0.81	4.1	2.77	-4.78	0.00763	1.65e-05	Moderately soluble	-4.93	0.00539	1.16e-05	Moderately soluble	-6.26	0.000253	5.46e-07	Poorly soluble	High	No	Yes	No	No	No	No	Yes	-6.94	0	0	0	0	0	0.55	1	0
		Molecule 58	NPA000387	O=CCC1CC(C)C(/C=C\C=C/CC(OC(=O)CC(C(C1OC1OC(C)C(C(C1O)N(C)C)OC1OC(C)C(C(C1)(C)O)OC(=O)CC)OC)OC(=O)C)C)OC1CCC(C(O1)C)N(C)C	C48H80N2O16	941.15	66	0	0.83	16	18	2	243.25	207.52	6.35	3.17	3.86	-0.13	1.09	2.87	-6.62	0.000228	2.42e-07	Poorly soluble	-7.2	5.96e-05	6.33e-08	Poorly soluble	-2.79	1.51	0.00161	Soluble	Low	No	No	No	No	No	No	No	-9.79	2	3	2	1	4	0.17	0	2
		Molecule 59	NPA000391	O=C(NC1=N[C@H]2[C@H](O1)CCCCCCCCCC2)/C=C/c1ccccc1	C22H30N2O2	354.49	26	6	0.55	4	3	1	110.7	50.69	3.53	6.05	4.36	3.8	4.51	4.45	-5.76	0.000622	1.75e-06	Moderately soluble	-6.89	4.53e-05	1.28e-07	Poorly soluble	-5.37	0.00151	4.26e-06	Moderately soluble	High	Yes	No	No	Yes	Yes	No	Yes	-4.17	0	0	0	0	1	0.55	0	1
		Molecule 60	NPA000393	Cc1cc(O)c2c(c1)ccc1c2C(=O)c2cccc(c2C1=O)O	C19H12O4	304.3	23	16	0.05	0	4	2	86.27	74.6	2.62	4.32	3.33	1.7	4.08	3.21	-4.96	0.00331	1.09e-05	Moderately soluble	-5.6	0.000763	2.51e-06	Moderately soluble	-6.14	0.000219	7.19e-07	Poorly soluble	High	Yes	No	Yes	No	Yes	Yes	Yes	-5.09	0	0	0	0	0	0.55	2	0
		Molecule 61	NPA000400	OC(=O)C[C@@H]1O[C@@H](C)c2c(C1)cc1c(c2O)C(=O)C2=C(C1=O)[C@H]1C[C@H]([C@]2(O)[C@H](O1)C)O[C@H]1CC[C@@H]([C@@H](O1)C)O	C28H32O11	544.55	39	6	0.61	4	11	4	133.13	169.05	2.89	0.55	1.41	-0.72	1.77	1.18	-3.41	0.211	0.000387	Soluble	-3.67	0.116	0.000213	Soluble	-2.94	0.619	0.00114	Soluble	Low	No	Yes	No	No	No	No	No	-9.23	2	3	1	1	2	0.11	1	0
		Molecule 62	NPA000401	CCCCCCCCCCC(OC(=O)CC(CC(=O)O)C)CC(=O)OC1CN(C)C(C(=O)N(C1C(=O)O)C)C(C1OC(C(C1O)O)n1ccc(=O)[nH]c1=O)OC1OC(C(C1O)O)CN	C41H65N5O18	915.98	64	6	0.78	26	20	8	229.84	340.24	3.69	-4.46	-2.67	-2.31	-0.33	-1.22	-1.06	79.3	0.0866	Very soluble	-2.07	7.83	0.00855	Soluble	-1.13	68.5	0.0748	Soluble	Low	No	Yes	No	No	No	No	No	-15.05	3	4	2	1	6	0.17	0	1
		Molecule 63	NPA000409	OCc1ccc2c(c1)nc1c(o2)cc(=O)c(c1C(=O)N)N	C14H11N3O4	285.25	21	14	0.07	2	5	3	75.53	132.44	1.43	-0.24	0.32	-0.94	1.22	0.36	-1.82	4.33	0.0152	Very soluble	-2.08	2.35	0.00825	Soluble	-3.97	0.0305	0.000107	Soluble	High	No	No	Yes	No	No	No	No	-8.21	0	0	0	1	0	0.55	0	2
		Molecule 64	NPA000414	CO[C@@H]1C[C@@H](CC[C@H]1O)C[C@H]([C@H]1OC(=O)[C@@H]2CCCCN2C(=O)C(=O)[C@]2(O)O[C@@H](CC[C@H]2C)C[C@H](OC)/C(=C/C=C/C=C/[C@H](C[C@H](C(=O)[C@@H]([C@@H](/C(=C/[C@H](C(=O)C1)C)/C)O)OC)C)C)/C)C	C51H79NO13	914.17	65	0	0.75	6	13	3	253.68	195.43	6.33	6.02	5.8	1	3.66	4.56	-8.9	1.14e-06	1.25e-09	Poorly soluble	-9.9	1.15e-07	1.25e-10	Poorly soluble	-5.58	0.00238	2.61e-06	Moderately soluble	Low	No	Yes	No	No	No	No	No	-7.6	2	4	1	1	4	0.17	0	2
		Molecule 65	NPA000418	OC1C(OC(C([C@@H]1O)O)C)OC(=O)c1ccc(cc1)O	C13H16O7	284.26	20	6	0.46	3	7	4	66.24	116.45	1.16	-0.21	-0.62	-0.49	-0.7	-0.17	-1.49	9.11	0.0321	Very soluble	-1.78	4.73	0.0166	Very soluble	-0.15	203	0.714	Soluble	High	No	No	No	No	No	No	No	-8.18	0	1	0	0	0	0.55	0	0
		Molecule 66	NPA000419	Clc1ccc2c(c1)NC1C2(O)CC2N1C(=O)C1CCCNN1C(=O)C(C)N(C)C(=O)C1N(C(=O)C3N(C(=O)C(NC2=O)C(C)C)N=CCC3)NCCC1	C35H47ClN10O7	755.26	53	6	0.63	1	10	5	229.22	199.33	3.72	0.58	-4.26	0.43	-2.27	-0.36	-4.91	0.00938	1.24e-05	Moderately soluble	-4.34	0.0346	4.58e-05	Moderately soluble	-4.57	0.0202	2.67e-05	Moderately soluble	Low	No	Yes	No	No	No	No	No	-10.5	2	4	1	1	2	0.17	0	0
		Molecule 67	NPA000424	CCCCCc1occ(c1C(=O)OC)CO	C12H18O4	226.27	16	5	0.58	7	4	1	60.31	59.67	2.75	2.23	2.14	1.05	2.92	2.22	-2.42	0.866	0.00383	Soluble	-3.12	0.172	0.000761	Soluble	-3.53	0.0666	0.000294	Soluble	High	Yes	No	Yes	No	No	No	No	-6.1	0	0	0	0	0	0.55	0	0
		Molecule 68	NPA000427	O=C1c2c(C)c(C(=O)O)c(cc2C(c2c1c(O)c(C)cc2)(C)O)O	C18H16O6	328.32	24	12	0.22	1	6	4	86.12	115.06	1.65	3.08	2.1	1.09	2.89	2.16	-4.12	0.0249	7.59e-05	Moderately soluble	-5.16	0.00225	6.86e-06	Moderately soluble	-4.13	0.0245	7.45e-05	Moderately soluble	High	No	No	No	No	No	No	No	-6.12	0	0	0	0	0	0.56	0	0
		Molecule 69	NPA000431	O=C1O[C@H]2[C@@H](C1)O[C@@H](C1=C2C(=O)c2c(C1=O)c(O)c(cc2)[C@@H]1O[C@H](C)[C@H]([C@@H](C1)N(C)C)O)C	C24H27NO8	457.47	33	6	0.54	2	9	2	114.89	122.6	3.14	0.72	0.99	-0.4	1.42	1.17	-3.13	0.337	0.000737	Soluble	-2.87	0.613	0.00134	Soluble	-3.12	0.345	0.000753	Soluble	High	No	Yes	No	No	No	No	No	-8.58	0	0	0	0	0	0.55	1	0
		Molecule 70	NPA000436	COC1C(C)OC(C(C1O)O)OCC12C[C@@H]3[C@H](C)CC[C@H]3C3(C2(C(=O)OC2OC(CO)C(C(C2O)O)O)C(=CC1C3)C(C)C)C=O	C33H50O13	654.74	46	0	0.88	10	13	6	159.6	201.67	3.92	-0.3	-0.33	-0.79	0.21	0.54	-3.05	0.583	0.00089	Soluble	-3.47	0.219	0.000335	Soluble	-0.31	319	0.488	Soluble	Low	No	No	No	No	No	No	No	-10.51	3	3	1	1	4	0.17	0	2
		Molecule 71	NPA000445	O[C@@H]1[C@@H](C)O[C@H](C[C@H]1O[C@H]1CC[C@@H]([C@@H](O1)C)O[C@H]1CC(=O)[C@@H]([C@H](O1)C)O)c1ccc2c(c1O)C(=O)C1=C(C2=O)[C@@]2(O[C@H]3CC[C@@H]([C@@H](O3)C)O)C(=O)C[C@](C[C@]2(C=C1)O)(C)O	C43H54O17	842.88	60	6	0.67	7	17	6	205.82	254.27	3.87	0.42	1.37	-2.62	1.36	0.88	-4.94	0.00962	1.14e-05	Moderately soluble	-5.33	0.00397	4.71e-06	Moderately soluble	-3.3	0.419	0.000497	Soluble	Low	No	Yes	No	No	No	No	No	-11.14	3	3	1	1	5	0.17	1	0
		Molecule 72	NPA000449	C/C=C(\[C@H]1O[C@@H]2[C@@]3([C@@]1(C)C=C([C@@H]3[C@]([C@@H](C2=C)O)(C)/C=C/C(=O)O)C)C)/C	C22H30O4	358.47	26	0	0.59	3	4	2	102.87	66.76	3.83	3.08	3.89	3.07	3.74	3.52	-3.8	0.0562	0.000157	Soluble	-4.15	0.0254	7.09e-05	Moderately soluble	-2.83	0.533	0.00149	Soluble	High	Yes	Yes	No	No	Yes	No	Yes	-6.3	0	0	0	0	0	0.85	0	2
		Molecule 73	NPA000450	COC(=O)[C@H]1c2c(CC[C@]1(O)CC)c(O)c1c(c2O)C(=O)c2c(C1=O)c(O)ccc2	C22H20O8	412.39	30	12	0.32	3	8	4	104.96	141.36	2.91	3.77	1.92	0.33	3	2.39	-4.87	0.00556	1.35e-05	Moderately soluble	-6.43	0.000153	3.7e-07	Poorly soluble	-4.59	0.0106	2.57e-05	Moderately soluble	Low	No	No	No	No	Yes	No	Yes	-6.14	0	0	1	1	0	0.55	1	1
		Molecule 74	NPA000464	CC(=O)O[C@@H]1[C@H](C)C[C@@H]2[C@H]1C=C[C@@H]1[C@H]2C[C@@]23C(C1)C[C@@H](CC2=O)OC3=O	C21H26O5	358.43	26	0	0.76	2	5	0	94.53	69.67	2.65	2.89	2.68	2.92	2.25	2.68	-3.75	0.0636	0.000177	Soluble	-4.01	0.0348	9.7e-05	Moderately soluble	-2.48	1.19	0.00331	Soluble	High	Yes	No	No	No	No	No	No	-6.43	0	0	0	0	0	0.55	0	3
		Molecule 75	NPA000473	CCCC[C@@H]1C(=O)O[C@@H](C)[C@H](C(=O)O[C@@H]([C@H]1OC(=O)CC(C)C)C)NC(=O)c1cccc(c1O)NC=O	C26H36N2O9	520.57	37	6	0.58	12	9	3	134.82	157.33	3.63	4.24	2.51	1.78	2.7	2.97	-5.07	0.00446	8.58e-06	Moderately soluble	-7.25	2.89e-05	5.56e-08	Poorly soluble	-4.97	0.00562	1.08e-05	Moderately soluble	Low	No	Yes	No	No	No	No	Yes	-6.47	2	3	2	1	1	0.17	0	3
		Molecule 76	NPA000485	O=CNc1cccc(c1O)C(=O)N[C@@H]1C(=O)OC(C(CC)C)C(=O)OC(C(=O)C(C(=O)O[C@H]1C)(C)C)CC(C)C	C28H38N2O10	562.61	40	6	0.57	9	10	3	144.37	174.4	4.08	4.91	2.32	1.35	3.04	3.14	-5.94	0.000648	1.15e-06	Moderately soluble	-8.31	2.76e-06	4.91e-09	Poorly soluble	-5.54	0.00164	2.92e-06	Moderately soluble	Low	No	Yes	No	No	No	No	Yes	-6.25	2	3	1	1	1	0.17	0	4
		Molecule 77	NPA000495	OC(=O)CC[C@H]1NC(=O)[C@@H](NC(=O)[C@H](NC(=O)[C@@H](NC(=O)[C@@H](NC1=O)C)C(C)C)C(C)C)Cc1c[nH]c2c1cccc2	C29H40N6O7	584.66	42	9	0.52	7	7	7	173.65	198.59	2.25	1.87	-1.56	-0.7	1.75	0.72	-4.34	0.0267	4.58e-05	Moderately soluble	-5.66	0.00127	2.18e-06	Moderately soluble	-6.96	6.47e-05	1.11e-07	Poorly soluble	Low	No	Yes	No	No	No	No	Yes	-8.54	3	4	1	1	2	0.11	0	0
		Molecule 78	NPA000499	CC[C@@]12C=C(C)[C@H]3[C@]4(C(=CC(=O)C=C4[C@H]([C@@H]3C)O[C@H]3CC[C@H]([C@H](O3)C)O)N1C(=O)[C@](C2=O)(C)O)O	C26H33NO8	487.54	35	0	0.65	3	8	3	128.28	133.6	2.73	-0.29	0.54	-0.18	1.07	0.77	-2.48	1.61	0.0033	Soluble	-2.06	4.29	0.00879	Soluble	-2.2	3.1	0.00635	Soluble	High	No	Yes	No	No	No	No	No	-9.48	0	1	0	1	0	0.55	0	2
		Molecule 79	NPA000504	OC[C@@H](C(=O)OC[C@@H](C(=O)O)NC(=O)c1cccc(c1O)O)NC(=O)c1cccc(c1O)O	C20H20N2O11	464.38	33	12	0.2	12	11	8	108.3	222.95	2.02	0.75	-0.97	-1.18	-0.65	-0.01	-2.67	0.996	0.00214	Soluble	-5.01	0.00452	9.74e-06	Moderately soluble	-1.87	6.25	0.0135	Soluble	Low	No	Yes	No	No	No	No	No	-8.6	2	1	2	1	3	0.11	1	1
		Molecule 80	NPA000526	OC[C@H]1NC(=O)[C@H](C(C)C)N(c2c3c(C1)c[nH]c3c1c(c2)[C@](C)(CC[C@@]1(C)C=C)C(C)C)C	C28H41N3O2	451.64	33	9	0.61	4	2	3	145.59	68.36	3.81	6.49	4.05	3.45	5.83	4.73	-6.67	9.73e-05	2.15e-07	Poorly soluble	-7.72	8.58e-06	1.9e-08	Poorly soluble	-7.25	2.53e-05	5.6e-08	Poorly soluble	High	Yes	Yes	No	No	No	No	Yes	-4.45	0	2	0	0	1	0.55	1	1
		Molecule 81	NPA000535	OCC(NC(=O)c1ccccc1O)COC(=O)C	C12H15NO5	253.25	18	6	0.33	7	5	3	63.14	95.86	1.7	0.67	0.05	0.34	0.71	0.7	-1.62	6.12	0.0242	Very soluble	-2.26	1.39	0.0055	Soluble	-2.19	1.65	0.0065	Soluble	High	No	No	No	No	No	No	No	-7.37	0	0	0	0	0	0.55	0	0
		Molecule 82	NPA000547	O[C@@H]1C[C@H](Oc2cc(C)c3c(c2)C(=O)c2c(C3=O)c(O)ccc2)O[C@@H]([C@H]1O)C	C21H20O7	384.38	28	12	0.33	2	7	3	98.56	113.29	2.83	2.74	1.71	0.3	2.41	2	-4.13	0.0282	7.34e-05	Moderately soluble	-4.77	0.00647	1.68e-05	Moderately soluble	-4.17	0.0257	6.68e-05	Moderately soluble	High	No	Yes	No	No	No	No	No	-6.7	0	0	0	0	0	0.55	1	0
		Molecule 83	NPA000549	C[C@@H]1CC(=O)C2=C([C@H]1O)C1OC1[C@@]1([C@H]2C(=O)c2cccc(c2[C@@H]1O)O)O	C19H18O7	358.34	26	6	0.47	0	7	4	87.57	127.59	1.04	-1.75	-0.31	-0.67	0.87	-0.16	-1.13	26.6	0.0741	Very soluble	-0.41	138	0.385	Very soluble	-1.85	5.02	0.014	Soluble	High	No	Yes	No	No	No	No	No	-9.73	0	0	0	0	0	0.55	0	1
		Molecule 84	NPA000556	NC1CCC(C1)C(=O)NCCC(=N)N	C9H18N4O	198.27	14	0	0.78	5	3	4	55.27	104.99	0.61	-1.58	-0.44	-0.38	-0.38	-0.43	0.26	358	1.8	Highly soluble	-0.12	152	0.765	Very soluble	-1	20	0.101	Soluble	High	No	Yes	No	No	No	No	No	-8.63	0	1	0	0	1	0.55	0	2
		Molecule 85	NPA000561	CCCc1c(C(=O)O)c(O)cc2c1C(=O)c1c(C2=O)cccc1O	C18H14O6	326.3	24	12	0.17	3	6	3	85.33	111.9	1.77	4.12	2.52	1.02	3.24	2.53	-4.63	0.00764	2.34e-05	Moderately soluble	-6.18	0.000217	6.66e-07	Poorly soluble	-4.64	0.00749	2.3e-05	Moderately soluble	High	No	No	Yes	No	Yes	No	Yes	-5.37	0	0	0	0	0	0.56	1	0
		Molecule 86	NPA000563	O=C1/C=C/[C@](C)(O)/C=C/C(=O)/C(=C/CC[C@@H]([C@H](O1)C)C)/C	C17H24O4	292.37	21	0	0.53	0	4	1	82.98	63.6	2.66	2.82	2.73	1.93	2.09	2.45	-3.43	0.109	0.000372	Soluble	-3.81	0.045	0.000154	Soluble	-2.33	1.37	0.0047	Soluble	High	Yes	No	No	No	No	No	No	-6.08	0	0	0	0	0	0.55	0	0
		Molecule 87	NPA000567	O=C1/C=C/[C@](C)(O)/C=C/C(=O)/C(=C/CC[C@@H]([C@H](O1)C)C)/C	C17H24O4	292.37	21	0	0.53	0	4	1	82.98	63.6	2.66	2.82	2.73	1.93	2.09	2.45	-3.43	0.109	0.000372	Soluble	-3.81	0.045	0.000154	Soluble	-2.33	1.37	0.0047	Soluble	High	Yes	No	No	No	No	No	No	-6.08	0	0	0	0	0	0.55	0	0
		Molecule 88	NPA000580	O=CC[C@H]1C[C@@H](C)C(/C=C\C=C/C[C@H](OC(=O)CC([C@@H]([C@H]1OC1OC(C)C(C(C1O)N(C)C)OC1OC(C)C(C(C1)(C)O)OC(=O)CC(C)C)OC)O)C)OC1CCC(C(O1)C)N(C)C	C48H82N2O15	927.17	65	0	0.85	15	17	3	243.13	201.45	7.07	3.39	3.92	-0.14	1.22	3.09	-6.73	0.000171	1.84e-07	Poorly soluble	-7.3	4.65e-05	5.02e-08	Poorly soluble	-2.6	2.31	0.00249	Soluble	Low	No	Yes	No	No	No	No	No	-9.55	2	3	2	1	3	0.17	0	2
		Molecule 89	NPA000585	COCC(=O)N[C@@H](C(=O)N1NCCC[C@H]1C(=O)N[C@H]([C@H]([C@@H](C(=O)N[C@H]1CCN(C1=O)C(=O)C)C)O)Cc1ccccc1)[C@@H](C(C)C)O	C32H48N6O9	660.76	47	6	0.62	19	10	6	180.71	206.71	3.79	0.58	-2.52	-1.33	0.85	0.27	-3.14	0.476	0.00072	Soluble	-4.49	0.0212	3.21e-05	Moderately soluble	-3.91	0.0817	0.000124	Soluble	Low	No	Yes	No	No	No	No	No	-9.92	3	4	2	1	4	0.17	0	0
		Molecule 90	NPA000596	CCCCCC[C@@H]([C@H]1OC(=O)[C@H](NC(=O)[C@H](C)NC(=O)/C=C/C(=C)NC(=O)[C@@H]1CCO)C(C)C)C	C26H43N3O6	493.64	35	0	0.69	9	6	4	147.23	133.83	3.01	4.18	1.21	1.04	3.25	2.54	-4.94	0.00567	1.15e-05	Moderately soluble	-6.7	9.87e-05	2e-07	Poorly soluble	-5.51	0.00153	3.09e-06	Moderately soluble	High	No	Yes	No	No	No	No	Yes	-6.34	0	3	0	1	0	0.55	0	0
		Molecule 91	NPA000597	CO[C@H]1C[C@H](C)CC2=C(OC)C(=O)C(=C(C2=O)NC(=O)/C(=C/C=C\[C@@H]([C@H](/C(=C/[C@@H]([C@H]1O)C)/C)OC(=O)N)OC)/C)SC	C30H42N2O9S	606.73	42	0	0.53	6	9	3	163.43	188.78	3.25	2.71	2.72	-0.35	1.38	1.94	-4.91	0.00741	1.22e-05	Moderately soluble	-6.33	0.000285	4.7e-07	Poorly soluble	-3.91	0.0746	0.000123	Soluble	Low	No	Yes	No	No	No	No	Yes	-8.08	2	3	1	1	2	0.11	1	2
		Molecule 92	NPA000603	N/A	N/A	N/A																											N/A	N/A	N/A	N/A	N/A	N/A	N/A	N/A	N/A	N/A	N/A	N/A	N/A	N/A	N/A	N/A
		Molecule 93	NPA000631	CC(=O)OCCc1ccccc1	C10H12O2	164.2	12	6	0.3	4	2	0	47.11	26.3	2.33	2.3	1.79	2.29	2.38	2.22	-2.41	0.634	0.00386	Soluble	-2.49	0.531	0.00323	Soluble	-3.27	0.0874	0.000532	Soluble	High	Yes	No	Yes	No	No	No	No	-5.67	0	0	0	0	1	0.55	0	0
		Molecule 94	NPA000638	CNC(=NC)NCCC/C=C/CCCC(CC(C1OC(=O)C(C)C(O)/C=C\C(C)C(O)CC(O)C(C)C(O)CCC(C)C(O)CC2(OC(CC(CC(CC(C(C(/C=C\C=C/C1C)O)C)O)O)OC(=O)CC(=O)O)CC(O)C2O)O)C)C	C60H105N3O18	1156.48	81	0	0.8	17	19	14	311.94	358.08	2.33	2.3	3.56	2.29	2.38	2.22	-2.41	0.634	0.00386	Soluble	-2.49	0.531	0.00323	Soluble	-3.27	0.0874	0.000532	Soluble	High	Yes	No	Yes	No	No	No	No	-5.67	0	0	0	0	1	0.55	0	0
		Molecule 95	NPA000657	CC(/C=c/1\c(=O)[nH]/c(=C/c2ccccc2)/c(=O)n1C)C	C16H18N2O2	270.33	20	12	0.25	2	2	1	81.79	54.86	3.05	2.62	0.34	2.11	3.74	2.37	-3.48	0.0898	0.000332	Soluble	-3.42	0.102	0.000378	Soluble	-4.46	0.00939	3.48e-05	Moderately soluble	High	No	No	No	Yes	No	No	No	-6.09	0	0	0	0	0	0.55	0	0
		Molecule 96	NPA000661	NC(=O)c1nc2c(N)c(Cl)c(c3c2c(c1)c(=S)n3C)N	C12H10ClN5OS	307.76	20	12	0.08	1	2	3	82.43	145.04	1.54	0.36	1.83	-0.1	2	1.12	-2.35	1.37	0.00444	Soluble	-2.97	0.329	0.00107	Soluble	-3.31	0.151	0.000491	Soluble	Low	No	No	Yes	No	No	No	No	-7.92	0	0	1	1	0	0.55	0	2
		Molecule 97	NPA000662	N/A	N/A	N/A																											N/A	N/A	N/A	N/A	N/A	N/A	N/A	N/A	N/A	N/A	N/A	N/A	N/A	N/A	N/A	N/A
		Molecule 98	NPA000681	OC(=O)C1=C[C@H]2[C@@]3([C@H]1COC(=O)[C@@]13CO1)C[C@@]1([C@H]2C1)C	C15H16O5	276.28	20	0	0.73	1	5	1	66.83	76.13	1.65	0.86	0.99	1.6	1.89	1.4	-2.03	2.59	0.00936	Soluble	-2.04	2.51	0.00907	Soluble	-1.63	6.52	0.0236	Soluble	High	No	Yes	No	No	No	No	No	-7.37	0	0	0	0	0	0.56	0	1
		Molecule 99	NPA000692	CCCc1cc(=O)c2c(o1)cccc2CC(=O)O	C14H14O4	246.26	18	10	0.29	4	4	1	68.61	67.51	2.21	2.17	2.37	1.25	3.38	2.28	-2.88	0.324	0.00132	Soluble	-3.22	0.148	0.000602	Soluble	-4.59	0.0063	2.56e-05	Moderately soluble	High	Yes	No	Yes	No	No	No	No	-6.26	0	0	0	0	0	0.85	0	0
		Molecule 100	NPA000703	O[C@@H]1/C=C/[C@@H]2[C@@H](O)[C@@]3(C)OC4=C(C(=O)CC[C@H]1C)C(=O)O[C@]24C[C@H]3C	C19H24O6	348.39	25	0	0.68	0	6	2	89.01	93.06	0	1	1.26	0.85	1.41	0.9	-2.63	0.817	0.00234	Soluble	-2.54	0.997	0.00286	Soluble	-1.88	4.65	0.0133	Soluble	High	No	Yes	No	No	No	No	No	-7.72	0	0	0	0	0	0.56	0	2
		Molecule 101	NPA000718	OC(=O)CCCC[C@]1(O)C=CC(=O)C(=C1)NC(=O)/C=C/[C@H](C[C@H](C=C(C)C)C)C	C23H33NO5	403.51	29	0	0.52	12	5	3	114.84	103.7	2.75	3.65	3.69	1.89	4.09	3.21	-3.85	0.0571	0.000141	Soluble	-5.52	0.00123	3.04e-06	Moderately soluble	-3.28	0.214	0.00053	Soluble	High	No	Yes	No	No	Yes	Yes	No	-6.17	0	0	1	0	0	0.56	0	2
		Molecule 102	NPA000721	C[C@H]1Cc2ccc(c3c2[C@@]2(C1)OCc1c([C@H]3O2)cccc1O)O	C19H18O4	310.34	23	12	0.37	0	4	2	84.97	58.92	0	2.69	2.9	2.72	3.42	2.35	-3.84	0.0444	0.000143	Soluble	-3.58	0.0816	0.000263	Soluble	-4.8	0.00495	1.6e-05	Moderately soluble	High	Yes	Yes	Yes	No	No	Yes	No	-6.28	0	0	0	0	0	0.55	0	0
		Molecule 103	NPA000723	COc1cccc2c1COc1c(C2=O)c2C(=O)C[C@](Cc2cc1)(C)O	C20H18O5	338.35	25	12	0.3	1	5	1	91.21	72.83	2.4	2.18	2.55	1.29	4.12	2.51	-3.6	0.0849	0.000251	Soluble	-3.34	0.154	0.000454	Soluble	-5.99	0.000347	1.03e-06	Moderately soluble	High	Yes	Yes	Yes	Yes	Yes	Yes	Yes	-6.82	0	0	0	0	0	0.55	0	0
		Molecule 104	NPA000726	CCCCCC[C@H]([C@@H](c1cccc2c1nc1cccc(c1n2)C(=O)OC)O)C(=O)OC	C24H28N2O5	424.49	31	14	0.42	11	7	1	119	98.61	4.21	4.55	4.04	2.82	5	4.12	-4.95	0.0048	1.13e-05	Moderately soluble	-6.34	0.000192	4.53e-07	Poorly soluble	-6.99	4.34e-05	1.02e-07	Poorly soluble	High	No	No	Yes	Yes	Yes	Yes	Yes	-5.66	0	0	1	0	0	0.55	0	2
		Molecule 105	NPA000730	CCCCCC[C@H]([C@@H](c1cccc2c1nc1cccc(c1n2)C(=O)OC)O)C(=O)OC	C24H28N2O5	424.49	31	14	0.42	11	7	1	119	98.61	4.21	4.55	4.04	2.82	5	4.12	-4.95	0.0048	1.13e-05	Moderately soluble	-6.34	0.000192	4.53e-07	Poorly soluble	-6.99	4.34e-05	1.02e-07	Poorly soluble	High	No	No	Yes	Yes	Yes	Yes	Yes	-5.66	0	0	1	0	0	0.55	0	2
		Molecule 106	NPA000731	C/C(=C\C(=C\C)\CO)/CCC(C(C(=O)N)C)O	C13H23NO3	241.33	17	0	0.62	7	3	3	68.89	83.55	4.21	4.55	1.13	2.82	5	4.12	-4.95	0.0048	1.13e-05	Moderately soluble	-6.34	0.000192	4.53e-07	Poorly soluble	-6.99	4.34e-05	1.02e-07	Poorly soluble	High	No	No	Yes	Yes	Yes	Yes	Yes	-5.66	0	0	1	0	0	0.55	0	2
		Molecule 107	NPA000733	C[C@H]([C@@H](C(=O)OCC)NC(=O)c1cccc(c1O)NC=O)O	C14H18N2O6	310.3	22	6	0.36	9	6	4	77.84	124.96	1.29	0.66	-0.19	0.29	0.45	0.5	-1.79	5.06	0.0163	Very soluble	-2.86	0.428	0.00138	Soluble	-2.2	1.97	0.00634	Soluble	High	No	No	No	No	No	No	No	-7.72	0	0	0	0	0	0.55	0	2
		Molecule 108	NPA000737	ClCC1CN(c2c1c1c(c(c2)O)NC(C1=O)(C)C(=O)OC)C(=O)c1cc2c([nH]1)c(OC)c(c(c2)OC)OC	C26H26ClN3O8	543.95	38	15	0.35	8	8	3	145.56	139.42	3.32	3.25	2.47	0.66	3.87	2.71	-5.02	0.00515	9.46e-06	Moderately soluble	-5.85	0.000766	1.41e-06	Moderately soluble	-6.95	6.12e-05	1.12e-07	Poorly soluble	Low	No	Yes	No	No	Yes	Yes	Yes	-7.31	2	2	0	1	0	0.17	0	3
		Molecule 109	NPA000745	COc1c(O)ccc(c1O)c1coc2c(c1=O)c(O)cc(c2)O	C16H12O7	316.26	23	16	0.06	2	7	4	82.5	120.36	1.39	2.28	2.29	-0.31	2.06	1.54	-3.62	0.0759	0.00024	Soluble	-4.44	0.0114	3.59e-05	Moderately soluble	-3.94	0.0365	0.000115	Soluble	High	No	No	Yes	No	No	Yes	Yes	-6.61	0	0	0	0	0	0.55	0	0
		Molecule 110	NPA000746	N/A	N/A	N/A																											N/A	N/A	N/A	N/A	N/A	N/A	N/A	N/A	N/A	N/A	N/A	N/A	N/A	N/A	N/A	N/A
		Molecule 111	NPA000750	N/A	N/A	N/A																											N/A	N/A	N/A	N/A	N/A	N/A	N/A	N/A	N/A	N/A	N/A	N/A	N/A	N/A	N/A	N/A
		Molecule 112	NPA000752	CCC[C@H]1O[C@H](CC(=O)O)C=C2[C@@]31CC(=O)C[C@@]2(c1c(C3=O)c(O)ccc1)O	C21H22O7	386.4	28	6	0.48	4	7	3	98.34	121.13	1.76	0.5	1.99	0.52	2.55	1.46	-2.45	1.39	0.00359	Soluble	-2.61	0.94	0.00243	Soluble	-3.71	0.0752	0.000195	Soluble	High	No	Yes	No	No	No	No	No	-8.3	0	0	0	0	0	0.56	0	1
		Molecule 113	NPA000754	CC(C[C@@H](C(=O)N[C@H](C(=O)O)Cc1c[nH]c2c1cccc2)NP(=O)(O[C@H]1O[C@@H](C)[C@H]([C@H]([C@H]1O)O)O)O)C	C23H34N3O10P	543.5	37	9	0.57	12	11	8	131.5	220.48	2.07	-0.15	0.23	-1.29	-0.96	-0.02	-2.5	1.71	0.00314	Soluble	-4.03	0.0512	9.43e-05	Moderately soluble	-2.03	5.06	0.00931	Soluble	Low	No	Yes	No	No	No	No	No	-9.72	3	3	2	1	3	0.11	0	1
		Molecule 114	NPA000761	Oc1cc(C)c2c(c1)C(C)(O)c1c(C2=O)c(O)c(cc1)C	C17H16O4	284.31	21	12	0.24	0	4	3	79.16	77.76	2.32	3	2.41	1.49	3.44	2.53	-3.92	0.0345	0.000121	Soluble	-4.3	0.0143	5.04e-05	Moderately soluble	-4.78	0.00476	1.67e-05	Moderately soluble	High	Yes	Yes	Yes	No	No	Yes	No	-5.9	0	0	0	0	0	0.55	0	0
		Molecule 115	NPA000772	OC1/C=C\C(C)C(O)C(C)/C=C(/C)\C(=O)c2c3C(=O)C=C(C(=O)c3cc(c2O)C)NC(=O)/C(=C\C=C/C=C\C(C(CC(/C(=C\C1)/C)O)O)C)/C	C40H49NO9	687.82	50	6	0.4	0	9	6	197.82	181.46	2.32	3	4.53	1.49	3.44	2.53	-3.92	0.0345	0.000121	Soluble	-4.3	0.0143	5.04e-05	Moderately soluble	-4.78	0.00476	1.67e-05	Moderately soluble	High	Yes	Yes	Yes	No	No	Yes	No	-5.9	0	0	0	0	0	0.55	0	0
		Molecule 116	NPA000777	C/C=C(/[C@H]1O[C@@]2(C[C@@H]3C[C@H](O2)C/C=C(\C)/C[C@@H](C)/C=C/C=C(/[C@]2([C@H](C(=O)O3)C=C(C)[C@H](C2O)OC)O)\C)[C@@H](C[C@@H]1C)O)\C	C35H52O8	600.78	43	0	0.69	2	8	3	167.63	114.68	2.32	3	5.09	1.49	3.44	2.53	-3.92	0.0345	0.000121	Soluble	-4.3	0.0143	5.04e-05	Moderately soluble	-4.78	0.00476	1.67e-05	Moderately soluble	High	Yes	Yes	Yes	No	No	Yes	No	-5.9	0	0	0	0	0	0.55	0	0
		Molecule 117	NPA000790	CCCCCCCCCCc1cccc2c1CCCN2	C19H31N	273.46	20	6	0.68	9	0	1	94.57	12.03	4.06	7.43	5.16	4.69	6.19	5.51	-5.84	0.000391	1.43e-06	Moderately soluble	-7.51	8.37e-06	3.06e-08	Poorly soluble	-7.31	1.35e-05	4.92e-08	Poorly soluble	High	Yes	No	Yes	Yes	No	Yes	No	-2.69	1	0	0	0	2	0.55	0	0
		Molecule 118	NPA000791	CC[C@@H]1C[C@H]2CC[C@H](O2)[C@H](C)C(=O)O[C@@H](C[C@@H]2O[C@H]([C@@H](C(=O)O1)C)CC2)C	C21H34O6	382.49	27	0	0.9	1	6	0	101.46	71.06	3.65	3.84	3.4	2.3	2.54	3.14	-4.56	0.0104	2.72e-05	Moderately soluble	-5.03	0.00358	9.37e-06	Moderately soluble	-3.11	0.298	0.000778	Soluble	High	Yes	No	No	No	No	No	No	-5.91	0	0	0	0	0	0.55	0	1
		Molecule 119	NPA000798	COc1cc(O)cc(c1C(=O)OC1C(C)OC(C(C1O)O)OC1CC(=CC2C1CC(C)C1C2(C)C(=C2C(=O)OC3(C2=O)CC(C)C(=CC3(C)/C=C(\CC/C=C\1/C)/C)C(=O)O)O)C)C	C49H62O14	875.01	63	6	0.59	7	14	5	232.46	215.58	3.65	3.84	6.75	2.3	2.54	3.14	-4.56	0.0104	2.72e-05	Moderately soluble	-5.03	0.00358	9.37e-06	Moderately soluble	-3.11	0.298	0.000778	Soluble	High	Yes	No	No	No	No	No	No	-5.91	0	0	0	0	0	0.55	0	1
		Molecule 120	NPA000811	COc1cc(O)cc(c1C(=O)OC1C(C)OC(C(C1O)O)OC1CC(=CC2C1CC(C)C1C2(C)C(=C2C(=O)OC3(C2=O)CC(C)C(=CC3(C)/C=C(\CC/C=C\1/C)/C)C(=O)O)O)C)C	C49H62O14	875.01	63	6	0.59	7	14	5	232.46	215.58	3.65	3.84	6.75	2.3	2.54	3.14	-4.56	0.0104	2.72e-05	Moderately soluble	-5.03	0.00358	9.37e-06	Moderately soluble	-3.11	0.298	0.000778	Soluble	High	Yes	No	No	No	No	No	No	-5.91	0	0	0	0	0	0.55	0	1
		Molecule 121	NPA000813	CO[C@@H]1[C@@H](OC(=O)N)[C@@H](O)[C@@H](OC1(C)C)Oc1ccc2c(c1C)oc(=O)c(c2O)NC(=O)c1ccc(c(c1)CC(C(=C)C)O)O	C31H36N2O12	628.62	45	16	0.39	11	12	6	161.18	220.24	3.31	2.27	2.41	-0.1	2.25	2.03	-4.7	0.0124	1.97e-05	Moderately soluble	-6.53	0.000185	2.94e-07	Poorly soluble	-5.33	0.00293	4.67e-06	Moderately soluble	Low	No	Yes	No	No	No	No	No	-8.52	3	3	2	1	4	0.17	0	2
		Molecule 122	NPA000816	CCC(CCCCCCCCCCC(=O)N([C@@H](C(=O)N[C@@H](C(=O)NCC(=O)N(C1C(=O)N[C@@H](C)C(=O)NC(Cc2cc(c3cc1ccc3O)c(O)c(c2)[N+](=O)[O-])C(=O)O)C)C)CO)C)C	C45H65N7O13	912.04	65	12	0.58	26	13	8	250.54	300.83	3.11	5.94	2.1	-0.96	2.38	2.52	-7.66	2.01e-05	2.2e-08	Poorly soluble	-12.03	8.46e-10	9.28e-13	Insoluble	-8.31	4.43e-06	4.85e-09	Poorly soluble	Low	No	Yes	No	No	No	No	Yes	-7.65	3	3	2	1	6	0.11	0	2
		Molecule 123	NPA000817	CC(CC(=O)c1c2c(C(=O)c3c(C2=O)c(O)ccc3)c(c(c1O)C)O)C	C20H18O6	354.35	26	12	0.25	3	6	3	95.4	111.9	1.16	4.77	3.12	0.66	3.99	2.74	-5.19	0.00231	6.52e-06	Moderately soluble	-6.85	4.99e-05	1.41e-07	Poorly soluble	-5.04	0.00323	9.12e-06	Moderately soluble	High	No	No	Yes	No	Yes	No	Yes	-5.07	0	0	0	0	0	0.55	1	0
		Molecule 124	NPA000820	COC1C=C/C=C\C=C/CC(OC(=O)C2(CC2)NC(=O)C2=CCCCC2)C(C)C(/C(=C\CCc2c(c(NC(=O)C1)c1SCC(=O)Nc1c2)O)/C)O	C39H49N3O8S	719.89	51	6	0.49	7	8	5	205.18	188.59	1.16	4.77	4.58	0.66	3.99	2.74	-5.19	0.00231	6.52e-06	Moderately soluble	-6.85	4.99e-05	1.41e-07	Poorly soluble	-5.04	0.00323	9.12e-06	Moderately soluble	High	No	No	Yes	No	Yes	No	Yes	-5.07	0	0	0	0	0	0.55	1	0
		Molecule 125	NPA000831	CC[C@H](C1O[C@]2(C=C[C@H]([C@@]3(O2)CC[C@@](O3)(C)[C@H]2CC[C@]([C@@H](O2)C)(O)CC)O)[C@@H](C[C@@H]1C)C)C(=O)[C@H]([C@H]([C@@H]([C@@H]1O[C@H]([C@H](C[C@@H]1C)C)C(C(=O)O)CC)C)O)C	C43H72O11	765.03	54	0	0.91	12	11	4	208.81	161.21	5.54	6.15	6.43	2.45	5.74	5.26	-7.67	1.65e-05	2.16e-08	Poorly soluble	-9.32	3.67e-07	4.8e-10	Poorly soluble	-4.64	0.0176	2.31e-05	Moderately soluble	Low	No	No	No	No	No	No	Yes	-6.6	2	4	2	2	4	0.11	0	1
		Molecule 126	NPA000836	OCC1OC(OC2C(OC3C(O)C(O)C(C(C3N=C(N)N)O)N=C(N)N)OC(C2(O)C=O)C)C(C(C1O)O)N	C20H37N7O12	567.55	39	0	0.85	8	15	12	125.53	350.42	-1.37	-8.5	-8.42	-6.19	-7.51	-6.4	2.52	190000	334	Highly soluble	1.91	46200	81.4	Highly soluble	5.38	137000000	242000	Soluble	Low	No	Yes	No	No	No	No	No	-15.8	3	3	1	1	4	0.17	0	3
		Molecule 127	NPA000842	CCC(C(C(CC(C/C=C(/CC(C1CC(O)C(C)/C=C\C=C/CC(C)C(=O)CC2CCC(C(C/C=C(\C=C(/C(C/C=C(\C(=O)O1)/C)O)\C)/C)(O2)O)C)C)\C)O)O)C)O	C48H78O10	815.13	58	0	0.71	10	10	6	235.36	173.98	-1.37	-8.5	7.76	-6.19	-7.51	-6.4	2.52	190000	334	Highly soluble	1.91	46200	81.4	Highly soluble	5.38	137000000	242000	Soluble	Low	No	Yes	No	No	No	No	No	-15.8	3	3	1	1	4	0.17	0	3
		Molecule 128	NPA000854	CSSCSC	C3H8S3	140.29	6	0	1	3	0	0	39.31	75.9	1.93	1.66	2.32	1.36	1.34	1.72	-1.56	3.89	0.0277	Very soluble	-2.87	0.19	0.00136	Soluble	-1.36	6.07	0.0433	Soluble	High	Yes	No	No	No	No	No	No	-5.98	0	3	0	0	2	0.55	0	2
		Molecule 129	NPA000866	CCCCC[C@H]1/C=C(/C)\C(=O)[C@@H](OC)CCC[C@H](C(=O)c2c3C(=O)C=C(NC1=O)C(=O)c3ccc2O)CC	C30H37NO7	523.62	38	6	0.5	6	7	2	148.6	126.84	3.13	5.6	4.51	0.94	5.11	3.86	-6.34	0.000242	4.62e-07	Poorly soluble	-8.03	4.93e-06	9.42e-09	Poorly soluble	-7.41	2.05e-05	3.92e-08	Poorly soluble	Low	No	Yes	No	No	No	No	Yes	-5.52	1	3	0	0	1	0.55	1	0
		Molecule 130	NPA000873	C[C@@H]1O[C@H](CC[C@@H]1O[C@H]1C=CC(=O)[C@@H](O1)C)O[C@@]1(C)CC(=O)c2c(C1)ccc1c2C(=O)c2c(C1=O)c(O)c(cc2)[C@@H]1O[C@H](C)[C@@H]2[C@@H](C1)O[C@@H]1[C@H](O2)O[C@H](C(=O)C1)C	C43H46O14	786.82	57	12	0.56	5	14	1	198.03	179.42	4.56	3.99	4.23	-0.64	4.42	3.31	-7.06	6.89e-05	8.75e-08	Poorly soluble	-7.46	2.73e-05	3.47e-08	Poorly soluble	-7.03	7.43e-05	9.44e-08	Poorly soluble	Low	No	Yes	No	No	No	No	No	-8.27	2	3	1	1	4	0.17	1	0
		Molecule 131	NPA000874	CC1=CC[C@H]2[C@H](C1)C=C[C@H]1[C@@H]2/C(=C/C(=O)[C@@H](C)C(=O)O[C@@H](/C=C/C=C\[C@H]1C)C)/O	C25H32O4	396.52	29	0	0.52	0	4	1	116.63	63.6	3.82	4.85	5.1	3.54	2.41	3.94	-5.35	0.00176	4.43e-06	Moderately soluble	-5.92	0.000477	1.2e-06	Moderately soluble	-2.62	0.953	0.0024	Soluble	High	Yes	No	No	No	Yes	No	Yes	-5.28	0	0	0	0	0	0.85	0	2
		Molecule 132	NPA000875	COC(=O)[C@]1(C)[C@@H](O)CC[C@]2([C@H]1CCc1c2cc2c(c1)[nH]c1c2cccc1)C	C24H27NO3	377.48	28	13	0.46	2	3	2	111.65	62.32	3.04	5.46	4.48	3.76	5.04	4.35	-5.83	0.000556	1.47e-06	Moderately soluble	-6.53	0.000112	2.98e-07	Poorly soluble	-6.91	4.65e-05	1.23e-07	Poorly soluble	High	Yes	Yes	No	No	Yes	Yes	No	-4.73	0	0	0	0	1	0.55	0	0
		Molecule 133	NPA000882	COC(=O)CC[C@]1(C)C(=O)C=C[C@]23[C@H]1[C@@H]1CC(C2)[C@@](O1)([C@@H]3O)C	C18H24O5	320.38	23	0	0.78	4	5	1	82.96	72.83	2.85	1.02	1.63	1.52	2.27	1.86	-2.2	2	0.00624	Soluble	-2.14	2.33	0.00726	Soluble	-2.47	1.09	0.00339	Soluble	High	Yes	No	No	No	No	No	No	-7.53	0	0	0	0	0	0.55	0	0
		Molecule 134	NPA000886	CCCCCCCCc1cccc2c1CCCN2	C17H27N	245.4	18	6	0.65	7	0	1	84.96	12.03	3.64	6.34	4.38	4.22	5.4	4.8	-5.14	0.00178	7.24e-06	Moderately soluble	-6.38	0.000102	4.14e-07	Poorly soluble	-6.5	7.67e-05	3.13e-07	Poorly soluble	High	Yes	No	Yes	Yes	No	Yes	No	-3.3	1	0	0	0	2	0.55	0	0
		Molecule 135	NPA000889	CO[C@H]1C[C@@]2(O)/C(=C/C=C/[C@H](C)C/C(=C/C[C@@H]3C[C@H](OC(=O)[C@@H]2C=C1C)C[C@]1(O3)O[C@@H]([C@H](C[C@H]1O)C)/C(=C/C)/C)/C)/CO	C35H52O8	600.78	43	0	0.69	3	8	3	167.63	114.68	5	4.28	5.09	2.72	3.32	4.08	-6.06	0.000519	8.64e-07	Poorly soluble	-6.4	0.000239	3.97e-07	Poorly soluble	-3.77	0.101	0.000168	Soluble	Low	No	Yes	No	No	No	No	Yes	-6.93	1	3	0	0	1	0.55	0	1
		Molecule 136	NPA000890	CN(NC(=O)C[C@@H](C[C@H](CN)O)N)CC(=O)O	C9H20N4O4	248.28	17	0	0.78	9	7	5	59.62	141.91	-0.1	-5.05	-2.54	-1.57	-2.44	-2.34	2.4	61800	249	Highly soluble	2.71	127000	512	Highly soluble	0.59	970	3.91	Soluble	Low	No	No	No	No	No	No	No	-11.4	0	1	1	1	1	0.55	0	0
		Molecule 137	NPA000896	CC(CC1OC2C(C)OC(CC2NC(C(O1)C)O)O[C@H]1C[C@@](O)(Cc2c1c(O)c1c(c2O)C(=O)c2c(C1=O)c(ccc2)C(=O)C)C(=O)C)O	C35H41NO13	683.7	49	12	0.54	6	14	6	174.08	218.38	3.3	2.4	1.01	-1.61	2.37	1.49	-5.38	0.00288	4.21e-06	Moderately soluble	-6.63	0.000161	2.36e-07	Poorly soluble	-4.72	0.013	1.9e-05	Moderately soluble	Low	No	Yes	No	No	No	No	No	-8.77	3	3	1	1	4	0.17	1	1
		Molecule 138	NPA000899	COC1C(OC[C@@H]2[C@@H](C)OC(=O)/C=C\[C@H](C)[C@@H](O[C@@H]3O[C@H](C)C[C@]([C@H]3O)(O)[C@@H](O)C)[C@H](C[C@](C(=O)/C=C\[C@@H]3[C@H]2O3)(C)O)C)OC(C(C1OC)O)C	C36H58O15	730.84	51	0	0.83	8	15	5	180.73	212.43	3.3	2.4	0.56	-1.61	2.37	1.49	-5.38	0.00288	4.21e-06	Moderately soluble	-6.63	0.000161	2.36e-07	Poorly soluble	-4.72	0.013	1.9e-05	Moderately soluble	Low	No	Yes	No	No	No	No	No	-8.77	3	3	1	1	4	0.17	1	1
		Molecule 139	NPA000902	CO[C@@H]1C[C@@H](C[C@H]2CC[C@@H]([C@@H](O2)[C@H](C(=O)O)C)C)O[C@@]2([C@@H]1C)O[C@](C[C@H]2C)(C)[C@H]1CC[C@@](O1)(C)[C@@H]1O[C@H](C[C@@H]1C)[C@H]1O[C@](C)(O)[C@@H](C[C@@H]1C)C	C40H68O10	708.96	50	0	0.97	8	10	2	192.39	122.14	6.11	6.56	6.73	2.92	5.14	5.49	-7.84	1.02e-05	1.44e-08	Poorly soluble	-8.92	8.46e-07	1.19e-09	Poorly soluble	-5.06	0.00622	8.77e-06	Moderately soluble	Low	No	No	No	No	No	No	No	-5.97	1	4	0	1	2	0.56	0	0
		Molecule 140	NPA000905	OCC(=O)Nc1cc2Nc3cc(CO)ccc3Oc2cc1OC(=O)CO	C17H16N2O7	360.32	26	12	0.18	7	7	5	93.26	137.35	1.77	-0.19	0.13	-0.3	0.85	0.45	-1.83	5.28	0.0147	Very soluble	-2.24	2.08	0.00578	Soluble	-3.83	0.0531	0.000147	Soluble	High	No	Yes	No	No	No	No	No	-8.63	0	0	0	1	0	0.55	0	1
		Molecule 141	NPA000906	COC(=O)C(C(c1cccc2c1nc1cccc(c1n2)C(=O)OC)O)CCC(C)C	C23H26N2O5	410.46	30	14	0.39	9	7	1	114.19	98.61	3.76	3.72	3.5	2.61	4.41	3.6	-4.48	0.0136	3.31e-05	Moderately soluble	-5.48	0.00135	3.29e-06	Moderately soluble	-6.22	0.000245	5.97e-07	Poorly soluble	High	No	No	No	Yes	Yes	Yes	Yes	-6.16	0	0	0	0	0	0.55	0	2
		Molecule 142	NPA000911	OC(=O)C/C(=C\c1cc2cc3cc(O)cc(c3c(c2c(c1C(=O)C)O)O)O)/O	C20H16O8	384.34	28	14	0.1	4	8	6	102.79	155.52	1.11	3.07	3.28	0.4	2.14	2	-4.26	0.021	5.46e-05	Moderately soluble	-6	0.000382	9.93e-07	Poorly soluble	-3.01	0.372	0.000968	Soluble	Low	No	No	Yes	No	Yes	No	Yes	-6.46	1	0	1	1	2	0.11	0	2
		Molecule 143	NPA000913	c1ccc(cc1)Nc1ccc2c(c1)cccc2	C16H13N	219.28	17	16	0	2	0	1	73.49	12.03	2.62	4.38	4.58	4.19	3.8	3.91	-4.52	0.00657	3e-05	Moderately soluble	-4.35	0.00982	4.48e-05	Moderately soluble	-6.65	4.93e-05	2.25e-07	Poorly soluble	High	Yes	No	Yes	Yes	Yes	Yes	No	-4.53	1	0	0	0	1	0.55	0	0
		Molecule 144	NPA000916	CC=C(C(=O)OCC1=C[C@H]2C(=O)O[C@H]3C[C@@H](CC=C(C[C@H](C=CC=C4[C@@]2([C@@H]([C@@H]1OC)OC4)O)C)C)O[C@@]1(C3)O[C@H](C(=CC)C)[C@H](C[C@H]1O)C)C	C40H56O10	696.87	50	0	0.65	6	10	2	190.29	129.98	5.92	4.27	5.59	2.7	4.05	4.51	-6.45	0.000245	3.51e-07	Poorly soluble	-6.71	0.000135	1.94e-07	Poorly soluble	-4.16	0.0481	6.9e-05	Moderately soluble	Low	No	Yes	No	No	No	No	No	-7.52	1	3	0	0	1	0.55	0	3
		Molecule 145	NPA000921	N/A	N/A	N/A																											N/A	N/A	N/A	N/A	N/A	N/A	N/A	N/A	N/A	N/A	N/A	N/A	N/A	N/A	N/A	N/A
		Molecule 146	NPA000923	C[C@H]1C=C[C@@]2(O[C@@H]1C1CCCCC1)C[C@@H]1C[C@H](O2)C/C=C(\C)/[C@@H](O)[C@@H](C)/C=C/C=C/c2c(C(=O)O1)cc(C)c(c2)O	C35H46O6	562.74	41	6	0.57	1	6	2	163.66	85.22	4.46	7.65	7.08	4.69	4.33	5.64	-8.19	3.63e-06	6.45e-09	Poorly soluble	-9.28	2.96e-07	5.26e-10	Poorly soluble	-5.32	0.00269	4.78e-06	Moderately soluble	Low	No	Yes	No	No	No	No	Yes	-4.3	2	4	0	1	1	0.17	0	1
		Molecule 147	NPA000925	CCC(CC/C=C(/C(=O)NC1=C[C@@](O)(/C=C/C=C/C=C/C(=O)NC2=C(O)CCC2=O)[C@@H](CC1=O)O)\C)C	C28H36N2O7	512.59	37	0	0.43	13	7	5	139.97	153.03	2.51	2.29	2.74	-0.09	3.93	2.28	-3.6	0.128	0.00025	Soluble	-5.14	0.0037	7.22e-06	Moderately soluble	-3.06	0.446	0.000871	Soluble	Low	No	Yes	No	No	Yes	No	No	-7.8	1	3	2	1	1	0.11	0	2
		Molecule 148	NPA000931	OC[C@@H](/C=c/1\c(=O)[nH]/c(=C\c2ccccc2)/c(=O)n1C)C	C16H18N2O3	286.33	21	12	0.25	3	3	2	82.95	75.09	2.51	2.29	-0.69	-0.09	3.93	2.28	-3.6	0.128	0.00025	Soluble	-5.14	0.0037	7.22e-06	Moderately soluble	-3.06	0.446	0.000871	Soluble	Low	No	Yes	No	No	Yes	No	No	-7.8	1	3	2	1	1	0.11	0	2
		Molecule 149	NPA000933	OC[C@@H]1O[C@@H](O[C@H]2[C@H](O[C@H]3[C@H](O)[C@@H](O)[C@@H]([C@H]([C@@H]3N=C(N)N)O)N=C(N)N)O[C@H]([C@]2(O)C=O)CO)[C@H]([C@@H]([C@H]1O)O)NC	C21H39N7O13	597.57	41	0	0.86	10	16	13	131.59	356.66	-2.03	-8.49	-9.19	-6.68	-7.62	-6.8	2.46	174000	291	Highly soluble	1.77	35100	58.8	Highly soluble	5.18	90700000	152000	Soluble	Low	No	Yes	No	No	No	No	No	-15.97	3	4	1	1	4	0.17	0	3
		Molecule 150	NPA000936	CCCCCC1C(=O)OC(C)C(C(=O)OC(C1OC(=O)C(CC)C)C)NC(=O)c1cccc(c1O)NC=O	C27H38N2O9	534.6	38	6	0.59	13	9	3	139.62	157.33	4.04	4.91	2.9	1.98	3.12	3.39	-5.51	0.00166	3.11e-06	Moderately soluble	-7.95	6e-06	1.12e-08	Poorly soluble	-5.36	0.00236	4.42e-06	Moderately soluble	Low	No	Yes	No	No	No	No	Yes	-6.07	2	3	2	1	1	0.17	0	3
		Molecule 151	NPA000937	OCC1OC(OCC2OC(OC3C(OC(C([C@@H]3OC(=O)N)O)C(=O)N)OP(=O)(O)O)C([C@H](C2OC2OC(C)C([C@@H](C2NC(=O)C)O)O[C@@H]2OC(C(=O)NC3=C(O)CCC3=O)[C@@H](C(C2O)O)O)O)NC(=O)C)C(C(C1O)O)O	C40H62N5O31P	1139.91	77	0	0.8	22	31	18	232.76	581.95	-0.72	-10.77	-10.64	-11.27	-12.26	-9.13	1.33	24400	21.4	Highly soluble	-0.6	289	0.253	Very soluble	8.06	130000000000	114000000	Soluble	Low	No	Yes	No	No	No	No	No	-20.9	3	4	2	1	6	0.11	0	1
		Molecule 152	NPA000941	C/C=C(/C(C(/C=C/C=C/C/C(=C/Cc1nc(OC)c(c(c1C)OC1OC(C)C(C(C1O)O)O)OC)/C)C)O)\C	C30H45NO8	547.68	39	6	0.57	12	9	4	151.51	130.73	4.11	4.45	3.57	1.33	4.62	3.62	-5.36	0.00239	4.36e-06	Moderately soluble	-6.91	6.67e-05	1.22e-07	Poorly soluble	-3.05	0.486	0.000887	Soluble	High	No	Yes	No	No	No	No	Yes	-6.48	1	3	1	0	0	0.55	0	2
		Molecule 153	NPA000948	C/C=C(/[C@H]1O[C@]2(CC[C@@H]1C)C[C@@H]1C[C@H](O2)C/C=C(\C)/C[C@@H](C)/C=C/C=C(/[C@]2([C@H](C(=O)O1)C=C(C)[C@H](C2)O)O)\C=O)\C	C34H48O7	568.74	41	0	0.65	2	7	2	160.78	102.29	4.11	4.45	5.67	1.33	4.62	3.62	-5.36	0.00239	4.36e-06	Moderately soluble	-6.91	6.67e-05	1.22e-07	Poorly soluble	-3.05	0.486	0.000887	Soluble	High	No	Yes	No	No	No	No	Yes	-6.48	1	3	1	0	0	0.55	0	2
		Molecule 154	NPA000951	CO[C@H]1C=CC=C(C)C[C@H](C)[C@H](O)[C@@H](C=C(C=C(C(=O)O[C@@H]1[C@H]([C@H]([C@@H]([C@@]1(O)C[C@@H](OC)[C@@H]([C@H](O1)C(C)C)C)C)O)C)C)C)C	C36H60O8	620.86	44	0	0.75	7	8	3	177.11	114.68	5.28	6.75	5.76	2.98	4.32	5.02	-7.48	2.06e-05	3.31e-08	Poorly soluble	-8.96	6.75e-07	1.09e-09	Poorly soluble	-4.01	0.0604	9.73e-05	Moderately soluble	Low	No	Yes	No	No	No	No	Yes	-5.29	1	4	0	0	2	0.55	0	0
		Molecule 155	NPA000954	OCC(c1c(O)cc2c(c1O)C(=O)C1=C(C2=O)[C@@H]2C=C(C)CC[C@@H]2C(O1)(C)C)(C=C)C	C25H28O6	424.49	31	6	0.44	3	6	3	117.54	104.06	3.26	4.04	3.95	1.55	4.36	3.43	-4.96	0.00463	1.09e-05	Moderately soluble	-5.93	0.0005	1.18e-06	Moderately soluble	-4.84	0.00619	1.46e-05	Moderately soluble	High	No	Yes	No	No	Yes	No	Yes	-6.02	0	0	0	0	0	0.56	1	1
		Molecule 156	NPA000957	CC(=CCCC(C1CCC(=C2C1C=C(C)CC2)C)C)C	C20H32	272.47	20	0	0.7	4	0	0	92.6	0	4.35	5.77	6.45	5.72	5.71	5.6	-4.9	0.00343	1.26e-05	Moderately soluble	-5.54	0.000788	2.89e-06	Moderately soluble	-4.8	0.00432	1.58e-05	Moderately soluble	Low	No	No	No	Yes	Yes	No	No	-3.87	1	1	0	1	2	0.55	0	1
		Molecule 157	NPA000958	OO[C@]12C[C@H](CC[C@@]2(C)CC(=O)C=C1C)C(O)(C)C	C15H24O4	268.35	19	0	0.8	2	4	2	73.35	66.76	2.29	0.9	2.71	1.71	2.08	1.94	-1.94	3.09	0.0115	Very soluble	-1.89	3.48	0.013	Very soluble	-2.23	1.57	0.00586	Soluble	High	Yes	No	No	No	No	No	No	-7.3	0	0	0	0	0	0.55	0	1
		Molecule 158	NPA000976	CC(C[C@@H]1NC(=O)[C@@H](NC(=O)[C@@H](CC(C)C)NC(=O)[C@@H](NC(=O)[C@H]2N(C(=O)[C@H](NC1=O)Cc1ccccc1)CCC2)CC(C)C)C(C)C)C	C37H58N6O6	682.89	49	6	0.68	9	6	5	212.98	165.81	4.24	5.3	0.17	1	3.59	2.86	-6.91	8.41e-05	1.23e-07	Poorly soluble	-8.53	2e-06	2.93e-09	Poorly soluble	-8.61	1.69e-06	2.48e-09	Poorly soluble	Low	No	Yes	No	No	No	No	Yes	-6.7	2	3	1	1	3	0.17	0	0
		Molecule 159	NPA000986	Oc1cc(C)c2c3c1C(=O)c1c(O)cc(c4c1[C@@]3(O)C(=CC2=O)C(C4=O)(C)C)O	C22H16O7	392.36	29	12	0.23	0	7	4	101.26	132.13	2.24	2.44	2.13	0.23	3.55	2.12	-4.12	0.03	7.66e-05	Moderately soluble	-4.86	0.00544	1.39e-05	Moderately soluble	-5.03	0.00364	9.29e-06	Moderately soluble	High	No	No	No	No	Yes	No	Yes	-6.96	0	0	0	1	0	0.55	0	0
		Molecule 160	NPA000987	CC(=CCCC([C@H]1Cc2c(N1)ccc(c2)C(=O)N)(O)C)C	C17H24N2O2	288.38	21	6	0.47	5	2	3	88.81	75.35	2.56	2.77	2.05	2.06	2.69	2.43	-3.25	0.16	0.000557	Soluble	-4.01	0.0283	9.82e-05	Moderately soluble	-3.89	0.0373	0.000129	Soluble	High	Yes	Yes	No	No	No	Yes	No	-6.09	0	0	0	0	0	0.55	0	1
		Molecule 161	NPA000992	COc1cc(nc(c1SC)C#N)c1ccccn1	C13H11N3OS	257.31	18	12	0.15	3	4	0	70.4	84.1	2.61	2.01	2.75	0.48	3	2.17	-3	0.259	0.00101	Soluble	-3.4	0.102	0.000395	Soluble	-4.88	0.00335	1.3e-05	Moderately soluble	High	No	No	Yes	Yes	Yes	No	Yes	-6.44	0	0	0	0	0	0.55	0	0
		Molecule 162	NPA000994	CCCCC[C@@H]1CC(=C(C(=O)O1)C)O	C11H18O3	198.26	14	0	0.73	4	3	1	55.26	46.53	2.28	2.82	2.71	1.49	2.43	2.35	-2.58	0.519	0.00262	Soluble	-3.45	0.0696	0.000351	Soluble	-2.46	0.687	0.00347	Soluble	High	Yes	No	No	No	No	No	No	-5.51	0	0	0	0	1	0.85	0	0
		Molecule 163	NPA001007	N/A	N/A	N/A																											N/A	N/A	N/A	N/A	N/A	N/A	N/A	N/A	N/A	N/A	N/A	N/A	N/A	N/A	N/A	N/A
		Molecule 164	NPA001010	NCCCC(CC(=O)NC(C(C(CCO)O)O)CNC1=NCC(N1)C(C=O)(CN)O)N	C18H37N7O6	447.53	31	0	0.83	17	10	10	119.06	241.57	0.3	-5.92	-5.92	-3.88	-1.61	-3.41	2.24	77200	173	Highly soluble	1.52	14800	33	Highly soluble	-0.55	127	0.283	Soluble	Low	No	Yes	No	No	No	No	No	-13.23	2	1	2	1	4	0.17	0	1
		Molecule 165	NPA001013	Oc1cccc2c1C(=O)[C@@]1([C@@](C2=O)(O)[C@@]23O[C@@]3(C=C1)C[C@]([C@@H](C2=O)O)(C)O)O	C19H16O9	388.32	28	6	0.42	0	9	5	89.31	164.89	1.21	-1.49	-1.6	-2.31	0.46	-0.75	-1.47	13.2	0.0341	Very soluble	-1.47	13.2	0.0341	Very soluble	-1.81	5.96	0.0153	Soluble	Low	No	No	No	No	No	No	No	-9.73	0	1	1	1	1	0.55	1	2
		Molecule 166	NPA001041	CCC(=O)O[C@@H]1[C@H](O[C@H](C[C@H]1OC)C)OC1C(C)/C=C/C(=O)OC(C)C(CO[C@@H]2O[C@H](C)[C@H]([C@H]([C@H]2OC)OC)OC(=O)CC)C2C(/C=C/C(=O)C(CC1C)(C)O)O2	C41H64O16	812.94	57	0	0.8	14	16	1	203.73	193.34	6.09	3.47	3.38	-0.23	2.2	2.98	-6.14	0.000586	7.21e-07	Poorly soluble	-7.21	4.99e-05	6.14e-08	Poorly soluble	-3.29	0.416	0.000512	Soluble	Low	No	No	No	No	No	No	No	-8.8	2	3	2	1	3	0.17	0	2
		Molecule 167	NPA001052	OC(C/C=C(/C(C(/C=C/C1C(=CC2C(C1(C)C(=C1C(=O)CNC1=O)O)CCCC2O)C)C)O)\C)/C=C/C(C(/C=C/CC(/C(=C/CC(CC1CCCN1C(=N)N)O)/C)O)O)C	C47H72N4O9	837.1	60	0	0.64	19	10	10	244.78	240.89	5.02	4.34	3.65	1.04	5.74	3.96	-6.51	0.000259	3.09e-07	Poorly soluble	-9.11	6.45e-07	7.7e-10	Poorly soluble	-2.44	3.05	0.00364	Soluble	Low	No	Yes	No	No	No	No	No	-8.32	3	3	2	1	4	0.11	0	6
		Molecule 168	NPA001066	OC(=O)[C@@H](NC(=O)[C@@H]1CSCc2c(O)cc(c(c2C(=O)OC[C@@H](C(=O)N1)NC(=O)[C@@H]1[C@H](O)CCN1C(=O)[C@@H](N)C)C)O)C	C26H35N5O11S	625.65	43	6	0.54	9	12	8	157.55	283.22	1.72	-3.44	-3.24	-2.42	-1.52	-1.78	-1.06	54.4	0.0869	Very soluble	-1.93	7.37	0.0118	Very soluble	-1.71	12.2	0.0195	Soluble	Low	No	No	No	No	No	No	No	-12.56	3	4	1	1	5	0.17	0	0
		Molecule 169	NPA001068	CCCCC[C@H]1C(=O)O[C@H](C)[C@@H](C(=O)O[C@H]([C@@H]1OC(=O)c1ccccc1)C)NC(=O)c1cccc(c1O)NC=O	C29H34N2O9	554.59	40	12	0.41	12	9	3	145.1	157.33	3.78	5.17	3.17	2.42	3.12	3.53	-5.97	0.0006	1.08e-06	Moderately soluble	-8.22	3.34e-06	6.03e-09	Poorly soluble	-6.62	0.000133	2.4e-07	Poorly soluble	Low	No	Yes	No	No	No	Yes	Yes	-6.01	2	3	2	1	2	0.17	0	3
		Molecule 170	NPA001085	CO[C@H]1/C=C/C=C(\C)/C[C@H](C)C(O)C(/C=C(/C=C(/C(=O)OC1C(C(C(C1(O)CC(OC)[C@H](C(O1)CC)C)C)O)C)\OC)\C)C	C35H58O9	622.83	44	0	0.74	8	9	3	173.38	123.91	3.78	5.17	5.1	2.42	3.12	3.53	-5.97	0.0006	1.08e-06	Moderately soluble	-8.22	3.34e-06	6.03e-09	Poorly soluble	-6.62	0.000133	2.4e-07	Poorly soluble	Low	No	Yes	No	No	No	Yes	Yes	-6.01	2	3	2	1	2	0.17	0	3
		Molecule 171	NPA001096	COC1=CC(=O)c2c(C1=O)c(C)c1c(c2O)C(=O)C2(C(C1)(O)C(O[C@H]1CC[C@@H]([C@H](O1)C)O[C@@H]1O[C@@H](C)[C@H]([C@](C1)(C)O)OC(=O)c1c(C)ccc(c1O)C)C(=O)C(=C2O)C(=O)C)O	C44H48O18	864.84	62	12	0.5	9	18	6	212.16	279.18	3.81	3.76	2.52	-2.59	3.71	2.24	-7.12	6.56e-05	7.59e-08	Poorly soluble	-9.32	4.18e-07	4.83e-10	Poorly soluble	-5.93	0.00102	1.18e-06	Moderately soluble	Low	No	Yes	No	No	No	No	No	-8.91	3	3	1	1	4	0.11	1	1
		Molecule 172	NPA001099	CC/C=C/C1=C2CC(C)CN=C2CC1	C13H19N	189.3	14	0	0.62	2	1	0	66.44	12.36	3.03	2.28	3.14	2.94	4.26	3.13	-2.32	0.91	0.00481	Soluble	-2.18	1.26	0.00666	Soluble	-3.14	0.137	0.000721	Soluble	High	Yes	No	No	No	No	No	No	-5.84	0	0	0	0	2	0.55	0	0
		Molecule 173	NPA001115	CCC([C@H]1NC(=O)[C@@H]2C[C@@H](CN2C(=O)[C@@H](CC(C)C)N(C)C(=O)[C@H]2N(C(=O)[C@@H]3N(C(=O)[C@@H](OC1=O)C(CC)C)NCC(C3)Br)NC[C@H](C2)O)C)C	C35H58BrN7O8	784.78	51	0	0.83	6	10	4	220.61	180.93	4.97	3.57	-1.73	0.94	-0.14	1.52	-6.56	0.000217	2.76e-07	Poorly soluble	-7.06	6.91e-05	8.8e-08	Poorly soluble	-4.37	0.0334	4.26e-05	Moderately soluble	Low	No	Yes	No	No	No	No	No	-8.55	2	4	1	1	2	0.17	0	1
		Molecule 174	NPA001120	CC(CCCC[C@H]1C(=O)O[C@H]([C@@H]1O)C)C	C12H22O3	214.3	15	0	0.92	5	3	1	60.13	46.53	2.49	2.99	2.13	1.88	2.35	2.37	-2.72	0.406	0.0019	Soluble	-3.63	0.0501	0.000234	Soluble	-2.19	1.39	0.00649	Soluble	High	Yes	No	No	No	No	No	No	-5.48	0	0	0	0	0	0.55	0	0
		Molecule 175	NPA001126	COC(=O)CCc1cc(NC(=O)/C=C/C=C/CC(C)C)c(cc1O)O	C19H25NO5	347.41	25	6	0.37	10	5	3	98.17	95.86	3.18	3.16	3.11	2.2	3.46	3.02	-3.5	0.109	0.000315	Soluble	-4.84	0.00498	1.43e-05	Moderately soluble	-3.5	0.109	0.000313	Soluble	High	No	No	No	No	Yes	No	No	-6.18	0	0	0	0	0	0.55	0	4
		Molecule 176	NPA001145	O=C1NCC(C)C=C/C=C/C=C(\C)/C=C/C=C\C(=O)C(C(C(/C=C/C=C(/C=C/C(=C/1)/O)\C)O)O)O	C28H35NO6	481.58	35	0	0.29	0	6	5	142.5	127.09	3.18	3.16	2.7	2.2	3.46	3.02	-3.5	0.109	0.000315	Soluble	-4.84	0.00498	1.43e-05	Moderately soluble	-3.5	0.109	0.000313	Soluble	High	No	No	No	No	Yes	No	No	-6.18	0	0	0	0	0	0.55	0	4
		Molecule 177	NPA001147	O[C@H]1CC[C@]2([C@H](C1)CCC1=C2CC[C@]2([C@H]1CC[C@@H]2C(=O)C)C)C	C21H32O2	316.48	23	0	0.86	1	2	1	94.97	37.3	3.17	3.49	4.66	4.05	4.3	3.93	-3.93	0.0368	0.000116	Soluble	-3.96	0.035	0.000111	Soluble	-4.14	0.0231	7.29e-05	Moderately soluble	High	Yes	No	No	No	No	No	No	-5.75	0	0	0	0	0	0.55	0	1
		Molecule 178	NPA001151	CCCCCC[C@H]1C(=O)O[C@H](C)[C@@H](C(=O)O[C@H]([C@@H]1OC(=O)C(CC)C)C)NC(=O)c1cccc(c1O)NC=O	C28H40N2O9	548.63	39	6	0.61	14	9	3	144.43	157.33	6.15	5.45	3.29	2.18	3.53	4.12	-5.86	0.000749	1.37e-06	Moderately soluble	-8.51	1.69e-06	3.09e-09	Poorly soluble	-5.74	0.000994	1.81e-06	Moderately soluble	Low	No	Yes	No	No	No	No	Yes	-5.78	2	3	2	1	2	0.17	0	3
		Molecule 179	NPA001154	Clc1[nH]c(c(c1Cl)n1c(Cl)c(c(c1C(=O)c1ccccc1O)Br)Cl)C(=O)c1ccccc1O	C22H11BrCl4N2O4	589.05	33	22	0	5	4	3	131.65	95.32	3.3	8.72	7.05	3.3	6.73	5.82	-9.15	4.18e-07	7.1e-10	Poorly soluble	-10.6	1.47e-08	2.5e-11	Insoluble	-9.32	2.82e-07	4.79e-10	Poorly soluble	Low	No	No	No	No	Yes	No	No	-3.7	1	3	0	1	1	0.55	0	0
		Molecule 180	NPA001157	N#Cn1c2C(=O)c3c(O)cccc3C(=O)c2c2c1C(OC(=O)C)C(C(C2OC(=O)C)OC(=O)C)(C)O	C24H20N2O10	496.42	36	11	0.33	6	11	2	116.91	182.22	0.18	1.07	0.55	-1	1.32	0.43	-3.42	0.188	0.000378	Soluble	-4.49	0.0161	3.25e-05	Moderately soluble	-3.41	0.192	0.000386	Soluble	Low	No	No	No	No	No	No	No	-8.57	1	1	1	1	2	0.55	1	1
		Molecule 181	NPA001161	CCC1C2OC(=O)/C=C\C(C)C(O)C(C)C(=O)C(C)C(O)C(C)C(=O)C(C(C(C/C=C\C=C/C(CCC(C2C)OC21OC(CC(O)C)C(CC2=O)C)C)C)O)(C)O	C45H72O12	805.05	57	0	0.78	3	12	5	220.61	197.12	0.18	1.07	5.06	-1	1.32	0.43	-3.42	0.188	0.000378	Soluble	-4.49	0.0161	3.25e-05	Moderately soluble	-3.41	0.192	0.000386	Soluble	Low	No	No	No	No	No	No	No	-8.57	1	1	1	1	2	0.55	1	1
		Molecule 182	NPA001172	C[C@H]1/C=C/C=C(\C)/[C@]2(O)[C@H](O)[C@H](O)C(=C[C@H]2C(=O)O[C@H]2C[C@@H](C/C=C(/C1)\C)O[C@]1(C2)CC[C@@H]([C@H](O1)C)C)C	C31H46O7	530.69	38	0	0.71	0	7	3	147.8	105.45	0.18	1.07	4.52	-1	1.32	0.43	-3.42	0.188	0.000378	Soluble	-4.49	0.0161	3.25e-05	Moderately soluble	-3.41	0.192	0.000386	Soluble	Low	No	No	No	No	No	No	No	-8.57	1	1	1	1	2	0.55	1	1
		Molecule 183	NPA001173	CCC(CCCCCC1CCC(=O)O1)(O)C	C13H24O3	228.33	16	0	0.92	7	3	1	64.98	46.53	2.89	2.27	2.8	2.15	3.17	2.66	-2.22	1.36	0.00597	Soluble	-2.88	0.298	0.00131	Soluble	-3.07	0.193	0.000847	Soluble	High	Yes	No	No	No	No	No	No	-6.08	0	0	0	0	0	0.55	0	0
		Molecule 184	NPA001175	OC[C@H]1O[C@H](O[C@H]2CC[C@@](C)(O)/C=C/C(=O)O[C@@H]([C@H](CC/C=C/2\C)C)C)[C@@H]([C@H]([C@@H]1O)O)O	C23H38O9	458.54	32	0	0.78	3	9	5	116.8	145.91	2.05	0.65	0.57	-0.14	-0.17	0.59	-2.89	0.585	0.00128	Soluble	-3.29	0.235	0.000513	Soluble	-0.37	195	0.425	Soluble	Low	No	Yes	No	No	No	No	No	-8.64	0	0	1	1	0	0.55	0	1
		Molecule 185	NPA001177	COc1cccc2c1C(=O)c1c(C2=O)c2C(=O)[C@@H](O)[C@H]([C@H](c2cc1)OC(=O)C)C	C22H18O7	394.37	29	12	0.27	3	7	1	100.96	106.97	1.74	2.29	1.94	0.51	3.4	1.98	-3.84	0.0575	0.000146	Soluble	-4.17	0.0264	6.7e-05	Moderately soluble	-5.49	0.00127	3.21e-06	Moderately soluble	High	No	No	No	No	No	No	No	-7.08	0	0	0	0	0	0.55	1	0
		Molecule 186	NPA001178	CC=C([C@@H]([C@@H]([C@@H]1N2CC(=O)C(=C(O)[C@H]3[C@@H]4[C@H](C)C[C@@H](C[C@@H]4[C@@H]4[C@H]([C@@H]3[C@]3([C@H](CCCC[C@@H]([C@H]([C@@H]1O)O)C)O3)C)O4)C)C(=O)O2)O)O)C	C35H53NO10	647.8	46	0	0.83	3	11	5	173.45	172.82	3.66	4.39	2.22	0.98	1.44	2.54	-6.42	0.000244	3.77e-07	Poorly soluble	-7.74	1.19e-05	1.84e-08	Poorly soluble	-1.38	27.1	0.0418	Soluble	Low	No	Yes	No	No	No	No	No	-7.13	2	3	1	1	3	0.11	0	3
		Molecule 187	NPA001180	O=CN[C@H](C(=O)N[C@H]1[C@@H](C)OC(=O)[C@H](C(C)C)N(C)C(=O)[C@H](CC(C)C)NC(=O)[C@H]2N(C(=O)[C@H](NC(=O)[C@H](NC1=O)Cc1ccc(cc1)OC)C(C)C)NC[C@H](C2)O)C(C)C	C42H66N8O11	859.02	61	6	0.67	13	12	7	247.44	253.91	4.63	3.25	-2.74	-0.72	0.76	1.03	-6.43	0.00032	3.73e-07	Poorly soluble	-8.26	4.77e-06	5.55e-09	Poorly soluble	-6.74	0.000157	1.83e-07	Poorly soluble	Low	No	Yes	No	No	No	No	No	-9.23	3	4	2	1	4	0.17	0	1
		Molecule 188	NPA001181	CO[C@H]1/C=C/C=C(\C)/C[C@H](C)[C@H](O)[C@@H](/C=C(/C=C(/C(=O)O[C@@H]1[C@@H]([C@@H]([C@H]([C@]1(O)C[C@H](OC(=O)/C=C/C(=O)NC2=C(O)CCC2=O)[C@@H]([C@@H](O1)C(C)C)C)C)O)C)\C)\C)C	C44H65NO12	799.99	57	0	0.64	12	12	5	217.47	198.15	4.63	3.25	5.46	-0.72	0.76	1.03	-6.43	0.00032	3.73e-07	Poorly soluble	-8.26	4.77e-06	5.55e-09	Poorly soluble	-6.74	0.000157	1.83e-07	Poorly soluble	Low	No	Yes	No	No	No	No	No	-9.23	3	4	2	1	4	0.17	0	1
		Molecule 189	NPA001187	CC(CCC(=O)c1cc2c(c(c1C)O)C(=O)C(=O)c1c2cccc1O)C	C21H20O5	352.38	26	12	0.29	4	5	2	98.97	91.67	2.84	4.68	4.07	1.43	4.86	3.58	-5.05	0.00314	8.9e-06	Moderately soluble	-6.33	0.000164	4.65e-07	Poorly soluble	-6.02	0.000336	9.53e-07	Poorly soluble	High	No	No	Yes	Yes	Yes	No	Yes	-5.13	0	0	0	0	0	0.55	2	1
		Molecule 190	NPA001196	O=c1[nH]c2ccccc2c(=O)[nH]1	C8H6N2O2	162.15	12	10	0	0	2	2	45.19	65.72	0.96	0.77	0.22	1.01	2.22	1.04	-1.95	1.83	0.0113	Very soluble	-1.73	3.02	0.0186	Very soluble	-3.13	0.12	0.000738	Soluble	High	No	No	Yes	No	No	No	No	-6.74	0	1	0	0	1	0.55	0	0
		Molecule 191	NPA001202	COC([C@]12O[C@@H]3[C@H](O1)[C@@]([C@@]2(O)Cn1cnc2c1c(=O)[nH]c(n2)N)(O[C@H]1CC(O)[C@@](C(O1)C)(O)C(=O)C)Oc1c3c(C)cc2c1c(O)c1c(c2OC)C(O[C@H]2CC(C)(O)[C@@H](C(O2)C)OC(=O)C)CC(C1=O)O)OC	C47H57N5O21	1027.98	73	19	0.62	13	23	8	244.6	363.71	3.02	-1.42	-0.8	-3.35	0.2	-0.47	-4.65	0.0228	2.22e-05	Moderately soluble	-5.72	0.00198	1.92e-06	Moderately soluble	-4.41	0.0404	3.93e-05	Moderately soluble	Low	No	Yes	No	No	No	No	No	-13.58	3	4	2	1	5	0.17	0	1
		Molecule 192	NPA001213	OC(=O)C[C@@H]1O[C@@H](C)[C@@]23[C@@](C1)(O2)C(=O)c1c(C3=O)c(O)ccc1	C16H14O7	318.28	23	6	0.44	2	7	2	75.37	113.43	1.84	0.82	0.93	-0.57	1.81	0.97	-2.39	1.29	0.00406	Soluble	-2.78	0.523	0.00164	Soluble	-2.67	0.673	0.00211	Soluble	High	No	No	No	No	No	No	No	-7.66	0	0	0	0	0	0.56	1	1
		Molecule 193	NPA001224	COC([C@H]1C[C@@H]([C@@H](O1)[C@H](/C=C/[C@@H]1CC[C@H]([C@@H](O1)/C(=C/[C@H]1CCC[C@H]([C@@H]1[C@@H](C(=C1C(=O)OCC1=O)O)C)C)/CO)C)C)C)C	C35H54O8	602.8	43	0	0.77	10	8	2	167.95	111.52	4.96	6.83	5.74	2.4	5.74	5.13	-7.22	3.63e-05	6.02e-08	Poorly soluble	-8.98	6.3e-07	1.05e-09	Poorly soluble	-3.83	0.0885	0.000147	Soluble	Low	No	Yes	No	No	No	No	Yes	-5.13	1	4	0	0	2	0.56	0	4
		Molecule 194	NPA001228	CC(=O)CC(O)(C)C	C6H12O2	116.16	8	0	0.83	2	2	1	32.36	37.3	1.52	-0.19	0.74	0.46	0.6	0.63	-0.31	57.1	0.491	Very soluble	-0.14	84.7	0.729	Very soluble	-0.81	17.8	0.153	Soluble	High	Yes	No	No	No	No	No	No	-7.14	0	2	0	0	1	0.55	0	0
		Molecule 195	NPA001232	CCCc1cc(O)c2c(c1c1cc(O)cc(=O)o1)CC(CC2=O)O	C18H18O6	330.33	24	12	0.33	3	6	3	88.06	107.97	2.16	2.44	2.16	0.82	3.39	2.2	-3.6	0.0835	0.000253	Soluble	-4.35	0.0147	4.46e-05	Moderately soluble	-4.67	0.00714	2.16e-05	Moderately soluble	High	No	Yes	No	No	No	No	No	-6.58	0	0	0	0	0	0.55	0	0
		Molecule 196	NPA001237	N[C@@H]1CONC1=O	C3H6N2O2	102.09	7	0	0.67	0	3	2	25.13	64.35	0.53	-1.51	-2.01	-1.68	-0.44	-1.02	0.48	307	3.01	Highly soluble	0.66	471	4.62	Highly soluble	0.27	192	1.88	Soluble	Low	No	No	No	No	No	No	No	-7.99	0	4	0	0	2	0.55	0	0
		Molecule 197	NPA001238	CC[C@H]1OC(=O)[C@H](C)[C@@H](O[C@@H]2O[C@H](C)C[C@@H]([C@H]2O)N(C)C)[C@@H](C)C[C@H](C(=O)/C=C/[C@]1(C)O)C	C25H43NO7	469.61	33	0	0.84	4	8	2	126.5	105.53	3.93	2.68	2.31	1.06	1.26	2.25	-4.18	0.0313	6.67e-05	Moderately soluble	-4.55	0.0133	2.83e-05	Moderately soluble	-2.32	2.25	0.00479	Soluble	High	No	Yes	No	No	No	No	No	-7.26	0	1	0	0	0	0.55	0	0
		Molecule 198	NPA001239	O=CNc1cccc(c1O)C(=O)N[C@@H]1C(=O)O[C@@H](C)[C@@H]([C@H](C(=O)O[C@@H]1C)Cc1ccccc1)OC(=O)C(CC)C	C29H34N2O9	554.59	40	12	0.41	11	9	3	144.88	157.33	3.65	4.35	2.56	2.15	2.95	3.13	-5.51	0.00169	3.06e-06	Moderately soluble	-7.37	2.37e-05	4.27e-08	Poorly soluble	-6.25	0.000315	5.69e-07	Poorly soluble	Low	No	Yes	No	No	No	No	Yes	-6.59	2	3	2	1	1	0.17	0	3
		Molecule 199	NPA001246	O=CNc1cccc(c1O)C(=O)N[C@@H]1C(=O)O[C@@H](C)[C@@H]([C@H](C(=O)O[C@@H]1C)Cc1ccccc1)OC(=O)C(CC)C	C29H34N2O9	554.59	40	12	0.41	11	9	3	144.88	157.33	3.65	4.35	2.56	2.15	2.95	3.13	-5.51	0.00169	3.06e-06	Moderately soluble	-7.37	2.37e-05	4.27e-08	Poorly soluble	-6.25	0.000315	5.69e-07	Poorly soluble	Low	No	Yes	No	No	No	No	Yes	-6.59	2	3	2	1	1	0.17	0	3
		Molecule 200	NPA001249	OC(=O)C[C@@H]1O[C@@H](C)c2c(C1)cc1c(c2O)C(=O)C2=C(C1=O)[C@H]1C[C@H]([C@]2(O)[C@H](O1)C)O	C22H22O9	430.4	31	6	0.5	2	9	4	104.23	150.59	1.69	-0.31	0.5	-0.83	1.49	0.51	-2.32	2.04	0.00474	Soluble	-2.39	1.75	0.00406	Soluble	-2.5	1.35	0.00313	Soluble	Low	No	Yes	No	No	No	No	No	-9.15	0	0	1	1	1	0.11	1	0
		Molecule 201	NPA001250	CSC(=O)c1cc2c([nH]1)c(OC)c(c1c2CCN1C(=O)c1[nH]c2c(c1)[C@@]13C[C@@H]1CN(C3=CC2=O)C(=O)c1[nH]c2c(c1)cc(c(c2)OC)O)O	C35H29N5O8S	679.7	49	23	0.26	8	8	5	188.21	206.35	3.99	3.98	3.84	0.09	4.85	3.35	-6.38	0.000283	4.16e-07	Poorly soluble	-8.01	6.57e-06	9.67e-09	Poorly soluble	-8	6.73e-06	9.91e-09	Poorly soluble	Low	No	Yes	No	No	Yes	No	Yes	-7.62	2	3	1	1	3	0.17	0	1
		Molecule 202	NPA001264	C[C@H](CC1=C(C)C(=O)C(=O)c2c1[nH]c1c2cc(cc1)CC=C(C)C)O	C21H23NO3	337.41	25	9	0.33	4	3	2	100.78	70.16	2.8	3.51	3.99	1.99	5.46	3.55	-4.15	0.0241	7.15e-05	Moderately soluble	-4.67	0.00727	2.15e-05	Moderately soluble	-6.03	0.000314	9.31e-07	Poorly soluble	High	Yes	No	Yes	Yes	Yes	No	Yes	-5.87	0	0	0	0	0	0.55	2	2
		Molecule 203	NPA001270	CCCC(C1(CC)CC(C(O1)(O)C1(C)OC(C(C1)C)C(C(=O)C(C(C(C1OC(O)(CCC)C(C(C1CC)O)C)C)O)C)CC)C)O	C37H68O9	656.93	46	0	0.97	15	9	5	183.05	145.91	4.82	5.64	5.36	2.35	6.42	4.92	-6.48	0.000219	3.34e-07	Poorly soluble	-8.47	2.24e-06	3.4e-09	Poorly soluble	-5.08	0.0055	8.38e-06	Moderately soluble	Low	No	Yes	No	No	No	No	Yes	-6.3	1	3	2	1	2	0.55	0	0
		Molecule 204	NPA001277	C[C@H]1O[C@H](C[C@@H]2[C@@H]1O[C@@H]1O[C@@H](C)C(=O)C[C@@H]1O2)c1ccc2c(c1O)C(=O)c1c(C2=O)c2C(=O)C[C@](Cc2cc1)(C)O	C31H30O10	562.56	41	12	0.48	1	10	2	141.67	145.66	3.23	2.27	2.43	-0.42	3.74	2.25	-4.91	0.00694	1.23e-05	Moderately soluble	-4.97	0.00609	1.08e-05	Moderately soluble	-5.99	0.00057	1.01e-06	Moderately soluble	Low	No	Yes	No	Yes	No	No	No	-8.12	1	3	1	1	0	0.55	1	0
		Molecule 205	NPA001279	OCC[C@H]1CN2[C@@H](O1)CC2=O	C7H11NO3	157.17	11	0	0.86	2	3	1	40.79	49.77	1.39	-1.04	-1.05	-0.13	0.03	-0.16	-0.03	148	0.939	Very soluble	0.48	478	3.04	Highly soluble	0.01	162	1.03	Soluble	High	No	No	No	No	No	No	No	-8	0	2	0	0	1	0.55	0	0
		Molecule 206	NPA001283	CC/C(=C\C(=NO)C(=O)N)/C([N+](=O)[O-])C	C8H13N3O4	215.21	15	0	0.5	5	5	2	55.52	121.5	0.73	1.51	0.3	-0.82	-1.6	0.03	-1.8	3.45	0.016	Very soluble	-3.67	0.046	0.000214	Soluble	0.31	435	2.02	Soluble	High	No	No	No	No	No	No	No	-6.54	0	0	0	0	0	0.55	0	4
		Molecule 207	NPA001292	C[C@H]1O[C@@H](O[C@H]2[C@@H](C)C[C@@H](C)C(=O)/C=C/[C@]([C@H](OC(=O)[C@@H]2C)[C@H](O)C)(C)O)[C@@H]([C@H](C1)N(C)C)O	C25H43NO8	485.61	34	0	0.84	4	9	3	127.66	125.76	3.43	2.08	1.28	0.28	0.49	1.51	-3.9	0.0615	0.000127	Soluble	-4.35	0.0217	4.46e-05	Moderately soluble	-1.37	20.7	0.0426	Soluble	High	No	Yes	No	No	No	No	No	-7.79	0	2	0	0	0	0.55	0	0
		Molecule 208	NPA001296	O=C1NCCCCN(O)C(=O)CCC(=O)NCCCCN(C(=O)CCC(=O)NCCCCN(C(=O)CC1)O)O	C24H42N6O9	558.63	39	0	0.75	0	9	6	159.34	208.92	2.53	-3.29	-2.6	-1.05	-2.73	-1.43	-1.23	32.8	0.0588	Very soluble	-0.52	167	0.299	Very soluble	-2.09	4.5	0.00805	Soluble	Low	No	No	No	No	No	No	No	-12.04	3	4	1	1	3	0.17	0	1
		Molecule 209	NPA001299	COCC(=O)N[C@@H](C(=O)N1N=CCC[C@H]1C(=O)N[C@H]([C@H]([C@@H](C(=O)N[C@@H]1CNC(=O)NC1=O)C)O)Cc1ccccc1)[C@@H](C(C)C)O	C30H43N7O9	645.7	46	6	0.57	18	10	7	178.4	227.86	2.08	-0.55	-3.36	-1.7	0.56	-0.59	-2.41	2.54	0.00393	Soluble	-3.77	0.111	0.000172	Soluble	-4.01	0.0628	9.73e-05	Moderately soluble	Low	No	No	No	No	No	No	No	-10.63	3	4	2	1	4	0.17	0	0
		Molecule 210	NPA001303	C/C=C(/[C@H]1O[C@@]2(C[C@@H]3C[C@H](O2)C/C=C(/C)\C[C@@H](C)/C=C\C=C\2/[C@]4([C@H](C(=O)O3)C=C(C)[C@H](C4OC2C)O)O)[C@@H](C[C@@H]1C)O)\C	C35H50O8	598.77	43	0	0.69	1	8	3	165.52	114.68	2.08	-0.55	4.84	-1.7	0.56	-0.59	-2.41	2.54	0.00393	Soluble	-3.77	0.111	0.000172	Soluble	-4.01	0.0628	9.73e-05	Moderately soluble	Low	No	No	No	No	No	No	No	-10.63	3	4	2	1	4	0.17	0	0
		Molecule 211	NPA001307	COC(=O)C1c2c([C@H](C[C@]1(O)CC)OC1OC(C)C(C(C1)N(C)C)OC1OC(C)C3C(C1)OC1C(O3)OC(C(=O)C1)C)c(O)c1c(c2O)C(=O)c2c(C1=O)c(O)ccc2	C42H51NO16	825.85	59	12	0.62	8	17	4	203.34	226.28	5.47	4.02	2.56	-1.51	1.87	2.48	-7.12	6.33e-05	7.67e-08	Poorly soluble	-8.47	2.77e-06	3.35e-09	Poorly soluble	-4.77	0.0139	1.69e-05	Moderately soluble	Low	No	Yes	No	No	No	No	No	-8.48	2	3	1	1	4	0.17	1	1
		Molecule 212	NPA001309	OC[C@@]1(O)C(=O)OC[C@@H]2C31C=C([C@H]([C@H]3C=C2C(=O)O)C)C	C15H18O6	294.3	21	0	0.6	2	6	3	72.09	104.06	1.45	0.14	0.11	0.7	0.6	0.6	-1.62	7.05	0.0239	Very soluble	-1.88	3.86	0.0131	Very soluble	-0.74	53.4	0.182	Soluble	High	No	Yes	No	No	No	No	No	-8	0	0	0	0	0	0.56	0	1
		Molecule 213	NPA001319	CC=CC1OC1(C)c1cc(=O)c2c(o1)c1c(cc2CC(=O)O)cc2c(c1O)C(=O)CCC2OC(=O)C	C27H24O9	492.47	36	14	0.33	6	9	2	129.69	143.64	2.97	2.58	3.62	0.85	5.23	3.05	-4.41	0.0191	3.89e-05	Moderately soluble	-5.24	0.0028	5.69e-06	Moderately soluble	-6.08	0.000411	8.34e-07	Poorly soluble	Low	No	No	No	No	Yes	No	Yes	-7.47	0	1	1	1	0	0.56	0	3
		Molecule 214	NPA001320	OCCNC(=O)NC(=O)O[C@@H]1CC[C@@]2([C@@H](C1(C)C)CC[C@@H]1C2=CC[C@](C1)(C)C=C)C	C24H38N2O4	418.57	30	0	0.75	8	4	3	118.44	87.66	2.97	5.36	4.55	3.57	3.31	3.95	-5.28	0.00218	5.2e-06	Moderately soluble	-6.95	4.65e-05	1.11e-07	Poorly soluble	-4.67	0.00901	2.15e-05	Moderately soluble	High	No	Yes	No	No	Yes	No	Yes	-5.05	0	0	0	0	1	0.55	0	1
		Molecule 215	NPA001337	C/C=C\1/C(=O)C=C2C1=CCCN2	C10H11NO	161.2	12	0	0.3	0	1	1	51.45	29.1	1.86	1.18	0.94	1.08	1.99	1.41	-1.58	4.21	0.0261	Very soluble	-1.39	6.62	0.041	Very soluble	-1.95	1.82	0.0113	Soluble	High	Yes	No	Yes	No	No	No	No	-6.45	0	0	0	0	1	0.55	0	1
		Molecule 216	NPA001341	N/A	N/A	N/A																											N/A	N/A	N/A	N/A	N/A	N/A	N/A	N/A	N/A	N/A	N/A	N/A	N/A	N/A	N/A	N/A
		Molecule 217	NPA001344	C[C@@H]1NC(=O)c2csc(n2)[C@H](C)NC(=O)c2nc(oc2C)CNC(=O)[C@@H](NC(=O)c2nc(c3c(c4nc1oc4C)nc(cc3)C(=O)NC(=C)C(=O)NC(=C)C(=O)NC(=C)C(=O)N)sc2)C(C)C	C42H43N13O10S2	954	67	26	0.26	11	15	8	253.77	394	2.95	2.06	-0.05	-4.43	3.31	0.77	-6.61	0.000232	2.43e-07	Poorly soluble	-9.96	1.04e-07	1.09e-10	Poorly soluble	-11.31	4.7e-09	4.93e-12	Insoluble	Low	No	Yes	No	No	No	No	No	-10.66	3	3	2	1	4	0.17	0	1
		Molecule 218	NPA001347	COC(=O)C(C(c1cccc2c1nc1cccc(c1n2)C(=O)OC)O)CCCCC(C)C	C25H30N2O5	438.52	32	14	0.44	11	7	1	123.81	98.61	4.28	4.81	4.28	3.03	5.24	4.33	-5.19	0.00285	6.5e-06	Moderately soluble	-6.61	0.000107	2.44e-07	Poorly soluble	-7.01	4.32e-05	9.84e-08	Poorly soluble	High	No	No	No	Yes	Yes	Yes	Yes	-5.56	0	0	1	0	0	0.55	0	2
		Molecule 219	NPA001348	CC(=CCn1c2cccc(c2[nH]c2c1cccc2CC=C(C)C)C(=O)O[C@@H]1O[C@@H](C)C(C(C1O)O)O)C	C29H36N2O6	508.61	37	14	0.41	7	6	4	144.12	116.94	3.92	4.69	4.14	2.56	3.74	3.81	-5.77	0.000872	1.71e-06	Moderately soluble	-6.87	6.8e-05	1.34e-07	Poorly soluble	-4.86	0.00697	1.37e-05	Moderately soluble	High	No	Yes	No	No	Yes	No	Yes	-6.07	1	3	0	0	0	0.55	0	2
		Molecule 220	NPA001352	N/A	N/A	N/A																											N/A	N/A	N/A	N/A	N/A	N/A	N/A	N/A	N/A	N/A	N/A	N/A	N/A	N/A	N/A	N/A
		Molecule 221	NPA001357	CCCCC(/C=C(/C=C/C(=O)NC1=C[C@@](O)(/C=C/C=C/C=C/C(=O)NC2=C(O)CCC2=O)[C@@H](CC1=O)O)\C)C	C30H38N2O7	538.63	39	0	0.4	14	7	5	149.11	153.03	2.54	3.26	3.3	0.23	4.6	2.79	-4.31	0.0264	4.91e-05	Moderately soluble	-6.15	0.000383	7.12e-07	Poorly soluble	-3.12	0.41	0.00076	Soluble	Low	No	Yes	No	No	Yes	No	No	-7.27	1	3	2	1	1	0.11	0	2
		Molecule 222	NPA001361	CNC[C@@H]1CC[C@H]([C@H](O1)O[C@@H]1[C@@H](N)C[C@@H]([C@H]([C@H]1O)N(C(=O)CN)C)OC)N	C17H35N5O5	389.49	27	0	0.94	8	9	5	98.04	158.32	1.59	-3.38	-2.68	-2.46	-2.9	-1.97	0.4	984	2.53	Highly soluble	0.63	1670	4.28	Highly soluble	0.1	490	1.26	Soluble	Low	No	Yes	No	No	No	No	No	-11.08	0	1	1	1	2	0.55	0	0
		Molecule 223	NPA001368	CO[C@H]1[C@@H](OC)C[C@@H](C)Cc2c(O)c(NC(=O)/C(=C\C=C/[C@@H]([C@H](/C(=C\[C@@H]1C)/C)OC(=O)N)OC)/C)cc(c2C=O)O	C30H42N2O9	574.66	41	6	0.5	6	9	4	158.33	166.64	1.59	-3.38	3.45	-2.46	-2.9	-1.97	0.4	984	2.53	Highly soluble	0.63	1670	4.28	Highly soluble	0.1	490	1.26	Soluble	Low	No	Yes	No	No	No	No	No	-11.08	0	1	1	1	2	0.55	0	0
		Molecule 224	NPA001371	C/C=C/C=C/C=C/C1=NCCCC1	C12H17N	175.27	13	0	0.42	3	1	0	63.27	12.36	3.05	2.48	2.92	2.58	4.1	3.03	-2.29	0.897	0.00512	Soluble	-2.38	0.724	0.00413	Soluble	-1.96	1.94	0.0111	Soluble	High	Yes	No	Yes	No	No	No	No	-5.61	0	0	0	0	2	0.55	0	1
		Molecule 225	NPA001377	C[S@](=O)C[C@H]1NC(=O)[C@@H](NC1=O)[C@H]([C@]1(O)c2ccccc2N(C1=O)C)C	C17H21N3O5S	379.43	26	6	0.47	4	5	3	106.13	135.02	1.67	-1.35	-1.54	-0.79	-0.2	-0.44	-1.25	21.4	0.0564	Very soluble	-0.99	39.2	0.103	Very soluble	-3.69	0.0778	0.000205	Soluble	Low	No	No	No	No	No	No	No	-9.57	0	1	0	1	0	0.55	0	0
		Molecule 226	NPA001384	OC/C/1=C/C=C\[C@H](C)C/C(=C\C[C@@H]2C[C@H](OC(=O)c3c1cc(O)c(c3)C)C[C@@]1(O2)CC[C@@H]([C@H](O1)C)C)/C	C31H42O6	510.66	37	6	0.58	1	6	2	147.02	85.22	1.67	-1.35	6.24	-0.79	-0.2	-0.44	-1.25	21.4	0.0564	Very soluble	-0.99	39.2	0.103	Very soluble	-3.69	0.0778	0.000205	Soluble	Low	No	No	No	No	No	No	No	-9.57	0	1	0	1	0	0.55	0	0
		Molecule 227	NPA001392	CN1C(=O)CNC(=O)[C@@H](CSC(=O)C(=C)N(C(=O)[C@@H]2CSSC[C@H]1C(=O)N(C)C(=C)C(=O)SC[C@@H](NC(=O)c1nc3ccccc3cc1O)C(=O)NCC(=O)N2C)C)NC(=O)c1nc2ccccc2cc1O	C46H48N10O12S4	1061.19	72	20	0.3	6	14	6	294.24	399.22	2.98	3.13	-1.43	-3.28	0.21	0.32	-8.2	6.68e-06	6.3e-09	Poorly soluble	-11.18	6.97e-09	6.56e-12	Insoluble	-9.29	5.51e-07	5.19e-10	Poorly soluble	Low	No	Yes	No	No	No	No	No	-10.55	3	4	1	1	4	0.17	0	3
		Molecule 228	NPA001396	CC(=O)CC12NC(=O)N(N=C1N(C)C(=O)N(C2=O)C)C	C11H15N5O4	281.27	20	0	0.55	2	5	1	86.54	102.39	1.76	-1.82	-2.71	0.01	-1.04	-0.76	-0.31	139	0.495	Very soluble	0.19	433	1.54	Highly soluble	-0.91	34.5	0.123	Soluble	Low	No	No	No	No	No	No	No	-9.31	0	1	0	0	0	0.55	0	0
		Molecule 229	NPA001397	COC(=O)[C@@H]1c2c([C@H](C[C@@]1(C)O)OC1CC(N)C(C(O1)C)O)c(O)c1c(c2O)C(=O)c2c(C1=O)c(O)ccc2	C27H29NO11	543.52	39	12	0.44	4	12	6	132.92	206.07	2.57	2.26	0.55	-1.29	0.89	1	-4.6	0.0137	2.53e-05	Moderately soluble	-6.22	0.000325	5.97e-07	Poorly soluble	-3.21	0.331	0.00061	Soluble	Low	No	Yes	No	No	No	No	No	-8.01	3	2	1	1	3	0.17	1	1
		Molecule 230	NPA001398	N/A	N/A	N/A																											N/A	N/A	N/A	N/A	N/A	N/A	N/A	N/A	N/A	N/A	N/A	N/A	N/A	N/A	N/A	N/A
		Molecule 231	NPA001419	OC[C@@H](C(=O)N[C@H](C(=O)C1(CO)CO1)CC(=C)C)NC(=O)CCCCCC(C)C	C21H36N2O6	412.52	29	0	0.76	17	6	4	110.12	128.26	2.33	1.83	0.85	-0.29	3.73	1.69	-2.43	1.54	0.00373	Soluble	-4.14	0.0296	7.18e-05	Moderately soluble	-3.86	0.0566	0.000137	Soluble	High	No	Yes	No	No	No	No	No	-7.52	0	0	1	0	1	0.55	0	2
		Molecule 232	NPA001423	OC[C@H]1CC(=O)c2c([C@@]1(C)O)cccc2O	C12H14O4	222.24	16	6	0.42	1	4	3	58.14	77.76	1.62	1.06	0.69	0.19	1.48	1.01	-2.1	1.78	0.008	Soluble	-2.28	1.16	0.0052	Soluble	-2.23	1.31	0.00592	Soluble	High	No	No	No	No	No	No	No	-6.9	0	0	0	0	0	0.55	0	0
		Molecule 233	NPA001437	CCCCC/C=C/C=C/C(=O)O[C@H]1[C@H](O)C[C@@H](O[C@@H]1C)c1ccc2c(c1O)C(=O)c1c(C2=O)c2c(O)cc(cc2cc1O)C	C35H36O9	600.65	44	16	0.34	9	9	4	165.83	150.59	5.08	7.08	5.53	1.78	6.38	5.17	-7.7	1.2e-05	2e-08	Poorly soluble	-10.06	5.23e-08	8.7e-11	Insoluble	-7.17	4.04e-05	6.73e-08	Poorly soluble	Low	No	Yes	No	No	Yes	No	Yes	-4.94	1	3	1	1	3	0.55	2	2
		Molecule 234	NPA001441	CCCC1OC1(C)c1cc(=O)c2c(o1)c1c(cc2CC(=O)O)cc2c(c1O)C(=O)CCC2OC(=O)C	C27H26O9	494.49	36	14	0.41	7	9	2	130.17	143.64	2.88	2.99	3.84	0.92	5.41	3.21	-4.62	0.012	2.42e-05	Moderately soluble	-5.67	0.00106	2.14e-06	Moderately soluble	-6.8	7.91e-05	1.6e-07	Poorly soluble	Low	No	Yes	No	No	Yes	No	Yes	-7.19	0	2	1	1	0	0.56	0	2
		Molecule 235	NPA001445	COC(C(C(/C=C(/C(C(C(=O)CCCC1CC(=O)NC(=O)C1)C)O)\C)C)O)/C=C/CC/C=C/C(=O)O	C27H41NO8	507.62	36	0	0.63	16	8	4	140.86	150.23	2.68	1.68	2.33	1.16	4.63	2.49	-2.99	0.52	0.00102	Soluble	-4.45	0.018	3.55e-05	Moderately soluble	-2.68	1.07	0.0021	Soluble	Low	No	Yes	No	No	No	No	No	-8.2	1	3	2	1	2	0.11	0	3
		Molecule 236	NPA001452	CC[C@@H]([C@@H]1NC(=O)[C@H](NC(=O)[C@H]([C@@H](C(C)C)O)C)[C@H](C)OC(=O)[C@@H](CO)NC(=O)[C@@H](NC(=O)[C@H](N(C(=O)[C@H](NC1=O)c1ccc(cc1)OC)C)Cc1ccccc1)[C@H](O)C)C	C43H62N6O12	854.99	61	12	0.56	13	12	8	242.13	262.03	3.98	4	-2.35	-1.6	1.81	1.17	-6.95	9.63e-05	1.13e-07	Poorly soluble	-9.2	5.34e-07	6.24e-10	Poorly soluble	-7.81	1.34e-05	1.56e-08	Poorly soluble	Low	No	Yes	No	No	No	No	Yes	-8.68	3	4	2	1	4	0.17	0	0
		Molecule 237	NPA001455	C/C=C(/[C@H]1O[C@]2(CC[C@@H]1C)C[C@@H]1C[C@H](O2)C/C=C(\C)/C[C@@H](C)/C=C/C=C(/[C@]2([C@H](C(=O)O1)C=C(C)C(=O)C2)O)\CO)\C	C34H48O7	568.74	41	0	0.65	2	7	2	160.78	102.29	3.98	4	5.67	-1.6	1.81	1.17	-6.95	9.63e-05	1.13e-07	Poorly soluble	-9.2	5.34e-07	6.24e-10	Poorly soluble	-7.81	1.34e-05	1.56e-08	Poorly soluble	Low	No	Yes	No	No	No	No	Yes	-8.68	3	4	2	1	4	0.17	0	0
		Molecule 238	NPA001464	COC(=O)C(C(c1cccc2c1nc1cccc(c1n2)C(=O)OC)O)CCCC(O)(C)C	C24H28N2O6	440.49	32	14	0.42	10	8	2	120.2	118.84	3.62	2.5	3.01	2.03	4.08	3.05	-3.81	0.0683	0.000155	Soluble	-4.64	0.0101	2.29e-05	Moderately soluble	-6.03	0.000415	9.42e-07	Poorly soluble	High	No	Yes	No	No	No	Yes	Yes	-7.21	0	0	0	0	0	0.55	0	2
		Molecule 239	NPA001470	CC1CCC2C1CC1(C)CCC(=C1CC=C2C)C(C)C	C20H32	272.47	20	0	0.8	1	0	0	90.7	0	3.97	5.76	6.14	5.82	5.24	5.39	-5.09	0.0022	8.09e-06	Moderately soluble	-5.53	0.000807	2.96e-06	Moderately soluble	-4.77	0.00465	1.71e-05	Moderately soluble	Low	No	No	No	Yes	Yes	No	No	-3.87	1	1	0	1	2	0.55	0	1
		Molecule 240	NPA001471	CSSSSSC	C2H6S5	190.39	7	0	1	4	0	0	49.68	126.5	2.38	2.23	3.57	0.84	1.94	2.19	-2.16	1.31	0.0069	Soluble	-4.52	0.00573	3.01e-05	Moderately soluble	-1.21	11.7	0.0617	Soluble	High	No	No	No	No	Yes	No	No	-5.88	0	1	0	0	2	0.55	0	2
		Molecule 241	NPA001484	OCc1cc(O)cc2c1C(=O)c1c(C2=O)cccc1O	C15H10O5	270.24	20	12	0.07	1	5	3	69.92	94.83	1.55	1.82	1.21	0.1	2.42	1.42	-3.04	0.246	0.000912	Soluble	-3.43	0.1	0.00037	Soluble	-3.92	0.0322	0.000119	Soluble	High	No	No	Yes	No	No	No	Yes	-6.66	0	0	0	0	0	0.55	1	0
		Molecule 242	NPA001493	N/A	N/A	N/A																											N/A	N/A	N/A	N/A	N/A	N/A	N/A	N/A	N/A	N/A	N/A	N/A	N/A	N/A	N/A	N/A
		Molecule 243	NPA001497	COC(=O)[C@@H]1c2cc3C(=O)c4cccc(c4C(=O)c3c(c2[C@H](C[C@]1(C)O)O)O)O	C21H18O8	398.36	29	12	0.29	2	8	4	99.29	141.36	2.47	1.93	0.99	-0.16	2.19	1.49	-3.7	0.0795	0.0002	Soluble	-4.52	0.012	3e-05	Moderately soluble	-3.97	0.043	0.000108	Soluble	High	No	Yes	No	No	No	No	No	-7.36	0	0	1	1	0	0.55	1	0
		Molecule 244	NPA001499	CO[C@@H]1C(O[C@H]([C@@H]1O)n1ccc(=O)[nH]c1=O)[C@@H](C(=O)N)O[C@@H]1OC(=C[C@H]([C@@H]1O)O)C(=O)N[C@@H]1CSC[C@H](NC1=O)C	C23H31N5O12S	601.58	41	6	0.61	9	12	7	140.54	279.06	0.89	-4.07	-5.33	-3.77	-3.3	-3.12	-0.52	182	0.302	Very soluble	-1.19	39	0.0649	Very soluble	0.4	1510	2.51	Soluble	Low	No	No	No	No	No	No	No	-12.86	3	4	1	1	5	0.17	0	0
		Molecule 245	NPA001514	OC(=O)C1N=Cc2c(C1)cc(c(c2)O)O	C10H9NO4	207.18	15	6	0.2	1	5	3	56.7	90.12	0.85	0.41	0.15	-0.22	1.04	0.44	-1.61	5.05	0.0244	Very soluble	-1.87	2.8	0.0135	Very soluble	-1.04	18.9	0.091	Soluble	High	No	No	No	No	No	No	No	-7.27	0	0	0	0	0	0.56	1	1
		Molecule 246	NPA001519	C/C=C/1\NC(=O)[C@H](C)NC(=O)[C@@H](NC(=O)[C@H]([C@H](OC1=O)C)NC(=O)[C@H](Cc1ccccc1)N)C(C)C	C25H35N5O6	501.58	36	6	0.48	6	7	5	143.09	168.72	2.11	1.45	-1.49	-0.53	0.99	0.51	-3.59	0.129	0.000257	Soluble	-4.6	0.0126	2.52e-05	Moderately soluble	-5.36	0.00219	4.37e-06	Moderately soluble	Low	No	Yes	No	No	No	No	No	-8.33	2	4	1	1	1	0.17	0	1
		Molecule 247	NPA001522	NC(=O)[C@H](C1O[C@H]([C@@H]([C@@H]1O)O)n1ccc(=O)[nH]c1=O)O[C@@H]1OC(=C[C@H]([C@@H]1O)O)C(=O)O	C16H19N3O12	445.33	31	6	0.5	6	12	7	93.34	243.86	-0.16	-4.6	-5.25	-4.23	-4.19	-3.69	0.55	1580	3.55	Highly soluble	0.1	562	1.26	Highly soluble	2.91	361000	811	Soluble	Low	No	No	No	No	No	No	No	-12.28	2	1	1	1	4	0.11	0	0
		Molecule 248	NPA001523	CC(=O)[C@H]1O[C@H]([C@H]([C@@H]1O)O)Oc1ccc(cc1O)/C=C(/C(=O)N[C@@H]1[C@H](O)[C@@H](O)[C@@H]2[C@H]([C@@H]1O)OCO2)\C	C23H29NO12	511.48	36	6	0.57	7	12	7	118.27	204.47	1.43	-1.8	-2.58	-2.9	-1.94	-1.56	-1.54	14.8	0.0289	Very soluble	-1.98	5.39	0.0105	Very soluble	0.72	2720	5.31	Soluble	Low	No	No	No	No	No	No	No	-10.7	3	2	1	1	3	0.17	0	1
		Molecule 249	NPA001526	CCC(CCCCC[C@H]([C@@H](c1cccc2c1nc1cccc(c1n2)C(=O)OC)O)C(=O)OC)C	C27H34N2O5	466.57	34	14	0.48	13	7	1	133.42	98.61	4.88	5.89	5.06	3.43	6.07	5.07	-5.89	0.000601	1.29e-06	Moderately soluble	-7.73	8.61e-06	1.84e-08	Poorly soluble	-7.79	7.6e-06	1.63e-08	Poorly soluble	High	No	Yes	No	Yes	Yes	Yes	Yes	-4.96	0	1	1	0	1	0.55	0	2
		Molecule 250	NPA001531	CN1[C@@H](Cc2c[nH]c3c2c(ccc3)[N+](=O)[O-])C(=O)N([C@@](C1=O)(O)Cc1ccccc1O)C	C22H22N4O6	438.43	32	15	0.27	5	6	3	125.35	142.69	1.42	1.87	0.79	0.33	0.25	0.93	-3.75	0.0774	0.000176	Soluble	-4.49	0.0142	3.25e-05	Moderately soluble	-4.82	0.00665	1.52e-05	Moderately soluble	Low	No	Yes	No	No	Yes	No	No	-7.65	0	0	1	1	0	0.55	0	2
		Molecule 251	NPA001534	CCC(=O)C(C(=O)C(C(=O)OC)(Cc1ccc(c2c1nc1cccc(c1n2)C(=O)O)OC)C)C	C25H26N2O7	466.48	34	14	0.36	10	9	1	124.96	132.75	2.58	3.42	3.4	1.58	4.51	3.1	-4.53	0.0137	2.94e-05	Moderately soluble	-5.89	0.000604	1.29e-06	Moderately soluble	-6.41	0.000183	3.93e-07	Poorly soluble	Low	No	No	No	Yes	Yes	No	No	-6.72	0	0	0	1	0	0.56	0	2
		Molecule 252	NPA001550	CC[C@]1(NC(=O)N(C)C)[C@@H](N)[C@@H]([C@]([C@]1(C)O)(O)COC(=O)c1c(C)cccc1O)Nc1cccc(c1)C(=O)C	C28H38N4O7	542.62	39	12	0.46	11	8	6	145.93	174.45	3.45	1.54	1.59	0.48	1.5	1.71	-3.68	0.114	0.000211	Soluble	-4.81	0.00835	1.54e-05	Moderately soluble	-5.66	0.0012	2.21e-06	Moderately soluble	Low	No	Yes	No	No	No	No	Yes	-8.52	3	3	2	1	2	0.17	0	0
		Molecule 253	NPA001560	N/A	N/A	N/A																											N/A	N/A	N/A	N/A	N/A	N/A	N/A	N/A	N/A	N/A	N/A	N/A	N/A	N/A	N/A	N/A
		Molecule 254	NPA001568	C[C@@H](C(=O)O)CCCCC(=O)[C@@H](N)C	C10H19NO3	201.26	14	0	0.8	7	4	2	54.86	80.39	1.35	-1.58	1.18	0.74	1.13	0.56	0.37	471	2.34	Highly soluble	0.4	506	2.51	Highly soluble	-1.34	9.2	0.0457	Soluble	High	No	No	No	No	No	No	No	-8.65	0	0	0	0	0	0.55	0	0
		Molecule 255	NPA001579	COc1oc([C@H]2OC[C@@]3(C2)[C@H]2C(=CC(=C[C@]2([C@H]3c2ccc(cc2)[N+](=O)[O-])C)C)C)c(c(=O)c1C)C	C28H31NO6	477.55	35	12	0.46	4	6	0	135.44	94.49	4.03	4.25	5.62	2.89	4.17	4.19	-5.47	0.00163	3.4e-06	Moderately soluble	-5.95	0.000541	1.13e-06	Moderately soluble	-7.32	2.29e-05	4.8e-08	Poorly soluble	High	No	Yes	No	Yes	Yes	No	Yes	-6.2	0	2	0	0	0	0.55	0	2
		Molecule 256	NPA001580	C/C=C(/[C@H]1O[C@@]2(C[C@@H]3C[C@H](O2)C/C=C(/C)\[C@H](OC(=O)C(C)C)[C@@H](C)/C=C\C=C\2/[C@]4([C@H](C(=O)O3)C=C(C)[C@H]([C@H]4OC2)OC)O)[C@@H](C[C@@H]1C)O)\C	C39H56O10	684.86	49	0	0.69	5	10	2	185.96	129.98	4.03	4.25	5.28	2.89	4.17	4.19	-5.47	0.00163	3.4e-06	Moderately soluble	-5.95	0.000541	1.13e-06	Moderately soluble	-7.32	2.29e-05	4.8e-08	Poorly soluble	High	No	Yes	No	Yes	Yes	No	Yes	-6.2	0	2	0	0	0	0.55	0	2
		Molecule 257	NPA001585	C/C=C(/[C@H]1O[C@@]2(C[C@@H]3C[C@H](O2)C/C=C(/C)\[C@H](OC(=O)C(C)C)[C@@H](C)/C=C\C=C\2/[C@]4([C@H](C(=O)O3)C=C(C)[C@H]([C@H]4OC2)OC)O)[C@@H](C[C@@H]1C)O)\C	C39H56O10	684.86	49	0	0.69	5	10	2	185.96	129.98	4.03	4.25	5.28	2.89	4.17	4.19	-5.47	0.00163	3.4e-06	Moderately soluble	-5.95	0.000541	1.13e-06	Moderately soluble	-7.32	2.29e-05	4.8e-08	Poorly soluble	High	No	Yes	No	Yes	Yes	No	Yes	-6.2	0	2	0	0	0	0.55	0	2
		Molecule 258	NPA001587	CCCC1=C(O)c2c(C(=O)C1=O)cc(c(c2OC)O)[C@]1(O)C(=O)Nc2c1c(O)ccc2	C22H19NO8	425.39	31	12	0.23	4	8	5	112.17	153.39	1.6	1.24	1.45	-0.66	2.65	1.26	-3.28	0.223	0.000524	Soluble	-4.06	0.0371	8.73e-05	Moderately soluble	-5.18	0.00284	6.67e-06	Moderately soluble	Low	No	Yes	No	No	No	No	No	-8.01	0	0	1	1	1	0.11	2	1
		Molecule 259	NPA001591	CC1=C[C@H]2[C@@]3([C@H]1CC[C@H]3C)CC(C2)(C)C	C15H24	204.35	15	0	0.87	0	0	0	66.88	0	3.26	4.69	4.42	5.65	3.91	4.39	-4.06	0.0177	8.68e-05	Moderately soluble	-4.42	0.0078	3.82e-05	Moderately soluble	-3.52	0.0619	0.000303	Soluble	Low	No	No	No	Yes	Yes	No	No	-4.22	1	0	0	0	1	0.55	0	1
		Molecule 260	NPA001602	COc1oc(C2OC/C(=C\C(=C\C(=C\C(=C\c3ccc(cc3)[N+](=O)[O-])\C)\C)\C)/C2)c(c(=O)c1C)C	C28H31NO6	477.55	35	12	0.32	7	6	0	140.04	94.49	3.26	4.69	6.12	5.65	3.91	4.39	-4.06	0.0177	8.68e-05	Moderately soluble	-4.42	0.0078	3.82e-05	Moderately soluble	-3.52	0.0619	0.000303	Soluble	Low	No	No	No	Yes	Yes	No	No	-4.22	1	0	0	0	1	0.55	0	1
		Molecule 261	NPA001621	CC1=CC[C@H](O)c2cc(O)cc3c2[C@@](Nc2ccccc2C(=O)O)(C(=O)C=CC(=CC[C@@H](c2c4[C@@](C(=O)C=C1)(Nc1cc(O)cc(c1)C(=O)O)C(=O)Nc4cc(c2)O)O)C)C(=O)N3	C46H40N4O13	856.83	63	24	0.17	6	13	11	234.71	292.15	1.1	4.21	3.03	-1.29	1.86	1.78	-7.69	1.75e-05	2.04e-08	Poorly soluble	-10.06	7.55e-08	8.81e-11	Insoluble	-8.75	1.53e-06	1.78e-09	Poorly soluble	Low	No	Yes	No	No	No	No	No	-8.54	3	3	1	1	4	0.11	0	1
		Molecule 262	NPA001627	N/A	N/A	N/A																											N/A	N/A	N/A	N/A	N/A	N/A	N/A	N/A	N/A	N/A	N/A	N/A	N/A	N/A	N/A	N/A
		Molecule 263	NPA001628	CCC[C@@H]1OC(=O)[C@H](CC)[C@H]2CC[C@H](O2)[C@@H](C)[C@@H](OC(=O)[C@H]([C@@H]2O[C@H]([C@H]1C)CC2)C)[C@@H]([C@H]1CC[C@H](O1)C[C@H](N(C)C)CCC)CC	C38H67NO7	649.94	46	0	0.95	11	8	0	185.05	83.53	6.38	8.4	7.35	4.01	6.11	6.45	-8.44	2.38e-06	3.67e-09	Poorly soluble	-10.02	6.18e-08	9.51e-11	Insoluble	-6.53	0.000193	2.97e-07	Poorly soluble	Low	No	No	No	No	No	No	Yes	-4.3	1	4	1	1	2	0.55	0	1
		Molecule 264	NPA001635	OC1CC(OC(C1OC1CCC(C(O1)C)OC1CCC(=O)C(O1)C)C)c1ccc2c(c1O)C(=O)c1c(C2=O)c(O)c2c(c1)C(=O)C[C@@](C2)(C)O	C37H42O13	694.72	50	12	0.57	5	13	4	174.79	195.35	4.45	3.3	3.03	-0.92	3.66	2.71	-6.07	0.000586	8.44e-07	Poorly soluble	-7.08	5.81e-05	8.36e-08	Poorly soluble	-5.72	0.00131	1.89e-06	Moderately soluble	Low	No	Yes	No	No	No	No	No	-8.19	2	3	1	1	3	0.17	1	0
		Molecule 265	NPA001636	COC(=O)c1n(C)cc(c1c1c[nH]c2c1cc(Cl)cc2)c1c[nH]c2c1cc(Cl)cc2	C23H17Cl2N3O2	438.31	30	23	0.09	4	2	2	121.58	62.81	3.07	5.61	6.42	3.58	6.35	5	-6.4	0.000176	4.03e-07	Poorly soluble	-6.69	8.91e-05	2.03e-07	Poorly soluble	-9.17	2.96e-07	6.75e-10	Poorly soluble	High	No	Yes	Yes	Yes	Yes	Yes	Yes	-4.99	0	1	0	1	1	0.55	0	0
		Molecule 266	NPA001639	CCC(CCC1(C)OC1c1c(C)c(O)cc2c1[nH]c1c2c(CO)ccc1O)C	C23H29NO4	383.48	28	13	0.48	6	4	4	113.38	89.01	0	4.45	4.71	2.52	2.99	2.93	-4.97	0.00412	1.07e-05	Moderately soluble	-6.04	0.000351	9.16e-07	Poorly soluble	-2.65	0.851	0.00222	Soluble	High	No	Yes	Yes	No	No	No	No	-5.48	0	0	0	0	0	0.55	0	1
		Molecule 267	NPA001645	COC(=O)c1ccc(c(c1O)NC(=O)CC[C@]1(C)C(=O)C=C[C@@]23[C@H]1[C@@H]1CC([C@H]3O)[C@@](O1)(C2)C)O	C25H29NO8	471.5	34	6	0.56	7	8	4	121.22	142.39	2.73	1.69	2.1	1.01	2.15	1.94	-3.5	0.15	0.000319	Soluble	-4.3	0.0239	5.07e-05	Moderately soluble	-3.71	0.0915	0.000194	Soluble	Low	No	Yes	No	No	No	No	No	-7.98	0	0	1	1	0	0.55	0	1
		Molecule 268	NPA001651	CC(CCCCCCCCCOC(=O)c1cc(O)ccc1N)C	C19H31NO3	321.45	23	6	0.63	12	3	2	97.03	72.55	3.81	6.58	4.92	3.69	4.63	4.72	-5.38	0.00134	4.17e-06	Moderately soluble	-7.9	4.02e-06	1.25e-08	Poorly soluble	-5.6	0.000813	2.53e-06	Moderately soluble	High	No	No	Yes	No	Yes	No	No	-3.59	0	0	1	0	1	0.55	0	2
		Molecule 269	NPA001658	CC[C@H]1/C=C/C=C/C[C@@H](C)[C@H](O)[C@@](C)(O)C(=O)[C@@H](C)[C@H](O)[C@@H](C)C(=O)[C@H]([C@@H]([C@H](/C=C/C(=O)O[C@@H]2[C@@H]([C@H](C[C@H]1O)O[C@]1(CC[C@@H]([C@@H](O1)C[C@H](O)C)C)[C@H]2C)C)C)O)C	C45H74O12	807.06	57	0	0.8	3	12	6	221.57	200.28	5.56	5.89	4.85	1.36	2.28	3.99	-8.36	3.55e-06	4.4e-09	Poorly soluble	-9.87	1.09e-07	1.35e-10	Poorly soluble	-3.34	0.371	0.000459	Soluble	Low	No	Yes	No	No	No	No	Yes	-7.04	3	3	1	1	5	0.17	0	0
		Molecule 270	NPA001659	CN[C@@H]1C[C@@H](O[C@@H]([C@H]1O)C)c1c(O)c2C(=O)c3c(O)cccc3C(=O)c2c2c1cc(C)cc2O	C26H25NO7	463.48	34	16	0.31	2	8	5	125.03	136.32	3.16	3.24	2.51	0.25	3.17	2.47	-4.97	0.00495	1.07e-05	Moderately soluble	-5.78	0.000776	1.67e-06	Moderately soluble	-5.9	0.000583	1.26e-06	Moderately soluble	High	No	Yes	No	No	No	No	No	-6.83	0	0	0	1	0	0.55	2	0
		Molecule 271	NPA001667	CC(C[C@H]1NC(=O)[C@@H](NC(=O)[C@H](C)NC(=O)[C@H](NC(=O)[C@@H](NC1=O)Cc1c[nH]c2c1cccc2)CCC(=O)O)C(C)C)C	C30H42N6O7	598.69	43	9	0.53	8	7	7	178.45	198.59	2.22	2.22	-1.17	-0.51	2.16	0.98	-4.58	0.0158	2.65e-05	Moderately soluble	-6.03	0.000565	9.43e-07	Poorly soluble	-7.34	2.72e-05	4.54e-08	Poorly soluble	Low	No	Yes	No	No	No	No	Yes	-8.38	3	4	1	1	2	0.11	0	0
		Molecule 272	NPA001673	NCCCCCCCCCCC[C@H](CC)C	C15H33N	227.43	16	0	1	12	1	1	76.93	26.02	4.07	6.2	4.89	4.2	4.8	4.83	-4.36	0.00984	4.32e-05	Moderately soluble	-6.53	6.69e-05	2.94e-07	Poorly soluble	-5.21	0.00141	6.18e-06	Moderately soluble	High	Yes	Yes	No	No	No	No	No	-3.29	1	0	1	0	2	0.55	0	0
		Molecule 273	NPA001674	N/A	N/A	N/A																											N/A	N/A	N/A	N/A	N/A	N/A	N/A	N/A	N/A	N/A	N/A	N/A	N/A	N/A	N/A	N/A
		Molecule 274	NPA001675	CO[C@H]1Nc2c(OC)cccc2C(=O)N2[C@H]1CC(=C2)C=CC(=O)N(C)C	C19H23N3O4	357.4	26	6	0.37	5	4	1	104.45	71.11	2.92	1.09	0.88	1.01	0.87	1.35	-2.58	0.933	0.00261	Soluble	-2.18	2.39	0.00667	Soluble	-2.98	0.37	0.00104	Soluble	High	No	No	No	No	No	No	No	-7.71	0	0	0	0	0	0.55	0	1
		Molecule 275	NPA001676	COc1cc2oc(=C)c(=O)[nH]c2c(c1)C(=O)SC[C@@H](C(=O)O)NC(=O)C	C16H16N2O7S	380.37	26	10	0.25	8	7	3	94.67	164	2.15	0.81	0.28	-0.45	2.3	1.02	-2.47	1.3	0.00343	Soluble	-3.84	0.0555	0.000146	Soluble	-3.98	0.0395	0.000104	Soluble	Low	No	No	Yes	No	No	No	No	-8.05	0	0	1	1	1	0.11	0	1
		Molecule 276	NPA001677	COc1cc(/C=C/C(=C/C=C/C=C/c2cccnc2)/C)oc(=O)c1C	C21H21NO3	335.4	25	12	0.14	6	4	0	101.83	52.33	4.03	4.61	4.36	2.66	5.5	4.23	-4.78	0.00553	1.65e-05	Moderately soluble	-5.43	0.00123	3.68e-06	Moderately soluble	-5.31	0.00164	4.88e-06	Moderately soluble	High	Yes	No	No	Yes	Yes	No	Yes	-5.07	0	0	0	0	0	0.55	0	1
		Molecule 277	NPA001696	COC1=CC(=O)c2c(C1=O)c(O)c1c(c2O)C[C@@]2(O1)CCc1c(O2)c(O)c2c(c1)cc(oc2=O)C(=O)NC1=C(O)CCC1=O	C30H21NO13	603.49	44	16	0.23	4	13	5	146.71	219.13	2.48	3.49	2.34	-1.71	2.94	1.91	-5.79	0.000989	1.64e-06	Moderately soluble	-7.77	1.01e-05	1.68e-08	Poorly soluble	-6.11	0.000472	7.82e-07	Poorly soluble	Low	No	No	No	No	Yes	No	No	-7.5	2	2	1	1	3	0.11	1	1
		Molecule 278	NPA001697	CC(=O)Nc1c(O)cccc1C(=O)N	C9H10N2O3	194.19	14	6	0.11	3	3	3	50.87	92.42	0.7	-0.04	0.26	0.14	0.09	0.23	-1.14	14.1	0.0728	Very soluble	-1.45	6.88	0.0354	Very soluble	-1.8	3.05	0.0157	Soluble	High	No	No	No	No	No	No	No	-7.51	0	0	0	0	1	0.55	0	1
		Molecule 279	NPA001699	CC(CCCCCC1=CCC(=O)O1)C	C12H20O2	196.29	14	0	0.75	6	2	0	58.49	26.3	3.02	3.8	3.42	2.65	3.5	3.28	-3.05	0.173	0.000881	Soluble	-4.05	0.0176	8.98e-05	Moderately soluble	-3.22	0.118	0.000603	Soluble	High	Yes	No	Yes	No	No	No	No	-4.8	0	0	0	0	1	0.55	0	0
		Molecule 280	NPA001700	N/A	N/A	N/A																											N/A	N/A	N/A	N/A	N/A	N/A	N/A	N/A	N/A	N/A	N/A	N/A	N/A	N/A	N/A	N/A
		Molecule 281	NPA001704	OC/C(=C\C(=C\C)\C)/CCC(C(C(=O)N)C)O	C13H23NO3	241.33	17	0	0.62	7	3	3	68.89	83.55			1.13																N/A	N/A	N/A	N/A	N/A	N/A	N/A	N/A	N/A	N/A	N/A	N/A	N/A	N/A	N/A	N/A
		Molecule 282	NPA001710	CCCC1OC(=O)c2c(C1)cc1c(c2O)c2c(C(C1O)O)c(OC)c1c(c2O)c(=O)c2c(o1)ccc(c2O)O[C@H]1C[C@@H](O)[C@@H]([C@H](O1)C)O[C@H]1C[C@@H](O)[C@@H]([C@H](O1)C)O[C@H]1C[C@@H](OC)[C@@H]([C@H](O1)C)O	C47H56O20	940.94	67	20	0.57	10	20	8	233.35	292.19	5.66	3.49	2.7	-1.73	2.02	2.43	-7.43	3.47e-05	3.69e-08	Poorly soluble	-9.31	4.62e-07	4.91e-10	Poorly soluble	-5.14	0.0068	7.23e-06	Moderately soluble	Low	No	Yes	No	No	No	No	No	-9.56	3	3	1	1	5	0.17	0	1
		Molecule 283	NPA001711	CCc1c(O)cc(oc1=O)CC(C)C	C11H16O3	196.24	14	6	0.55	3	3	1	56.16	50.44	2.48	2.55	2.11	1.57	3	2.34	-2.78	0.324	0.00165	Soluble	-3.26	0.109	0.000554	Soluble	-3.38	0.0811	0.000413	Soluble	High	Yes	No	Yes	No	No	No	No	-5.69	0	0	0	0	1	0.55	0	0
		Molecule 284	NPA001714	C[C@@H]1CC(=O)C2=C(C1)CCC1=C2C(=O)c2c(C1=O)c(O)ccc2	C19H16O4	308.33	23	6	0.32	0	4	1	85.03	71.44	2.5	2.55	3.16	1.62	3.8	2.72	-3.55	0.0867	0.000281	Soluble	-3.7	0.0619	0.000201	Soluble	-4.9	0.0039	1.26e-05	Moderately soluble	High	Yes	No	Yes	Yes	Yes	No	Yes	-6.37	0	0	0	0	0	0.55	1	0
		Molecule 285	NPA001717	OC(=O)CC1CC(=O)OC1C(=O)c1cc(C)cc(c1O)C	C15H16O6	292.28	21	6	0.4	4	6	2	73.57	100.9	1.63	1.95	1.6	0.8	2.21	1.64	-2.83	0.434	0.00149	Soluble	-3.69	0.0592	0.000202	Soluble	-2.59	0.744	0.00255	Soluble	High	No	No	No	No	No	No	No	-6.7	0	0	0	0	0	0.56	0	0
		Molecule 286	NPA001730	COC(=O)c1ncc2c(c1)C(=O)C=C(C2=O)NC	C12H10N2O4	246.22	18	6	0.17	3	5	1	60.93	85.36	1.57	0.76	0.35	-0.89	1.3	0.62	-1.89	3.14	0.0128	Very soluble	-2.13	1.82	0.00737	Soluble	-3.18	0.161	0.000655	Soluble	High	No	No	Yes	No	No	No	No	-7.26	0	0	0	0	0	0.55	1	0
		Molecule 287	NPA001733	COC(=O)c1ncc2c(c1)C(=O)C=C(C2=O)NC	C12H10N2O4	246.22	18	6	0.17	3	5	1	60.93	85.36	1.57	0.76	0.35	-0.89	1.3	0.62	-1.89	3.14	0.0128	Very soluble	-2.13	1.82	0.00737	Soluble	-3.18	0.161	0.000655	Soluble	High	No	No	Yes	No	No	No	No	-7.26	0	0	0	0	0	0.55	1	0
		Molecule 288	NPA001737	O[C@H]1[C@@H](O[C@H]([C@@H]([C@H]1O)O)C)O[C@H]1C[C@](C)(O)Cc2c1c(O)c1c(c2O)C(=O)c2c(C1=O)c(O)c(cc2)C	C26H28O11	516.49	37	12	0.46	2	11	7	126.61	194.21	2.65	1.28	0.15	-1.47	1.15	0.75	-3.96	0.0571	0.00011	Soluble	-4.96	0.00569	1.1e-05	Moderately soluble	-2.77	0.883	0.00171	Soluble	Low	No	Yes	No	No	No	No	No	-8.54	3	1	1	1	3	0.17	1	1
		Molecule 289	NPA001747	O[C@@H]1C[C@@H]2N(C1)C(=O)[C@H](Cc1ccc(cc1)O)NC(=O)[C@H]1N(C(=O)[C@@H](NC2=O)Cc2ccccc2)CCC1	C28H32N4O6	520.58	38	12	0.43	4	6	4	152.7	139.28	0.84	1.44	-1.41	0.22	0.72	0.36	-3.94	0.0592	0.000114	Soluble	-3.97	0.0557	0.000107	Soluble	-5.44	0.00191	3.66e-06	Moderately soluble	Low	No	Yes	No	No	No	No	No	-8.45	1	3	0	1	0	0.55	0	0
		Molecule 290	NPA001752	C[C@H]1C[C@H]([C@@]23[C@]1(O)CC[C@@H](C2)C([C@]3(C)O)(C)C)O	C15H26O3	254.37	18	0	1	0	3	3	70.92	60.69	2.4	1.48	1.7	2	1.98	1.91	-2.35	1.14	0.00447	Soluble	-2.36	1.11	0.00435	Soluble	-2.02	2.43	0.00955	Soluble	High	Yes	Yes	No	No	No	No	No	-6.8	0	0	0	0	0	0.55	0	0
		Molecule 291	NPA001757	OC(=O)CC[C@]1(C)C(=O)C=C[C@]23[C@H]1[C@@H]1C[C@H](C2)[C@@](O1)(C3)C	C17H22O4	290.35	21	0	0.76	3	4	1	77.48	63.6	2.21	1.66	2.57	2.11	2.63	2.24	-2.49	0.944	0.00325	Soluble	-2.61	0.714	0.00246	Soluble	-2.59	0.751	0.00259	Soluble	High	Yes	Yes	No	No	No	No	No	-6.89	0	0	0	0	0	0.85	0	0
		Molecule 292	NPA001760	OC(=O)CC[C@]1(C)C(=O)C=C[C@]23[C@H]1[C@@H]1C[C@H](C2)[C@@](O1)(C3)C	C17H22O4	290.35	21	0	0.76	3	4	1	77.48	63.6	2.21	1.66	2.57	2.11	2.63	2.24	-2.49	0.944	0.00325	Soluble	-2.61	0.714	0.00246	Soluble	-2.59	0.751	0.00259	Soluble	High	Yes	Yes	No	No	No	No	No	-6.89	0	0	0	0	0	0.85	0	0
		Molecule 293	NPA001763	COC(=O)/C=C/c1ccc(cc1)OP(=O)(OC)N	C11H14NO5P	271.21	18	6	0.18	6	6	1	66.38	97.66	2.26	0.82	1.86	0.93	0.22	1.22	-1.89	3.5	0.0129	Very soluble	-2.45	0.956	0.00352	Soluble	-2.09	2.2	0.00811	Soluble	High	No	No	No	No	No	No	No	-7.37	0	0	0	0	0	0.55	0	2
		Molecule 294	NPA001768	O=CNc1cccc(c1O)C(=O)N[C@H]1[C@@H](C)OC(=O)[C@H](CC(C)C)OC(=O)C(C)(C)C(=O)[C@@H](NC(=O)[C@@H](OC(=O)[C@@H](OC1=O)C)[C@@H](CC)C)CC(C)C	C37H53N3O13	747.83	53	6	0.62	11	13	4	195.83	229.8	5.44	6.3	2.41	1.13	3.65	3.79	-7.8	1.18e-05	1.57e-08	Poorly soluble	-10.91	9.11e-09	1.22e-11	Insoluble	-7.11	5.78e-05	7.73e-08	Poorly soluble	Low	No	Yes	No	No	No	No	No	-6.39	2	3	2	1	4	0.17	0	4
		Molecule 295	NPA001771	O[C@@H]1C#C/C=C\C#C[C@H]2[C@]3([C@]1(O3)c1cc(O)c3c(c1N2)C(=O)c1c(C3=O)cccc1)C(O)C	C26H17NO6	439.42	33	12	0.23	1	6	4	119.89	119.39	2.9	2.14	0.72	0.73	3.25	1.95	-4.12	0.0337	7.66e-05	Moderately soluble	-4.28	0.0231	5.26e-05	Moderately soluble	-5.38	0.00185	4.22e-06	Moderately soluble	High	No	No	No	No	Yes	No	No	-7.46	0	0	0	0	0	0.55	2	3
		Molecule 296	NPA001777	N/A	N/A	N/A																											N/A	N/A	N/A	N/A	N/A	N/A	N/A	N/A	N/A	N/A	N/A	N/A	N/A	N/A	N/A	N/A
		Molecule 297	NPA001778	CC/C=C/C/C(=C/Cc1[nH]c(=O)c(c(c1CCC)O)C)/C	C18H27NO2	289.41	21	6	0.5	7	2	2	91.11	53.09	3.58	4.14	4.19	3.21	5.71	4.16	-3.99	0.0295	0.000102	Soluble	-4.96	0.00316	1.09e-05	Moderately soluble	-5.1	0.00228	7.87e-06	Moderately soluble	High	Yes	No	No	Yes	No	No	No	-5.13	0	0	0	0	0	0.55	0	1
		Molecule 298	NPA001787	CCC(C(C(CC(C(/C=C(/CC(C1CC(O)C(C)/C=C/C=C/CC(C)C(=O)CC2CCC(C(C/C=C(\C=C(\C(C/C=C(/C(=O)O1)\C)O)/C)/C)(O2)O)C)C)\C)O)O)O)C)O	C48H78O11	831.13	59	0	0.71	10	11	7	236.52	194.21	3.58	4.14	6.73	3.21	5.71	4.16	-3.99	0.0295	0.000102	Soluble	-4.96	0.00316	1.09e-05	Moderately soluble	-5.1	0.00228	7.87e-06	Moderately soluble	High	Yes	No	No	Yes	No	No	No	-5.13	0	0	0	0	0	0.55	0	1
		Molecule 299	NPA001792	CO[C@@H]1C[C@@H](C[C@H]2CC[C@@H]([C@@H](O2)[C@H](C(=O)O)C)C)O[C@@]2([C@@H]1C)O[C@](C[C@H]2C)(C)[C@H]1CC[C@@](O1)(C)[C@@H]1O[C@H](C[C@@H]1C)[C@H]1O[C@@](O)(CO)[C@@H](C[C@@H]1C)C	C40H68O11	724.96	51	0	0.97	9	11	3	193.55	142.37	5.49	5.51	5.71	2.15	4.54	4.68	-7.21	4.45e-05	6.14e-08	Poorly soluble	-8.26	4e-06	5.51e-09	Poorly soluble	-4.48	0.0242	3.34e-05	Moderately soluble	Low	No	No	No	No	No	No	No	-6.81	2	4	1	1	3	0.56	0	0
		Molecule 300	NPA001800	COc1cc2cc(C)oc(=O)c2c(c1OC)O	C12H12O5	236.22	17	10	0.25	2	5	1	62.46	68.9	2.44	2.42	1.82	0.77	2.43	1.98	-3.13	0.174	0.000737	Soluble	-3.51	0.0731	0.00031	Soluble	-3.69	0.0487	0.000206	Soluble	High	Yes	No	Yes	No	No	No	No	-6.02	0	0	0	0	0	0.55	0	0
		Molecule 301	NPA001807	OC/C=C(/c1ccccn1)\Cc1ccccc1	C15H15NO	225.29	17	12	0.13	4	2	1	69.59	33.12	2.36	2.83	2.7	2.2	3.45	2.71	-3.28	0.119	0.000527	Soluble	-3.18	0.148	0.000656	Soluble	-4.87	0.00301	1.34e-05	Moderately soluble	High	Yes	No	Yes	No	No	Yes	No	-5.66	0	0	0	0	0	0.55	0	0
		Molecule 302	NPA001808	COc1cccc2c1C(OC2=O)c1ccc2c(c1O)C(=O)[C@H]([C@H]([C@H]2OC(=O)C)C)O	C22H20O8	412.39	30	12	0.32	4	8	2	103.49	119.36	2.47	2.66	1.81	1.14	2.66	2.15	-4.1	0.0324	7.86e-05	Moderately soluble	-4.82	0.00627	1.52e-05	Moderately soluble	-4.52	0.0124	3e-05	Moderately soluble	High	No	Yes	No	No	No	No	Yes	-6.93	0	0	0	0	0	0.55	0	1
		Molecule 303	NPA001810	CCCC(CC(CC(C(=O)N[C@@H]1C(=O)N[C@@H](CC(C)C)C(=O)N[C@@H](C(C)C)C(=O)N[C@@H](C(=O)N/C(=C\C)/C(=O)O[C@H]1C)Cc1ccc(cc1)O)C)C)C	C40H63N5O8	741.96	53	6	0.65	14	8	6	221.43	192.03	4.4	7.28	2.51	1.37	5.47	4.2	-8.19	4.83e-06	6.51e-09	Poorly soluble	-11.14	5.4e-09	7.27e-12	Insoluble	-9.19	4.79e-07	6.46e-10	Poorly soluble	Low	No	Yes	No	No	No	No	Yes	-5.66	3	3	2	1	4	0.17	0	1
		Molecule 304	NPA001814	Oc1cc(C)c2c(c1)OC1(OC2c2c(C1)cc1c(c2O)C(=O)c2c(C1(C)C)cc(cc2O)O)C	C27H24O7	460.48	34	18	0.3	0	7	4	124.5	116.45	3.35	5.2	4.13	2.21	4.76	3.93	-6.36	0.0002	4.34e-07	Poorly soluble	-7.39	1.86e-05	4.05e-08	Poorly soluble	-7.04	4.24e-05	9.2e-08	Poorly soluble	High	No	No	No	No	Yes	No	No	-5.42	0	0	0	0	1	0.55	0	0
		Molecule 305	NPA001819	OCC1=CC(=O)c2c(C1(C)O)cccc2O	C12H12O4	220.22	16	6	0.25	1	4	3	57.67	77.76	1.76	0.72	0.61	0.11	1.47	0.93	-1.87	2.97	0.0135	Very soluble	-1.93	2.58	0.0117	Very soluble	-2.21	1.36	0.00618	Soluble	High	No	No	No	No	No	No	No	-7.13	0	0	0	0	0	0.55	1	0
		Molecule 306	NPA001823	OCC1=CC(=O)c2c(C1(C)O)cccc2O	C12H12O4	220.22	16	6	0.25	1	4	3	57.67	77.76	1.76	0.72	0.61	0.11	1.47	0.93	-1.87	2.97	0.0135	Very soluble	-1.93	2.58	0.0117	Very soluble	-2.21	1.36	0.00618	Soluble	High	No	No	No	No	No	No	No	-7.13	0	0	0	0	0	0.55	1	0
		Molecule 307	NPA001835	CNC(=O)/C=C/C(=C/C(C(=O)c1ccc(cc1)N(C)C)C)/C	C18H24N2O2	300.4	22	6	0.33	7	2	1	91.35	49.41	2.99	3.24	2.82	2.26	3.02	2.87	-3.48	0.0987	0.000328	Soluble	-3.95	0.0336	0.000112	Soluble	-3.84	0.0438	0.000146	Soluble	High	Yes	No	Yes	Yes	No	No	No	-5.83	0	0	0	0	0	0.55	0	2
		Molecule 308	NPA001836	CCCCC(CCC(C)C)O	C10H22O	158.28	11	0	1	6	1	1	51.35	20.23	3.03	3.47	2.97	2.84	2.67	3	-2.61	0.387	0.00245	Soluble	-3.58	0.0419	0.000265	Soluble	-2.58	0.421	0.00266	Soluble	High	Yes	No	No	No	No	No	No	-4.8	0	1	0	0	2	0.55	0	0
		Molecule 309	NPA001856	CCCCC(CCC(C)C)O	C10H22O	158.28	11	0	1	6	1	1	51.35	20.23	3.03	3.47	2.97	2.84	2.67	3	-2.61	0.387	0.00245	Soluble	-3.58	0.0419	0.000265	Soluble	-2.58	0.421	0.00266	Soluble	High	Yes	No	No	No	No	No	No	-4.8	0	1	0	0	2	0.55	0	0
		Molecule 310	NPA001863	C/C/1=C/C[C@@]23OC(C)(C)[C@@H](C=C2C(=O)c2c(C3=O)cc(c(CC(=C)[C@@H](CC1)O)c2O)O)Cl	C25H27ClO6	458.93	32	6	0.44	0	6	3	122.5	104.06	3.05	2.87	4.15	1.75	4.27	3.22	-4.63	0.0107	2.33e-05	Moderately soluble	-4.71	0.00885	1.93e-05	Moderately soluble	-5.4	0.00181	3.95e-06	Moderately soluble	High	No	Yes	No	No	Yes	No	Yes	-7.06	0	0	0	0	0	0.55	1	2
		Molecule 311	NPA001867	ON=[N+](CCCCCCCCCCCCCC(C)C)[O-]	C16H34N2O2	286.45	20	0	1	14	3	1	87.98	61.34	4.58	7.3	5.68	3.27	3.65	4.9	-5.29	0.00147	5.12e-06	Moderately soluble	-8.41	1.1e-06	3.85e-09	Poorly soluble	-4.91	0.00352	1.23e-05	Moderately soluble	High	No	Yes	No	No	Yes	No	No	-2.86	0	1	1	0	1	0.55	1	3
		Molecule 312	NPA001876	COC(=O)c1ccc(c(c1O)NC(=O)CC[C@]1(C)C(=O)C=C[C@]23C1CCC(C2)[C@](C3)(O)CO)O	C25H31NO8	473.52	34	6	0.56	8	8	5	123.41	153.39	2.64	1.78	2.09	1.01	2.36	1.98	-3.5	0.15	0.000316	Soluble	-4.62	0.0114	2.4e-05	Moderately soluble	-3.88	0.0624	0.000132	Soluble	Low	No	Yes	No	No	No	No	No	-7.92	0	0	1	1	1	0.55	0	1
		Molecule 313	NPA001877	CC[C@@]1(O)CCc2c([C@H]1O[C@@H]1O[C@@H](C)[C@H]([C@H](C1)N(C)C)O)c(O)c1c(c2O)C(=O)c2c(C1=O)cccc2O	C28H33NO9	527.56	38	12	0.5	4	10	5	136.63	156.99	3.59	3.14	1.83	-0.31	2.1	2.07	-5.06	0.00461	8.73e-06	Moderately soluble	-6.11	0.000413	7.83e-07	Poorly soluble	-4.26	0.0289	5.47e-05	Moderately soluble	Low	No	Yes	No	No	No	No	No	-7.29	1	3	1	1	1	0.55	1	1
		Molecule 314	NPA001885	COC(=O)[C@@H]1c2c([C@H](C[C@]1(O)CC)O)c(O)c1c(c2O)C(=O)c2c(C1=O)c(O)ccc2	C22H20O9	428.39	31	12	0.32	3	9	5	106.12	161.59	2.33	2.65	1.09	-0.45	2.11	1.55	-4.25	0.0239	5.57e-05	Moderately soluble	-5.69	0.000866	2.02e-06	Moderately soluble	-3.77	0.0728	0.00017	Soluble	Low	No	Yes	No	No	No	No	No	-7.03	0	0	1	1	1	0.55	1	1
		Molecule 315	NPA001893	O=C1c2cccc(c2C(=O)C23C1=C1OC(OO2)(C=C3)C[C@@]2([C@H](C1(O)O)O2)C)O	C19H14O9	386.31	28	6	0.37	0	9	3	87.41	135.05	1.95	0.01	0.25	-0.69	0.94	0.49	-2.4	1.54	0.00398	Soluble	-2.4	1.55	0.004	Soluble	-2.27	2.07	0.00535	Soluble	High	No	Yes	No	No	No	No	No	-8.65	0	0	0	1	0	0.56	1	4
		Molecule 316	NPA001894	C[C@@H]1[C@H](OC(=O)C[C@H]1O)/C=C/C	C9H14O3	170.21	12	0	0.67	1	3	1	45.24	46.53	1.98	0.91	0.88	0.9	1.14	1.16	-1.4	6.74	0.0396	Very soluble	-1.47	5.73	0.0337	Very soluble	-0.49	55.2	0.324	Soluble	High	Yes	No	No	No	No	No	No	-6.69	0	0	0	0	1	0.55	0	1
		Molecule 317	NPA001895	CC1OC(CCC1OC1CCC(C(O1)C)O)c1ccc2c(c1O)C(=O)C1=C(C2=O)[C@@]2(O)C(=O)C[C@](C[C@]2(C=C1)O)(C)OC1C=CC(=O)C(O1)C	C37H42O13	694.72	50	6	0.57	5	13	4	174.12	195.35	3.61	1.52	2.29	-1.18	2.46	1.74	-4.86	0.00951	1.37e-05	Moderately soluble	-5.23	0.00408	5.88e-06	Moderately soluble	-4.12	0.0533	7.67e-05	Moderately soluble	Low	No	Yes	No	No	No	No	No	-9.46	2	3	1	1	3	0.17	1	0
		Molecule 318	NPA001896	N/A	N/A	N/A																											N/A	N/A	N/A	N/A	N/A	N/A	N/A	N/A	N/A	N/A	N/A	N/A	N/A	N/A	N/A	N/A
		Molecule 319	NPA001898	O[C@@H](C[C@@H]1CC(=O)c2c([C@@H]1O)cccc2O)CC(=O)O	C14H16O6	280.27	20	6	0.43	4	6	4	69.64	115.06	1.65	0.24	0.53	-0.19	0.89	0.62	-1.69	5.76	0.0206	Very soluble	-2.22	1.7	0.00607	Soluble	-1.44	10.2	0.0364	Soluble	High	No	No	No	No	No	No	No	-7.84	0	0	0	0	0	0.56	0	0
		Molecule 320	NPA001905	Oc1c2c(CCc3c2c(O)c2c(c3)C(=O)c3c(C2=O)cccc3O)cc2c1C(=O)N1[C@](C2)(C)OC[C@@H]1C(=O)O	C29H21NO9	527.48	39	18	0.24	1	9	4	138.94	161.67	2.78	4.47	2.16	1.01	3.4	2.76	-6.2	0.000331	6.28e-07	Poorly soluble	-7.58	1.37e-05	2.6e-08	Poorly soluble	-6.24	0.000302	5.73e-07	Poorly soluble	Low	No	No	No	No	Yes	No	No	-6.34	1	2	1	1	1	0.11	1	0
		Molecule 321	NPA001908	O[C@@H]1[C@@H](C)O[C@H](C[C@H]1O[C@H]1CC[C@@H]([C@@H](O1)C)O[C@H]1C[C@@H](O)[C@@H]([C@H](O1)C)O)c1ccc2c(c1O)C(=O)C1=C(C2=O)[C@@]2(O)C(=O)C[C@](C[C@]2(C=C1)O)(C)O	C37H46O15	730.75	52	6	0.65	5	15	7	177.88	238.97	2.99	-0.44	0.25	-2.51	0.51	0.16	-3.85	0.103	0.000142	Soluble	-4.11	0.0563	7.71e-05	Moderately soluble	-2.22	4.36	0.00597	Soluble	Low	No	Yes	No	No	No	No	No	-11.07	3	3	1	1	4	0.17	1	0
		Molecule 322	NPA001911	CO[C@@H]1[C@H]2O[C@]3(O)[C@@H](C[C@H]2O[C@H]1n1cnc2c1ncnc2N)O[C@@H]([C@H]([C@@H]3OC(=O)/C(=C/C)/CO)O)C(=O)O	C22H27N5O11	537.48	38	9	0.59	7	14	5	122.01	230.83	1.81	-2.11	-2.45	-2.78	-3.27	-1.76	-1.56	14.9	0.0278	Very soluble	-2.21	3.32	0.00618	Soluble	0.76	3070	5.71	Soluble	Low	No	No	No	No	No	No	No	-11.08	2	2	1	1	3	0.11	0	1
		Molecule 323	NPA001914	CO/[N+](=C/C=C/C(=O)O)/[O-]	C5H7NO4	145.11	10	0	0.2	3	4	1	35.58	75.28	0.85	-0.48	-0.23	-0.25	-1.91	-0.4	-0.24	83.6	0.576	Very soluble	-0.63	33.7	0.232	Very soluble	1.03	1550	10.7	Soluble	High	No	No	No	No	No	No	No	-7.53	0	3	0	0	1	0.56	0	3
		Molecule 324	NPA001923	CC(=O)NCCSC1=C(C(=O)O)N2[C@H](C1)[C@H](C2=O)[C@@H](O)C	C13H18N2O5S	314.36	21	0	0.62	7	5	3	80.44	132.24	1.28	-0.42	-0.62	0.15	-0.05	0.07	-1.06	27.2	0.0866	Very soluble	-1.89	4.03	0.0128	Very soluble	-0.8	49.8	0.158	Soluble	High	No	Yes	No	No	No	No	No	-8.52	0	1	0	1	0	0.56	0	0
		Molecule 325	NPA001940	OC[C@H]1O[C@@H](O[C@@H](/C=C/[C@]2(O)C(C)(C)C[C@H](C[C@@]2(C)O)O)C)[C@@H]([C@H]([C@@H]1O)O)O[C@@H]1OC[C@]([C@H]1O)(O)CO	C24H42O13	538.58	37	0	0.92	8	13	9	125.32	218.99	1.5	-2.77	-3.12	-3.16	-1.57	-1.82	-0.91	66.9	0.124	Very soluble	-1.28	28.6	0.053	Very soluble	1.78	32800	60.8	Soluble	Low	No	No	No	No	No	No	No	-11.55	3	3	1	1	4	0.17	0	1
		Molecule 326	NPA001941	CC(=O)NC(C(=O)N[C@H](C(=O)N[C@H](C(=O)O)C(C)C)C)C(CCC(C(CC1CN(C(=N1)N)C(=O)N)O)O)N	C22H40N8O8	544.6	38	0	0.73	18	10	9	141.39	275.79	0.63	-5.29	-4.24	-3.02	-2.15	-2.82	1.3	11000	20.1	Highly soluble	0.15	763	1.4	Highly soluble	0.18	826	1.52	Soluble	Low	No	No	No	No	No	No	No	-13.38	3	4	2	1	4	0.17	0	0
		Molecule 327	NPA001954	CSCCC(C(=O)NC(C(N(C(=O)C(Cc1cccc(c1)O)N)C)C)C(=O)N/C=C\1/O[C@H]([C@@H](C1)O)n1ccc(=O)[nH]c1=O)NC(=O)NC(C(=O)O)Cc1c[nH]c2c1cccc2	C40H49N9O11S	863.94	61	21	0.38	23	12	10	223.41	328.6	3	-2.09	-0.34	-1.24	1.33	0.13	-2.62	2.09	0.00242	Soluble	-4.28	0.045	5.21e-05	Moderately soluble	-6.61	0.000211	2.44e-07	Poorly soluble	Low	No	Yes	No	No	No	No	No	-13.05	3	3	2	1	6	0.17	0	0
		Molecule 328	NPA001957	C/C(=C/C(=O)c1ccc[nH]1)/C=C/C(C(C/C=C/C(O)(C)C)(O)C)O	C19H27NO4	333.42	24	5	0.42	8	4	4	95.62	93.55	2.17	1.85	2.53	0.64	3.42	2.12	-2.7	0.667	0.002	Soluble	-3.44	0.122	0.000367	Soluble	-2.17	2.24	0.00673	Soluble	High	No	Yes	No	No	No	No	No	-7.02	0	0	0	0	0	0.55	0	3
		Molecule 329	NPA001960	Cn1cc2c(c1)[C@]1(C)c3cc(Cl)ccc3N([C@@H]1c1c2c2cc(Cl)ccc2[nH]1)C	C23H19Cl2N3	408.32	28	20	0.22	0	0	1	120.22	23.96	3.42	5.47	5.59	4.39	5.55	4.88	-6.35	0.000184	4.51e-07	Poorly soluble	-5.73	0.000759	1.86e-06	Moderately soluble	-8.65	9.16e-07	2.24e-09	Poorly soluble	High	Yes	Yes	Yes	Yes	No	No	No	-4.91	1	0	0	0	1	0.55	0	0
		Molecule 330	NPA001963	CC(=CCn1c2cccc(c2[nH]c2c1cc(cc2)C(=O)c1ccccc1)C(=O)O[C@@H]1O[C@@H](C)C(C(C1O)O)O)C	C31H32N2O7	544.59	40	20	0.29	7	7	4	150.27	134.01	4.3	4.11	3.87	1.95	3.45	3.54	-5.71	0.00105	1.93e-06	Moderately soluble	-6.63	0.000128	2.34e-07	Poorly soluble	-6.02	0.000524	9.62e-07	Poorly soluble	Low	No	Yes	No	No	Yes	No	No	-6.7	1	3	0	1	0	0.55	0	2
		Molecule 331	NPA001968	CC[C@@H]1OC(O)(CC)[C@@H]([C@H]([C@@H]1C)O)C	C11H22O3	202.29	14	0	1	2	3	2	56.32	49.69	2.21	1.97	1.53	1.34	1.28	1.67	-2.2	1.27	0.00626	Soluble	-2.64	0.465	0.0023	Soluble	-1.29	10.4	0.0514	Soluble	High	Yes	No	No	No	No	No	No	-6.14	0	0	0	0	0	0.55	0	0
		Molecule 332	NPA001972	N/A	N/A	N/A																											N/A	N/A	N/A	N/A	N/A	N/A	N/A	N/A	N/A	N/A	N/A	N/A	N/A	N/A	N/A	N/A
		Molecule 333	NPA001973	OC[C@@H](C(=O)O)NC(=O)[C@H](NC(=O)[C@@]1(C)COC(=N1)c1cn(c2c1c(O)c(C)c(c2)Cl)C)C	C21H25ClN4O7	480.9	33	9	0.43	9	8	5	123.19	162.48	2.09	0.6	0.07	-0.09	2.02	0.94	-2.81	0.749	0.00156	Soluble	-3.59	0.125	0.000259	Soluble	-3.79	0.0787	0.000164	Soluble	Low	No	Yes	No	No	No	No	No	-8.81	1	1	1	1	1	0.11	0	0
		Molecule 334	NPA001980	COC(=O)c1c(O)ccc2c1nc1cccc(c1n2)C(=O)O	C15H10N2O5	298.25	22	14	0.07	3	7	2	77.31	109.61	1.53	2.21	1.97	1.03	1.75	1.7	-3.35	0.132	0.000442	Soluble	-4.15	0.0213	7.14e-05	Moderately soluble	-3.87	0.0403	0.000135	Soluble	High	No	No	No	No	No	No	No	-6.55	0	0	0	0	0	0.56	0	1
		Molecule 335	NPA001983	N[C@H](C(=O)NC(C(=O)O)C1NCC(C(C1)O)O)C(C)C	C12H23N3O5	289.33	20	0	0.83	6	7	6	74.21	144.91	0.87	-4.12	-2.76	-1.9	-1.72	-1.93	1.36	6590	22.8	Highly soluble	1.68	13900	48	Highly soluble	0.59	1130	3.91	Soluble	Low	No	Yes	No	No	No	No	No	-10.99	1	1	1	1	2	0.55	0	0
		Molecule 336	NPA002004	NC(=O)c1nc2c(N)c(Cl)c(c3c2c(c1)c(=O)n3C)N	C12H10ClN5O2	291.69	20	12	0.08	1	3	3	77.87	130.02	1.22	-0.24	0.46	-0.09	0.55	0.38	-1.88	3.89	0.0133	Very soluble	-2.03	2.71	0.00928	Soluble	-3.11	0.225	0.000771	Soluble	High	No	No	Yes	No	No	No	No	-8.25	0	0	0	0	0	0.55	0	1
		Molecule 337	NPA002008	CO[C@H]1/C=C\[C@@](C)(O)CCC(=O)O[C@@H]([C@H](CC/C=C\1/C)C)C	C18H30O4	310.43	22	0	0.72	1	4	1	89.15	55.76	1.22	-0.24	3.4	-0.09	0.55	0.38	-1.88	3.89	0.0133	Very soluble	-2.03	2.71	0.00928	Soluble	-3.11	0.225	0.000771	Soluble	High	No	No	Yes	No	No	No	No	-8.25	0	0	0	0	0	0.55	0	1
		Molecule 338	NPA002011	COC(=O)c1cc2cc3CCC4(Oc3c(c2c(=O)o1)O)OC1=C(C4O)C(=O)c2c(C1=O)c(O)c(cc2OC)OC	C27H20O13	552.44	40	16	0.26	4	13	3	132.05	188.26	2.94	2.99	1.75	-1.01	2.83	1.9	-5.18	0.00364	6.59e-06	Moderately soluble	-6.61	0.000136	2.47e-07	Poorly soluble	-5.69	0.00112	2.03e-06	Moderately soluble	Low	No	No	No	No	Yes	No	No	-7.55	2	2	1	1	2	0.11	1	0
		Molecule 339	NPA002024	COC(=O)NC(=O)[C@H]([C@H]1CCCN1)NC(=O)[C@]1(C)COC(=N1)c1cn(c2c1c(O)cc(c2)Cl)C	C22H26ClN5O6	491.92	34	9	0.45	9	8	4	131.18	143.28	2.58	1.24	0.43	0.53	1.96	1.35	-3.27	0.262	0.000533	Soluble	-3.85	0.07	0.000142	Soluble	-4.75	0.00869	1.77e-05	Moderately soluble	Low	No	Yes	No	No	No	No	Yes	-8.42	1	2	1	1	0	0.55	0	0
		Molecule 340	NPA002026	CC(=O)Nc1nccnc1C(=O)O	C7H7N3O3	181.15	13	6	0.14	3	5	2	43.3	92.18	0.3	-0.3	-0.06	-1.17	-0.19	-0.28	-0.92	21.9	0.121	Very soluble	-1.18	12.1	0.0667	Very soluble	-1.41	7	0.0386	Soluble	High	No	No	No	No	No	No	No	-7.62	0	0	0	0	1	0.56	0	0
		Molecule 341	NPA002035	[N-]=[N+]=c1c2=c(c3c1[C@@H](OC(=O)C)[C@@]([C@@H]([C@H]3O)OC(=O)C)(C)OC(=O)C(C)C)c(=O)c1c(c2=O)c(O)ccc1	C26H24N2O10	524.48	38	13	0.38	7	12	2	128.52	190.89	2.99	1.59	-0.11	-0.42	2.25	1.26	-3.88	0.0684	0.00013	Soluble	-5.21	0.00324	6.17e-06	Moderately soluble	-5.33	0.00244	4.65e-06	Moderately soluble	Low	No	No	No	No	No	No	No	-8.37	2	1	1	1	2	0.17	1	3
		Molecule 342	NPA002044	CCC(=CC=C[C@@H]1C=C[C@H]2[C@H]([C@@H]1C(=O)c1ccc[nH]1)CCC2)[C@@H]1O[C@H](CC[C@@H]1C)[C@H](C(=O)O)C	C29H39NO4	465.62	34	5	0.59	8	4	2	136.64	79.39	3.61	6.57	6.21	3.47	5.17	5.01	-6.45	0.000166	3.57e-07	Poorly soluble	-8.04	4.29e-06	9.2e-09	Poorly soluble	-4.13	0.0348	7.46e-05	Moderately soluble	High	No	Yes	No	No	Yes	No	Yes	-4.48	0	3	0	1	1	0.56	0	2
		Molecule 343	NPA002050	OC/C=C/c1cc(C)ccc1C(C(C(C(=O)C)C)O)C	C17H24O3	276.37	20	6	0.47	6	3	2	82.64	57.53	2.8	2.24	2.58	2.36	3.95	2.79	-2.79	0.448	0.00162	Soluble	-3.08	0.228	0.000825	Soluble	-3.38	0.114	0.000413	Soluble	High	Yes	Yes	Yes	No	No	No	Yes	-6.4	0	0	0	0	0	0.55	0	0
		Molecule 344	NPA002051	O[C@@H]1[C@@H](O)[C@H](N)[C@H](O[C@@H]1n1c(C2=Nc3c(C2=O)cc(cc3)Cl)c(c2c1ccc(c2)Cl)O)C	C22H19Cl2N3O5	476.31	32	15	0.27	2	7	4	123.58	130.3	2.91	1.95	2.23	0.81	2.47	2.08	-4.24	0.0276	5.8e-05	Moderately soluble	-4.31	0.0233	4.89e-05	Moderately soluble	-4.81	0.00741	1.56e-05	Moderately soluble	High	No	Yes	No	No	No	No	No	-7.82	0	0	0	0	0	0.55	0	0
		Molecule 345	NPA002056	CC[C@@H]([C@H]1NC(=O)[C@H](CC(C)C)NC(=O)[C@H]2CCCNN2C(=O)[C@@H](N(C(=O)[C@@H]2N(C(=O)[C@H]3N(C1=O)NCCC3)NCCC2)C)C)C	C31H53N9O6	647.81	46	0	0.81	4	9	5	204.7	175.53	3.46	1.51	-4.03	0.34	-1.78	-0.1	-4.54	0.0185	2.86e-05	Moderately soluble	-4.8	0.0102	1.57e-05	Moderately soluble	-4.13	0.0482	7.45e-05	Moderately soluble	Low	No	Yes	No	No	No	No	No	-9.18	2	4	1	1	2	0.17	0	0
		Molecule 346	NPA002064	OCC1OC(OC2C(CO)C3C(C2O)N=C(O3)N)C(C(C1OC1OC(CO)C(C(C1NC(=O)C)O)O)O)NC(=O)C	C23H38N4O14	594.57	41	0	0.87	11	15	10	133.5	284.34	-0.43	-6.3	-7.03	-5.22	-5.3	-4.86	1.17	8770	14.7	Highly soluble	1.02	6160	10.4	Highly soluble	3.09	737000	1240	Soluble	Low	No	Yes	No	No	No	No	No	-14.4	3	4	2	1	4	0.17	0	0
		Molecule 347	NPA002076	NCCC[C@@H](CC(=O)NCCC[C@@H](CC(=O)N[C@H]1[C@H](NC2=N[C@H]3[C@H](N2)[C@H](O)CNC3=O)O[C@@H]([C@@H]([C@H]1O)O)COC(=O)N)NC(=O)C)N	C27H48N10O10	672.73	47	0	0.78	21	13	12	172.38	327.1	1.01	-6.68	-7.11	-4.46	-3.71	-4.19	1.58	25800	38.3	Highly soluble	0.51	2180	3.25	Highly soluble	-1.52	20.5	0.0305	Soluble	Low	No	Yes	No	No	No	No	No	-15.15	3	4	2	1	6	0.17	0	0
		Molecule 348	NPA002089	O=CCC1CC(C)C(O)/C=C/C2OC2CC(OC(=O)CC(C(C1OC1OC(C)C(C(C1O)N(C)C)OC1OC(C)C(C(C1)(C)O)OC(=O)CC)OC)OC(=O)CC)C	C41H67NO16	829.97	58	0	0.85	14	17	3	207.26	218.58	4.98	0.9	1.98	-0.88	0.82	1.56	-4.63	0.0195	2.35e-05	Moderately soluble	-5.08	0.00698	8.41e-06	Moderately soluble	-1.88	11	0.0132	Soluble	Low	No	No	No	No	No	No	No	-10.72	2	3	2	1	3	0.17	0	4
		Molecule 349	NPA002090	C=C1CCCC2(C1CC(=C(C)C)CC2O)C	C15H24O	220.35	16	0	0.73	0	1	1	69.94	20.23	2.96	3.33	3.84	3.56	3.62	3.46	-3.3	0.109	0.000497	Soluble	-3.43	0.0816	0.00037	Soluble	-3.19	0.141	0.00064	Soluble	High	Yes	No	No	Yes	Yes	No	No	-5.28	0	0	0	0	1	0.55	0	1
		Molecule 350	NPA002091	CCCC(CC(C(=O)N[C@H]1C(=O)N[C@H](CC(C)C)C(=O)N[C@H](C(C)C)C(=O)N[C@H](C(=O)N/C(=C\C)/C(=O)O[C@@H]1C)Cc1ccc(cc1)O)C)C	C37H57N5O8	699.88	50	6	0.62	12	8	6	207.01	192.03	4.54	5.95	1.48	0.85	4.37	3.44	-7.22	4.17e-05	5.96e-08	Poorly soluble	-9.76	1.22e-07	1.75e-10	Poorly soluble	-8.41	2.7e-06	3.85e-09	Poorly soluble	Low	No	Yes	No	No	No	No	Yes	-6.34	3	3	2	1	4	0.17	0	1
		Molecule 351	NPA002095	CCC(CCCCCC1CCC(=O)O1)C	C13H24O2	212.33	15	0	0.92	7	2	0	63.78	26.3	3.18	4.06	3.69	3.03	3.91	3.57	-3.25	0.119	0.000559	Soluble	-4.32	0.0102	4.82e-05	Moderately soluble	-3.65	0.048	0.000226	Soluble	High	Yes	No	No	No	Yes	No	No	-4.71	0	0	0	0	0	0.55	0	0
		Molecule 352	NPA002100	CCCCCCCCCCCCCC(OC(=O)CC(CC(=O)OC1OC(C)C(C(C1OC)OC)OC)C)CC(=O)OC1CN(C)C(C(=O)N(C1C(=O)O)C)C(C1OC(C(C1O)OS(=O)(=O)O)n1ccc(=O)[nH]c1=O)OC1OC(C(C1O)O)CN	C53H87N5O25S	1226.34	84	6	0.83	36	27	7	299.72	417.91	5.59	-2.92	-0.34	-2.96	-0.29	-0.18	-3.28	0.643	0.000524	Soluble	-5.3	0.00619	5.04e-06	Moderately soluble	-2.49	3.98	0.00324	Soluble	Low	No	Yes	No	No	No	No	No	-15.85	3	3	2	1	6	0.17	0	2
		Molecule 353	NPA002108	CCC1OC1(C)c1cc(=O)c2c(o1)c1c(cc2CC(=O)O)cc2c(c1O)C(=O)CCC2OC(=O)C	C26H24O9	480.46	35	14	0.38	6	9	2	125.36	143.64	2.99	2.63	3.45	0.72	5	2.96	-4.38	0.0202	4.21e-05	Moderately soluble	-5.3	0.00243	5.05e-06	Moderately soluble	-6.41	0.000188	3.92e-07	Poorly soluble	Low	No	Yes	No	No	Yes	No	Yes	-7.36	0	1	1	1	0	0.56	0	2
		Molecule 354	NPA002113	OCC(NC(=O)c1ccccc1O)CO	C10H13NO4	211.21	15	6	0.3	5	4	4	53.4	89.79	1.18	0.04	-0.52	-0.15	0.23	0.16	-1.14	15.3	0.0723	Very soluble	-1.48	7.02	0.0332	Very soluble	-1.54	6.12	0.029	Soluble	High	No	No	No	No	No	No	No	-7.56	0	1	0	0	0	0.55	0	0
		Molecule 355	NPA002114	C/C=C(/C=C/C(=O)NCC(=O)OC[C@@H]1NC(=O)[C@H](NC(=O)[C@H](Cc2ccccc2)N(C)C(=O)[C@@H](NC(=O)[C@H](NC(=O)[C@H]([C@H](OC1=O)C)NC(=O)[C@@H]([C@@H](C(C)C)O)C)[C@H](CC)C)c1ccc(cc1)OC)[C@H](O)C)\C	C52H73N7O14	1020.17	73	12	0.52	20	14	8	287.57	297.2	5.65	5.46	-1.16	-1.37	3.64	2.44	-8.41	4e-06	3.92e-09	Poorly soluble	-11.46	3.55e-09	3.48e-12	Insoluble	-9.14	7.39e-07	7.24e-10	Poorly soluble	Low	No	Yes	No	No	No	No	No	-8.65	3	4	2	1	6	0.17	0	3
		Molecule 356	NPA002118	OC(=O)CC1=C(O)C(=O)c2c(C1=O)c(O)c(cc2)C1CCC([C@@H](O1)C)OC1CCC(C(O1)C)O	C24H28O10	476.47	34	6	0.54	5	10	4	117.26	159.82	2.65	1.82	2.24	-0.77	1.6	1.51	-3.74	0.0864	0.000181	Soluble	-4.8	0.00762	1.6e-05	Moderately soluble	-2.54	1.36	0.00285	Soluble	Low	No	Yes	No	No	No	No	No	-7.91	0	0	1	1	1	0.11	1	0
		Molecule 357	NPA002127	CO[C@@H]1C[C@@H](C[C@@H]2O[C@](O)([C@H](C(=O)O)O)[C@H]([C@@H]([C@@]2(C)OC)OC)C)O[C@@]2([C@@H]1C)O[C@]([C@@H]([C@H]2C)OC)(C)[C@H]1CC[C@H](O1)[C@H]1CC[C@@H](O1)[C@H]([C@H](/C=C(/C(=O)C)\C)C)O	C41H68O15	800.97	56	0	0.9	14	15	4	203.53	198.13	4.04	2.69	3.17	-0.86	3.39	2.49	-5.58	0.00212	2.65e-06	Moderately soluble	-6.5	0.000251	3.14e-07	Poorly soluble	-2.84	1.16	0.00144	Soluble	Low	No	Yes	No	No	No	No	No	-9.28	2	3	2	1	3	0.11	0	1
		Molecule 358	NPA002128	COc1cc2c(cc1O)N=C[C@H]1N(C2=O)[C@@H](O)CC1	C13H14N2O4	262.26	19	6	0.38	1	5	2	75.85	82.36	2.06	0.24	0.28	0.35	0.79	0.74	-1.78	4.3	0.0164	Very soluble	-1.53	7.74	0.0295	Very soluble	-1.62	6.35	0.0242	Soluble	High	No	No	No	No	No	No	No	-7.73	0	0	0	0	0	0.55	0	0
		Molecule 359	NPA002133	CO[C@H]([C@]1(O)[C@@H](C)C(=O)N([C@]21[C@@H](C)OC2=O)C)C[C@H]([C@H](/C=C/C=C/CNC(=O)C([C@@H](/C(=C\C=C/C=C/Cc1ocnc1)/C)O)(C)C)O)C	C36H51N3O9	669.8	48	5	0.56	17	10	4	184.38	171.66	4.61	2.88	2.44	0.3	5.2	3.09	-4.76	0.0116	1.73e-05	Moderately soluble	-6.14	0.00048	7.17e-07	Poorly soluble	-3.89	0.0861	0.000129	Soluble	Low	No	No	No	No	No	No	No	-8.34	2	3	2	1	3	0.17	0	2
		Molecule 360	NPA002139	COc1cccc2c1C(=O)c1c(C2O)c2c(cc(cc2cc1O)C)O[C@@H]1O[C@@H](C)[C@@H]([C@H]([C@H]1O)O)O	C26H26O9	482.48	35	16	0.35	3	9	5	124.46	145.91	2.18	2.37	1.37	-0.05	2.03	1.58	-4.46	0.0165	3.43e-05	Moderately soluble	-5.07	0.00406	8.42e-06	Moderately soluble	-4.38	0.0199	4.12e-05	Moderately soluble	Low	No	Yes	No	No	No	No	No	-7.56	0	1	1	1	0	0.55	0	0
		Molecule 361	NPA002142	COC1=CC(=O)c2c(C1=O)cc(c(c2O)C)OC	C13H12O5	248.23	18	6	0.23	2	5	1	63.62	72.83	2.21	2.16	1.62	-0.27	2.26	1.6	-2.85	0.347	0.0014	Soluble	-3.32	0.118	0.000476	Soluble	-3.11	0.193	0.000778	Soluble	High	Yes	No	Yes	No	No	No	No	-6.28	0	0	0	0	0	0.85	1	0
		Molecule 362	NPA002143	CC(=CCn1c2cccc(c2[nH]c2c1cc(cc2CC=C(C)C)C(=O)c1ccccc1)C(=O)O[C@@H]1O[C@@H](C)C(C(C1O)O)O)C	C36H40N2O7	612.71	45	20	0.33	9	7	4	173.99	134.01	3.98	6.03	5.38	2.8	5.32	4.7	-7.17	4.12e-05	6.72e-08	Poorly soluble	-8.62	1.46e-06	2.38e-09	Poorly soluble	-7.2	3.88e-05	6.34e-08	Poorly soluble	Low	No	Yes	No	No	No	No	Yes	-5.76	1	3	0	1	2	0.55	0	2
		Molecule 363	NPA002144	NCCCC[C@@H](CC(=O)N[C@@H](C(O)(C)C)C(=O)N/C(=C\c1cc(O)c(c(c1)O)Cl)/C(=O)O)N	C21H31ClN4O7	486.95	33	6	0.48	14	9	8	122.47	208.23	1.88	-2.6	0.29	-0.62	0.84	-0.04	-0.43	180	0.37	Very soluble	-1.23	28.9	0.0594	Very soluble	-2.82	0.744	0.00153	Soluble	Low	No	Yes	No	No	No	No	No	-11.12	2	1	2	1	3	0.17	0	1
		Molecule 364	NPA002151	CC[C@@H]([C@@H](C(=O)OC)NC(=O)c1nc(oc1C)c1csc(n1)c1nc(oc1C)c1coc(n1)[C@H](C(C)C)NC(=O)/C(=N/O)/C(C)C)C	C31H39N7O8S	669.75	47	20	0.48	16	13	3	172.5	236.31	4.89	5.59	5.02	-0.39	6.33	4.29	-6.77	0.000113	1.69e-07	Poorly soluble	-10.31	3.25e-08	4.85e-11	Insoluble	-8.31	3.27e-06	4.88e-09	Poorly soluble	Low	No	Yes	No	No	No	No	No	-6.42	2	3	2	1	5	0.17	0	3
		Molecule 365	NPA002153	C[C@@]12CCC[C@@](C2)(O)[C@H]2[C@H](CC1)C(C2)(C)C	C15H26O	222.37	16	0	1	0	1	1	68.56	20.23	3.08	4.16	3.75	3.81	3.57	3.68	-3.84	0.0322	0.000145	Soluble	-4.29	0.0113	5.09e-05	Moderately soluble	-3.31	0.11	0.000494	Soluble	High	Yes	No	No	No	Yes	No	No	-4.7	0	0	0	0	1	0.55	0	0
		Molecule 366	NPA002159	COC(=O)c1cccc2c1nc1cccc(c1n2)O[C@@H]1O[C@@H](C)[C@@H]([C@H]([C@H]1O)O)O	C20H20N2O7	400.38	29	14	0.35	4	9	3	101.31	131.23	2.89	0.83	0.78	0.32	0.79	1.12	-2.94	0.461	0.00115	Soluble	-3.17	0.272	0.000679	Soluble	-3.38	0.167	0.000416	Soluble	High	No	No	No	No	No	No	No	-8.15	0	0	0	0	0	0.55	0	1
		Molecule 367	NPA002164	C/C=C(/[C@H]1O[C@@]2(C[C@@H]3C[C@H](O2)C/C=C(\C)/C[C@@H](C)/C=C/C=C\2/[C@]4([C@H](C(=O)O3)C=C(C)[C@H](C4OC2)O)O)[C@@H]([C@H]([C@@H]1C)OC(=O)C(C)C)O)\C	C38H54O10	670.83	48	0	0.68	4	10	3	181.23	140.98	2.89	0.83	4.63	0.32	0.79	1.12	-2.94	0.461	0.00115	Soluble	-3.17	0.272	0.000679	Soluble	-3.38	0.167	0.000416	Soluble	High	No	No	No	No	No	No	No	-8.15	0	0	0	0	0	0.55	0	1
		Molecule 368	NPA002165	O=C(Nc1c(O)ccc(c1O)C(=O)O)CC[C@]1(C)C(=O)C=C[C@@]23C1[C@H]1O[C@@](C2)([C@](C1)(C3)O)C	C24H27NO8	457.47	33	6	0.54	6	8	5	116.94	153.39	1.69	1.28	2.16	0.81	1.99	1.58	-3.22	0.275	0.000601	Soluble	-4.1	0.0363	7.93e-05	Moderately soluble	-3.47	0.154	0.000337	Soluble	Low	No	Yes	No	No	No	No	No	-8.18	0	0	1	1	1	0.11	0	1
		Molecule 369	NPA002171	COC1/C=C/C=C(\C)/CC(C)C(O)C(/C=C(/C=C(/C(=O)OC1C(C(C(C1(O)CC(OC(=O)/C=C/C(=O)NC2=C(O)CCC2=O)C(C(O1)C(C)C)C)C)O)C)\OC)\C)C	C44H65NO13	815.99	58	0	0.64	13	13	5	218.56	207.38	1.69	1.28	5.05	0.81	1.99	1.58	-3.22	0.275	0.000601	Soluble	-4.1	0.0363	7.93e-05	Moderately soluble	-3.47	0.154	0.000337	Soluble	Low	No	Yes	No	No	No	No	No	-8.18	0	0	1	1	1	0.11	0	1
		Molecule 370	NPA002176	CCCCCCCCCCCCCCCc1cc(cc(c1)OS(=O)(=O)O)OS(=O)(=O)O	C21H36O8S2	480.64	31	6	0.71	18	8	2	123.15	143.96	2.76	7.86	7.85	3.64	3.73	5.17	-6.73	9.01e-05	1.88e-07	Poorly soluble	-10.73	8.94e-09	1.86e-11	Insoluble	-6.48	0.000161	3.34e-07	Poorly soluble	Low	No	Yes	No	Yes	Yes	No	No	-3.65	0	2	2	2	2	0.56	0	1
		Molecule 371	NPA002184	CCCC(C(=O)c1cc(CC(C)C)c(c(c1O)C(=O)C)O)C1C[C@@H](O)C2([C@@H](O1)O)O[C@H]2CC	C25H36O8	464.55	33	6	0.68	9	8	4	123.44	136.82	3.75	4.06	3.11	0.61	4.12	3.13	-4.82	0.00705	1.52e-05	Moderately soluble	-6.64	0.000107	2.3e-07	Poorly soluble	-3.71	0.0895	0.000193	Soluble	Low	No	Yes	No	No	No	No	Yes	-6.25	0	0	0	1	0	0.55	0	1
		Molecule 372	NPA002188	O=C1Nc2c(cc(c(c2Oc2c1cccc2)C)Cl)C(=O)N	C15H11ClN2O3	302.71	21	12	0.07	1	3	2	81.74	81.42	1.97	2.23	2.53	1.96	2.81	2.3	-3.48	0.101	0.000332	Soluble	-3.58	0.0805	0.000266	Soluble	-5.45	0.00108	3.56e-06	Moderately soluble	High	No	Yes	Yes	No	No	No	Yes	-6.56	0	0	0	0	0	0.55	0	0
		Molecule 373	NPA002193	COC(=O)C(=C)Oc1cccc(c1)C(=O)N	C11H11NO4	221.21	16	6	0.09	5	4	1	56.26	78.62	1.94	1.32	0.85	0.79	1	1.18	-1.99	2.26	0.0102	Very soluble	-2.57	0.593	0.00268	Soluble	-2.26	1.22	0.00552	Soluble	High	No	No	No	No	No	No	No	-6.71	0	0	0	0	0	0.55	0	2
		Molecule 374	NPA002194	O=C(NC[C@@H](C(=O)N[C@H](C(=O)O)C)N)/C=C/C(=O)N	C10H16N4O5	272.26	19	0	0.4	9	6	5	63.1	164.61	0.24	-5.19	-2.94	-2.32	-2.01	-2.44	2.34	59000	217	Highly soluble	2.38	65000	239	Highly soluble	0.54	933	3.43	Soluble	Low	No	No	No	No	No	No	No	-11.65	0	1	1	1	2	0.55	0	1
		Molecule 375	NPA002197	CC[C@@H]1/C=C(/C)\C[C@H](C)C[C@H](OC)[C@H]2O[C@](O)([C@@H](C[C@@H]2C)C)C(=O)C(=O)N2[C@H](C(=O)O[C@@H]([C@@H]([C@H](CC1=O)O)C)/C(=C/[C@@H]1CC[C@H]([C@@H](C1)OC)O)/C)CCCC2	C43H69NO11	776.01	55	0	0.81	5	11	3	214.89	169.13	4.68	5.34	4.71	1.44	3.47	3.93	-7.69	1.6e-05	2.06e-08	Poorly soluble	-8.64	1.76e-06	2.27e-09	Poorly soluble	-4.79	0.0125	1.61e-05	Moderately soluble	Low	No	Yes	No	No	No	No	Yes	-7.24	2	3	1	1	4	0.17	0	2
		Molecule 376	NPA002203	OCc1cc2cc3cccc(c3nc2c(c1)O)O	C14H11NO3	241.24	18	14	0.07	1	4	3	69.42	73.58	2.16	1.61	2.14	1.2	2.33	1.89	-2.86	0.333	0.00138	Soluble	-2.77	0.412	0.00171	Soluble	-4.06	0.0209	8.65e-05	Moderately soluble	High	Yes	Yes	Yes	No	No	Yes	Yes	-6.63	0	0	0	0	0	0.55	0	1
		Molecule 377	NPA002218	CCC(C1OC2(C=CC1C)OC1C/C=C(/C)\C(OC3CC(OC)C(C(O3)C)O)C(C)/C=C\C=C(/C3(C(C(=O)OC(C2)C1)C=C(C)C(C3)O)O)\C)C	C41H62O10	714.92	51	0	0.73	5	10	3	196.53	133.14	2.16	1.61	5.85	1.2	2.33	1.89	-2.86	0.333	0.00138	Soluble	-2.77	0.412	0.00171	Soluble	-4.06	0.0209	8.65e-05	Moderately soluble	High	Yes	Yes	Yes	No	No	Yes	Yes	-6.63	0	0	0	0	0	0.55	0	1
		Molecule 378	NPA002222	C[C@H]1CCC[C@@]2(C1C=CCC2)C	C12H20	164.29	12	0	0.83	0	0	0	54.84	0	2.81	4.56	3.78	4.86	3.15	3.83	-3.73	0.0305	0.000186	Soluble	-4.28	0.00856	5.21e-05	Moderately soluble	-2.48	0.543	0.0033	Soluble	Low	Yes	No	No	Yes	Yes	No	No	-4.06	1	0	0	0	2	0.55	0	1
		Molecule 379	NPA002228	COc1cc(OC)c2c(c1)[C@H](CCC2=O)[C@@H](/C=C(/CC[C@H]1C(=CC[C@@H]2[C@]1(C)CCCC2(C)C)C)\C)O	C32H46O4	494.71	36	6	0.66	7	4	1	148.89	55.76	4.81	7.4	7.65	4.72	7.41	6.4	-7.23	2.91e-05	5.88e-08	Poorly soluble	-8.4	1.96e-06	3.97e-09	Poorly soluble	-7.6	1.24e-05	2.51e-08	Poorly soluble	Low	No	Yes	No	No	No	No	Yes	-4.06	1	4	0	1	1	0.55	0	1
		Molecule 380	NPA002230	N/A	N/A	N/A																											N/A	N/A	N/A	N/A	N/A	N/A	N/A	N/A	N/A	N/A	N/A	N/A	N/A	N/A	N/A	N/A
		Molecule 381	NPA002245	CCCCCCCCCc1cccc2c1CCCN2	C18H29N	259.43	19	6	0.67	8	0	1	89.76	12.03	3.89	6.89	4.77	4.46	5.79	5.16	-5.49	0.00083	3.2e-06	Moderately soluble	-6.95	2.89e-05	1.11e-07	Poorly soluble	-6.91	3.21e-05	1.24e-07	Poorly soluble	High	Yes	No	Yes	Yes	No	Yes	No	-2.99	1	0	0	0	2	0.55	0	0
		Molecule 382	NPA002246	COc1cc(O)c2c(c1)C(=O)c1c(C2=O)c(O)c2c(c1)C[C@@](C[C@@H]2OC1OC(C)C(C(C1O)O)O)(C)O	C26H28O11	516.49	37	12	0.46	3	11	6	126.11	183.21	2.96	0.69	0.14	-1.47	1.17	0.7	-3.52	0.156	0.000303	Soluble	-4.11	0.0397	7.68e-05	Moderately soluble	-3.08	0.428	0.000828	Soluble	Low	No	Yes	No	No	No	No	No	-8.96	3	1	1	1	3	0.17	1	0
		Molecule 383	NPA002249	CC/C(=C\C(=O)CC(CC(CCC(C(C(=O)CC(C(C(OC(=O)C[C@H](C1=C(C)C(=O)OC1=O)O)C)C)O)C)O)C)C)/C=C	C33H50O10	606.74	43	0	0.67	21	10	3	163.86	164.5	4.23	4.72	3.95	1.87	7.21	4.4	-5.19	0.00392	6.47e-06	Moderately soluble	-7.9	7.57e-06	1.25e-08	Poorly soluble	-4.5	0.0193	3.18e-05	Moderately soluble	Low	No	Yes	No	Yes	No	No	No	-6.65	1	3	2	1	3	0.55	0	4
		Molecule 384	NPA002256	OCc1ccc(o1)C(OCc1ccc(o1)C=O)OC	C13H14O6	266.25	19	10	0.31	7	6	1	63.73	82.04	2.3	0.2	1.41	-0.94	2.32	1.06	-1.54	7.6	0.0286	Very soluble	-1.48	8.78	0.033	Very soluble	-3.44	0.0958	0.00036	Soluble	High	No	Yes	No	No	No	No	No	-7.78	0	0	0	0	0	0.55	0	2
		Molecule 385	NPA002269	COc1cc2oc(=C)c(=O)[nH]c2c(c1)C(=O)O[C@H]1COC(=O)C[C@H](N)c2cc(c(O[C@@H]3c4ccc1c(Cl)c4C1=CC=C[C@]31O[C@@H]1OC(C)(C)[C@H]([C@H]([C@H]1O)O)N(C)C)c(c2)Cl)O	C43H43Cl2N3O13	880.72	61	22	0.37	7	15	5	221.36	225.47	5.28	3.17	3.33	1.08	4.09	3.39	-7.1	6.96e-05	7.9e-08	Poorly soluble	-7.58	2.34e-05	2.66e-08	Poorly soluble	-8.73	1.65e-06	1.87e-09	Poorly soluble	Low	No	Yes	No	No	No	No	No	-9.42	2	3	1	1	4	0.17	0	1
		Molecule 386	NPA002270	COc1c2cc(Cl)ccc2n2c1c1[nH]c3c(c1C(=O)[C@@]2(O)C(=O)NC)cc(cc3)Cl	C21H15Cl2N3O4	444.27	30	18	0.14	3	4	3	113.94	96.35	2.95	4.07	3.58	1.65	3.92	3.23	-5.4	0.00175	3.94e-06	Moderately soluble	-5.8	0.000707	1.59e-06	Moderately soluble	-7.34	2.02e-05	4.54e-08	Poorly soluble	High	No	No	Yes	Yes	Yes	Yes	Yes	-6.12	0	0	0	0	0	0.55	0	1
		Molecule 387	NPA002271	CCC/C=C/C=C/C[C@@H]1C[C@@H]([C@@H]2N1C(=O)[C@@H]1[C@H]2/C(=C/[C@H]2C=C[C@H]([C@H]([C@@H]2/C(=C/C=C\1)/C)O)O)/C)O	C29H39NO4	465.62	34	0	0.55	5	4	3	140.71	81	4.15	3.43	3.47	3.11	2.3	3.29	-4.56	0.0129	2.77e-05	Moderately soluble	-4.81	0.00719	1.54e-05	Moderately soluble	-1.56	12.8	0.0275	Soluble	High	No	No	No	No	Yes	No	Yes	-6.71	0	2	0	0	0	0.55	0	2
		Molecule 388	NPA002283	OCC12C[C@H]3[C@H](C4(C2(C(=O)O)C(=CC1C4)C(C)C)C=O)CC[C@]3(C)O	C20H28O5	348.43	25	0	0.8	4	5	3	92.88	94.83	1.8	0.46	2.02	1.98	2.61	1.77	-2.03	3.28	0.00942	Soluble	-2.02	3.33	0.00955	Soluble	-2.24	2	0.00573	Soluble	High	No	Yes	No	No	No	No	No	-8.1	0	0	0	0	0	0.56	0	2
		Molecule 389	NPA002285	O=C1NCCCCCN(O)C(=O)CCC(=O)NCCCCCN(C(=O)CCC(=O)NCCCCN(C(=O)CC1)O)O	C26H46N6O9	586.68	41	0	0.77	0	9	6	168.95	208.92	2.43	-2.57	-1.82	-0.64	-2.28	-0.98	-1.86	8.13	0.0139	Very soluble	-1.27	31.4	0.0535	Very soluble	-2.62	1.42	0.00242	Soluble	Low	No	Yes	No	No	No	No	No	-11.7	3	4	1	1	3	0.17	0	1
		Molecule 390	NPA002292	CCC(CCC1=C(C)C(=O)C(=O)c2c1[nH]c1c2cccc1)C	C19H21NO2	295.38	22	9	0.37	4	2	1	90.32	49.93	2.73	4.25	4.53	2.47	5.48	3.89	-4.39	0.0121	4.1e-05	Moderately soluble	-5.01	0.00289	9.77e-06	Moderately soluble	-6.56	8.21e-05	2.78e-07	Poorly soluble	High	Yes	No	Yes	Yes	Yes	No	Yes	-5.08	0	0	0	0	0	0.55	2	1
		Molecule 391	NPA002295	O[C@@H]1C[C@@H](O[C@@H]([C@H]1O[C@H]1CC[C@@H]([C@@H](O1)C)O[C@H]1CCC(=O)[C@@H](O1)C)C)c1ccc2c(c1O)C(=O)c1c(C2=O)c(O)c2c(c1)C(=O)C[C@](C2)(C)O[C@H]1CC[C@@H]([C@@H](O1)C)O[C@H]1CCC(=O)[C@@H](O1)C	C49H60O17	920.99	66	12	0.65	9	17	3	231.62	229.11	6.24	5.02	5.06	-1.12	4.77	3.99	-8.25	5.14e-06	5.58e-09	Poorly soluble	-9.57	2.47e-07	2.68e-10	Poorly soluble	-7.18	6.08e-05	6.61e-08	Poorly soluble	Low	No	Yes	No	No	No	No	No	-8.35	2	3	1	1	5	0.17	1	0
		Molecule 392	NPA002297	CCc1c(O)cc(oc1=O)C(C)C	C10H14O3	182.22	13	6	0.5	2	3	1	51.35	50.44	2.11	2.09	2.03	1.28	2.62	2.03	-2.5	0.582	0.00319	Soluble	-2.78	0.303	0.00166	Soluble	-2.98	0.193	0.00106	Soluble	High	Yes	No	No	No	No	No	No	-5.93	0	0	0	0	1	0.55	0	0
		Molecule 393	NPA002308	COc1cc(C)cc2c1c1C(=O)c3cccc(c3C(=O)c1oc2=O)O	C19H12O6	336.29	25	16	0.11	1	6	1	89.27	93.81	2.41	3.32	2.59	1.07	4.05	2.69	-4.42	0.0127	3.77e-05	Moderately soluble	-4.97	0.00363	1.08e-05	Moderately soluble	-6.37	0.000144	4.3e-07	Poorly soluble	High	No	No	Yes	No	Yes	No	Yes	-5.99	0	0	0	0	0	0.55	1	0
		Molecule 394	NPA002312	OC(=O)CC1=C(NCC(C1=O)N)C(=O)O	C8H10N2O5	214.18	15	0	0.38	3	6	4	51.15	129.72	-0.16	-3.91	-2.08	-4.3	-1.25	-2.34	1.49	6670	31.1	Highly soluble	1.78	13000	60.5	Highly soluble	0.25	382	1.78	Soluble	Low	No	No	No	No	No	No	No	-10.38	0	1	0	0	1	0.56	0	0
		Molecule 395	NPA002316	O=CNc1cccc(c1O)C(=O)N[C@@H]1C(=O)O[C@@H](C)[C@@H]([C@H](C(=O)O[C@@H]1C)Cc1ccccc1)O	C24H26N2O8	470.47	34	12	0.33	7	8	4	120.72	151.26	2.83	2.38	0.96	1.17	1.37	1.74	-4.06	0.0414	8.8e-05	Moderately soluble	-5.2	0.00299	6.35e-06	Moderately soluble	-4.85	0.00663	1.41e-05	Moderately soluble	Low	No	Yes	No	No	No	No	Yes	-7.48	0	0	1	1	1	0.55	0	3
		Molecule 396	NPA002317	CCCCCC[C@H]1C(=O)O[C@H](C)[C@@H](C(=O)O[C@H]([C@@H]1OC(=O)C)C)NC(=O)c1cccc(c1O)NC=O	C25H34N2O9	506.55	36	6	0.56	12	9	3	130.01	157.33	2.89	4.06	2.26	1.57	2.46	2.65	-4.87	0.00684	1.35e-05	Moderately soluble	-7.07	4.33e-05	8.55e-08	Poorly soluble	-4.95	0.00566	1.12e-05	Moderately soluble	Low	No	Yes	No	No	No	No	Yes	-6.51	2	2	2	1	1	0.17	0	3
		Molecule 397	NPA002323	O[C@H]1C[C@@H]2[C@@H]([C@@]3(C[C@@]1(C)CCC3)O)CC2(C)C	C15H26O2	238.37	17	0	1	0	2	2	69.72	40.46	2.78	2.63	2.72	2.88	2.66	2.74	-2.97	0.253	0.00106	Soluble	-3.13	0.177	0.000741	Soluble	-2.5	0.754	0.00316	Soluble	High	Yes	No	No	No	No	No	No	-5.89	0	0	0	0	0	0.55	0	0
		Molecule 398	NPA002329	CC(CC[C@@H]1C(=O)O[C@H]([C@@H]1O)C)C	C10H18O3	186.25	13	0	0.9	3	3	1	50.52	46.53	2.21	1.9	1.34	1.31	1.58	1.67	-1.99	1.89	0.0101	Very soluble	-2.5	0.589	0.00316	Soluble	-1.37	7.89	0.0424	Soluble	High	Yes	No	No	No	No	No	No	-6.09	0	0	0	0	1	0.55	0	0
		Molecule 399	NPA002333	COC1[C@H](O)[C@@H](O)C([C@H]([C@@H]1O)O)NC(=O)/C(=C/c1ccc(c(c1)O)O[C@@H]1O[C@@H]([C@H]([C@@H]1O)O)C(=O)C)/C	C23H31NO12	513.49	36	6	0.57	8	12	8	120.46	215.47	1.37	-2.21	-2.94	-3.3	-2.18	-1.85	-1.23	30.5	0.0593	Very soluble	-1.78	8.47	0.0165	Very soluble	0.93	4340	8.45	Soluble	Low	No	No	No	No	No	No	No	-11	3	2	1	1	4	0.17	0	1
		Molecule 400	NPA002343	OC[C@H]1Oc2c([C@]1(C)CCC1C(=C)CCCC1(C)C)c(O)cc1c2C(=O)C=C(C1=O)OC	C26H32O6	440.53	32	6	0.54	5	6	2	122.19	93.06	3.33	4.73	4.48	1.83	5.34	3.94	-5.36	0.00192	4.37e-06	Moderately soluble	-6.41	0.00017	3.86e-07	Poorly soluble	-6.13	0.000323	7.33e-07	Poorly soluble	High	No	Yes	No	No	Yes	No	Yes	-5.63	0	0	0	0	0	0.56	1	1
		Molecule 401	NPA002349	NCC1OC(OC2C(N)CC(C(C2O)O)N)C(CC1O)N	C12H26N4O5	306.36	21	0	1	3	9	7	72.05	183.23	1.24	-4.38	-4.09	-3.24	-4.25	-2.94	1.22	5060	16.5	Highly soluble	1.15	4290	14	Highly soluble	2.43	81900	267	Soluble	Low	No	Yes	No	No	No	No	No	-11.28	1	1	1	1	3	0.55	0	0
		Molecule 402	NPA002356	O=CN([C@@H]1C[C@H]2O[C@]([C@@H]1OC)(C)n1c3ccccc3c3c1c1n2c2ccccc2c1c1c3CNC1=O)O	C28H24N4O5	496.51	37	20	0.29	3	5	2	140.81	97.96	2.49	2.69	3.02	2.59	1.66	2.49	-4.82	0.0076	1.53e-05	Moderately soluble	-4.4	0.0198	3.98e-05	Moderately soluble	-5.83	0.000733	1.48e-06	Moderately soluble	High	No	Yes	Yes	Yes	No	Yes	No	-7.42	0	2	0	0	1	0.55	0	3
		Molecule 403	NPA002357	OC(=O)[C@H](CCCN=C1NC(=O)C(N1)C)N	C9H16N4O3	228.25	16	0	0.67	5	5	4	65.06	116.81	0.45	-3.41	-2.12	-3.08	-0.27	-1.69	1.22	3820	16.7	Highly soluble	1.53	7810	34.2	Highly soluble	-1.18	15.1	0.0664	Soluble	Low	No	No	No	No	No	No	No	-10.11	0	1	0	0	1	0.55	0	1
		Molecule 404	NPA002361	COC(=O)c1cc2c(c(c1CC)O)C(=O)c1c(C2=O)c2c(cc1O)cc(c(c2OC)Cl)C	C24H19ClO7	454.86	32	16	0.21	4	7	2	118.82	110.13	3.46	5.57	4.35	2.11	5.71	4.24	-6.28	0.000241	5.31e-07	Poorly soluble	-7.64	1.03e-05	2.27e-08	Poorly soluble	-7.64	1.04e-05	2.3e-08	Poorly soluble	High	No	No	No	Yes	Yes	No	No	-5.12	0	0	0	0	1	0.55	1	0
		Molecule 405	NPA002376	OC(=O)C[C@H]1CC2=C([C@@]3(O1)O[C@@H](C)C[C@@H]([C@@H]3O)OC(=O)C)C(=O)c1c(C2=O)cccc1O	C22H22O10	446.4	32	6	0.45	4	10	3	106.15	156.66	2.07	0.62	1.13	-0.46	1.21	0.91	-2.87	0.598	0.00134	Soluble	-3.48	0.146	0.000328	Soluble	-2.71	0.866	0.00194	Soluble	Low	No	Yes	No	No	No	No	No	-8.58	0	0	1	1	1	0.11	1	0
		Molecule 406	NPA002378	COC1=C(N)C(=O)c2c(C1=O)ccc(n2)c1nc(C(=O)O)c(c(c1N)c1ccc(c(c1O)OC)OC)C	C25H22N4O8	506.46	37	18	0.16	6	10	4	130.64	197.18	2.44	1.81	2.33	-2.96	2.49	1.22	-4.08	0.0417	8.23e-05	Moderately soluble	-5.57	0.00136	2.69e-06	Moderately soluble	-6.21	0.000312	6.17e-07	Poorly soluble	Low	No	Yes	No	No	Yes	No	No	-8.1	2	2	1	1	1	0.11	1	0
		Molecule 407	NPA002383	CO[C@H]1C(=O)C[C@H]2O[C@]1(C)n1c3ccccc3c3c1c1n2c2ccccc2c1c1c3CNC1=O	C27H21N3O4	451.47	34	20	0.26	1	4	1	131.99	74.49	2.94	2.99	3.37	2.34	3.38	3	-4.89	0.00579	1.28e-05	Moderately soluble	-4.22	0.0273	6.05e-05	Moderately soluble	-7.29	2.33e-05	5.15e-08	Poorly soluble	High	Yes	Yes	No	Yes	Yes	No	Yes	-6.93	0	1	0	0	1	0.55	0	0
		Molecule 408	NPA002384	O[C@H]1[C@@H](O[C@H]([C@@H]([C@H]1O)O)C)OC(=O)c1ccc(cc1)O	C13H16O7	284.26	20	6	0.46	3	7	4	66.24	116.45	1.34	-0.21	-0.62	-0.49	-0.7	-0.14	-1.49	9.11	0.0321	Very soluble	-1.78	4.73	0.0166	Very soluble	-0.15	203	0.714	Soluble	High	No	No	No	No	No	No	No	-8.18	0	1	0	0	0	0.55	0	0
		Molecule 409	NPA002389	CCC(C1NC(=O)C(CC(C)C)NC(=O)C(Cc2cocc2)N(C(=O)C(NC(=O)C(NC1=O)Cc1ccccc1)Cc1ccccc1)C)C	C38H49N5O6	671.83	49	17	0.45	10	6	4	206.16	149.85	3.81	5.39	1.28	1.2	4.49	3.23	-7	6.75e-05	1.01e-07	Poorly soluble	-8.29	3.44e-06	5.11e-09	Poorly soluble	-10.92	8.11e-09	1.21e-11	Insoluble	Low	No	Yes	No	No	No	No	Yes	-6.57	2	3	1	1	2	0.17	0	0
		Molecule 410	NPA002403	C/C=C(/[C@H]1O[C@@]2(C[C@@H]3C[C@H](O2)C/C=C(\C)/C[C@@H](C)/C=C/C=C\2/[C@]4([C@H](C(=O)O3)C=C(C)[C@H](C4OC2OC)OC)O)[C@@H](C[C@@H]1C)O)\C	C36H52O9	628.79	45	0	0.69	3	9	2	171.34	112.91	3.81	5.39	5.08	1.2	4.49	3.23	-7	6.75e-05	1.01e-07	Poorly soluble	-8.29	3.44e-06	5.11e-09	Poorly soluble	-10.92	8.11e-09	1.21e-11	Insoluble	Low	No	Yes	No	No	No	No	Yes	-6.57	2	3	1	1	2	0.17	0	0
		Molecule 411	NPA002417	N/A	N/A	N/A																											N/A	N/A	N/A	N/A	N/A	N/A	N/A	N/A	N/A	N/A	N/A	N/A	N/A	N/A	N/A	N/A
		Molecule 412	NPA002419	COc1cccc2c1C(O)C13C(C2O)(O3)C2=C(C=C1)CC(CC2=O)(C)O	C20H20O6	356.37	26	6	0.45	1	6	3	91.22	99.52	2.51	-1.1	0.61	0.36	2.1	0.9	-1.46	12.3	0.0346	Very soluble	-0.5	113	0.316	Very soluble	-3.1	0.283	0.000794	Soluble	High	No	Yes	No	No	No	No	No	-9.25	0	0	0	0	0	0.55	0	1
		Molecule 413	NPA002420	CC[C@H](C[C@H]1CCC[C@]2(O1)C[C@@H]1OC(=O)/C=C/[C@@](C)(O)[C@@H](O)[C@H](C)[C@@H](O)[C@H](O[C@H]3CC[C@@H]([C@@H](O3)C)N(C)C)[C@@H](O)[C@](CCCCCC=C[C@H]3[C@@](C[C@H](O2)[C@H]1C)(O)OC(C3)(C)C)(C)O)O	C49H85NO14	912.2	64	0	0.9	6	15	7	244.07	217.3	5.97	4.74	4.78	0.85	1.83	3.63	-8.09	7.49e-06	8.21e-09	Poorly soluble	-9.03	8.45e-07	9.26e-10	Poorly soluble	-3.49	0.298	0.000327	Soluble	Low	No	Yes	No	No	No	No	No	-8.5	3	3	1	1	4	0.17	0	1
		Molecule 414	NPA002422	N/A	N/A	N/A																											N/A	N/A	N/A	N/A	N/A	N/A	N/A	N/A	N/A	N/A	N/A	N/A	N/A	N/A	N/A	N/A
		Molecule 415	NPA002427	N/A	N/A	N/A																											N/A	N/A	N/A	N/A	N/A	N/A	N/A	N/A	N/A	N/A	N/A	N/A	N/A	N/A	N/A	N/A	0
		Molecule 416	NPA002430	CCCCCCC[C@@H]1CC[C@H](N1)CCCC	C15H31N	225.41	16	0	1	9	1	1	78.82	12.03	4.16	5.63	4.28	3.81	4.56	4.49	-4.19	0.0145	6.45e-05	Moderately soluble	-5.65	0.000509	2.26e-06	Moderately soluble	-5	0.00223	9.89e-06	Moderately soluble	High	Yes	No	No	No	No	Yes	No	-3.68	0	0	0	0	2	0.55	0	0
		Molecule 417	NPA002431	OC[C@H]1N=C(S[C@H]1C)c1ccccc1O	C11H13NO2S	223.29	15	6	0.36	2	3	2	66.31	78.12	2.05	1.43	1.25	1.03	2.48	1.65	-2.29	1.15	0.00514	Soluble	-2.68	0.471	0.00211	Soluble	-2.56	0.615	0.00275	Soluble	High	No	No	Yes	No	No	No	No	-6.65	0	0	0	0	0	0.55	0	0
		Molecule 418	NPA002437	C/C=C(/[C@H]1O[C@]2(O[C@@H]3C/C=C(\C)/C(OC(=O)C(C)C)[C@@H](C)/C=C/C=C\4/[C@]5(C(C(=O)O[C@H](C2)C3)C=C(C)[C@H]([C@H]5OC4)O)O)[C@@H](C([C@@H]1C)OC(=O)C(C)C)O)\C	C42H60O12	756.92	54	0	0.69	7	12	3	201.74	167.28	2.05	1.43	4.81	1.03	2.48	1.65	-2.29	1.15	0.00514	Soluble	-2.68	0.471	0.00211	Soluble	-2.56	0.615	0.00275	Soluble	High	No	No	Yes	No	No	No	No	-6.65	0	0	0	0	0	0.55	0	0
		Molecule 419	NPA002444	OC[C@@](C(=O)Nc1ccc(cc1)C(=O)Nc1ccn(c(=O)n1)[C@H]1CC[C@@H]([C@H](O1)C)O[C@H]1O[C@H](C)[C@H]([C@@H]([C@H]1O)O)N(C)C)(N)C	C29H42N6O9	618.68	44	12	0.59	11	12	6	158.54	210.73	2.29	-0.97	-1.08	-1.5	-1.74	-0.6	-2.54	1.78	0.00288	Soluble	-2.97	0.663	0.00107	Soluble	-2.72	1.18	0.0019	Soluble	Low	No	Yes	No	No	No	No	No	-10.76	3	4	2	1	4	0.17	0	0
		Molecule 420	NPA002447	CC/C=C(/[C@H]([C@H](/C=C(/C=C/C/C(=C/Cc1[nH]c(OC)c(c(=O)c1C)OC)/C)\C)C)OC)\C	C27H41NO4	443.62	32	6	0.52	12	4	1	135.69	60.55	2.29	-0.97	6.09	-1.5	-1.74	-0.6	-2.54	1.78	0.00288	Soluble	-2.97	0.663	0.00107	Soluble	-2.72	1.18	0.0019	Soluble	Low	No	Yes	No	No	No	No	No	-10.76	3	4	2	1	4	0.17	0	0
		Molecule 421	NPA002454	OCC(C(=O)c1ncc(c2c1[nH]c1c2cccc1)C)O	C15H14N2O3	270.28	20	13	0.2	3	4	3	75.89	86.21	1.92	1.4	1.56	0.06	2.81	1.55	-2.68	0.564	0.00209	Soluble	-2.81	0.414	0.00153	Soluble	-4.23	0.016	5.93e-05	Moderately soluble	High	No	No	No	No	No	No	No	-6.95	0	0	0	0	0	0.55	0	0
		Molecule 422	NPA002455	C[C@@H]1O[C@@H](Oc2cccc3c2C(=O)c2c(C3=O)c(O)c3c(c2O)[C@@H](O)C[C@@](C3)(C)O)[C@H]([C@@H]([C@@H]1O)N(C)C)O	C27H31NO10	529.54	38	12	0.48	3	11	6	132.73	177.22	3.03	1.43	0.06	-1.27	0.81	0.81	-4.06	0.0462	8.72e-05	Moderately soluble	-4.76	0.00927	1.75e-05	Moderately soluble	-3.05	0.472	0.000891	Soluble	Low	No	Yes	No	No	No	No	No	-8.51	3	2	1	1	3	0.17	1	1
		Molecule 423	NPA002457	C/C/1=C\[C@@]2(C)C=C(C)[C@H](C[C@@]32OC(=O)/C(=C\2/OC/C(=C\CC\C=C1)/C=C2)/C3=O)C	C25H28O4	392.49	29	0	0.44	0	4	0	113.34	52.6	3.03	1.43	4.91	-1.27	0.81	0.81	-4.06	0.0462	8.72e-05	Moderately soluble	-4.76	0.00927	1.75e-05	Moderately soluble	-3.05	0.472	0.000891	Soluble	Low	No	Yes	No	No	No	No	No	-8.51	3	2	1	1	3	0.17	1	1
		Molecule 424	NPA002463	OC[C@@H](C(=O)N[C@H](C(=O)C1(CO)CO1)CC(C)C)NC(=O)CCCCCC(C)C	C21H38N2O6	414.54	29	0	0.86	17	6	4	110.6	128.26	2.97	1.79	0.93	-0.2	3.72	1.84	-2.42	1.59	0.00384	Soluble	-4.1	0.0328	7.9e-05	Moderately soluble	-3.85	0.0584	0.000141	Soluble	High	No	Yes	No	No	No	No	No	-7.56	0	0	1	0	1	0.55	0	1
		Molecule 425	NPA002472	O[C@H]1[C@H](O)CC(O[C@@H]1C)c1ccc2c(c1O)C(=O)C1=C(C2=O)[C@@]2(O)C(=O)C[C@](C[C@]2(C=C1)O)(C)O	C25H26O10	486.47	35	6	0.48	1	10	6	118.92	181.82	1.67	-1.17	-0.54	-1.86	0.86	-0.21	-2.18	3.22	0.00661	Soluble	-2.16	3.4	0.00699	Soluble	-2.23	2.88	0.00593	Soluble	Low	No	Yes	No	No	No	No	No	-10.1	1	2	1	1	2	0.55	1	0
		Molecule 426	NPA002474	COC(=O)[C@@H]([C@@H](c1cccc2c1nc1cccc(c1n2)C(=O)OC)O)CCCCC(O)(C)C	C25H30N2O6	454.52	33	14	0.44	11	8	2	125.01	118.84	4.01	3.04	3.4	2.24	4.49	3.44	-4.16	0.0314	6.9e-05	Moderately soluble	-5.2	0.00286	6.29e-06	Moderately soluble	-6.42	0.000174	3.83e-07	Poorly soluble	High	No	Yes	No	Yes	Yes	Yes	Yes	-6.91	0	0	1	0	0	0.55	0	2
		Molecule 427	NPA002480	N/A	N/A	N/A																											N/A	N/A	N/A	N/A	N/A	N/A	N/A	N/A	N/A	N/A	N/A	N/A	N/A	N/A	N/A	N/A
		Molecule 428	NPA002482	COC1C(OC(C1OC(=O)N)n1ccc(=O)[nH]c1=O)C(C(=O)N)OC1OC(=CC(C1O)O)C(=O)NC1CCCCNC1=O	C24H32N6O13	612.54	43	6	0.58	11	13	7	140.97	285.85	1.01	-4.08	-5.17	-3.85	-4.07	-3.23	-0.44	220	0.359	Very soluble	-1.32	29.3	0.0478	Very soluble	0.5	1920	3.14	Soluble	Low	No	No	No	No	No	No	No	-12.93	3	4	2	1	5	0.17	0	0
		Molecule 429	NPA002487	C[C@@H]1O[C@@H](OC(=O)c2c(C)c[nH]c2C)[C@@H]([C@@H]([C@H]1O)O)O	C13H19NO6	285.29	20	5	0.62	3	6	4	68.5	112.01	1.69	-0.3	-0.38	-0.72	0.31	0.12	-1.41	11.2	0.0392	Very soluble	-1.59	7.3	0.0256	Very soluble	-0.71	56.1	0.197	Soluble	High	No	No	No	No	No	No	No	-8.25	0	0	0	0	0	0.55	0	0
		Molecule 430	NPA002491	CC(=O)O[C@@H]([C@@H]1C2=C(C(=O)C[C@]1(C)O)C(=O)c1c(C2=O)ccc(c1O)c1ccc2c(c1O)[C@@H](O)[C@]13[C@](C2=O)(O1)[C@@H]([C@H](OC(=O)C)C)[C@@](CC3=O)(C)O)C	C38H36O15	732.68	53	12	0.45	7	15	5	179.45	251.63	2.92	0.33	1.44	-1.69	4.32	1.46	-4.3	0.0371	5.06e-05	Moderately soluble	-5.18	0.00486	6.64e-06	Moderately soluble	-6.19	0.00047	6.41e-07	Poorly soluble	Low	No	Yes	No	No	No	No	No	-10.54	2	3	1	1	3	0.17	1	3
		Molecule 431	NPA002504	OC(=O)[C@]1(C)[C@@H](O)CC[C@]2([C@H]1CCc1c2cc2c(c1)n(c1c2cccc1)n1c2ccccc2c2c1cc1CC[C@@H]3[C@](c1c2)(C)CC[C@@H]([C@@]3(C)C(=O)O)O)C	C46H48N2O6	724.88	54	26	0.43	3	6	4	212.73	124.92	4.06	10.33	8.35	6.63	6.61	7.19	-11	7.24e-09	9.99e-12	Insoluble	-12.89	9.25e-11	1.28e-13	Insoluble	-10.52	2.19e-08	3.02e-11	Insoluble	Low	No	No	No	No	No	No	No	-3.39	2	4	0	1	3	0.56	0	0
		Molecule 432	NPA002522	C[C@]12OC(=O)[C@@]2(NC(=O)[C@@H]1C(CCCCC)O)[C@H]([C@H]1CCCC=C1)O	C19H29NO5	351.44	25	0	0.79	7	5	3	97.23	95.86	2.99	3.13	1.06	1.34	2.6	2.23	-3.53	0.104	0.000296	Soluble	-4.81	0.00541	1.54e-05	Moderately soluble	-2.85	0.5	0.00142	Soluble	High	No	Yes	No	No	No	No	No	-6.22	0	0	0	0	0	0.55	0	2
		Molecule 433	NPA002527	CCC1C=C[C@@H](OC(=O)[C@@]2(C)C=CC(=O)NC3=C2C(=O)c2c(C(=O)CC1)c(O)c(cc2C3=O)C)C(O)C	C28H29NO8	507.53	37	6	0.39	2	8	3	137.46	147.07	2.58	3.27	2.5	0.51	3.39	2.45	-5.03	0.00468	9.23e-06	Moderately soluble	-6.03	0.00047	9.27e-07	Poorly soluble	-5.3	0.00252	4.97e-06	Moderately soluble	Low	No	Yes	No	No	No	No	Yes	-7.07	1	2	1	1	0	0.55	1	1
		Molecule 434	NPA002530	N/A	N/A	N/A																											N/A	N/A	N/A	N/A	N/A	N/A	N/A	N/A	N/A	N/A	N/A	N/A	N/A	N/A	N/A	N/A
		Molecule 435	NPA002531	N/A	N/A	N/A																											N/A	N/A	N/A	N/A	N/A	N/A	N/A	N/A	N/A	N/A	N/A	N/A	N/A	N/A	N/A	N/A
		Molecule 436	NPA002538	C/C=C/c1cncc2c1C(=O)CC2	C11H11NO	173.21	13	6	0.27	1	2	0	52.18	29.96	2.04	1.6	2.13	1.29	3.18	2.05	-2.2	1.1	0.00635	Soluble	-1.84	2.5	0.0144	Very soluble	-3.22	0.105	0.000608	Soluble	High	Yes	No	Yes	No	No	No	No	-6.22	0	0	0	0	1	0.55	0	0
		Molecule 437	NPA002542	OC(=O)CC[C@]1(C)C(=O)C=C[C@@]23C1C[C@H](C[C@H]3O)C(=C)C2	C17H22O4	290.35	21	0	0.65	3	4	2	79.16	74.6	1.79	1.46	2.33	2.02	2.4	2	-2.36	1.26	0.00435	Soluble	-2.63	0.676	0.00233	Soluble	-2.29	1.49	0.00514	Soluble	High	Yes	Yes	No	No	No	No	No	-7.03	0	0	0	0	0	0.85	0	1
		Molecule 438	NPA002545	COc1cc(=O)oc(c1)[C@H]1[C@@]2(O)C[C@H]3C[C@]1(O)[C@]([C@H]2C(=O)c1ccccc1)(O)C(=O)O3	C22H20O9	428.39	31	12	0.41	4	9	3	103.15	143.5	2.31	0.03	0.16	-0.17	1.83	0.83	-2.54	1.24	0.0029	Soluble	-2.6	1.09	0.00254	Soluble	-4.09	0.0345	8.05e-05	Moderately soluble	Low	No	No	No	No	No	No	Yes	-8.89	0	0	1	1	0	0.55	0	0
		Molecule 439	NPA002553	N/A	N/A	N/A																											N/A	N/A	N/A	N/A	N/A	N/A	N/A	N/A	N/A	N/A	N/A	N/A	N/A	N/A	N/A	N/A
		Molecule 440	NPA002566	OC[C@@H]1Oc2c(O1)cc(cc2)C(=O)N	C9H9NO4	195.17	14	6	0.22	2	4	2	46.57	81.78	1.37	-0.01	-0.12	-0.17	0.44	0.3	-1.23	11.5	0.059	Very soluble	-1.26	10.8	0.0552	Very soluble	-1.34	8.86	0.0454	Soluble	High	No	No	No	No	No	No	No	-7.5	0	0	0	0	1	0.55	0	0
		Molecule 441	NPA002571	CS/C=C/C(=O)Nc1ccn(c(=O)n1)[C@H]1C[C@@H](O)[C@@H]([C@H](O1)C)O[C@H]1O[C@H](C)[C@H]([C@@H]([C@H]1O)O)N(C)C	C22H34N4O8S	514.59	35	6	0.68	8	10	4	128.7	180.91	2.23	-1.21	-1.01	-1.41	-1.71	-0.62	-1.87	6.99	0.0136	Very soluble	-2.09	4.14	0.00804	Soluble	-0.21	317	0.615	Soluble	Low	No	No	No	No	No	No	No	-10.3	2	2	1	1	1	0.17	0	1
		Molecule 442	NPA002584	OC(c1ocnc1)/C=C/C=C\C=C(/C(C(C(=O)N)(C)C)O)\C	C16H22N2O4	306.36	22	5	0.38	7	5	3	82.7	109.58	2.23	-1.21	1.31	-1.41	-1.71	-0.62	-1.87	6.99	0.0136	Very soluble	-2.09	4.14	0.00804	Soluble	-0.21	317	0.615	Soluble	Low	No	No	No	No	No	No	No	-10.3	2	2	1	1	1	0.17	0	1
		Molecule 443	NPA002586	O=C1CCC(C)(O)/C=C\C=C(/C(CCC(C(O1)C)C)O)\C	C17H28O4	296.4	21	0	0.71	0	4	2	84.42	66.76	2.23	-1.21	2.74	-1.41	-1.71	-0.62	-1.87	6.99	0.0136	Very soluble	-2.09	4.14	0.00804	Soluble	-0.21	317	0.615	Soluble	Low	No	No	No	No	No	No	No	-10.3	2	2	1	1	1	0.17	0	1
		Molecule 444	NPA002588	CCC/C=C/C=C/C[C@@H]1C/C=C/C=C(\C)/C=C/C=C\[C@@H]([C@@H](/C=C(/C=C/C=C/C(=O)N1)\C)O)O	C29H39NO3	449.62	33	0	0.34	5	3	3	144.38	69.56	2.23	-1.21	5.19	-1.41	-1.71	-0.62	-1.87	6.99	0.0136	Very soluble	-2.09	4.14	0.00804	Soluble	-0.21	317	0.615	Soluble	Low	No	No	No	No	No	No	No	-10.3	2	2	1	1	1	0.17	0	1
		Molecule 445	NPA002600	CC(=O)c1cccc2c1nc1cccc(c1n2)C(=O)O	C15H10N2O3	266.25	20	14	0.07	2	5	1	74.2	80.15	1.78	1.84	2.68	1.29	2.69	2.06	-3.04	0.245	0.000921	Soluble	-3.14	0.191	0.000718	Soluble	-4.71	0.00513	1.93e-05	Moderately soluble	High	No	No	Yes	No	No	No	No	-6.62	0	0	0	0	0	0.56	0	1
		Molecule 446	NPA002608	COC(=O)c1cccc2c1NC(=O)c1c(O2)cccc1	C15H11NO4	269.25	20	12	0.07	2	4	1	74.94	64.63	2.36	2.22	2.26	1.85	2.44	2.22	-3.22	0.162	0.000603	Soluble	-3.21	0.165	0.000614	Soluble	-4.95	0.00306	1.14e-05	Moderately soluble	High	Yes	No	Yes	No	No	No	No	-6.37	0	0	0	0	0	0.55	0	0
		Molecule 447	NPA002610	CC(/C=C(/[C@H]1O[C@@]2(C[C@@H]3C[C@H](O2)C/C=C(\C)/C[C@@H](C)/C=C/C=C\2/[C@]4([C@H](C(=O)O3)C=C(C)[C@H]([C@H]4OC2)O)O)C[C@@H]([C@@H]1C)O)\C)C	C36H52O8	612.79	44	0	0.69	2	8	3	170.33	114.68	2.36	2.22	5.09	1.85	2.44	2.22	-3.22	0.162	0.000603	Soluble	-3.21	0.165	0.000614	Soluble	-4.95	0.00306	1.14e-05	Moderately soluble	High	Yes	No	Yes	No	No	No	No	-6.37	0	0	0	0	0	0.55	0	0
		Molecule 448	NPA002612	OCC(COC(=O)CC[C@]1(C)C(=O)C=C[C@]23[C@H]1C[C@H](CC2)C(=C)C3)O	C20H28O5	348.43	25	0	0.7	7	5	2	94.25	83.83	2.96	1.82	2.17	1.89	3.25	2.42	-2.68	0.72	0.00207	Soluble	-3.2	0.22	0.000631	Soluble	-3.09	0.286	0.00082	Soluble	High	No	Yes	No	No	No	No	No	-7.13	0	0	0	0	0	0.55	0	1
		Molecule 449	NPA002618	N#[N+]C1C2=C(c3c1cc(C)cc3O)C(=O)c1c(C2=O)c(O)ccc1	C18H11N2O4+	319.29	24	12	0.11	0	6	2	85.41	102.75	0	3.67	2.82	0.67	1.73	1.78	-4.5	0.0101	3.15e-05	Moderately soluble	-5.52	0.00097	3.04e-06	Moderately soluble	-5.12	0.00241	7.53e-06	Moderately soluble	High	No	Yes	Yes	No	No	No	Yes	-5.64	0	0	0	0	0	0.55	1	1
		Molecule 450	NPA002620	CO[C@H]1/C=C/CC/C=C/C(=O)O[C@H]([C@H]([C@@H]1O)C)/C(=C/[C@@H](C(=O)C[C@@H](CC1CC(=O)NC(=O)C1)O)C)/C	C27H39NO8	505.6	36	0	0.63	8	8	3	138.26	139.23	3.04	1.69	1.78	1.16	2.47	2.03	-3.51	0.156	0.000308	Soluble	-4.23	0.0299	5.91e-05	Moderately soluble	-2.6	1.27	0.00251	Soluble	High	No	Yes	No	No	No	No	No	-8.18	1	3	0	1	0	0.55	0	2
		Molecule 451	NPA002630	CCCC1OC(=Cc2c1c(O)c1c(c2)C(=O)C(=C(C1=O)C1OCC(C(O1)CO)O)OC)C	C23H26O9	446.45	32	6	0.48	5	9	3	111.83	131.75	3.02	2.26	1.57	-1.02	2.49	1.66	-3.84	0.0645	0.000144	Soluble	-4.66	0.0097	2.17e-05	Moderately soluble	-3.51	0.137	0.000306	Soluble	High	No	Yes	No	No	No	No	No	-7.42	0	0	0	1	0	0.56	1	0
		Molecule 452	NPA002650	CC(=CCn1c2ccccc2nc2c1ccc(c2=O)Br)C	C17H15BrN2O	343.22	21	14	0.18	2	2	0	91.23	34.89	2.74	4.36	4.28	3.28	4.28	3.79	-5.08	0.00288	8.39e-06	Moderately soluble	-4.81	0.00534	1.56e-05	Moderately soluble	-6.17	0.000231	6.73e-07	Poorly soluble	High	Yes	No	Yes	Yes	Yes	No	No	-5.3	0	0	0	0	0	0.55	0	2
		Molecule 453	NPA002654	C=CCc1cc(C)ccc1/C(=C\C(=C\CCC[C@@H](CNC(=O)C)O)\C)/C	C23H33NO2	355.51	26	6	0.43	11	2	2	112.17	49.33	2.74	4.36	4.74	3.28	4.28	3.79	-5.08	0.00288	8.39e-06	Moderately soluble	-4.81	0.00534	1.56e-05	Moderately soluble	-6.17	0.000231	6.73e-07	Poorly soluble	High	Yes	No	Yes	Yes	Yes	No	No	-5.3	0	0	0	0	0	0.55	0	2
		Molecule 454	NPA002659	CO/C/1=C/[C@H](C)[C@@H](O)c2cc(cc(c2)O)NC(=O)/C(=C\CC[C@@H]([C@H](/C(=C\[C@@H]([C@H]1O)C)/C)OC(=O)N)OC)/C	C28H40N2O8	532.63	38	6	0.5	4	8	5	147.35	160.57	2.74	4.36	2.8	3.28	4.28	3.79	-5.08	0.00288	8.39e-06	Moderately soluble	-4.81	0.00534	1.56e-05	Moderately soluble	-6.17	0.000231	6.73e-07	Poorly soluble	High	Yes	No	Yes	Yes	Yes	No	No	-5.3	0	0	0	0	0	0.55	0	2
		Molecule 455	NPA002661	N=[N+]=C1C(=CC(=O)C2=C1C(=O)[C@]1([C@](C2=O)(C)C[C@H](C(O1)(C)C)Cl)C/C=C(/CCC=C(C)C)\C)O	C26H32ClN2O5+	488	34	0	0.54	5	7	2	130.58	104.52	2.78	5.01	4.77	1.35	4.6	3.7	-5.69	0.000992	2.03e-06	Moderately soluble	-6.94	5.54e-05	1.14e-07	Poorly soluble	-6.03	0.000461	9.44e-07	Poorly soluble	High	No	Yes	No	No	Yes	No	No	-5.72	0	2	0	0	1	0.56	2	7
		Molecule 456	NPA002675	Oc1cc(C(=O)O)c2c(c1c1cc(O)c3c(n1=O)cccc3O)n(=O)c1c(n2=O)cccc1O	C22H13N3O9	463.35	34	24	0	2	9	5	122.93	194.6	0	0.79	3.62	0.99	0.46	1.17	-3.6	0.116	0.000251	Soluble	-4.46	0.0162	3.49e-05	Moderately soluble	-3.01	0.457	0.000986	Soluble	Low	No	No	No	Yes	No	No	No	-8.57	1	0	1	1	1	0.11	0	1
		Molecule 457	NPA002677	CCC(=O)O[C@@H]1c2c(=[N+]=[N-])c3=c(c2[C@@H]([C@H]([C@]1(C)O)OC(=O)C)O)c(=O)c1c(c3=O)c(O)ccc1	C23H20N2O9	468.41	34	13	0.35	5	11	3	113.97	184.82	2.47	0.44	-0.93	-1.03	1.48	0.49	-2.97	0.497	0.00106	Soluble	-3.89	0.0605	0.000129	Soluble	-4.71	0.00905	1.93e-05	Moderately soluble	Low	No	No	No	No	No	No	No	-8.84	1	1	1	1	2	0.55	1	3
		Molecule 458	NPA002681	COc1cc(C)c2c(c1)OC1(OC2c2c(C1)cc1c(c2O)C(=O)c2c(C1(C)C)c(Cl)c(c(c2O)Cl)O)C	C28H24Cl2O7	543.39	37	18	0.32	1	7	3	138.98	105.45	4.24	6.78	5.74	3.34	6.6	5.34	-7.77	9.13e-06	1.68e-08	Poorly soluble	-8.8	8.59e-07	1.58e-09	Poorly soluble	-8.88	7.23e-07	1.33e-09	Poorly soluble	Low	No	No	No	No	Yes	No	No	-4.8	1	3	0	0	1	0.55	0	0
		Molecule 459	NPA002682	COc1cc(C)c2c(c1)OC1(OC2c2c(C1)cc1c(c2O)C(=O)c2c(C1(C)C)c(Cl)c(c(c2O)Cl)O)C	C28H24Cl2O7	543.39	37	18	0.32	1	7	3	138.98	105.45	4.24	6.78	5.74	3.34	6.6	5.34	-7.77	9.13e-06	1.68e-08	Poorly soluble	-8.8	8.59e-07	1.58e-09	Poorly soluble	-8.88	7.23e-07	1.33e-09	Poorly soluble	Low	No	No	No	No	Yes	No	No	-4.8	1	3	0	0	1	0.55	0	0
		Molecule 460	NPA002684	CCCCC[C@H]1C(=O)O[C@H](C)[C@@H](C(=O)O[C@H]([C@@H]1OC(=O)[C@H](C(C)C)C)C)NC(=O)c1cccc(c1O)NC=O	C28H40N2O9	548.63	39	6	0.61	13	9	3	144.43	157.33	3.61	5.35	3.15	2.18	3.36	3.53	-5.87	0.000744	1.36e-06	Moderately soluble	-8.41	2.15e-06	3.92e-09	Poorly soluble	-5.37	0.00235	4.29e-06	Moderately soluble	Low	No	Yes	No	No	No	No	Yes	-5.85	2	3	2	1	2	0.17	0	3
		Molecule 461	NPA002687	C/C=C\c1cc(C)ccc1/C(=C\C(=C\CCC[C@@H](CNC(=O)C)O)\C)/C	C23H33NO2	355.51	26	6	0.43	10	2	2	112.96	49.33	3.61	5.35	4.94	2.18	3.36	3.53	-5.87	0.000744	1.36e-06	Moderately soluble	-8.41	2.15e-06	3.92e-09	Poorly soluble	-5.37	0.00235	4.29e-06	Moderately soluble	Low	No	Yes	No	No	No	No	Yes	-5.85	2	3	2	1	2	0.17	0	3
		Molecule 462	NPA002688	OC1CC=CCC(C)C2C(SCC2C(=O)C2=C(C3(C(CC=CC=CC1)C=C(C)C(C3)C)OC2=O)O)C(=O)C(=O)O	C31H38O8S	570.69	40	0	0.55	2	8	3	154.12	163.5	2.89	4.63	4.51	2.15	2.11	3.26	-6.16	0.000392	6.87e-07	Poorly soluble	-7.79	9.27e-06	1.62e-08	Poorly soluble	-2.5	1.81	0.00318	Soluble	Low	No	Yes	No	No	No	No	Yes	-6.49	1	3	1	1	1	0.11	0	3
		Molecule 463	NPA002695	CO[C@H]1/C=C/CC/C=C/C(=O)O[C@H]([C@H]([C@@H]1O)C)/C(=C/[C@@H](C(=O)CCCC1CC(=O)NC(=O)C1)C)/C	C27H39NO7	489.6	35	0	0.63	8	7	2	137.1	119	3.41	2.85	2.81	1.94	3.23	2.85	-4.14	0.0352	7.19e-05	Moderately soluble	-5.01	0.00481	9.83e-06	Moderately soluble	-3.55	0.138	0.000282	Soluble	High	No	Yes	No	No	No	No	Yes	-7.26	0	3	0	0	0	0.55	0	2
		Molecule 464	NPA002697	CC[C@H]1O[C@]2(CC[C@@H]1C)C[C@@H]1C[C@H](O2)C/C=C(\C)/C[C@@H](C)/C=C/C=C\2/[C@]3([C@H](C(=O)O1)C=C(COC(=O)/C(=C/C)/C)[C@H]([C@H]3OC2)O)O	C37H52O9	640.8	46	0	0.68	5	9	2	175.26	120.75	3.41	2.85	5.41	1.94	3.23	2.85	-4.14	0.0352	7.19e-05	Moderately soluble	-5.01	0.00481	9.83e-06	Moderately soluble	-3.55	0.138	0.000282	Soluble	High	No	Yes	No	No	No	No	Yes	-7.26	0	3	0	0	0	0.55	0	2
		Molecule 465	NPA002698	O=C1N[C@@H](Cc2c[nH]c3c2cccc3)C(=O)N[C@H]1Cc1c[nH]c2c1cccc2	C22H20N4O2	372.42	28	18	0.18	4	2	4	115.36	89.78	1.91	2.93	1.66	1.43	4.04	2.39	-4.21	0.0231	6.21e-05	Moderately soluble	-4.48	0.0124	3.33e-05	Moderately soluble	-7.97	4e-06	1.07e-08	Poorly soluble	High	No	Yes	No	Yes	Yes	Yes	Yes	-6.49	0	0	0	0	0	0.55	0	0
		Molecule 466	NPA002716	ClC[C@@H]1CN(c2c1c1c(c(c2)O)N[C@@](C1=O)(C)C(=O)OC)C(=O)c1cc2c([nH]1)c(OC)c(c(c2)OC)OC	C26H26ClN3O8	543.95	38	15	0.35	8	8	3	145.56	139.42	3.32	3.25	2.47	0.66	3.87	2.71	-5.02	0.00515	9.46e-06	Moderately soluble	-5.85	0.000766	1.41e-06	Moderately soluble	-6.95	6.12e-05	1.12e-07	Poorly soluble	Low	No	Yes	No	No	Yes	Yes	Yes	-7.31	2	2	0	1	0	0.17	0	3
		Molecule 467	NPA002719	CCCC1=C2[C@H](COC2=O)COP(=O)(O1)OCCCCCCCCCCCCCC(C)C	C25H45O6P	472.59	32	0	0.88	17	6	0	130.79	80.87	5.72	8	7.72	3.86	7.35	6.53	-6.69	9.69e-05	2.05e-07	Poorly soluble	-9.55	1.33e-07	2.81e-10	Poorly soluble	-7.28	2.47e-05	5.22e-08	Poorly soluble	Low	No	Yes	Yes	Yes	Yes	No	Yes	-3.5	0	3	1	1	2	0.56	0	1
		Molecule 468	NPA002740	[N-]=[N+]=c1c(=O)c2c(/C(=C/C(CC(C)C)C)/C)c(C)c(=O)[nH]c2c(=O)c1=O	C19H21N3O4	355.39	26	10	0.42	4	6	1	101.04	121.46	2.05	2.98	1.01	0.47	4.33	2.17	-3.94	0.0407	0.000114	Soluble	-5.19	0.00227	6.39e-06	Moderately soluble	-5.9	0.000447	1.26e-06	Moderately soluble	High	No	No	No	No	No	No	No	-6.35	0	0	0	0	0	0.55	1	3
		Molecule 469	NPA002741	CC(=O)O[C@@H]1C[C@H]2[C@H]([C@@H]([C@H]1C)O)C=C[C@@H]1[C@]2(C)C(=O)[C@@]2([C@@H](C1)C=CC=CC=CC(=O)O)C(=O)O[C@H](C2=O)CSC[C@H](C(=O)O)NC(=O)C	C34H41NO12S	687.75	48	0	0.56	13	12	4	172.95	235.97	3.07	2.62	1.89	0.78	2.64	2.2	-4.9	0.00872	1.27e-05	Moderately soluble	-7.23	4.09e-05	5.95e-08	Poorly soluble	-1.89	8.82	0.0128	Soluble	Low	No	Yes	No	No	No	No	No	-8.64	2	3	2	1	3	0.11	0	5
		Molecule 470	NPA002742	O[C@@H]1C[C@@H]2CC(=O)C(=C[C@@H]3[C@H](C1)C=C[C@@H]1[C@H]3C[C@H]([C@H]1OC(=O)C(C)C)C)C(=O)O2	C23H30O6	402.48	29	0	0.7	3	6	1	107.2	89.9	3.25	3.25	2.59	2.46	1.98	2.7	-4.18	0.0263	6.53e-05	Moderately soluble	-4.81	0.00621	1.54e-05	Moderately soluble	-2.08	3.39	0.00841	Soluble	High	No	No	No	No	No	No	No	-6.45	0	0	0	0	0	0.55	0	3
		Molecule 471	NPA002747	CO[C@H]([C@]1(O)[C@@H](C)C(=O)N([C@]21[C@@H](C)OC2=O)C)C[C@H]([C@H](/C=C/C=C/CNC(=O)C([C@@H](/C(=C\C=C\C=C\C(=C(\[N+](=O)[O-])/C)\C)/C)O)(C)C)O)C	C36H53N3O10	687.82	49	0	0.58	17	10	4	191.88	191.45	3.25	3.25	2.78	2.46	1.98	2.7	-4.18	0.0263	6.53e-05	Moderately soluble	-4.81	0.00621	1.54e-05	Moderately soluble	-2.08	3.39	0.00841	Soluble	High	No	No	No	No	No	No	No	-6.45	0	0	0	0	0	0.55	0	3
		Molecule 472	NPA002749	COC1C=C/C=C/C=C/CC(OC(=O)C(NC(=O)C2CCCCC2)C)C(C)C(/C(=C\CCc2c(c(NC(=O)C1)cc1NC(=O)CSc21)O)/C)O	C38H51N3O8S	709.89	50	6	0.53	7	8	5	202.92	188.59	4.27	5.35	4.58	2.45	3.13	3.96	-7.24	4.1e-05	5.77e-08	Poorly soluble	-9.06	6.14e-07	8.64e-10	Poorly soluble	-5.96	0.000784	1.1e-06	Moderately soluble	Low	No	Yes	No	No	No	No	Yes	-6.83	2	3	1	1	3	0.17	0	3
		Molecule 473	NPA002760	COC1C=C/C=C/C=C/CC(OC(=O)C(NC(=O)C2CCCCC2)C)C(C)C(/C(=C\CCc2c(c(NC(=O)C1)cc1NC(=O)CSc21)O)/C)O	C38H51N3O8S	709.89	50	6	0.53	7	8	5	202.92	188.59	4.27	5.35	4.58	2.45	3.13	3.96	-7.24	4.1e-05	5.77e-08	Poorly soluble	-9.06	6.14e-07	8.64e-10	Poorly soluble	-5.96	0.000784	1.1e-06	Moderately soluble	Low	No	Yes	No	No	No	No	Yes	-6.83	2	3	1	1	3	0.17	0	3
		Molecule 474	NPA002768	Brc1ccc(c(c1)C(=O)c1cc(c(n1c1c(Cl)c([nH]c1C(=O)c1ccccc1O)Cl)Cl)Cl)O	C22H11BrCl4N2O4	589.05	33	22	0	5	4	3	131.65	95.32	4.08	8.72	7.05	3.3	6.73	5.98	-9.15	4.18e-07	7.1e-10	Poorly soluble	-10.6	1.47e-08	2.5e-11	Insoluble	-9.32	2.82e-07	4.79e-10	Poorly soluble	Low	No	No	No	No	Yes	No	No	-3.7	1	3	0	1	1	0.55	0	0
		Molecule 475	NPA002788	N/A	N/A	N/A																											N/A	N/A	N/A	N/A	N/A	N/A	N/A	N/A	N/A	N/A	N/A	N/A	N/A	N/A	N/A	N/A
		Molecule 476	NPA002792	CC(CCCCc1cc(O)c(c(=O)o1)C)C	C13H20O3	224.3	16	6	0.62	5	3	1	65.77	50.44	2.8	3.56	3.02	2.13	3.77	3.05	-3.42	0.0851	0.000379	Soluble	-4.3	0.0111	4.96e-05	Moderately soluble	-4.2	0.0143	6.35e-05	Moderately soluble	High	Yes	No	Yes	No	No	No	No	-5.14	0	0	0	0	0	0.55	0	0
		Molecule 477	NPA002799	CC(=O)Cc1cc2cccc(c2c(c1C(=O)C)O)OC1OC(C(=O)O)C(C(C1O)O)O	C21H22O10	434.39	31	10	0.38	6	10	5	105.7	170.82	1.3	0.76	0.15	-1.26	0.68	0.33	-2.85	0.607	0.0014	Soluble	-3.93	0.0514	0.000118	Soluble	-1.83	6.41	0.0148	Soluble	Low	No	Yes	No	No	No	No	No	-8.41	0	0	1	1	1	0.11	0	0
		Molecule 478	NPA002809	O[C@@H]1[C@@H](CCC(=O)c2cccc(c2)C(=O)O)O[C@H]([C@@H]1O)n1cnc2c1nc[nH]c2=O	C19H18N4O7	414.37	30	15	0.32	6	9	4	101.42	167.63	0.87	-0.82	-0.22	-0.76	0.17	-0.15	-1.87	5.64	0.0136	Very soluble	-2.22	2.49	0.00602	Soluble	-2.58	1.08	0.00261	Soluble	Low	No	No	No	No	No	No	No	-9.41	1	0	1	1	1	0.11	0	0
		Molecule 479	NPA002814	NCCC[C@H](CC(=O)NCN)N	C7H18N4O	174.24	12	0	0.86	7	4	4	46.89	107.16	1.11	-2.47	-1.52	-0.93	-1.25	-1.01	1.1	2180	12.5	Highly soluble	0.76	1010	5.78	Highly soluble	-0.87	23.3	0.134	Soluble	High	No	No	No	No	No	No	No	-9.12	0	1	0	0	2	0.55	0	1
		Molecule 480	NPA002820	CCCc1cc(O)cc2c1c(O)c1c(c2)[C@@H](O)CCC1=O	C17H18O4	286.32	21	10	0.35	2	4	3	81.59	77.76	2.4	3.34	2.89	1.53	3.37	2.71	-3.94	0.0329	0.000115	Soluble	-4.65	0.00641	2.24e-05	Moderately soluble	-4.31	0.0141	4.93e-05	Moderately soluble	High	Yes	Yes	Yes	No	No	Yes	No	-5.68	0	0	0	0	0	0.55	0	0
		Molecule 481	NPA002821	COc1cc(O)c2c(c1O)C(=O)C1=C(C2=O)C(C2(O1)Oc1c(CC2O)cc2c(c1O)c(=O)oc(c2)C)O	C25H18O12	510.4	37	16	0.24	1	12	5	122.43	193.19	1.94	2.55	0.94	-1.14	1.89	1.24	-4.86	0.00696	1.36e-05	Moderately soluble	-6.25	0.000284	5.57e-07	Poorly soluble	-4.55	0.0145	2.84e-05	Moderately soluble	Low	No	No	No	No	Yes	No	No	-7.6	2	1	1	1	2	0.11	1	1
		Molecule 482	NPA002829	OCC(NC(=O)C)CC(C)C	C8H17NO2	159.23	11	0	0.88	5	2	2	44.73	49.33	1.74	0.61	0.53	0.67	0.73	0.86	-0.88	20.9	0.131	Very soluble	-1.22	9.59	0.0602	Very soluble	-1.36	6.92	0.0435	Soluble	High	Yes	No	No	No	No	No	No	-6.84	0	1	0	0	1	0.55	0	0
		Molecule 483	NPA002846	CC(C/C=C/C=C/C=C/C(=O)NC1=C[C@@](O)(/C=C/C=C/C=C/C(=O)NC2=C(O)CCC2=O)[C@@H](CC1=O)O)C	C29H34N2O7	522.59	38	0	0.31	13	7	5	143.83	153.03	2.6	2.12	2.68	-0.04	4.15	2.3	-3.56	0.145	0.000277	Soluble	-4.96	0.00567	1.08e-05	Moderately soluble	-2.03	4.87	0.00931	Soluble	Low	No	Yes	No	No	Yes	No	No	-7.98	1	3	2	1	1	0.11	0	2
		Molecule 484	NPA002858	COc1cccc2c1[C@H](O)[C@]1([C@H]3[C@@H]2Oc2c3c(C=C1)cc(c2)C)O	C20H18O4	322.35	24	12	0.3	1	4	2	89.73	58.92	2.96	2.04	2.27	2.19	3.03	2.5	-3.43	0.12	0.000373	Soluble	-2.91	0.401	0.00124	Soluble	-4.48	0.0107	3.32e-05	Moderately soluble	High	Yes	Yes	No	No	No	Yes	No	-6.82	0	0	0	0	0	0.55	0	0
		Molecule 485	NPA002874	CCCC(=O)O[C@H]1[C@H](C)OC(=O)[C@H]([C@H](OC(=O)[C@@H]1CCC(C)C)C)NC(=O)c1cccc(c1O)NC=O	C26H36N2O9	520.57	37	6	0.58	12	9	3	134.82	157.33	4.23	4.05	2.51	1.78	2.7	3.05	-4.95	0.00588	1.13e-05	Moderately soluble	-7.06	4.56e-05	8.75e-08	Poorly soluble	-4.97	0.00562	1.08e-05	Moderately soluble	Low	No	Yes	No	No	No	No	Yes	-6.6	2	3	2	1	1	0.17	0	3
		Molecule 486	NPA002878	N/A	N/A	N/A																											N/A	N/A	N/A	N/A	N/A	N/A	N/A	N/A	N/A	N/A	N/A	N/A	N/A	N/A	N/A	N/A
		Molecule 487	NPA002884	OC(=O)C[C@H]1CC2=C([C@@]3(O1)O[C@@H](C)C[C@@H]([C@@H]3O)O)C(=O)c1c(C2=O)cccc1O	C20H20O9	404.37	29	6	0.45	2	9	4	96.41	150.59	0.99	0.05	0.56	-0.87	0.72	0.29	-2.4	1.61	0.00398	Soluble	-2.77	0.694	0.00172	Soluble	-2.1	3.21	0.00794	Soluble	Low	No	Yes	No	No	No	No	No	-8.73	0	0	1	1	1	0.11	1	0
		Molecule 488	NPA002885	O=C(Nc1c(O)ccc(c1O)C(=O)O)CC[C@]1(C)C(=O)C=C[C@@]23C1[C@@H]1CC([C@H]3O)[C@@](O1)(C2)C	C24H27NO8	457.47	33	6	0.54	6	8	5	116.9	153.39	2.09	1.37	2.01	0.81	1.6	1.57	-3.28	0.241	0.000527	Soluble	-4.19	0.0293	6.4e-05	Moderately soluble	-3.02	0.433	0.000946	Soluble	Low	No	Yes	No	No	No	No	No	-8.12	0	0	1	1	1	0.11	0	1
		Molecule 489	NPA002888	COC(=O)c1cccc2c1nc1cccc(c1n2)C(Oc1ccc2c(c1)nc1c(n2)cccc1)C	C28H20N4O3	460.48	35	28	0.11	5	7	0	134.71	87.09	4.33	5.06	5.48	3.67	5.41	4.79	-6.14	0.00033	7.16e-07	Poorly soluble	-6.63	0.000108	2.34e-07	Poorly soluble	-10.24	2.63e-08	5.7e-11	Insoluble	High	No	No	No	No	Yes	No	Yes	-5.52	0	1	0	0	1	0.55	0	1
		Molecule 490	NPA002891	COC(=O)c1[nH]c(c2c1[C@]1(C=Nc3c1cc(Cl)cc3)c1c3c2c[nH]c3ccc1Cl)C(=O)OC	C24H15Cl2N3O4	480.3	33	20	0.12	4	5	2	128.47	96.54	2.94	4.46	5.03	3.25	6.68	4.47	-5.81	0.00074	1.54e-06	Moderately soluble	-6.21	0.000298	6.21e-07	Poorly soluble	-9.1	3.79e-07	7.89e-10	Poorly soluble	High	No	Yes	Yes	Yes	Yes	No	Yes	-6.06	0	1	0	0	0	0.55	0	1
		Molecule 491	NPA002899	CCC(CC(CCC[C@H]1C=CC(=O)O1)O)(O)C	C13H22O4	242.31	17	0	0.77	7	4	2	65.66	66.76	2.45	1.53	1.55	1.19	2.01	1.75	-1.84	3.47	0.0143	Very soluble	-2.54	0.697	0.00288	Soluble	-1.67	5.16	0.0213	Soluble	High	Yes	No	No	No	No	No	No	-6.69	0	0	0	0	0	0.55	0	0
		Molecule 492	NPA002910	CC(=CCc1ccc2c(c1)c(c[nH]2)C(=O)O[C@@H]1OC(=C[C@@H]([C@H]1O)O)C(=O)O)C	C20H21NO7	387.38	28	9	0.3	6	7	4	99.93	129.08	2.29	2.57	1.88	0.84	1.9	1.9	-3.7	0.0768	0.000198	Soluble	-4.93	0.00456	1.18e-05	Moderately soluble	-2.59	1	0.00259	Soluble	High	No	Yes	No	No	No	No	No	-6.84	0	0	0	0	0	0.56	0	1
		Molecule 493	NPA002911	CC[C@@H]1C[C@H]2CC[C@H](O2)C(C)C(=O)O[C@H](C[C@H]2O[C@@H]([C@H](C(=O)O1)C)CC2)CC	C22H36O6	396.52	28	0	0.91	2	6	0	106.27	71.06	3.81	4.37	3.79	2.51	2.93	3.48	-4.92	0.00477	1.2e-05	Moderately soluble	-5.58	0.00105	2.64e-06	Moderately soluble	-3.5	0.125	0.000315	Soluble	High	Yes	No	No	No	No	No	No	-5.62	0	0	0	0	0	0.55	0	1
		Molecule 494	NPA002918	C=C/C(=C/C[C@H]1[C@](O)(CSC[C@@H](C(=O)O)NC(=O)C)[C@@H](O)C[C@@H]2[C@]1(C)CCCC2(C)C)/C	C25H41NO5S	467.66	32	0	0.76	10	5	4	131.32	132.16	3.29	4.66	3.78	2.56	4.13	3.68	-5.02	0.00451	9.65e-06	Moderately soluble	-7.16	3.22e-05	6.88e-08	Poorly soluble	-3.86	0.0649	0.000139	Soluble	Low	No	Yes	No	No	No	No	Yes	-5.84	0	2	0	1	0	0.56	0	1
		Molecule 495	NPA002934	COc1c(C)c(O)c2c(c1O)[C@@H]1CO[C@H]3N1[C@H]1[C@@H]2N2CCO[C@@H]2[C@@H]2[C@H]1N([C@H]3C2)C	C21H27N3O5	401.46	29	6	0.71	1	8	2	114.67	77.87	3.04	0.81	-0.88	0.6	-0.62	0.59	-2.93	0.476	0.00118	Soluble	-2.03	3.77	0.0094	Soluble	-1.02	38.1	0.0948	Soluble	High	No	Yes	No	No	No	No	No	-8.17	0	1	0	0	0	0.55	1	1
		Molecule 496	NPA002944	CCC(C1NC(=O)C(N)Cc2ccc(c(c2)c2cc3CC(NC1=O)C(=O)NC(Cc1ccc(Oc(c3)c2O)cc1)C(=O)O)O)C	C33H36N4O8	616.66	45	18	0.33	3	9	7	176.02	200.31	2.23	0.93	0.98	0.65	1.9	1.34	-4.35	0.0277	4.5e-05	Moderately soluble	-4.72	0.0117	1.89e-05	Moderately soluble	-7.62	1.49e-05	2.42e-08	Poorly soluble	Low	No	No	No	No	No	No	No	-9.4	3	3	1	1	3	0.17	0	0
		Molecule 497	NPA002954	OC[C@@H](c1nc(COC(=O)C)cc2c1[nH]c1c2cccc1)O	C16H16N2O4	300.31	22	13	0.25	5	5	3	81.56	95.44	2.05	0.54	1.33	0.31	2.73	1.39	-2.15	2.13	0.00709	Soluble	-2.12	2.3	0.00766	Soluble	-4.36	0.0131	4.37e-05	Moderately soluble	High	No	Yes	No	No	No	No	No	-7.75	0	0	0	0	0	0.55	0	0
		Molecule 498	NPA002962	CC/C=C/C=C(/C(C(CC(/C=C/C=C/C1OC(=O)C=CC1OC)OC)C)O)\OC	C23H34O6	406.51	29	0	0.52	12	6	1	113.89	74.22	4.13	3.2	3.49	1.56	4.14	3.3	-3.58	0.106	0.00026	Soluble	-4.43	0.0151	3.71e-05	Moderately soluble	-1.78	6.72	0.0165	Soluble	High	Yes	Yes	No	No	No	Yes	Yes	-6.51	0	0	1	0	0	0.55	0	2
		Molecule 499	NPA002965	COc1cc(oc1C1=C2N=C3C=C2[C@@H]([C@H]1CCCCCCCC3)C(C)C)c1[nH]ccc1Cl	C27H33ClN2O2	453.02	32	10	0.52	4	3	1	137.19	50.52	4.02	6.23	7.68	3.79	7.46	5.84	-6.54	0.00013	2.88e-07	Poorly soluble	-7.08	3.79e-05	8.38e-08	Poorly soluble	-8.23	2.64e-06	5.82e-09	Poorly soluble	Low	No	Yes	No	Yes	Yes	No	Yes	-4.64	0	2	0	1	1	0.55	0	0
		Molecule 500	NPA002968	COc1cc2oc(=C)c(=O)[nH]c2c(c1)C(=O)OC[C@H]1O[C@H](OC[C@H]2O[C@H](O)[C@@H]([C@H]([C@@H]2O)O)O)[C@@H]([C@H]([C@@H]1O)O)O	C23H29NO15	559.47	39	10	0.57	8	15	8	124.2	250.83	0.86	-3.5	-4.4	-3.55	-2.06	-2.53	-0.77	96	0.172	Very soluble	-1.19	36.4	0.0651	Very soluble	0.31	1140	2.05	Soluble	Low	No	No	No	No	No	No	No	-12.2	3	2	1	1	4	0.17	0	0
		Molecule 501	NPA002970	N/A	N/A	N/A																											N/A	N/A	N/A	N/A	N/A	N/A	N/A	N/A	N/A	N/A	N/A	N/A	N/A	N/A	N/A	N/A
		Molecule 502	NPA002973	C=CCc1c[nH]c(=O)c2c1C(O)CC2	C11H13NO2	191.23	14	6	0.36	2	2	2	54.96	53.09	1.87	-0.07	0.76	1.22	2.89	1.33	-1.17	13	0.0681	Very soluble	-0.59	48.8	0.255	Very soluble	-2.81	0.296	0.00155	Soluble	High	Yes	No	No	No	No	No	No	-7.52	0	0	0	0	1	0.55	0	1
		Molecule 503	NPA002974	CCC(=O)C(C1OC1CC(/C=C/C=C(/C1OC(=O)CC(O)CCC(C(/C=C/C1C)OC(=O)C)(C)O)\C)C)C	C30H46O8	534.68	38	0	0.7	10	8	2	146.89	122.66	4.7	3.87	4.23	2.2	4.7	3.94	-4.93	0.00624	1.17e-05	Moderately soluble	-6.14	0.000385	7.2e-07	Poorly soluble	-3.07	0.458	0.000857	Soluble	High	No	No	No	No	No	No	Yes	-6.81	1	3	0	0	0	0.55	0	4
		Molecule 504	NPA002975	N/A	N/A	N/A																											N/A	N/A	N/A	N/A	N/A	N/A	N/A	N/A	N/A	N/A	N/A	N/A	N/A	N/A	N/A	N/A
		Molecule 505	NPA002980	CC(CCC[C@H]1CCCCC(=O)O1)C	C12H22O2	198.3	14	0	0.92	4	2	0	58.97	26.3	2.83	3.55	3.3	2.76	3.33	3.15	-3.04	0.18	0.000908	Soluble	-3.79	0.0324	0.000163	Soluble	-2.99	0.204	0.00103	Soluble	High	Yes	No	No	No	No	No	No	-4.99	0	0	0	0	1	0.55	0	0
		Molecule 506	NPA002981	COC1C=C/C=C/C=C/CC(OC(=O)C(NC(=O)C2CCCCC2)C)C(C)C(/C(=C\CCc2c(c(NC(=O)C1)c1SCC(=O)Nc1c2)O)/C)O	C38H51N3O8S	709.89	50	6	0.53	7	8	5	202.92	188.59	4.58	5.35	4.58	2.45	3.13	4.02	-7.24	4.1e-05	5.77e-08	Poorly soluble	-9.06	6.14e-07	8.64e-10	Poorly soluble	-5.96	0.000784	1.1e-06	Moderately soluble	Low	No	Yes	No	No	No	No	Yes	-6.83	2	3	1	1	3	0.17	0	3
		Molecule 507	NPA002988	CCC(/C=C/C=C/C=C/C(=C/C(=O)C(Cl)(Cl)Cl)/O)C	C14H17Cl3O2	323.64	19	0	0.36	7	2	1	83.71	37.3	3.56	5.85	5.08	3.24	4.71	4.49	-5.07	0.00275	8.51e-06	Moderately soluble	-6.41	0.000127	3.94e-07	Poorly soluble	-2.71	0.624	0.00193	Soluble	High	Yes	No	No	Yes	Yes	No	No	-4.12	0	0	0	0	1	0.85	0	4
		Molecule 508	NPA002996	OCC(NC(=O)c1ccccc1O)C	C10H13NO3	195.22	14	6	0.3	4	3	3	52.24	69.56	1.74	1.1	0.5	0.68	0.82	0.97	-1.8	3.12	0.016	Very soluble	-2.15	1.37	0.00702	Soluble	-2.09	1.58	0.00809	Soluble	High	No	No	No	No	No	No	No	-6.71	0	0	0	0	1	0.55	0	0
		Molecule 509	NPA002998	O[C@H]([C@H](Cc1ccc(cc1)O)O)Cc1ccc(cc1)O	C16H18O4	274.31	20	12	0.25	5	4	4	76.69	80.92	1.67	2.19	1.6	1.72	2.41	1.92	-3.03	0.253	0.000924	Soluble	-3.52	0.0823	0.0003	Soluble	-3.52	0.0828	0.000302	Soluble	High	No	No	No	No	No	Yes	No	-6.42	0	0	0	0	0	0.55	0	0
		Molecule 510	NPA002999	OC(=O)/C=C/C=C/C=C/[C@@H]1C[C@@H]2C=C[C@@H]3[C@@H]([C@]2(C(=O)[C@H]1C(=O)OC(=C)C(=O)O)C)C[C@H]([C@@H]([C@H]3O)C)OC(=O)C	C29H34O10	542.57	39	0	0.48	10	10	3	140.02	164.5	2.89	3.58	2.84	1.77	2.25	2.67	-4.8	0.00861	1.59e-05	Moderately soluble	-6.72	0.000103	1.9e-07	Poorly soluble	-0.53	160	0.294	Soluble	Low	No	No	No	No	No	No	Yes	-7.07	1	3	1	1	1	0.11	0	6
		Molecule 511	NPA003005	CCCCCC[C@H]1C(=O)O[C@H](C)[C@@H](C(=O)O[C@H]([C@@H]1OC(=O)c1ccccc1)C)NC(=O)c1cccc(c1O)NC=O	C30H36N2O9	568.61	41	12	0.43	13	9	3	149.91	157.33	3.95	5.71	3.56	2.61	3.53	3.87	-6.32	0.000271	4.77e-07	Poorly soluble	-8.78	9.43e-07	1.66e-09	Poorly soluble	-7.01	5.61e-05	9.86e-08	Poorly soluble	Low	No	Yes	No	No	No	Yes	Yes	-5.71	2	3	2	1	2	0.17	0	3
		Molecule 512	NPA003009	CCCCCC[C@H]1C(=O)O[C@H](C)[C@@H](C(=O)O[C@H]([C@@H]1OC(=O)c1ccccc1)C)NC(=O)c1cccc(c1O)NC=O	C30H36N2O9	568.61	41	12	0.43	13	9	3	149.91	157.33	3.95	5.71	3.56	2.61	3.53	3.87	-6.32	0.000271	4.77e-07	Poorly soluble	-8.78	9.43e-07	1.66e-09	Poorly soluble	-7.01	5.61e-05	9.86e-08	Poorly soluble	Low	No	Yes	No	No	No	Yes	Yes	-5.71	2	3	2	1	2	0.17	0	3
		Molecule 513	NPA003019	Clc1ccc2c(c1)[C@@]1(C)c3c[nH]cc3c3c([C@H]1N2C)[nH]c1c3cc(cc1)Cl	C22H17Cl2N3	394.3	27	20	0.18	0	0	2	115.32	34.82	2.86	5.52	5.58	4.18	6.08	4.84	-6.31	0.000193	4.89e-07	Poorly soluble	-6.01	0.000385	9.76e-07	Poorly soluble	-9.1	3.14e-07	7.96e-10	Poorly soluble	High	Yes	Yes	Yes	Yes	No	No	Yes	-4.79	1	0	0	0	1	0.55	0	0
		Molecule 514	NPA003026	Clc1ccc2c(c1)[C@@]1(C)c3c[nH]cc3c3c([C@H]1N2C)[nH]c1c3cc(cc1)Cl	C22H17Cl2N3	394.3	27	20	0.18	0	0	2	115.32	34.82	2.86	5.52	5.58	4.18	6.08	4.84	-6.31	0.000193	4.89e-07	Poorly soluble	-6.01	0.000385	9.76e-07	Poorly soluble	-9.1	3.14e-07	7.96e-10	Poorly soluble	High	Yes	Yes	Yes	Yes	No	No	Yes	-4.79	1	0	0	0	1	0.55	0	0
		Molecule 515	NPA003028	C/C=C/1\C(=O)C=C2C1=CCCN2	C10H11NO	161.2	12	0	0.3	0	1	1	51.45	29.1	1.86	1.18	0.94	1.08	1.99	1.41	-1.58	4.21	0.0261	Very soluble	-1.39	6.62	0.041	Very soluble	-1.95	1.82	0.0113	Soluble	High	Yes	No	Yes	No	No	No	No	-6.45	0	0	0	0	1	0.55	0	1
		Molecule 516	NPA003038	O=C1NCCCCCCNC(=O)CCC(=O)N(O)CCCCCNC(=O)CCC(=O)N(CCCCCCNC(=O)CC1)O	C29H52N6O8	612.76	43	0	0.79	0	8	6	182.55	197.48	3.34	-1.2	-0.75	-0.12	-0.56	0.14	-2.88	0.802	0.00131	Soluble	-2.45	2.16	0.00352	Soluble	-4.71	0.012	1.96e-05	Moderately soluble	Low	No	Yes	No	No	No	No	No	-10.89	3	4	1	1	3	0.17	0	1
		Molecule 517	NPA003042	COc1cc(c2ccccc2)c(c(c1c1ccccc1)O)O	C19H16O3	292.33	22	18	0.05	3	3	2	87.85	49.69	2.9	4.44	4.44	3.32	4.14	3.85	-4.86	0.00406	1.39e-05	Moderately soluble	-5.2	0.00184	6.28e-06	Moderately soluble	-6.4	0.000116	3.96e-07	Poorly soluble	High	Yes	No	Yes	Yes	Yes	Yes	No	-4.93	0	0	0	0	0	0.55	1	1
		Molecule 518	NPA003054	OCC1=C/C(=C\C(C)C)/c2c1ccc(c2)C	C15H18O	214.3	16	6	0.33	2	1	1	69.87	20.23	2.86	2.84	3.42	3.29	4.05	3.29	-3.1	0.169	0.000788	Soluble	-2.92	0.256	0.00119	Soluble	-4.05	0.0189	8.81e-05	Moderately soluble	High	Yes	No	No	No	No	Yes	No	-5.59	0	0	0	0	1	0.55	0	0
		Molecule 519	NPA003055	OCC1=C/C(=C\C(C)C)/c2c1ccc(c2)C	C15H18O	214.3	16	6	0.33	2	1	1	69.87	20.23	2.86	2.84	3.42	3.29	4.05	3.29	-3.1	0.169	0.000788	Soluble	-2.92	0.256	0.00119	Soluble	-4.05	0.0189	8.81e-05	Moderately soluble	High	Yes	No	No	No	No	Yes	No	-5.59	0	0	0	0	1	0.55	0	0
		Molecule 520	NPA003057	COc1c(Cl)ccc2c1oc1c3OCO[C@H]4c3c(c(c1c2=O)O)[C@@]1([C@H](C4)C(=O)c2c(C1=O)c(=O)[nH]c(c2)C)O	C27H18ClNO10	551.89	39	20	0.26	1	10	3	136.03	165.36	2.87	2.16	2.57	0.04	4.76	2.48	-4.94	0.0064	1.16e-05	Moderately soluble	-5.27	0.003	5.43e-06	Moderately soluble	-7.8	8.79e-06	1.59e-08	Poorly soluble	Low	No	Yes	No	No	Yes	No	No	-8.13	2	2	1	1	1	0.17	0	1
		Molecule 521	NPA003060	N/A	N/A	N/A																											N/A	N/A	N/A	N/A	N/A	N/A	N/A	N/A	N/A	N/A	N/A	N/A	N/A	N/A	N/A	N/A
		Molecule 522	NPA003069	N/A	N/A	N/A																											N/A	N/A	N/A	N/A	N/A	N/A	N/A	N/A	N/A	N/A	N/A	N/A	N/A	N/A	N/A	N/A
		Molecule 523	NPA003070	C/C=C(/[C@H]1O[C@@]2(C[C@@H]3C[C@H](O2)C/C=C(/C)\[C@H](O)[C@@H](C)/C=C\C=C\2/[C@]4([C@H](C(=O)O3)C=C(C)[C@H]([C@H]4OC2)OC)O)[C@@H]([C@H]([C@@H]1C)OC(=O)C(C)C)O)\C	C39H56O11	700.86	50	0	0.69	5	11	3	187.12	150.21			4.25																N/A	N/A	N/A	N/A	N/A	N/A	N/A	N/A	N/A	N/A	N/A	N/A	N/A	N/A	N/A	N/A
		Molecule 524	NPA003078	CC(CCCCCC1C=CC(=O)O1)C	C12H20O2	196.29	14	0	0.75	6	2	0	58.49	26.3	2.94	3.92	3.07	2.65	3.1	3.14	-3.13	0.145	0.00074	Soluble	-4.17	0.0132	6.74e-05	Moderately soluble	-2.77	0.333	0.00169	Soluble	High	Yes	No	No	No	Yes	No	No	-4.71	0	0	0	0	1	0.55	0	0
		Molecule 525	NPA003085	CC/C=C\c1cc(C)ccc1/C(=C\C=C\C=C\CC(=O)O)/C	C20H24O2	296.4	22	6	0.25	7	2	1	95.68	37.3	2.94	3.92	5.3	2.65	3.1	3.14	-3.13	0.145	0.00074	Soluble	-4.17	0.0132	6.74e-05	Moderately soluble	-2.77	0.333	0.00169	Soluble	High	Yes	No	No	No	Yes	No	No	-4.71	0	0	0	0	1	0.55	0	0
		Molecule 526	NPA003090	O=Cc1cc(NNC(=O)C)ccc1O	C9H10N2O3	194.19	14	6	0.11	4	3	3	50.97	78.43	1.02	0.39	0.48	0.28	0.31	0.49	-1.34	8.82	0.0454	Very soluble	-1.6	4.84	0.0249	Very soluble	-2.21	1.19	0.00611	Soluble	High	No	No	No	No	No	No	No	-7.21	0	0	0	0	1	0.55	0	2
		Molecule 527	NPA003095	OCc1ccc2c(c1)N=C1[C@]3(O2)[C@H](O)CC[C@@H]3C(=O)N1	C14H14N2O4	274.27	20	6	0.43	1	5	3	77.41	91.15	1.33	-0.68	-0.67	0.48	1.52	0.4	-1.27	14.8	0.0539	Very soluble	-0.76	47.7	0.174	Very soluble	-2.83	0.409	0.00149	Soluble	High	No	No	No	No	No	No	No	-8.46	0	1	0	0	0	0.55	0	0
		Molecule 528	NPA003106	OCc1ccc2c(c1)N=C1[C@]3(O2)[C@H](O)CC[C@@H]3C(=O)N1	C14H14N2O4	274.27	20	6	0.43	1	5	3	77.41	91.15	1.33	-0.68	-0.67	0.48	1.52	0.4	-1.27	14.8	0.0539	Very soluble	-0.76	47.7	0.174	Very soluble	-2.83	0.409	0.00149	Soluble	High	No	No	No	No	No	No	No	-8.46	0	1	0	0	0	0.55	0	0
		Molecule 529	NPA003110	CSC[C@@H]1N/C(=C\2/CC=CC2=O)/[C@@H](NC1=O)[C@H]([C@@H]1C(=O)N(c2c1cccc2)C)C	C22H25N3O3S	411.52	29	6	0.41	4	3	2	125.38	103.81	3.14	2.01	0.84	1.46	2.62	2.01	-3.55	0.117	0.000284	Soluble	-3.82	0.0627	0.000152	Soluble	-5	0.00412	1e-05	Moderately soluble	High	No	Yes	No	Yes	No	No	Yes	-7.38	0	0	0	0	0	0.55	0	1
		Molecule 530	NPA003113	CC(c1ncc([nH]c1=O)Cc1ccccc1)C	C14H16N2O	228.29	17	12	0.29	3	2	1	68.89	45.75	2.59	2.25	2.48	1.87	3.94	2.63	-3	0.23	0.00101	Soluble	-2.85	0.325	0.00142	Soluble	-5.31	0.00111	4.88e-06	Moderately soluble	High	Yes	No	Yes	No	No	No	No	-6.1	0	0	0	0	0	0.55	0	0
		Molecule 531	NPA003114	CC(c1ncc([nH]c1=O)Cc1ccccc1)C	C14H16N2O	228.29	17	12	0.29	3	2	1	68.89	45.75	2.59	2.25	2.48	1.87	3.94	2.63	-3	0.23	0.00101	Soluble	-2.85	0.325	0.00142	Soluble	-5.31	0.00111	4.88e-06	Moderately soluble	High	Yes	No	Yes	No	No	No	No	-6.1	0	0	0	0	0	0.55	0	0
		Molecule 532	NPA003117	OC1C(OC(C(C1O)O)C)Oc1cc(ccc1O)c1coc2c(c1=O)ccc(c2)O	C21H20O9	416.38	30	16	0.29	3	9	5	104.95	149.82	2.07	0.81	1.08	-0.84	0.96	0.81	-3.13	0.31	0.000744	Soluble	-3.54	0.121	0.00029	Soluble	-3.27	0.226	0.000543	Soluble	Low	No	No	No	No	No	No	No	-8.26	0	0	1	1	0	0.55	0	0
		Molecule 533	NPA003125	OC[C@@H]1O[C@@H](O[C@H]2[C@H](O[C@H]3[C@H](O)[C@@H](O)[C@@H]([C@H]([C@@H]3N=C(N)N)O)N=C(N)N)O[C@H]([C@]2(O)CO)C)[C@H]([C@@H]([C@H]1O)O)NC	C21H41N7O12	583.59	40	0	0.9	9	15	13	131.39	339.59	-0.57	-8.18	-8.37	-5.87	-7.35	-6.07	2.29	114000	195	Highly soluble	1.81	37300	63.9	Highly soluble	4.72	30900000	53000	Soluble	Low	No	Yes	No	No	No	No	No	-15.67	3	4	1	1	4	0.17	0	2
		Molecule 534	NPA003128	CC1(O)CC(=CC(O1)CO)C=O	C8H12O4	172.18	12	0	0.62	2	4	2	41.63	66.76	1.2	-1.03	-0.4	-0.68	0.47	-0.09	-0.13	129	0.747	Very soluble	0.12	225	1.31	Highly soluble	-0.1	136	0.787	Soluble	High	No	No	No	No	No	No	No	-8.08	0	0	0	0	1	0.55	0	1
		Molecule 535	NPA003141	OC/C/1=C/CC/C(=C\C[C@]23C(=O)c4cc(c(C1)c(O)c4C(=O)C2=C[C@H](C(O3)(C)C)Cl)O)/C	C25H27ClO6	458.93	32	6	0.44	1	6	3	122.5	104.06	3.23	3.23	4.15	1.75	4.27	3.33	-4.79	0.00739	1.61e-05	Moderately soluble	-5.09	0.00375	8.16e-06	Moderately soluble	-5.4	0.00181	3.95e-06	Moderately soluble	High	No	Yes	No	No	Yes	No	Yes	-6.81	0	0	0	0	0	0.55	1	2
		Molecule 536	NPA003142	CO[C@H]1C[C@H](C)Cc2c(O)c(NC(=O)/C(=C\C=C/[C@@H]([C@H](/C(=C\[C@@H]([C@H]1O)C)/C)OC(=O)N)OC)/C)cc(c2C=O)O	C29H40N2O9	560.64	40	6	0.48	5	9	5	153.6	177.64	3.23	3.23	2.8	1.75	4.27	3.33	-4.79	0.00739	1.61e-05	Moderately soluble	-5.09	0.00375	8.16e-06	Moderately soluble	-5.4	0.00181	3.95e-06	Moderately soluble	High	No	Yes	No	No	Yes	No	Yes	-6.81	0	0	0	0	0	0.55	1	2
		Molecule 537	NPA003143	CC(=CC(=O)NC1=CC(=O)[C@]2(N1[C@@H](C)CC2)C)C	C14H20N2O2	248.32	18	0	0.57	3	2	1	74.29	49.41	2.27	2.18	1.36	1.27	1.53	1.72	-2.55	0.692	0.00279	Soluble	-2.85	0.35	0.00141	Soluble	-2.2	1.57	0.00632	Soluble	High	Yes	No	No	No	No	No	No	-6.27	0	0	0	0	0	0.55	0	1
		Molecule 538	NPA003152	CC(=CC(=O)NC1=CC(=O)[C@]2(N1[C@@H](C)CC2)C)C	C14H20N2O2	248.32	18	0	0.57	3	2	1	74.29	49.41	2.27	2.18	1.36	1.27	1.53	1.72	-2.55	0.692	0.00279	Soluble	-2.85	0.35	0.00141	Soluble	-2.2	1.57	0.00632	Soluble	High	Yes	No	No	No	No	No	No	-6.27	0	0	0	0	0	0.55	0	1
		Molecule 539	NPA003163	CC(=CC(=O)NC1=CC(=O)[C@]2(N1[C@@H](C)CC2)C)C	C14H20N2O2	248.32	18	0	0.57	3	2	1	74.29	49.41	2.27	2.18	1.36	1.27	1.53	1.72	-2.55	0.692	0.00279	Soluble	-2.85	0.35	0.00141	Soluble	-2.2	1.57	0.00632	Soluble	High	Yes	No	No	No	No	No	No	-6.27	0	0	0	0	0	0.55	0	1
		Molecule 540	NPA003167	CC(=CC(=O)NC1=CC(=O)[C@]2(N1[C@@H](C)CC2)C)C	C14H20N2O2	248.32	18	0	0.57	3	2	1	74.29	49.41	2.27	2.18	1.36	1.27	1.53	1.72	-2.55	0.692	0.00279	Soluble	-2.85	0.35	0.00141	Soluble	-2.2	1.57	0.00632	Soluble	High	Yes	No	No	No	No	No	No	-6.27	0	0	0	0	0	0.55	0	1
		Molecule 541	NPA003179	CCCC1OC(C)(O)Cc2c1c(O)c1c(c2)C(=O)C=C(C1=O)C1OCC(C(O1)CO)O	C22H26O9	434.44	31	6	0.55	4	9	4	106.82	142.75	2.48	1.01	0.59	-0.75	1.96	1.06	-3.05	0.388	0.000893	Soluble	-3.6	0.11	0.000253	Soluble	-2.84	0.625	0.00144	Soluble	Low	No	Yes	No	No	No	No	No	-8.23	0	0	1	1	0	0.55	1	0
		Molecule 542	NPA003183	CCC[C@@H]([C@H](O[C@]1(C)C[C@@H](O)C[C@H](O1)C/C=C(/C[C@H](/C=C/C=C\1/COC(=O)c2c1cc(O)c(c2)C)C)\C)CC)C	C34H50O6	554.76	40	6	0.62	12	6	2	163.56	85.22	2.48	1.01	7.66	-0.75	1.96	1.06	-3.05	0.388	0.000893	Soluble	-3.6	0.11	0.000253	Soluble	-2.84	0.625	0.00144	Soluble	Low	No	Yes	No	No	No	No	No	-8.23	0	0	1	1	0	0.55	1	0
		Molecule 543	NPA003196	COc1cc(/C=C/C=C/C(=C/C=C/c2cccnc2)/C)oc(=O)c1C	C21H21NO3	335.4	25	12	0.14	6	4	0	101.83	52.33	4.05	4.61	4.36	2.66	5.5	4.24	-4.78	0.00553	1.65e-05	Moderately soluble	-5.43	0.00123	3.68e-06	Moderately soluble	-5.31	0.00164	4.88e-06	Moderately soluble	High	Yes	No	No	Yes	Yes	No	Yes	-5.07	0	0	0	0	0	0.55	0	1
		Molecule 544	NPA003205	COc1cc(/C=C/C=C/C(=C/C=C/c2cccnc2)/C)oc(=O)c1C	C21H21NO3	335.4	25	12	0.14	6	4	0	101.83	52.33	4.05	4.61	4.36	2.66	5.5	4.24	-4.78	0.00553	1.65e-05	Moderately soluble	-5.43	0.00123	3.68e-06	Moderately soluble	-5.31	0.00164	4.88e-06	Moderately soluble	High	Yes	No	No	Yes	Yes	No	Yes	-5.07	0	0	0	0	0	0.55	0	1
		Molecule 545	NPA003212	COc1cc(/C=C/C=C/C(=C/C=C/c2cccnc2)/C)oc(=O)c1C	C21H21NO3	335.4	25	12	0.14	6	4	0	101.83	52.33	4.05	4.61	4.36	2.66	5.5	4.24	-4.78	0.00553	1.65e-05	Moderately soluble	-5.43	0.00123	3.68e-06	Moderately soluble	-5.31	0.00164	4.88e-06	Moderately soluble	High	Yes	No	No	Yes	Yes	No	Yes	-5.07	0	0	0	0	0	0.55	0	1
		Molecule 546	NPA003215	ON=Cc1cc(OC)cc(n1)c1ccccn1	C12H11N3O2	229.23	17	12	0.08	3	5	1	63.34	67.6	1.7	1.5	1.96	-0.07	2.29	1.48	-2.53	0.676	0.00295	Soluble	-2.53	0.681	0.00297	Soluble	-3.82	0.0345	0.00015	Soluble	High	Yes	No	Yes	No	No	No	No	-6.63	0	0	0	0	0	0.55	0	3
		Molecule 547	NPA003217	CCCCCc1cc2CCc3c(c2c(c1C(=O)O)O)cc1c(c3O)C(=O)c2c(C1(C)C)cc(cc2O)O	C30H30O7	502.56	37	18	0.33	5	7	5	141.32	135.29	3.57	7.78	5.58	3.13	6.33	5.28	-7.89	6.52e-06	1.3e-08	Poorly soluble	-10.47	1.72e-08	3.42e-11	Insoluble	-8.09	4.13e-06	8.22e-09	Poorly soluble	Low	No	No	No	Yes	No	No	No	-3.84	1	2	0	1	1	0.56	0	0
		Molecule 548	NPA003221	CC(=O)/C=C/C=C/C=C/[C@@H]1O[C@@](O[C@H]1C)(C)C(=O)O	C14H18O5	266.29	19	0	0.43	5	5	1	70.06	72.83	2.44	1.35	1.85	0.76	2.1	1.7	-2.01	2.59	0.00974	Soluble	-2.48	0.879	0.0033	Soluble	-0.47	89.2	0.335	Soluble	High	Yes	No	No	No	No	No	No	-6.97	0	0	0	0	0	0.85	0	2
		Molecule 549	NPA003239	O[C@@H]1CC(=C(C(=O)[C@@H]1O)O)C	C7H10O4	158.15	11	0	0.57	0	4	3	37.27	77.76	0.84	-0.86	-0.49	-1.42	-0.22	-0.43	-0.28	83.2	0.526	Very soluble	-0.29	80.8	0.511	Very soluble	0.41	402	2.54	Soluble	High	No	No	No	No	No	No	No	-7.88	0	3	0	0	1	0.55	0	0
		Molecule 550	NPA003249	CC[C@@H]1[C@H](C)C[C@H]2[C@H]1C=C[C@H]1[C@@H]2C[C@@H]2[C@@H]1C/C=C\C(=O)NCCC[C@H]1C(=O)C(=C(/C=C/2)O)C(=O)N1	C29H38N2O4	478.62	35	0	0.62	1	4	3	144.66	95.5	2.92	4.97	3.25	2.7	1.99	3.17	-5.87	0.000642	1.34e-06	Moderately soluble	-6.71	9.25e-05	1.93e-07	Poorly soluble	-3.81	0.0741	0.000155	Soluble	High	No	Yes	No	No	Yes	No	No	-5.69	0	2	0	0	0	0.56	0	2
		Molecule 551	NPA003250	Cc1cc(O)c2c(c1)[C@@H]1OC(=O)[C@@H](N1C1=C2C(=O)c2cccc(c2C1=O)O[C@H]1C[C@@H](O)[C@H]([C@@H](O1)C)O)Cc1ccccc1	C33H29NO9	583.58	43	18	0.3	4	9	3	156.07	142.83	3.53	4.13	2.5	1.5	3.1	2.95	-6.11	0.000457	7.84e-07	Poorly soluble	-6.84	8.51e-05	1.46e-07	Poorly soluble	-6.74	0.000107	1.83e-07	Poorly soluble	Low	No	Yes	No	No	Yes	No	No	-6.93	1	3	1	1	0	0.55	1	0
		Molecule 552	NPA003254	CC[C@H](C[C@@H]1C(=C[C@H]2[C@@H]([C@@]1(C)C(=O)O)CCCC2)C)O	C17H28O3	280.4	20	0	0.82	4	3	2	81.8	57.53	2.66	3.6	3.62	3.06	2.92	3.17	-3.58	0.0733	0.000262	Soluble	-4.5	0.00897	3.2e-05	Moderately soluble	-2.52	0.847	0.00302	Soluble	High	Yes	No	No	No	Yes	No	No	-5.45	0	0	0	0	0	0.85	0	1
		Molecule 553	NPA003259	OC[C@H]1O[C@@H](ONC(=O)/C=C/C(=C/[C@H](C(=O)c2ccc(cc2)N(C)C)C)/C)[C@@H]([C@H]([C@@H]1O)O)O	C23H32N2O8	464.51	33	6	0.48	10	8	5	120.09	148.79	1.81	1.71	-0.08	-0.57	0.17	0.61	-3.27	0.248	0.000535	Soluble	-4.45	0.0165	3.55e-05	Moderately soluble	-1.14	33.5	0.0721	Soluble	Low	No	Yes	No	No	No	No	No	-7.92	0	0	1	1	0	0.55	0	3
		Molecule 554	NPA003265	COc1cccc2c1NC[C@H]1N(C2=O)C=C(C1)C(=O)C	C15H16N2O3	272.3	20	6	0.33	2	3	1	81.71	58.64	2.06	1.04	0.86	0.93	1.47	1.27	-2.27	1.45	0.00533	Soluble	-1.86	3.74	0.0137	Very soluble	-3.32	0.131	0.000481	Soluble	High	Yes	No	No	No	No	No	No	-7.22	0	0	0	0	0	0.55	0	0
		Molecule 555	NPA003276	CC(c1cccc2c1nc1cccc(c1n2)C(=O)O)O	C15H12N2O3	268.27	20	14	0.13	2	5	2	74.94	83.31	1.72	1.68	2.21	1.64	2.36	1.92	-2.95	0.303	0.00113	Soluble	-3.04	0.242	0.000904	Soluble	-4.24	0.0154	5.75e-05	Moderately soluble	High	No	No	Yes	No	No	No	No	-6.74	0	0	0	0	0	0.56	0	1
		Molecule 556	NPA003290	N/A	N/A	N/A																											N/A	N/A	N/A	N/A	N/A	N/A	N/A	N/A	N/A	N/A	N/A	N/A	N/A	N/A	N/A	N/A
		Molecule 557	NPA003294	C=Cc1ccc(cc1)OC(=O)c1ccc(c(c1)NC(=O)C)O	C17H15NO4	297.31	22	12	0.06	6	4	2	84.27	75.63	2.57	2.93	2.91	2.66	2.94	2.8	-3.54	0.0864	0.000291	Soluble	-4.18	0.0196	6.61e-05	Moderately soluble	-4.85	0.00417	1.4e-05	Moderately soluble	High	Yes	No	Yes	No	Yes	No	No	-6.03	0	0	0	0	0	0.55	0	2
		Molecule 558	NPA003300	CC(/C=C(/C(=O)NC1=CC(=O)C2N1CCC2)\C)O	C13H18N2O3	250.29	18	0	0.54	4	3	2	70.6	69.64	1.94	0.46	-0.06	0.18	0.55	0.61	-1.42	9.57	0.0382	Very soluble	-1.49	8.08	0.0323	Very soluble	-0.91	30.9	0.123	Soluble	High	No	No	No	No	No	No	No	-7.5	0	0	0	0	0	0.55	0	1
		Molecule 559	NPA003301	CO[C@@H]1[C@@H](C)/C=C(\C)/[C@H](OC(=O)N)[C@@H](OC)/C=C\C=C(\C(=O)NC2=CC(=O)C=C([C@@H]([C@H](C[C@@H]1OC)C)OC)C2=O)/C	C30H42N2O9	574.66	41	0	0.53	6	9	2	155.76	152.48	1.94	0.46	2.33	0.18	0.55	0.61	-1.42	9.57	0.0382	Very soluble	-1.49	8.08	0.0323	Very soluble	-0.91	30.9	0.123	Soluble	High	No	No	No	No	No	No	No	-7.5	0	0	0	0	0	0.55	0	1
		Molecule 560	NPA003307	C/C(=C\Cc1c[nH]c(c1)C(=O)O)/CCC=C(C)C	C15H21NO2	247.33	18	5	0.4	6	2	2	75.03	53.09	2.78	4.35	3.95	2.52	3.9	3.5	-3.92	0.0295	0.000119	Soluble	-5.18	0.00163	6.61e-06	Moderately soluble	-3.54	0.0708	0.000286	Soluble	High	Yes	No	Yes	Yes	Yes	No	No	-4.72	0	0	0	0	0	0.85	0	1
		Molecule 561	NPA003314	Clc1[nH]c(c(c1Cl)n1c(cc(c1Cl)Cl)C(=O)c1ccccc1O)C(=O)c1ccccc1O	C22H12Cl4N2O4	510.15	32	22	0	5	4	3	123.95	95.32	3.38	8.03	6.29	2.73	6.04	5.3	-8.24	2.93e-06	5.75e-09	Poorly soluble	-9.89	6.64e-08	1.3e-10	Poorly soluble	-8.57	1.39e-06	2.72e-09	Poorly soluble	Low	No	No	No	Yes	Yes	No	No	-3.71	1	2	0	1	1	0.55	0	0
		Molecule 562	NPA003319	CO[C@H]1/C=C/C=C(\C)/C[C@H](C)C(O)C(/C=C(/C=C(/C(=O)OC1C(/C=C(/C1(OC)CC(OC)[C@H](C(O1)CC)C)\C)C)\OC)\C)C	C36H58O8	618.84	44	0	0.69	8	8	1	176.48	92.68	3.38	8.03	6.7	2.73	6.04	5.3	-8.24	2.93e-06	5.75e-09	Poorly soluble	-9.89	6.64e-08	1.3e-10	Poorly soluble	-8.57	1.39e-06	2.72e-09	Poorly soluble	Low	No	No	No	Yes	Yes	No	No	-3.71	1	2	0	1	1	0.55	0	0
		Molecule 563	NPA003321	CCCCCC[C@H]1C(=O)N[C@]([C@@]1(C)O)(C(=O)SC[C@@H](C(=O)O)NC(=O)C)[C@H]([C@H]1CCCC=C1)O	C24H38N2O7S	498.63	34	0	0.75	14	7	5	134.66	178.33	2.89	2.95	1.38	0.3	2.76	2.06	-3.87	0.0679	0.000136	Soluble	-6.36	0.000219	4.39e-07	Poorly soluble	-3.44	0.181	0.000363	Soluble	Low	No	Yes	No	No	No	No	No	-7.25	0	3	2	1	1	0.11	0	2
		Molecule 564	NPA003322	COc1c2cc(Cl)ccc2n2c1c1[nH]c3c(c1[C@@]1([C@@]2(O)C(=O)N(C1=O)C)O)cc(cc3)Cl	C22H15Cl2N3O5	472.28	32	18	0.18	1	5	3	121.46	107.79	3.29	2.45	2.35	1.48	3.14	2.54	-4.66	0.0103	2.18e-05	Moderately soluble	-4.36	0.0208	4.39e-05	Moderately soluble	-6.5	0.000148	3.13e-07	Poorly soluble	High	No	No	No	Yes	Yes	No	Yes	-7.44	0	0	0	0	0	0.55	0	1
		Molecule 565	NPA003336	COC1/C=C/C=C(\C)/CC(C)C(O)C(/C=C(/C=C(/C(=O)OC1C(C(C(C1(O)CC(O[C@@H]2O[C@@H](C)[C@@H]([C@H]([C@H]2OC)O)O)C(C(O1)C(C)C)C)C)O)C)\OC)\C)C	C42H70O13	783	55	0	0.79	10	13	5	209.41	182.83	3.29	2.45	4.2	1.48	3.14	2.54	-4.66	0.0103	2.18e-05	Moderately soluble	-4.36	0.0208	4.39e-05	Moderately soluble	-6.5	0.000148	3.13e-07	Poorly soluble	High	No	No	No	Yes	Yes	No	Yes	-7.44	0	0	0	0	0	0.55	0	1
		Molecule 566	NPA003338	C/C=C/C=C/c1cc2cc3CCc4c(c3c(c2c(=O)[nH]1)O)c(O)c1c(c4O)C(=O)c2c(C1=O)c(O)cc(c2O)OC	C31H23NO9	553.52	41	22	0.13	3	9	6	151.77	177.38	3.92	5.71	4.09	0.88	5.77	4.07	-7.07	4.73e-05	8.55e-08	Poorly soluble	-9.2	3.48e-07	6.29e-10	Poorly soluble	-7.1	4.4e-05	7.94e-08	Poorly soluble	Low	No	No	No	Yes	Yes	No	No	-5.62	2	2	1	1	3	0.17	1	2
		Molecule 567	NPA003339	CCCC[C@H]1C(=O)O[C@H](C)[C@@H](C(=O)O[C@H]([C@@H]1OC(=O)C(CC)C)C)NC(=O)c1cccc(c1O)NC=O	C26H36N2O9	520.57	37	6	0.58	12	9	3	134.82	157.33	3.75	4.37	2.51	1.78	2.7	3.02	-5.15	0.0037	7.1e-06	Moderately soluble	-7.39	2.12e-05	4.07e-08	Poorly soluble	-4.97	0.00562	1.08e-05	Moderately soluble	Low	No	Yes	No	No	No	No	Yes	-6.37	2	3	2	1	1	0.17	0	3
		Molecule 568	NPA003347	C=CCc1cc(C)ccc1/C=C\C=C/C(=C/Cc1oc(=O)c(c(c1C)O)C)/C	C25H28O3	376.49	28	12	0.24	7	3	1	118.48	50.44	4.49	6.35	5.65	4.36	7.71	5.71	-6.03	0.000351	9.34e-07	Poorly soluble	-7.2	2.38e-05	6.31e-08	Poorly soluble	-6.89	4.82e-05	1.28e-07	Poorly soluble	High	Yes	No	No	Yes	Yes	No	Yes	-4.09	1	1	0	0	1	0.55	0	2
		Molecule 569	NPA003348	CCCCC=C[N+](=NC(C(O)C)C)[O-]	C10H20N2O2	200.28	14	0	0.8	6	3	1	59.09	61.34	2.86	2.25	2.42	0.74	0.72	1.8	-2.1	1.58	0.00788	Soluble	-3.17	0.134	0.00067	Soluble	-1.4	7.99	0.0399	Soluble	High	Yes	No	No	No	No	No	No	-5.92	0	0	0	0	0	0.55	1	3
		Molecule 570	NPA003357	CC(=CC(=O)NC1=CC(=O)[C@]2(N1[C@@H](C)[C@@H]([C@H]2O)Cl)C)C	C14H19ClN2O3	298.77	20	0	0.57	3	3	2	80.24	69.64	1.93	1.51	0.54	0.7	0.9	1.12	-2.45	1.07	0.00358	Soluble	-2.58	0.785	0.00263	Soluble	-1.76	5.16	0.0173	Soluble	High	No	No	No	No	No	No	No	-7.05	0	0	0	0	0	0.55	0	2
		Molecule 571	NPA003362	COC1=C(C)C(=O)c2c(C1=O)cc(c1c2O[C@@H]([C@]1(C)[C@@H](C/C=C(/C(=O)O)\C)O)C)O	C22H24O8	416.42	30	6	0.41	5	8	3	107.11	130.36	2.32	2.46	2.51	0.14	3.29	2.14	-3.79	0.0676	0.000162	Soluble	-4.84	0.006	1.44e-05	Moderately soluble	-3.65	0.0922	0.000221	Soluble	High	No	Yes	No	No	No	No	Yes	-7.09	0	0	0	0	0	0.56	1	1
		Molecule 572	NPA003364	CCCC[C@H]1C(=O)O[C@H](C)[C@@H](C(=O)O[C@H]([C@@H]1OC(=O)CCC(C)C)C)NC(=O)c1cccc(c1O)NC=O	C27H38N2O9	534.6	38	6	0.59	13	9	3	139.62	157.33	3.47	4.59	2.9	1.98	3.12	3.21	-5.31	0.00265	4.95e-06	Moderately soluble	-7.62	1.29e-05	2.41e-08	Poorly soluble	-5.36	0.00236	4.42e-06	Moderately soluble	Low	No	Yes	No	No	No	No	Yes	-6.3	2	3	2	1	1	0.17	0	3
		Molecule 573	NPA003365	[N-]=[N+]=CC(=O)OC[C@@H](C(=O)O)N	C5H7N3O4	173.13	12	0	0.4	5	7	2	35.56	127.01	0.71	-2	-1.76	-4.16	-2.35	-1.91	0.68	822	4.75	Highly soluble	-0.14	125	0.719	Very soluble	0.82	1160	6.68	Soluble	Low	No	No	No	No	No	No	No	-8.78	0	3	0	0	1	0.55	1	3
		Molecule 574	NPA003377	[N-]=[N+]=CC(=O)OC[C@@H](C(=O)O)N	C5H7N3O4	173.13	12	0	0.4	5	7	2	35.56	127.01	0.71	-2	-1.76	-4.16	-2.35	-1.91	0.68	822	4.75	Highly soluble	-0.14	125	0.719	Very soluble	0.82	1160	6.68	Soluble	Low	No	No	No	No	No	No	No	-8.78	0	3	0	0	1	0.55	1	3
		Molecule 575	NPA003386	[N-]=[N+]=CC(=O)OC[C@@H](C(=O)O)N	C5H7N3O4	173.13	12	0	0.4	5	7	2	35.56	127.01	0.71	-2	-1.76	-4.16	-2.35	-1.91	0.68	822	4.75	Highly soluble	-0.14	125	0.719	Very soluble	0.82	1160	6.68	Soluble	Low	No	No	No	No	No	No	No	-8.78	0	3	0	0	1	0.55	1	3
		Molecule 576	NPA003389	CC[C@H]1C[C@H]2[C@@H]([C@H]1C)[C@H]1[C@H](C2)[C@H]2C/C=C\C(=O)NCCC(C3C(=O)C(=C(/C=C/[C@@H]2C[C@@H]1O)O)C(=O)N3)O	C29H40N2O6	512.64	37	0	0.69	1	6	5	147.45	135.96	2.42	3.28	1.42	1.19	0.61	1.79	-5.02	0.00491	9.58e-06	Moderately soluble	-5.81	0.000794	1.55e-06	Moderately soluble	-2.63	1.2	0.00235	Soluble	High	No	Yes	No	No	No	No	No	-7.1	1	3	0	1	0	0.56	0	1
		Molecule 577	NPA003399	O=C([C@H](CCCN=C(N)N)O)N[C@H](C(=O)O)Cc1ccccc1	C15H22N4O4	322.36	23	6	0.4	10	5	5	84.9	151.03	1.08	-1.13	-0.79	0.14	0.29	-0.08	-0.66	70.6	0.219	Very soluble	-1.55	9.08	0.0282	Very soluble	-2.27	1.75	0.00542	Soluble	Low	No	No	No	No	No	No	No	-9.07	0	1	1	1	1	0.55	0	2
		Molecule 578	NPA003418	CO[C@H]1/C=C\C=C(\C)/C[C@H](C)[C@H](O)[C@@H](/C=C(\C=C(/C(=O)O[C@@H]1[C@H]([C@H]([C@@H](C(=O)C[C@H]([C@@H]([C@H](O)C)C)OC(=O)/C=C/C(=O)O)C)O)C)\OC)/C)C	C37H56O12	692.83	49	0	0.62	14	12	4	185.69	186.12	1.08	-1.13	4.09	0.14	0.29	-0.08	-0.66	70.6	0.219	Very soluble	-1.55	9.08	0.0282	Very soluble	-2.27	1.75	0.00542	Soluble	Low	No	No	No	No	No	No	No	-9.07	0	1	1	1	1	0.55	0	2
		Molecule 579	NPA003419	CCC1C(O)CC(O)CCCC(O)CC(O)CC(O)C(C)C(O)/C=C\C=C/C=C\C=C/C=C\C(C(OC1=O)C)C	C32H52O8	564.75	40	0	0.66	1	8	6	159.71	147.68	1.08	-1.13	3.52	0.14	0.29	-0.08	-0.66	70.6	0.219	Very soluble	-1.55	9.08	0.0282	Very soluble	-2.27	1.75	0.00542	Soluble	Low	No	No	No	No	No	No	No	-9.07	0	1	1	1	1	0.55	0	2
		Molecule 580	NPA003423	OC[C@H](NC(=O)/C=C/c1c(C)[nH]c(=O)[nH]c1=O)C[S@@](=O)C[S@@](=O)C	C13H19N3O6S2	377.44	24	6	0.46	9	6	4	92.3	187.61	0.43	-3.1	-0.43	-1.78	0.14	-0.95	0.18	574	1.52	Highly soluble	-0.27	201	0.532	Very soluble	-3	0.381	0.00101	Soluble	Low	No	No	No	No	No	No	No	-10.8	0	1	1	1	2	0.55	0	1
		Molecule 581	NPA003428	CC(=CCC/C(=C/C(O)C)/C)C	C11H20O	168.28	12	0	0.64	4	1	1	55.2	20.23	2.92	3.3	3.06	2.88	2.62	2.96	-2.7	0.337	0.002	Soluble	-3.4	0.0669	0.000398	Soluble	-1.89	2.19	0.013	Soluble	High	Yes	No	No	No	No	No	No	-4.98	0	0	0	0	2	0.55	0	1
		Molecule 582	NPA003430	O=CC12CC3C(C2(C(=O)O)C(=C3)C(C)C)(C[C@H]2[C@H]1C[C@@H]([C@H]2C)O)CO	C20H28O5	348.43	25	0	0.8	4	5	3	92.84	94.83	2.03	0.71	1.87	1.98	2.21	1.76	-2.18	2.28	0.00655	Soluble	-2.28	1.83	0.00526	Soluble	-1.79	5.61	0.0161	Soluble	High	No	Yes	No	No	No	No	No	-7.92	0	0	0	0	0	0.56	0	2
		Molecule 583	NPA003442	O=CC12CC3C(C2(C(=O)O)C(=C3)C(C)C)(C[C@H]2[C@H]1C[C@@H]([C@H]2C)O)CO	C20H28O5	348.43	25	0	0.8	4	5	3	92.84	94.83	2.03	0.71	1.87	1.98	2.21	1.76	-2.18	2.28	0.00655	Soluble	-2.28	1.83	0.00526	Soluble	-1.79	5.61	0.0161	Soluble	High	No	Yes	No	No	No	No	No	-7.92	0	0	0	0	0	0.56	0	2
		Molecule 584	NPA003457	COC(=O)c1cc2C[C@@H](C)[C@@H](c3c2c2c1c1cccc(c1C(=O)c2cc3)OC)O	C24H20O5	388.41	29	16	0.25	3	5	1	109.18	72.83	3.11	4.11	3.75	2.78	4.98	3.75	-5.05	0.00348	8.96e-06	Moderately soluble	-5.35	0.00175	4.51e-06	Moderately soluble	-7.07	3.32e-05	8.55e-08	Poorly soluble	High	Yes	Yes	No	Yes	Yes	No	Yes	-5.75	0	0	0	0	0	0.55	0	0
		Molecule 585	NPA003459	CC(OCN1Cc2c(C1=O)c1c(c3c2c2ccccc2[nH]3)[nH]c2c1cccc2)C	C24H21N3O2	383.44	29	20	0.21	3	2	2	120.53	61.12	2.72	4.63	4.76	3.41	5.36	4.17	-5.45	0.00137	3.58e-06	Moderately soluble	-5.64	0.00088	2.29e-06	Moderately soluble	-8.2	2.41e-06	6.3e-09	Poorly soluble	High	Yes	Yes	Yes	Yes	No	Yes	Yes	-5.35	0	0	0	0	0	0.55	0	0
		Molecule 586	NPA003474	CCC[C@@H]1OC(=O)[C@H](CC)[C@H]2CC[C@H](O2)C[C@@H](OC(=O)[C@H]([C@@H]2O[C@H]([C@H]1C)CC2)C)[C@@H]([C@H]1CC[C@H](O1)C[C@H](N(C)C)CCC)C	C36H63NO7	621.89	44	0	0.94	10	8	0	175.43	83.53	6	7.61	6.71	3.66	5.55	5.91	-7.83	9.2e-06	1.48e-08	Poorly soluble	-9.2	3.9e-07	6.28e-10	Poorly soluble	-6	0.000615	9.89e-07	Poorly soluble	Low	No	No	No	No	No	No	Yes	-4.69	1	4	0	1	2	0.55	0	1
		Molecule 587	NPA003477	OC(c1ocnc1)/C=C/C=C/C=C(\C(C(C(=O)N)(C)C)O)/C	C16H22N2O4	306.36	22	5	0.38	7	5	3	82.7	109.58	2.42	1.04	1.31	-0.08	1.82	1.3	-2.1	2.43	0.00793	Soluble	-2.93	0.359	0.00117	Soluble	-1.24	17.5	0.0573	Soluble	High	No	No	No	No	No	No	No	-7.43	0	0	0	0	0	0.55	0	1
		Molecule 588	NPA003482	COC1=C(N)C(=O)c2c(C1=O)ccc(n2)c1[nH]c(=O)c(c(c1N)c1ccc(c(c1O)OC)OC)C	C24H22N4O7	478.45	35	18	0.17	5	8	4	126.51	179.85	2.15	0.55	1.92	-1.57	3.16	1.24	-3.2	0.299	0.000626	Soluble	-3.9	0.0604	0.000126	Soluble	-6.77	8.05e-05	1.68e-07	Poorly soluble	Low	No	Yes	No	No	Yes	No	No	-8.83	1	0	1	1	1	0.11	1	0
		Molecule 589	NPA003488	N#CCc1c[nH]c2c1ccc(c2)CC=C(C)C	C15H16N2	224.3	17	9	0.27	3	1	1	71.54	39.58	2.32	3.63	3.74	2.47	4.42	3.31	-3.71	0.0436	0.000194	Soluble	-4.15	0.0159	7.09e-05	Moderately soluble	-5.05	0.00199	8.89e-06	Moderately soluble	High	Yes	No	Yes	Yes	No	Yes	No	-5.09	0	0	0	0	0	0.55	0	1
		Molecule 590	NPA003495	N#CCc1c[nH]c2c1ccc(c2)CC=C(C)C	C15H16N2	224.3	17	9	0.27	3	1	1	71.54	39.58	2.32	3.63	3.74	2.47	4.42	3.31	-3.71	0.0436	0.000194	Soluble	-4.15	0.0159	7.09e-05	Moderately soluble	-5.05	0.00199	8.89e-06	Moderately soluble	High	Yes	No	Yes	Yes	No	Yes	No	-5.09	0	0	0	0	0	0.55	0	1
		Molecule 591	NPA003499	C/C=C(/[C@@H]([C@@H](/C=C/C=C(/CC[C@H](CC1=C(C)C(=O)C(O1)(C)O)O)\C)C)O)\C	C22H34O5	378.5	27	0	0.59	9	5	3	108.67	86.99	2.32	3.63	3.57	2.47	4.42	3.31	-3.71	0.0436	0.000194	Soluble	-4.15	0.0159	7.09e-05	Moderately soluble	-5.05	0.00199	8.89e-06	Moderately soluble	High	Yes	No	Yes	Yes	No	Yes	No	-5.09	0	0	0	0	0	0.55	0	1
		Molecule 592	NPA003507	COC(=O)CC(C(C1=CC(=O)c2c(C1=O)cccc2O)O)O	C15H14O7	306.27	22	6	0.27	5	7	3	73.91	121.13	1.52	0.56	-0.02	-0.9	1.24	0.48	-1.96	3.33	0.0109	Very soluble	-2.68	0.646	0.00211	Soluble	-1.88	4.08	0.0133	Soluble	High	No	No	No	No	No	No	No	-7.77	0	0	0	0	0	0.55	2	0
		Molecule 593	NPA003510	OCC1=C(OC[C@H]2O[C@H]([C@@H]([C@@H]2O)O)n2ccc(=O)[nH]c2=O)C(C(C1O)O)OP(=O)(N(P(=O)(ON(CCCCCCCCCCCC(C)C)C)O)CC(=O)N)O	C32H57N5O16P2	829.77	55	6	0.78	25	18	9	196.17	336.72	3.06	-3.15	-0.38	-2.41	-2.73	-1.12	-1.43	30.8	0.0371	Very soluble	-3.35	0.368	0.000443	Soluble	-0.96	90.8	0.109	Soluble	Low	No	Yes	No	No	No	No	No	-13.6	3	3	2	1	6	0.17	0	2
		Molecule 594	NPA003513	O[C@@H]1C[C@@H](O[C@@H]([C@H]1O[C@H]1C[C@@H](O[C@H]2CC[C@@H]([C@@H](O2)C)O)[C@@H]([C@H](O1)C)O)C)Oc1cccc2c1C(=O)c1ccc3c(c1C2=O)c(O)cc(c3)C	C37H42O12	678.72	49	16	0.51	6	12	4	175.02	170.44	4.3	4.18	3.66	0.2	3.07	3.08	-6.53	0.000202	2.97e-07	Poorly soluble	-7.47	2.31e-05	3.4e-08	Poorly soluble	-5.83	0.00101	1.49e-06	Moderately soluble	Low	No	Yes	No	Yes	No	No	No	-7.47	2	3	1	1	3	0.17	2	0
		Molecule 595	NPA003527	O=C1NCCCCCN(O)C(=O)CCC(=O)NCCOCCN(C(=O)CCC(=O)NCCOCCN(C(=O)CC1)O)O	C25H44N6O11	604.65	42	0	0.76	0	11	6	166.32	227.38	2.05	-4.66	-3.74	-2.3	-3.33	-2.4	-0.65	134	0.222	Very soluble	0.51	1950	3.23	Highly soluble	-1.79	9.69	0.016	Soluble	Low	No	No	No	No	No	No	No	-13.3	3	4	1	1	5	0.17	0	1
		Molecule 596	NPA003532	CCCC[C@H](/C=C(/C=C(/C(=O)Nc1cc(O)c(c(c1O)Cl)/C=C/C=C/C=C/C(=O)NC1=C(O)CCC1=O)\C)\C)C	C31H37ClN2O6	569.09	40	6	0.32	14	6	5	161.14	135.96	2.05	-4.66	6.48	-2.3	-3.33	-2.4	-0.65	134	0.222	Very soluble	0.51	1950	3.23	Highly soluble	-1.79	9.69	0.016	Soluble	Low	No	No	No	No	No	No	No	-13.3	3	4	1	1	5	0.17	0	1
		Molecule 597	NPA003535	C=CC(c1ccc2c(c1)[C@]1(C)C[C@@H]3N([C@@H]1N2C)C(=O)[C@H]1N(C3=O)[C@@H]2N(C)c3c([C@@]2(C1)C)cccc3)(C)C	C31H36N4O2	496.64	37	12	0.48	2	2	0	160.26	47.1	4.34	6.04	2.61	4.28	3.23	4.1	-6.83	7.31e-05	1.47e-07	Poorly soluble	-6.81	7.73e-05	1.56e-07	Poorly soluble	-6.49	0.00016	3.23e-07	Poorly soluble	High	Yes	No	No	No	Yes	No	Yes	-5.04	1	3	0	0	1	0.55	1	1
		Molecule 598	NPA003543	O=CC[C@H]1C[C@@H](C)C(=O)/C=C\C(=C/C([C@@H](OC(=O)C[C@H]([C@@H]([C@H]1OC1OC(C)C(C(C1O)N(C)C)OC1OC(C)C(C(C1)(C)O)OC(=O)CC(C)C)C)OC(=O)CC)CC)COC1OC(C)C(C(C1OC)OC)O)\C	C54H89NO19	1056.28	74	0	0.83	20	20	3	271.64	250.81	4.34	6.04	4.39	4.28	3.23	4.1	-6.83	7.31e-05	1.47e-07	Poorly soluble	-6.81	7.73e-05	1.56e-07	Poorly soluble	-6.49	0.00016	3.23e-07	Poorly soluble	High	Yes	No	No	No	Yes	No	Yes	-5.04	1	3	0	0	1	0.55	1	1
		Molecule 599	NPA003551	OCC(=O)Nc1cc2nc3cc(COC(=O)C)ccc3oc2cc1=O	C17H14N2O6	342.3	25	14	0.18	6	7	2	88.24	118.73	2.26	-0.1	0.94	-0.51	2.23	0.96	-1.92	4.14	0.0121	Very soluble	-1.94	3.92	0.0115	Very soluble	-5.19	0.0022	6.43e-06	Moderately soluble	High	No	No	Yes	No	No	No	No	-8.46	0	0	0	0	0	0.55	0	1
		Molecule 600	NPA003554	COc1c(cc(c(c1O)c1ccccc1)O[C@@H]1OC(=C[C@@H]([C@H]1O)O)C(=O)O)c1ccccc1	C25H22O8	450.44	33	18	0.16	6	8	4	118.95	125.68	2.28	3.51	3.16	1.22	2.41	2.52	-4.85	0.00634	1.41e-05	Moderately soluble	-5.83	0.000662	1.47e-06	Moderately soluble	-5.01	0.00439	9.75e-06	Moderately soluble	High	No	Yes	No	No	Yes	No	No	-6.56	0	0	0	0	0	0.56	0	0
		Molecule 601	NPA003559	CCC[C@H]1C[C@@H]2CC[C@@H](O2)[C@H](C)C(=O)O[C@H]([C@@H]([C@H]2O[C@@H]([C@H](C(=O)O1)C)CC2)C)[C@@H]([C@H]1CC[C@H](O1)C[C@H](N(C)C)CCC)C	C35H61NO7	607.86	43	0	0.94	9	8	0	170.62	83.53	5.81	7.25	6.32	3.48	5.14	5.6	-7.58	1.59e-05	2.62e-08	Poorly soluble	-8.83	9.02e-07	1.48e-09	Poorly soluble	-5.62	0.00146	2.4e-06	Moderately soluble	High	No	No	No	No	No	No	No	-4.86	1	4	0	1	2	0.55	0	1
		Molecule 602	NPA003572	OC[C@H]([C@H]1CC[C@]2(C1=CC[C@](C)(O)[C@H]1[C@H](C2)[C@H](CO)C[C@H]1O)C)C	C20H34O4	338.48	24	0	0.9	3	4	4	95.86	80.92	3.02	2	2.11	2.2	2.22	2.31	-3	0.338	0.000999	Soluble	-3.33	0.16	0.000472	Soluble	-2.03	3.17	0.00935	Soluble	High	No	Yes	No	No	No	No	No	-6.94	0	0	0	0	0	0.55	0	1
		Molecule 603	NPA003576	C=C1OC(=O)C2=C1O[C@H]1[C@H]([C@](C2=O)(C)[C@H]2[C@@]([C@@H]1O)(O)CCCC2)C	C18H22O6	334.36	24	0	0.67	0	6	2	83.91	93.06	1.92	1.49	1.22	0.61	1.85	1.42	-2.85	0.47	0.00141	Soluble	-3.05	0.297	0.000888	Soluble	-2.3	1.66	0.00498	Soluble	High	No	Yes	No	No	No	No	No	-7.28	0	0	0	0	0	0.56	0	1
		Molecule 604	NPA003578	N/A	N/A	N/A																											N/A	N/A	N/A	N/A	N/A	N/A	N/A	N/A	N/A	N/A	N/A	N/A	N/A	N/A	N/A	N/A
		Molecule 605	NPA003580	COC([C@]12O[C@@H]3[C@H](O1)[C@@]([C@@]12OC1)(OC1CC(O)C(C(O1)C)(O)C(=O)C)Oc1c3c(C)cc2c1c(O)c1c(c2OC)[C@@H](OC2OC(C)C(C(C2)(C)O)O)C[C@@H](C1=O)O)OC	C40H50O19	834.81	59	10	0.7	9	19	6	195.77	260.35	4.23	-0.27	-0.06	-3.11	1.45	0.45	-4.38	0.035	4.2e-05	Moderately soluble	-4.74	0.0152	1.83e-05	Moderately soluble	-3.27	0.452	0.000542	Soluble	Low	No	Yes	No	No	No	No	No	-11.58	3	3	1	1	5	0.17	0	2
		Molecule 606	NPA003584	COc1c2CCc3c(c2c(c2c1oc1[C@H](O)CC[C@@H](c1c2=O)O)O)c(O)c1c(c3)cc([nH]c1=O)C	C26H23NO8	477.46	35	20	0.31	1	8	5	129.12	153.22	3.12	2.42	2.34	0.37	4.37	2.52	-4.68	0.00994	2.08e-05	Moderately soluble	-5.28	0.00251	5.25e-06	Moderately soluble	-6.6	0.00012	2.51e-07	Poorly soluble	Low	No	No	No	No	Yes	No	No	-7.49	0	0	1	1	1	0.55	0	0
		Molecule 607	NPA003585	COc1c2CCc3c(c2c(c2c1oc1[C@H](O)CC[C@@H](c1c2=O)O)O)c(O)c1c(c3)cc([nH]c1=O)C	C26H23NO8	477.46	35	20	0.31	1	8	5	129.12	153.22	3.12	2.42	2.34	0.37	4.37	2.52	-4.68	0.00994	2.08e-05	Moderately soluble	-5.28	0.00251	5.25e-06	Moderately soluble	-6.6	0.00012	2.51e-07	Poorly soluble	Low	No	No	No	No	Yes	No	No	-7.49	0	0	1	1	1	0.55	0	0
		Molecule 608	NPA003589	O=c1c2cccn2c(=O)c2n1ccc2	C10H6N2O2	186.17	14	12	0	0	2	0	52.08	42.96	1.63	1.23	0.35	1.11	0.75	1.01	-2.4	0.735	0.00395	Soluble	-1.73	3.47	0.0186	Very soluble	-2.33	0.877	0.00471	Soluble	High	No	No	Yes	No	No	No	No	-6.56	0	0	0	0	1	0.55	0	0
		Molecule 609	NPA003591	OC[C@@H](C(=O)N[C@H]([C@@H]([C@@H]1S[C@H]([C@@H]([C@H]1O)O)n1ccc(=NC(=O)N)n(c1=O)C)O)C(=O)O)N	C16H24N6O9S	476.46	32	6	0.56	9	11	8	106.81	281.02	0.62	-6.66	-5.57	-3.83	-4.23	-3.93	1.86	34300	71.9	Highly soluble	1.46	13700	28.7	Highly soluble	2.65	213000	447	Soluble	Low	No	No	No	No	No	No	No	-13.94	2	1	1	1	4	0.17	0	0
		Molecule 610	NPA003593	C[C@H]1CCC2CC3([C@@H]1CC[C@@H]3C)OC2(C)C	C15H26O	222.37	16	0	1	0	1	0	69.04	9.23	3.2	3.97	4.02	3.81	3.54	3.71	-3.72	0.0424	0.000191	Soluble	-3.86	0.0304	0.000137	Soluble	-3.28	0.117	0.000525	Soluble	High	Yes	No	No	No	Yes	No	No	-4.84	0	0	0	0	1	0.55	0	0
		Molecule 611	NPA003599	O=CN1c2ccccc2[C@]2([C@@H]1N1C(=O)[C@H](C(C)C)N(C(=O)[C@@H]1C2)C)C[C@H]1C(=C)CC[C@@H]2[C@]1(C)CCCC2(C)C	C33H45N3O3	531.73	39	6	0.67	4	3	0	166.85	60.93	4.09	6.61	4.37	4.94	4.66	4.93	-7.15	3.76e-05	7.07e-08	Poorly soluble	-7.69	1.09e-05	2.04e-08	Poorly soluble	-6.6	0.000133	2.51e-07	Poorly soluble	High	Yes	Yes	No	No	Yes	No	Yes	-4.85	2	3	0	0	1	0.17	0	2
		Molecule 612	NPA003602	C/C(=C\C=C\C=C(\C=C\C=C(\C=C\c1c(C)ccc(c1C)C)/C)/C)/C=C/C=C(/C=C/c1c(C)cc(c(c1C)C)O)\C	C40H48O	544.81	41	12	0.25	10	1	1	185.98	20.23	4.09	6.61	11.21	4.94	4.66	4.93	-7.15	3.76e-05	7.07e-08	Poorly soluble	-7.69	1.09e-05	2.04e-08	Poorly soluble	-6.6	0.000133	2.51e-07	Poorly soluble	High	Yes	Yes	No	No	Yes	No	Yes	-4.85	2	3	0	0	1	0.17	0	2
		Molecule 613	NPA003611	CNC[C@@H]1CC[C@H]([C@H](O1)O[C@@H]1[C@@H](N)C[C@@H]([C@H]([C@H]1O)N(C(=O)CNC(=O)N)C)OC)N	C18H36N6O6	432.52	30	0	0.89	10	9	6	106.24	187.42	2.43	-3.69	-2.97	-2.63	-3.69	-2.11	0.46	1260	2.9	Highly soluble	0.34	951	2.2	Highly soluble	0.14	593	1.37	Soluble	Low	No	Yes	No	No	No	No	No	-11.56	2	1	1	1	3	0.17	0	0
		Molecule 614	NPA003615	CC[C@@H]1/C=C(/C)\C[C@H](C)C[C@H](OC)[C@H]2O[C@](O)([C@@H](C[C@@H]2OC)C)C(=O)C(=O)N2[C@H](C(=O)O[C@@H]([C@@H]([C@H](CC1=O)O)C)/C(=C/[C@@H]1CC[C@H](C(C1)OC)O)/C)CCCC2	C43H69NO12	792.01	56	0	0.81	6	12	3	215.97	178.36	5.32	4.47	4.09	0.69	3.02	3.52	-7.17	5.35e-05	6.75e-08	Poorly soluble	-7.94	9.19e-06	1.16e-08	Poorly soluble	-4.51	0.0246	3.11e-05	Moderately soluble	Low	No	Yes	No	No	No	No	Yes	-7.96	2	3	1	1	3	0.17	0	2
		Molecule 615	NPA003616	C/C=C(/C(=O)OC1C(C)OC(=O)C(COC(=O)C1Cc1ccccc1)NC(=O)c1nccc(c1O)OC)\C	C27H30N2O9	526.54	38	12	0.37	9	10	2	133.99	150.35	3.41	3.76	2.12	0.94	2.69	2.58	-5.11	0.00406	7.71e-06	Moderately soluble	-6.61	0.000129	2.45e-07	Poorly soluble	-5.51	0.00161	3.06e-06	Moderately soluble	Low	No	Yes	No	No	No	No	Yes	-6.84	2	2	1	1	1	0.17	0	2
		Molecule 616	NPA003619	C=C1CC[C@@H]2[C@]([C@H]1Cc1c[nH]c3c1cccc3)(C)CC[C@@H]([C@@]2(C)C(=O)O)O	C23H29NO3	367.48	27	9	0.52	3	3	3	108.27	73.32	2.44	4.63	4.54	3.39	4.54	3.91	-5.08	0.00303	8.24e-06	Moderately soluble	-5.9	0.000467	1.27e-06	Moderately soluble	-5.66	0.00081	2.2e-06	Moderately soluble	High	No	Yes	No	No	Yes	No	Yes	-5.25	0	0	0	0	0	0.85	0	1
		Molecule 617	NPA003621	C/C=C/C=C/C1=CC(=O)CCN1	C10H13NO	163.22	12	0	0.3	2	1	1	53.56	29.1	2.21	1.63	1.18	1.08	2.16	1.65	-1.75	2.92	0.0179	Very soluble	-1.85	2.29	0.014	Very soluble	-1.52	4.96	0.0304	Soluble	High	Yes	No	No	No	No	No	No	-6.14	0	0	0	0	1	0.55	0	1
		Molecule 618	NPA003625	CC[C@@H](CC1=C[C@@H](OC1=O)C)C	C10H16O2	168.23	12	0	0.7	3	2	0	48.88	26.3	2.45	2.76	2.29	2.08	2.45	2.41	-2.42	0.634	0.00377	Soluble	-2.97	0.181	0.00108	Soluble	-2.15	1.19	0.00705	Soluble	High	Yes	No	No	No	No	No	No	-5.37	0	0	0	0	1	0.55	0	0
		Molecule 619	NPA003626	CC[C@@H](CC1=C[C@@H](OC1=O)C)C	C10H16O2	168.23	12	0	0.7	3	2	0	48.88	26.3	2.45	2.76	2.29	2.08	2.45	2.41	-2.42	0.634	0.00377	Soluble	-2.97	0.181	0.00108	Soluble	-2.15	1.19	0.00705	Soluble	High	Yes	No	No	No	No	No	No	-5.37	0	0	0	0	1	0.55	0	0
		Molecule 620	NPA003627	CCCc1c(C/C=C(/C/C=C/[C@@H](O)C)\C)[nH]c(=O)c(c1O)C	C18H27NO3	305.41	22	6	0.5	7	3	3	92.27	73.32	3.18	2.86	3.16	2.36	4.96	3.3	-3.28	0.162	0.000531	Soluble	-4.06	0.0267	8.73e-05	Moderately soluble	-4.17	0.0209	6.84e-05	Moderately soluble	High	Yes	Yes	No	No	No	No	No	-6.13	0	0	0	0	0	0.55	0	1
		Molecule 621	NPA003636	N[C@H](CC(=O)N[C@H]1C=C[C@@H](O[C@@H]1C(=O)O)n1ccc(nc1=O)N)CCN=C(N)N	C16H24N8O5	408.41	29	6	0.44	9	8	6	102.12	226.96	0.61	-5.78	-3.09	-2.08	-3.18	-2.7	1.71	21000	51.3	Highly soluble	1.68	19600	47.9	Highly soluble	0.09	499	1.22	Soluble	Low	No	No	No	No	No	No	No	-12.9	2	1	1	1	3	0.17	0	3
		Molecule 622	NPA003637	CCC1(O)CC(O)c2c(C1O[C@H]1O[C@H](C)[C@@H]([C@@H](C1)N(C)C)O)c(O)c1c(c2O)C(=O)c2c(C1=O)c(O)ccc2O	C28H33NO11	559.56	40	12	0.5	4	12	7	139.82	197.45	3.25	1.67	0.7	-1.56	0.75	0.96	-4.32	0.0268	4.79e-05	Moderately soluble	-5.43	0.00208	3.71e-06	Moderately soluble	-2.84	0.803	0.00144	Soluble	Low	No	Yes	No	No	No	No	No	-8.53	3	3	1	1	3	0.17	1	1
		Molecule 623	NPA003643	CC(=O)N[C@@H](C(=O)O)Cc1c[nH]c2c1c(ccc2)[N+](=O)[O-]	C13H13N3O5	291.26	21	9	0.23	6	5	3	76.09	128.01	0.74	1.19	1.21	-0.32	-0.23	0.52	-2.32	1.4	0.00482	Soluble	-3.47	0.0977	0.000336	Soluble	-2.87	0.391	0.00134	Soluble	High	No	No	No	No	No	No	No	-7.23	0	0	0	0	0	0.56	0	2
		Molecule 624	NPA003647	CNc1cc2c3ccccc3nc(c2n(c1=O)C)C(=O)NC(C(=O)C=C(C)C)CCC(=O)O	C24H26N4O5	450.49	33	14	0.29	9	6	3	127.03	130.39	2.62	2.68	2.44	1.18	3	2.38	-4.04	0.041	9.09e-05	Moderately soluble	-5.07	0.00383	8.5e-06	Moderately soluble	-5.83	0.000663	1.47e-06	Moderately soluble	High	No	Yes	No	No	Yes	No	Yes	-7.15	0	0	0	0	0	0.56	0	2
		Molecule 625	NPA003657	OC(=O)Cn1c2cccc(c2[nH]c2c1cccc2)C(=O)O	C15H12N2O4	284.27	21	14	0.07	3	4	3	77.41	95.32	1.16	2.17	2.47	1.56	1.48	1.77	-3.26	0.154	0.000543	Soluble	-3.8	0.0446	0.000157	Soluble	-3.33	0.132	0.000463	Soluble	High	No	No	No	No	No	No	No	-6.49	0	0	0	0	0	0.56	0	1
		Molecule 626	NPA003660	OCC1C(O)C(C2C1OC(=N2)N(C)C)O	C9H16N2O4	216.23	15	0	0.89	2	5	3	55.63	85.52	1.3	-1.43	-2.37	-1.08	-1.15	-0.95	-0.15	154	0.712	Very soluble	0.14	296	1.37	Highly soluble	1.04	2370	11	Soluble	Low	No	Yes	No	No	No	No	No	-8.63	0	1	0	0	0	0.55	0	0
		Molecule 627	NPA003662	Oc1c(C)ccc2c1C(=O)c1c(C)c(C(=O)O)c(cc1[C@@]2(C)OO[C@]1(C)c2cc(O)c(c(c2C(=O)c2c1ccc(c2O)C)C)C(=O)O)O	C36H30O12	654.62	48	24	0.22	5	12	6	169.97	208.12	2.04	7.2	5.19	1.67	5.77	4.37	-8.47	2.19e-06	3.35e-09	Poorly soluble	-11.39	2.65e-09	4.04e-12	Insoluble	-8.68	1.36e-06	2.08e-09	Poorly soluble	Low	No	No	No	No	No	No	No	-5.18	3	3	1	1	5	0.11	0	1
		Molecule 628	NPA003664	OC(CC(C(=O)NC(C(=O)NC(C(c1ncc([nH]1)Cl)O)C(=O)O)Cc1cnc([nH]1)N)NC(=O)C1NCCCC1O)COC(=O)N	C24H35ClN10O10	659.05	45	10	0.54	19	13	12	154.57	333.02	-0.43	-5.47	-4.55	-4.64	-2.26	-3.47	0.61	2680	4.07	Highly soluble	-0.87	89.2	0.135	Very soluble	-1.88	8.67	0.0132	Soluble	Low	No	No	No	No	No	No	No	-14.2	3	4	2	1	6	0.17	0	0
		Molecule 629	NPA003672	CC(=O)OC([C@]12C=C(C)[C@H]3[C@]4(C(=CC(=O)C=C4[C@H]([C@@H]3C)O[C@H]3CC[C@H]([C@H](O3)C)O)N2C(=O)C(=C1O)C)O)C	C28H35NO9	529.58	38	0	0.61	5	9	3	138.88	142.83	2.87	-0.4	1.59	0.18	1.1	1.07	-2.54	1.52	0.00287	Soluble	-2.14	3.88	0.00732	Soluble	-1.96	5.78	0.0109	Soluble	Low	No	No	No	No	No	No	No	-9.81	1	3	1	1	0	0.56	0	1
		Molecule 630	NPA003676	O=CC[C@H]1C[C@@H](C)[C@@H](O)/C=C\C=C/C[C@H](OC(=O)C[C@H]([C@@H]([C@H]1OC1OC(C)C(C(C1O)N(C)C)OC1OC(C)C(C(C1)(C)O)OC(=O)CC)OC)OC(=O)C)C	C40H65NO15	799.94	56	0	0.8	13	16	3	203	206.05	4.92	1.6	2.38	-0.4	0.56	1.81	-4.95	0.00898	1.12e-05	Moderately soluble	-5.54	0.00231	2.89e-06	Moderately soluble	-1.78	13.2	0.0165	Soluble	Low	No	No	No	No	No	No	No	-10.04	2	3	2	1	3	0.17	0	2
		Molecule 631	NPA003677	CC[C@H](CC1CCC(O1)[C@H](C(=O)O)C)O	C11H20O4	216.27	15	0	0.91	5	4	2	56.9	66.76	2.02	1.4	1.42	0.75	1.34	1.39	-1.73	4	0.0185	Very soluble	-2.41	0.849	0.00393	Soluble	-0.76	37.9	0.175	Soluble	High	Yes	No	No	No	No	No	No	-6.63	0	0	0	0	0	0.85	0	0
		Molecule 632	NPA003683	COc1cccc2c1C1Oc3c(C2O1)c1C(=O)C[C@](Cc1cc3)(C)O	C20H18O5	338.35	25	12	0.35	1	5	1	89.76	64.99	2.84	2	2.44	2.04	3.63	2.59	-3.49	0.11	0.000326	Soluble	-2.99	0.345	0.00102	Soluble	-5.37	0.00143	4.24e-06	Moderately soluble	High	Yes	Yes	No	Yes	No	Yes	Yes	-6.94	0	0	0	0	0	0.55	0	0
		Molecule 633	NPA003699	N/A	N/A	N/A																											N/A	N/A	N/A	N/A	N/A	N/A	N/A	N/A	N/A	N/A	N/A	N/A	N/A	N/A	N/A	N/A
		Molecule 634	NPA003705	CC1=C(CCC(C1)(C)C)Cn1c2ccccc2nc2c1ccc(c2=O)Br	C22H23BrN2O	411.33	26	14	0.36	2	2	0	112.89	34.89	3.42	5.01	5.84	4.38	5.74	4.88	-5.81	0.000633	1.54e-06	Moderately soluble	-5.48	0.00135	3.29e-06	Moderately soluble	-8.04	3.73e-06	9.08e-09	Poorly soluble	High	Yes	Yes	No	Yes	Yes	Yes	No	-5.25	1	1	0	0	1	0.55	0	2
		Molecule 635	NPA003722	O[C@@H](CC1=CC(=O)c2c(C1=O)cccc2O)CC(=O)O	C14H12O6	276.24	20	6	0.21	4	6	3	68.43	111.9	1.24	0.79	0.92	-0.35	1.47	0.81	-2.01	2.71	0.00981	Soluble	-2.72	0.525	0.0019	Soluble	-2.12	2.11	0.00766	Soluble	High	No	No	No	No	No	No	No	-7.42	0	0	0	0	0	0.56	2	0
		Molecule 636	NPA003726	CNC[C@@H]1CC[C@H]([C@H](O1)O[C@@H]1[C@H](N)C[C@@H]([C@H]([C@H]1O)N(C(=O)CN)C)OC)N	C17H35N5O5	389.49	27	0	0.94	8	9	5	98.04	158.32	1.33	-3.38	-2.68	-2.46	-2.9	-2.02	0.4	984	2.53	Highly soluble	0.63	1670	4.28	Highly soluble	0.1	490	1.26	Soluble	Low	No	Yes	No	No	No	No	No	-11.08	0	1	1	1	2	0.55	0	0
		Molecule 637	NPA003742	CO[C@H]1[C@@H](O[C@H]([C@@H]([C@H]1O)O)C)O[C@@H]1c2c(O)c3c(cc2C(=O)[C@@]([C@H]1OC)(C)O)C(=O)c1c(C3=N)c(O)ccc1	C27H29NO11	543.52	39	12	0.44	4	12	6	133.83	196.06	2.48	-0.12	0.24	-2.37	1.14	0.27	-3.1	0.434	0.000798	Soluble	-3.54	0.155	0.000286	Soluble	-3.56	0.151	0.000279	Soluble	Low	No	Yes	No	No	No	No	No	-9.7	3	2	1	1	3	0.17	1	1
		Molecule 638	NPA003746	Cc1oc(c2c1C(=O)c1c(C2=O)cccc1O)C(=O)C	C15H10O5	270.24	20	11	0.13	1	5	1	69.2	84.58	1.96	2.55	2.27	-0.21	3.32	1.98	-3.46	0.0931	0.000344	Soluble	-3.97	0.0287	0.000106	Soluble	-4.61	0.00669	2.48e-05	Moderately soluble	High	No	No	Yes	No	No	No	Yes	-6.14	0	0	0	0	0	0.55	1	0
		Molecule 639	NPA003751	CC/C(=C\C=C\[C@@H]1C=C[C@H]2[C@H]([C@@H]1C(=O)c1[nH]ccc1)CC[C@@H]2CC)/[C@@H]1O[C@H](CC[C@@H]1C)[C@H](C(=O)O)C	C31H43NO4	493.68	36	5	0.61	9	4	2	146.26	79.39	1.96	2.55	6.85	-0.21	3.32	1.98	-3.46	0.0931	0.000344	Soluble	-3.97	0.0287	0.000106	Soluble	-4.61	0.00669	2.48e-05	Moderately soluble	High	No	No	Yes	No	No	No	Yes	-6.14	0	0	0	0	0	0.55	1	0
		Molecule 640	NPA003754	COC1CC(OC2C(C)/C=C\C=C(\C)/c3cc(O)c(cc3C(=O)OC3CC(C/C=C\2/C)OC2(C3)CC(O)C(C(O2)C(CC)C)C)C)OC(C1OC1CC(OC)C(C(O1)C)O)C	C48H72O13	857.08	61	6	0.73	8	13	3	232.18	160.83	1.96	2.55	7.31	-0.21	3.32	1.98	-3.46	0.0931	0.000344	Soluble	-3.97	0.0287	0.000106	Soluble	-4.61	0.00669	2.48e-05	Moderately soluble	High	No	No	Yes	No	No	No	Yes	-6.14	0	0	0	0	0	0.55	1	0
		Molecule 641	NPA003759	OC(=O)CF	C2H3FO2	78.04	5	0	0.5	1	3	1	13.55	37.3	0.45	0.17	0.46	-0.22	0.09	0.19	-0.36	33.7	0.432	Very soluble	-0.51	24.1	0.308	Very soluble	0.19	120	1.53	Soluble	High	Yes	No	No	No	No	No	No	-6.66	0	3	0	0	2	0.85	0	0
		Molecule 642	NPA003761	COC[C@@]1(CCC(=C(C)C)C)Nc2ccc(cc2C[C@H]1Cl)C(=O)N	C19H27ClN2O2	350.88	24	6	0.53	6	2	2	103.14	64.35	2.88	4.15	3.31	2.76	4.03	3.43	-4.42	0.0134	3.81e-05	Moderately soluble	-5.21	0.00217	6.18e-06	Moderately soluble	-5.8	0.00056	1.6e-06	Moderately soluble	High	Yes	No	No	No	No	Yes	Yes	-5.49	0	0	0	0	0	0.55	0	2
		Molecule 643	NPA003766	CC[C@@H]1OC21[C@H](O)CC(O[C@H]2O)C(C(=O)c1cc(C(C(C)C)OC)c(c(c1O)C=O)O)CC(C)C	C26H38O9	494.57	35	6	0.69	10	9	4	129.34	146.05	3.68	3.51	2.79	0.03	3.9	2.78	-4.58	0.0129	2.6e-05	Moderately soluble	-6.26	0.000271	5.49e-07	Poorly soluble	-3.1	0.395	0.000798	Soluble	Low	No	Yes	No	No	No	No	Yes	-6.82	0	2	1	1	0	0.55	0	2
		Molecule 644	NPA003776	Oc1cc(O)cc(c1)c1coc2c(c1=O)ccc(c2)O	C15H10O5	270.24	20	16	0	1	5	3	73.99	90.9	1.51	2.11	2.58	0.52	2.52	1.85	-3.37	0.115	0.000426	Soluble	-3.65	0.0605	0.000224	Soluble	-4.4	0.0107	3.94e-05	Moderately soluble	High	No	No	Yes	No	No	Yes	Yes	-6.45	0	0	0	0	0	0.55	0	0
		Molecule 645	NPA003782	OC(=O)[C@H](Cc1c[nH]oc1=O)N	C6H8N2O4	172.14	12	5	0.33	3	5	3	38.39	109.32	0.49	-3.01	-1.08	-3.42	-0.01	-1.4	0.88	1300	7.56	Highly soluble	1.28	3250	18.9	Highly soluble	-0.61	42.4	0.246	Soluble	High	No	No	No	No	No	No	No	-9.49	0	2	0	0	2	0.55	0	0
		Molecule 646	NPA003787	N/A	N/A	N/A																											N/A	N/A	N/A	N/A	N/A	N/A	N/A	N/A	N/A	N/A	N/A	N/A	N/A	N/A	N/A	N/A
		Molecule 647	NPA003790	COc1oc([C@@H]2OCC(=CC(=Cc3ccc(cc3)[N+](=O)[O-])C)C2)c(c(=O)c1C)C	C22H23NO6	397.42	29	12	0.32	5	6	0	112.14	94.49	3.75	3.64	4.23	1.66	3.55	3.37	-4.57	0.0106	2.67e-05	Moderately soluble	-5.31	0.00193	4.87e-06	Moderately soluble	-5.79	0.000652	1.64e-06	Moderately soluble	High	No	No	No	Yes	Yes	No	Yes	-6.14	0	0	0	0	0	0.55	0	2
		Molecule 648	NPA003802	OC[C@@H](C(=O)NC(C(=O)C1(CO)OC1)CC(=C)C)NC(=O)CCCCC(O)(C)C	C20H34N2O7	414.49	29	0	0.75	16	7	5	106.52	148.49	2.9	-0.48	-0.42	-1.29	2.58	0.66	-1.05	36.8	0.0888	Very soluble	-2.17	2.79	0.00674	Soluble	-2.88	0.544	0.00131	Soluble	Low	No	Yes	No	No	No	No	No	-9.17	0	1	2	1	1	0.55	0	2
		Molecule 649	NPA003807	COc1cc(=O)c2=c(c1=O)c(=O)c1=C(O)[C@@]3([C@@](C(=c1c2=O)O)(O)CCc1c3c(O)c2c(c1)cc(oc2=O)C)O	C27H18O12	534.42	39	20	0.22	1	12	5	134.05	208.87	1.12	1.12	-2.34	-2.35	3.52	0.21	-4.17	0.0359	6.72e-05	Moderately soluble	-5.1	0.00425	7.95e-06	Moderately soluble	-6.45	0.00019	3.56e-07	Poorly soluble	Low	No	Yes	No	No	No	No	No	-8.76	2	3	1	1	2	0.17	0	0
		Molecule 650	NPA003812	N/A	N/A	N/A																											N/A	N/A	N/A	N/A	N/A	N/A	N/A	N/A	N/A	N/A	N/A	N/A	N/A	N/A	N/A	N/A
		Molecule 651	NPA003813	OCC(CO[C@@H]1O[C@H](CO)[C@H]([C@@H]([C@H]1N)O)O)O	C9H19NO7	253.25	17	0	1	5	8	6	53.95	145.63	0.74	-4.21	-3.88	-3.34	-2.73	-2.68	1.57	9460	37.3	Highly soluble	1.76	14500	57.4	Highly soluble	2.37	59200	234	Soluble	Low	No	Yes	No	No	No	No	No	-10.83	1	1	1	1	2	0.55	0	0
		Molecule 652	NPA003818	CCC(C1OC2(C=CC1C)OC1C/C=C(/C)\C(OC3CC(OC)C(C(O3)C)O)C(C)/C=C\C=C(/C3(C(C(=O)OC(C2)C1)C=C(C)C(C3)OC)O)\C)C	C42H64O10	728.95	52	0	0.74	6	10	2	201.26	122.14	0.74	-4.21	6.51	-3.34	-2.73	-2.68	1.57	9460	37.3	Highly soluble	1.76	14500	57.4	Highly soluble	2.37	59200	234	Soluble	Low	No	Yes	No	No	No	No	No	-10.83	1	1	1	1	2	0.55	0	0
		Molecule 653	NPA003832	ONC(=O)NC[C@@H](C(=O)O)N	C4H9N3O4	163.13	11	0	0.5	5	5	5	32.74	124.68	-0.15	-4.71	-1.91	-3.98	-2.75	-2.7	2.45	45500	279	Highly soluble	2.72	85200	523	Highly soluble	1.18	2490	15.3	Soluble	Low	No	No	No	No	No	No	No	-10.64	0	2	0	0	3	0.55	0	2
		Molecule 654	NPA003844	COc1cccc2c1C(OC2O)c1ccc2c(c1)C(=O)C[C@](C2)(C)O	C20H20O5	340.37	25	12	0.35	2	5	2	91.35	75.99	2.71	1.57	2.04	1.77	3.36	2.29	-3.16	0.234	0.000688	Soluble	-2.78	0.57	0.00167	Soluble	-5.06	0.00294	8.65e-06	Moderately soluble	High	Yes	Yes	No	No	No	Yes	No	-7.26	0	0	0	0	0	0.55	0	0
		Molecule 655	NPA003847	O=C1N[C@@H](Cc2ccc(cc2)O)C(=O)N2[C@H]1CCC2	C14H16N2O3	260.29	19	6	0.43	2	3	2	76.78	69.64	1.69	1.03	-0.34	0.62	1.11	0.82	-2.2	1.63	0.00625	Soluble	-2.08	2.15	0.00827	Soluble	-2.87	0.348	0.00134	Soluble	High	No	No	No	No	No	No	No	-7.16	0	0	0	0	0	0.55	0	0
		Molecule 656	NPA003854	C[C@@H]1CC(=O)c2c(C1)ccc1c2[C@H]2O[C@@H](O1)c1c2cccc1O	C19H16O4	308.33	23	12	0.32	0	4	1	84.09	55.76	2.63	2.9	3.02	2.64	3.62	2.96	-3.96	0.0334	0.000108	Soluble	-3.73	0.0572	0.000186	Soluble	-5.04	0.00279	9.06e-06	Moderately soluble	High	Yes	Yes	No	Yes	No	Yes	No	-6.12	0	0	0	0	0	0.55	0	0
		Molecule 657	NPA003878	O=C1C[C@]2(C)C[C@@]3([C@@]1(O)[C@@]1(O2)C(=O)c2cccc(c2C(=O)[C@@]1(CC3)O)O)O	C19H18O8	374.34	27	6	0.53	0	8	4	88.62	141.36	1.27	-0.82	-0.35	-1.45	1.51	0.03	-1.81	5.81	0.0155	Very soluble	-1.67	8.02	0.0214	Very soluble	-3.1	0.299	0.000798	Soluble	Low	No	Yes	No	No	No	No	No	-9.17	0	0	1	1	0	0.55	1	0
		Molecule 658	NPA003885	O=C1C[C@]2(C)C[C@@]3([C@@]1(O)[C@@]1(O2)C(=O)c2cccc(c2C(=O)[C@@]1(CC3)O)O)O	C19H18O8	374.34	27	6	0.53	0	8	4	88.62	141.36	1.27	-0.82	-0.35	-1.45	1.51	0.03	-1.81	5.81	0.0155	Very soluble	-1.67	8.02	0.0214	Very soluble	-3.1	0.299	0.000798	Soluble	Low	No	Yes	No	No	No	No	No	-9.17	0	0	1	1	0	0.55	1	0
		Molecule 659	NPA003887	O[C@H]1CC[C@]2([C@@H]1C(=O)NC2=O)SC(=O)c1ccc(cc1)O	C14H13NO5S	307.32	21	6	0.36	3	5	3	79.18	129	0.81	0.56	0.05	0.4	1.1	0.58	-2.11	2.38	0.00773	Soluble	-2.84	0.443	0.00144	Soluble	-2.59	0.792	0.00258	Soluble	High	No	No	No	No	No	No	No	-7.78	0	0	0	0	0	0.55	0	2
		Molecule 660	NPA003894	COc1ccc(c(c1)O)C(=O)N	C8H9NO3	167.16	12	6	0.12	2	3	2	43.05	72.55	1.42	1.31	0.5	0.33	0.5	0.81	-1.94	1.92	0.0115	Very soluble	-2.43	0.615	0.00368	Soluble	-1.53	4.91	0.0294	Soluble	High	No	No	No	No	No	No	No	-6.39	0	0	0	0	1	0.55	0	0
		Molecule 661	NPA003895	CC(CC/C=C/C(=O)NC1CCCNC(=O)C(NC(=O)C(=O)C(NC1=O)C)C(C)C)C	C22H36N4O5	436.55	31	0	0.68	7	5	4	129.23	133.47	2.55	2.34	-0.55	-0.21	2.06	1.24	-3.56	0.121	0.000276	Soluble	-4.78	0.00721	1.65e-05	Moderately soluble	-4.5	0.0137	3.13e-05	Moderately soluble	High	No	Yes	No	No	No	No	No	-7.3	0	1	0	1	0	0.55	0	2
		Molecule 662	NPA003904	Cc1nc(C)c2c(c1)C(=O)c1c(C2=O)c(O)ccc1	C15H11NO3	253.25	19	12	0.13	0	4	1	69.5	67.26	2.18	2.79	2.18	0.66	3.48	2.26	-3.64	0.0587	0.000232	Soluble	-3.86	0.0351	0.000138	Soluble	-5.08	0.00213	8.41e-06	Moderately soluble	High	Yes	No	Yes	No	No	No	Yes	-5.86	0	0	0	0	0	0.55	1	0
		Molecule 663	NPA003907	CC[C@H]([C@H]1OC2(C=C[C@H]([C@@]3(O2)CC[C@@](O3)(C)[C@H]2CC[C@]([C@@H](O2)C)(O)CC)O)[C@@H](C[C@@H]1C)C)C(=O)[C@H]([C@H]([C@@H]([C@@H]1O[C@H](CC[C@@H]1C)[C@H](C(=O)O)CC)C)O)C	C42H70O11	751	53	0	0.9	12	11	4	204	161.21	5.13	5.71	6.19	2.29	5.6	4.98	-7.3	3.75e-05	4.99e-08	Poorly soluble	-8.86	1.03e-06	1.37e-09	Poorly soluble	-4.5	0.0236	3.14e-05	Moderately soluble	Low	No	No	No	No	No	No	Yes	-6.83	2	4	2	2	4	0.11	0	1
		Molecule 664	NPA003930	NCCC[C@H](C(=O)N[C@@H](C(=O)O)CCCN(C=O)O)NC(=O)c1ccc(c(c1O)O)Cl	C18H25ClN4O8	460.87	31	6	0.44	15	9	7	108.26	202.52	1.31	-2.09	-0.21	-0.15	-0.39	-0.31	-0.53	135	0.292	Very soluble	-1.64	10.7	0.0232	Very soluble	-1.98	4.83	0.0105	Soluble	Low	No	Yes	No	No	No	No	No	-10.6	2	0	2	1	3	0.17	1	4
		Molecule 665	NPA003931	C[C@@H]1CC(=O)c2c(C1)ccc1c2C(=O)c2ccc(c(c2C1=O)O)[C@H]1C[C@@H](O)[C@@H]([C@H](O1)C)O	C25H24O7	436.45	32	12	0.4	1	7	3	114.73	121.13	2.76	2.61	2.18	0.4	3.52	2.3	-4.4	0.0173	3.96e-05	Moderately soluble	-4.8	0.00686	1.57e-05	Moderately soluble	-5.16	0.00305	7e-06	Moderately soluble	High	No	Yes	No	No	No	No	No	-7.11	0	0	0	0	0	0.55	1	0
		Molecule 666	NPA003939	OCc1coc(c1C(=O)O[C@@H]1O[C@@H](C)[C@@H]([C@H]([C@H]1O)O)O)C	C13H18O8	302.28	21	5	0.62	4	8	4	67.57	129.59	2.42	-1.28	-1.09	-1.5	-0.42	-0.37	-0.82	45.8	0.151	Very soluble	-0.94	34.4	0.114	Very soluble	-0.14	217	0.718	Soluble	High	No	No	No	No	No	No	No	-9.05	0	1	0	0	0	0.55	0	0
		Molecule 667	NPA003942	CCC[C@H]1OC(=Cc2c1c(O)c1c(c2)C(=O)C=C(C1=O)[C@H]1OC([C@H]([C@H]1O)O)CO)C	C22H24O8	416.42	30	6	0.45	4	8	4	106.01	133.52	2.71	1.51	0.98	-0.86	1.95	1.26	-3.26	0.23	0.000553	Soluble	-3.92	0.0498	0.00012	Soluble	-2.65	0.932	0.00224	Soluble	High	No	Yes	No	No	No	No	No	-7.77	0	0	0	1	0	0.55	1	0
		Molecule 668	NPA003949	C=C1CC[C@H]2[C@@]([C@@H]1C[C@]13O[C@@H]3[C@@H](C(=CC1=O)C)O)(C)CCCC2(C)C	C22H32O3	344.49	25	0	0.77	2	3	1	100.43	49.83	2.99	3.94	4.2	3.29	4.78	3.84	-4.33	0.0163	4.72e-05	Moderately soluble	-4.69	0.0071	2.06e-05	Moderately soluble	-4.47	0.0117	3.39e-05	Moderately soluble	High	Yes	No	No	No	Yes	No	No	-5.6	0	0	0	0	0	0.55	0	2
		Molecule 669	NPA003956	O=C(Nc1c(O)ccc(c1O)C(=O)O)CC[C@]1(C)C(=O)C=CC23C1CC([C@H](C2)O)C(=C)C3	C24H27NO7	441.47	32	6	0.46	6	7	5	117.42	144.16	1.55	1.95	2.8	1.51	2.28	2.02	-3.55	0.125	0.000283	Soluble	-4.6	0.011	2.5e-05	Moderately soluble	-3.55	0.125	0.000284	Soluble	Low	No	Yes	No	No	No	No	No	-7.61	0	0	1	1	0	0.56	0	2
		Molecule 670	NPA003964	N/A	N/A	N/A																											N/A	N/A	N/A	N/A	N/A	N/A	N/A	N/A	N/A	N/A	N/A	N/A	N/A	N/A	N/A	N/A
		Molecule 671	NPA003965	O[C@H]1[C@@H](O[C@H]([C@@H]([C@H]1O)O)C)OC(=O)c1ccccc1N	C13H17NO6	283.28	20	6	0.46	3	6	4	68.62	122.24	0.95	0.01	-0.74	-0.49	-0.94	-0.24	-1.63	6.69	0.0236	Very soluble	-2.13	2.11	0.00744	Soluble	-0.36	123	0.435	Soluble	High	No	No	No	No	No	No	No	-8.02	0	1	0	0	0	0.55	0	1
		Molecule 672	NPA003970	O[C@@H]1C[C@@H](O)[C@H](O[C@H]1n1ccc(nc1=O)N)C(=O)O	C10H13N3O6	271.23	19	6	0.5	2	7	4	61.26	147.9	0.08	-2.02	-2.4	-2.04	-2.48	-1.77	-0.35	121	0.446	Very soluble	-0.56	74.5	0.275	Very soluble	1.19	4230	15.6	Soluble	Low	No	No	No	No	No	No	No	-9.39	0	1	1	1	1	0.56	0	0
		Molecule 673	NPA003971	N/A	N/A	N/A																											N/A	N/A	N/A	N/A	N/A	N/A	N/A	N/A	N/A	N/A	N/A	N/A	N/A	N/A	N/A	N/A
		Molecule 674	NPA003972	C/C=C(/[C@H]1O[C@]2(CC[C@@H]1C)C[C@@H]1C[C@H](O2)C/C=C(\C)/C[C@@H](C)/C=C/C=C(/c2c(C(=O)O1)cc(C)c(c2)O)\CO)\C	C34H46O6	550.73	40	6	0.56	2	6	2	160.97	85.22			7.19																N/A	N/A	N/A	N/A	N/A	N/A	N/A	N/A	N/A	N/A	N/A	N/A	N/A	N/A	N/A	N/A
		Molecule 675	NPA003981	COc1cccc2c1C(=O)c1c(C2=O)c2C(=O)C[C@](Cc2cc1O[C@@H]1O[C@@H](C)[C@@H]([C@H]([C@H]1O)O)O)(C)O	C26H26O10	498.48	36	12	0.42	3	10	4	123.08	159.82	2.24	0.49	0.56	-1.05	2.23	0.89	-3.29	0.257	0.000515	Soluble	-3.42	0.191	0.000384	Soluble	-4.37	0.0212	4.25e-05	Moderately soluble	Low	No	Yes	No	No	No	No	No	-8.99	0	1	1	1	1	0.55	1	0
		Molecule 676	NPA003996	OCc1ccc2c(c1)nc1c(o2)cc(=O)cc1OC	C14H11NO4	257.24	19	14	0.14	2	5	1	69.52	72.56	2.28	0.78	1.64	0.07	2.79	1.51	-2.34	1.18	0.00458	Soluble	-1.88	3.36	0.0131	Very soluble	-4.88	0.00342	1.33e-05	Moderately soluble	High	Yes	No	Yes	No	No	Yes	Yes	-7.32	0	0	0	0	0	0.55	0	1
		Molecule 677	NPA004005	CCC(CC1CCCC2(O1)CC1OC(=O)/C=C\C(C)(O)C(O)C(C)C(O)C(O)C(O)C(CCCCC/C=C\C3=C(CC(O2)C1C)OC(C3)(C)C)(C)O)O	C41H68O12	752.97	53	0	0.83	3	12	7	202.15	195.6	2.28	0.78	4.25	0.07	2.79	1.51	-2.34	1.18	0.00458	Soluble	-1.88	3.36	0.0131	Very soluble	-4.88	0.00342	1.33e-05	Moderately soluble	High	Yes	No	Yes	No	No	Yes	Yes	-7.32	0	0	0	0	0	0.55	0	1
		Molecule 678	NPA004012	OC(=O)CCc1cc2cc(C)oc(=O)c2c(c1O)O	C13H12O6	264.23	19	10	0.23	3	6	3	67.85	107.97	1.8	1.88	1.53	0.69	2.06	1.59	-2.85	0.37	0.0014	Soluble	-3.77	0.0449	0.00017	Soluble	-3.03	0.244	0.000925	Soluble	High	No	No	No	No	No	No	No	-6.58	0	0	0	0	0	0.56	1	1
		Molecule 679	NPA004015	OCC(c1c(O)cc2c(c1O)C(=O)C1=C(C2=O)[C@@H]2C[C@@H](C)[C@H](C[C@@H]2C(O1)(C)C)OC(=O)C)(C=C)C	C27H32O8	484.54	35	6	0.52	5	8	3	128.92	130.36	3.35	4.14	3.57	1.18	4.01	3.25	-5.25	0.00273	5.63e-06	Moderately soluble	-6.58	0.000126	2.6e-07	Poorly soluble	-4.64	0.0111	2.3e-05	Moderately soluble	High	No	Yes	No	No	Yes	No	Yes	-6.32	0	1	0	0	0	0.56	1	1
		Molecule 680	NPA004018	CC[C@H]1OC(=O)[C@H](C)[C@@H](O)[C@H](C)[C@@H](O)[C@H](C[C@H](C(=O)[C@@H]([C@H]([C@H]1C)O)C)C)C	C21H38O6	386.52	27	0	0.9	1	6	3	105.92	104.06	3.26	3.06	2.18	1.48	1.46	2.29	-4.1	0.0308	7.98e-05	Moderately soluble	-4.91	0.00474	1.23e-05	Moderately soluble	-2.04	3.55	0.00918	Soluble	High	No	Yes	No	No	No	No	Yes	-6.49	0	0	0	0	0	0.55	0	0
		Molecule 681	NPA004034	CC(=O)Nc1cc(COCc2ccc(c(c2)NC(=O)C)O)ccc1O	C18H20N2O5	344.36	25	12	0.22	8	5	4	94.46	107.89	1.72	0.71	2.05	0.95	2.1	1.51	-2.25	1.94	0.00563	Soluble	-2.55	0.962	0.00279	Soluble	-5.05	0.00304	8.83e-06	Moderately soluble	High	No	No	No	No	No	Yes	No	-7.9	0	0	0	0	0	0.55	0	1
		Molecule 682	NPA004042	CC[C@@H](C(=O)[C@H]([C@H]([C@@H]([C@H]1O[C@@](O)(CC)[C@@H](C[C@@H]1C)C)C)O)C)[C@H]1O[C@](C[C@@H]1C)(C)[C@]12O[C@H]([C@](O1)(C[C@H]2C)CC)C	C33H58O7	566.81	40	0	0.97	10	7	2	159.3	94.45	5.41	6.01	5.88	3.2	6.25	5.35	-6.48	0.000187	3.31e-07	Poorly soluble	-7.77	9.6e-06	1.69e-08	Poorly soluble	-5.27	0.00305	5.38e-06	Moderately soluble	High	No	No	No	No	No	No	Yes	-5.49	1	4	0	0	1	0.55	0	0
		Molecule 683	NPA004047	OC(=O)CNC(=O)[C@@H]1CSCc2c(O)cc(cc2C(=O)OC[C@@H](C(=O)N1)NC(=O)[C@@H]1[C@H](O)CCN1C(=O)[C@@H](N)C)O	C24H31N5O11S	597.59	41	6	0.5	9	12	8	147.77	283.22	1.96	-4.21	-3.93	-2.83	-2.29	-2.26	-0.41	234	0.392	Very soluble	-1.13	44.3	0.0741	Very soluble	-1.33	28	0.0469	Soluble	Low	No	No	No	No	No	No	No	-12.93	3	4	1	1	4	0.17	0	0
		Molecule 684	NPA004057	O[C@H]1CC(N(C1)C(=O)C1CCCN1C(=O)C(C(C)C)NC(=O)C(C(Cc1ccccc1)N)O)C(=O)O	C25H36N4O7	504.58	36	6	0.6	12	8	5	137.53	173.5	2.85	-2.19	-1.67	-0.78	-0.03	-0.36	-0.92	60.7	0.12	Very soluble	-0.92	60.4	0.12	Very soluble	-1.55	14.3	0.0282	Soluble	Low	No	No	No	No	No	No	No	-10.93	2	4	2	1	2	0.17	0	0
		Molecule 685	NPA004058	CCC(=O)O[C@@H]1[C@@H](O)CN[C@H]1Cc1ccc(cc1)O	C14H19NO4	265.3	19	6	0.5	5	5	3	74.13	78.79	2.11	1.05	0.21	0.71	1.25	1.07	-2.05	2.36	0.00891	Soluble	-2.3	1.34	0.00507	Soluble	-2.6	0.659	0.00248	Soluble	High	No	No	No	No	No	No	No	-7.17	0	0	0	0	0	0.55	0	0
		Molecule 686	NPA004064	CCC(=O)O[C@@H]1[C@@H](O)CN[C@H]1Cc1ccc(cc1)O	C14H19NO4	265.3	19	6	0.5	5	5	3	74.13	78.79	2.11	1.05	0.21	0.71	1.25	1.07	-2.05	2.36	0.00891	Soluble	-2.3	1.34	0.00507	Soluble	-2.6	0.659	0.00248	Soluble	High	No	No	No	No	No	No	No	-7.17	0	0	0	0	0	0.55	0	0
		Molecule 687	NPA004077	Cn1c(=O)cc(c2c1c1OCn3c1c(c2)c(C)cc3=O)C	C16H14N2O3	282.29	21	14	0.25	0	3	0	82	53.23	2.68	0.78	1.67	2.49	2.83	2.09	-2.57	0.751	0.00266	Soluble	-1.48	9.38	0.0332	Very soluble	-4.34	0.013	4.59e-05	Moderately soluble	High	Yes	No	Yes	No	No	No	No	-7.47	0	0	0	0	0	0.55	0	1
		Molecule 688	NPA004078	CNc1ccccc1c1scc(n1)C(=O)N	C11H11N3OS	233.29	16	11	0.09	3	2	2	64.95	96.25	2.07	1.81	1.76	0.64	2.46	1.75	-2.74	0.427	0.00183	Soluble	-3.45	0.0826	0.000354	Soluble	-3.85	0.0332	0.000142	Soluble	High	No	No	Yes	Yes	No	No	No	-6.44	0	0	0	0	0	0.55	0	0
		Molecule 689	NPA004084	CCCCCCCC/C=C\CCCC/C=C\N(C(=O)CCCCCCCCC)NC(=O)COC	C29H54N2O3	478.75	34	0	0.79	26	3	1	147.75	58.64	2.07	1.81	8.01	0.64	2.46	1.75	-2.74	0.427	0.00183	Soluble	-3.45	0.0826	0.000354	Soluble	-3.85	0.0332	0.000142	Soluble	High	No	No	Yes	Yes	No	No	No	-6.44	0	0	0	0	0	0.55	0	0
		Molecule 690	NPA004098	CCCCCCCC/C=C\CCCC/C=C\N(C(=O)CCCCCCCCC)NC(=O)COC	C29H54N2O3	478.75	34	0	0.79	26	3	1	147.75	58.64	2.07	1.81	8.01	0.64	2.46	1.75	-2.74	0.427	0.00183	Soluble	-3.45	0.0826	0.000354	Soluble	-3.85	0.0332	0.000142	Soluble	High	No	No	Yes	Yes	No	No	No	-6.44	0	0	0	0	0	0.55	0	0
		Molecule 691	NPA004099	CCCCCCCC/C=C\CCCC/C=C\N(C(=O)CCCCCCCCC)NC(=O)COC	C29H54N2O3	478.75	34	0	0.79	26	3	1	147.75	58.64	2.07	1.81	8.01	0.64	2.46	1.75	-2.74	0.427	0.00183	Soluble	-3.45	0.0826	0.000354	Soluble	-3.85	0.0332	0.000142	Soluble	High	No	No	Yes	Yes	No	No	No	-6.44	0	0	0	0	0	0.55	0	0
		Molecule 692	NPA004101	CC[C@H]1Oc2c([C@]1(C)CCC1C(=C)CCCC1(C)C)c(O)cc1c2C(=O)C=C(C1=O)OC	C27H34O5	438.56	32	6	0.56	5	5	1	125.84	72.83	3.87	6.31	5.89	2.84	6.35	5.05	-6.34	0.000199	4.54e-07	Poorly soluble	-7.63	1.03e-05	2.35e-08	Poorly soluble	-7.1	3.49e-05	7.96e-08	Poorly soluble	High	No	Yes	No	No	Yes	No	Yes	-4.5	0	1	0	1	1	0.85	1	1
		Molecule 693	NPA004106	CC[C@H]1Oc2c([C@]1(C)CCC1C(=C)CCCC1(C)C)c(O)cc1c2C(=O)C=C(C1=O)OC	C27H34O5	438.56	32	6	0.56	5	5	1	125.84	72.83	3.87	6.31	5.89	2.84	6.35	5.05	-6.34	0.000199	4.54e-07	Poorly soluble	-7.63	1.03e-05	2.35e-08	Poorly soluble	-7.1	3.49e-05	7.96e-08	Poorly soluble	High	No	Yes	No	No	Yes	No	Yes	-4.5	0	1	0	1	1	0.85	1	1
		Molecule 694	NPA004112	CC(C[C@H](C[C@H]([C@H]1OC(=O)[C@@H](CCC(=O)N)NC(=O)CN(C(=O)/C=C/C(=C)NC(=O)[C@@H]1C)C)C)C)C	C26H42N4O6	506.63	36	0	0.65	8	6	3	149.07	147.9	2.98	2.67	0.51	0.59	2.24	1.8	-4.14	0.0371	7.32e-05	Moderately soluble	-5.43	0.00189	3.73e-06	Moderately soluble	-4.4	0.0203	4.01e-05	Moderately soluble	Low	No	Yes	No	No	No	No	Yes	-7.49	1	3	1	1	0	0.55	0	0
		Molecule 695	NPA004113	O[C@H]1C=C(O[C@@H]([C@@H]1O)Oc1cc(O)c2c(c1)occ(c2=O)c1ccc(cc1)O)C(=O)O	C21H16O10	428.35	31	16	0.14	4	10	5	105.09	166.89	2.14	1.74	1.3	-0.94	0.78	1	-3.71	0.0835	0.000195	Soluble	-4.86	0.00589	1.38e-05	Moderately soluble	-3.03	0.403	0.00094	Soluble	Low	No	No	No	No	No	No	No	-7.68	0	0	1	1	1	0.11	0	0
		Molecule 696	NPA004116	CC(=CC(=O)Nc1ccn(c(=O)n1)[C@H]1C[C@@H](O)[C@@H]([C@H](O1)C)O[C@H]1O[C@H](C)[C@H]([C@@H]([C@H]1O)O)N(C)C)C	C23H36N4O8	496.55	35	6	0.7	7	10	4	125.92	155.61	2.24	-0.52	-0.92	-1.2	-1.58	-0.39	-2.26	2.75	0.00555	Soluble	-2.28	2.61	0.00526	Soluble	-0.51	154	0.31	Soluble	Low	No	No	No	No	No	No	No	-9.7	1	3	1	1	1	0.55	0	1
		Molecule 697	NPA004121	COc1cccc(c1CO)C(=O)c1c(O)ccc2c1C(=O)C[C@](C2)(C)O	C20H20O6	356.37	26	12	0.3	4	6	3	94.82	104.06	1.79	1.86	1.85	0.47	3.52	1.9	-3.3	0.179	0.000503	Soluble	-3.67	0.0768	0.000215	Soluble	-5	0.00356	9.98e-06	Moderately soluble	High	No	Yes	No	No	No	No	No	-7.15	0	0	0	0	0	0.55	0	0
		Molecule 698	NPA004128	N/A	N/A	N/A																											N/A	N/A	N/A	N/A	N/A	N/A	N/A	N/A	N/A	N/A	N/A	N/A	N/A	N/A	N/A	N/A
		Molecule 699	NPA004132	CO[C@@H]1[C@@H](O)[C@@H](O[C@H]2[C@@H](O[C@@H]([C@@H]([C@@H]2O)O)C)Oc2cccc3c2c2oc(=O)c4c5c2c(c3O)c(=N)c(=O)c5ccc4C)O[C@@H]([C@@H]1O)C	C33H33NO13	651.61	47	20	0.42	5	14	6	166.09	218.43	3.17	1.23	0.69	-1.38	2.17	1.18	-4.64	0.0149	2.29e-05	Moderately soluble	-5.41	0.00251	3.85e-06	Moderately soluble	-5.22	0.00389	5.97e-06	Moderately soluble	Low	No	Yes	No	No	No	No	No	-9.4	3	3	1	1	4	0.17	0	3
		Molecule 700	NPA004142	COc1ccnc(c1O)C(=O)N[C@H]1COC(=O)[C@@H]([C@H]([C@@H](OC1=O)C)OC(=O)C(C)C)Cc1ccccc1	C26H30N2O9	514.52	37	12	0.42	9	10	2	129.66	150.35	3.45	3.61	1.81	0.82	2.45	2.43	-4.95	0.00577	1.12e-05	Moderately soluble	-6.45	0.000181	3.51e-07	Poorly soluble	-5.49	0.00168	3.26e-06	Moderately soluble	Low	No	Yes	No	No	No	No	Yes	-6.88	2	1	1	1	1	0.17	0	1
		Molecule 701	NPA004145	BrC[C@@H]1CN(c2c1c1c(c(c2)O)N[C@@](C1=O)(C)C(=O)OC)C(=O)c1cc2c([nH]1)c(OC)c(c(c2)OC)OC	C26H26BrN3O8	588.4	38	15	0.35	8	8	3	148.64	139.42	3.56	3.42	2.63	0.76	3.9	2.85	-5.41	0.00231	3.92e-06	Moderately soluble	-6.03	0.000552	9.38e-07	Poorly soluble	-7.13	4.37e-05	7.43e-08	Poorly soluble	Low	No	Yes	No	No	Yes	Yes	Yes	-7.46	2	2	0	1	0	0.17	0	3
		Molecule 702	NPA004153	BrC[C@@H]1CN(c2c1c1c(c(c2)O)N[C@@](C1=O)(C)C(=O)OC)C(=O)c1cc2c([nH]1)c(OC)c(c(c2)OC)OC	C26H26BrN3O8	588.4	38	15	0.35	8	8	3	148.64	139.42	3.56	3.42	2.63	0.76	3.9	2.85	-5.41	0.00231	3.92e-06	Moderately soluble	-6.03	0.000552	9.38e-07	Poorly soluble	-7.13	4.37e-05	7.43e-08	Poorly soluble	Low	No	Yes	No	No	Yes	Yes	Yes	-7.46	2	2	0	1	0	0.17	0	3
		Molecule 703	NPA004163	C[C@H]1O[C@@H]2C[C@]([C@@H]1O)(C)Nc1c2cc(Cl)c2c1C(=O)c1c(C2=O)c2ccc(cc2cc1)C	C26H22ClNO4	447.91	32	16	0.31	0	4	2	126.53	75.63	0	4.75	4.08	2.58	5.46	3.37	-5.98	0.00047	1.05e-06	Moderately soluble	-6.07	0.000383	8.54e-07	Poorly soluble	-8.47	1.52e-06	3.4e-09	Poorly soluble	High	Yes	Yes	No	No	No	No	No	-5.66	0	0	0	0	0	0.55	2	0
		Molecule 704	NPA004164	CCCC(=O)c1c(C)cc2c(c1O)C(=O)c1c(C2=O)cccc1O	C19H16O5	324.33	24	12	0.21	3	5	2	88.57	91.67	2.4	4.14	3.16	0.98	4.24	2.99	-4.63	0.00758	2.34e-05	Moderately soluble	-5.77	0.000548	1.69e-06	Moderately soluble	-5.6	0.000809	2.49e-06	Moderately soluble	High	No	No	Yes	No	Yes	No	Yes	-5.34	0	0	0	0	0	0.55	1	0
		Molecule 705	NPA004190	CC(=O)OC(C(/C=C\1/C=C(C2=NCCC3C12O3)C)OC(=O)C(C)C)C	C19H25NO5	347.41	25	0	0.63	7	6	0	96.86	77.49	3.35	1.66	1.99	1.57	4.03	2.52	-2.58	0.919	0.00264	Soluble	-2.9	0.436	0.00126	Soluble	-2.83	0.517	0.00149	Soluble	High	No	No	No	No	No	No	No	-7.24	0	0	0	0	0	0.55	0	2
		Molecule 706	NPA004191	[N-]=[N+]=C1C(=O)C(=C(C2=C1C(=O)[C@]1([C@](C2=O)(Cl)C[C@H](C(O1)(C)C)Cl)C[C@@H]1[C@@](C)(O)CC[C@@H](C1(C)C)Cl)O)C	C26H31Cl3N2O6	573.89	37	0	0.69	2	8	2	140.04	138.29	3.14	4.41	4.23	1.11	4.33	3.44	-6.04	0.000518	9.03e-07	Poorly soluble	-7.03	5.34e-05	9.3e-08	Poorly soluble	-6.99	5.86e-05	1.02e-07	Poorly soluble	Low	No	Yes	No	No	No	No	No	-6.67	1	2	0	1	0	0.56	3	5
		Molecule 707	NPA004193	CC[C@@H](CC1CCC(O1)[C@@H](C(=O)O)C)O	C11H20O4	216.27	15	0	0.91	5	4	2	56.9	66.76	2.04	1.4	1.42	0.75	1.34	1.39	-1.73	4	0.0185	Very soluble	-2.41	0.849	0.00393	Soluble	-0.76	37.9	0.175	Soluble	High	Yes	No	No	No	No	No	No	-6.63	0	0	0	0	0	0.85	0	0
		Molecule 708	NPA004197	CC[C@@H](CC1CCC(O1)[C@@H](C(=O)O)C)O	C11H20O4	216.27	15	0	0.91	5	4	2	56.9	66.76	2.04	1.4	1.42	0.75	1.34	1.39	-1.73	4	0.0185	Very soluble	-2.41	0.849	0.00393	Soluble	-0.76	37.9	0.175	Soluble	High	Yes	No	No	No	No	No	No	-6.63	0	0	0	0	0	0.85	0	0
		Molecule 709	NPA004198	CC[C@H]1OC(=O)[C@H](C)[C@@H](O)[C@@H](C)C[C@H](C(=O)C=C[C@H]1C)C	C17H28O4	296.4	21	0	0.76	1	4	1	83.89	63.6	2.72	3.33	2.74	2.11	2.09	2.6	-3.71	0.0578	0.000195	Soluble	-4.34	0.0135	4.55e-05	Moderately soluble	-2.37	1.28	0.00431	Soluble	High	Yes	No	No	No	No	No	No	-5.74	0	0	0	0	0	0.55	0	0
		Molecule 710	NPA004214	Cc1cc(O)c2c(c1)C(=O)c1c(C2=O)c2O[C@]34C5(c2cc1)[C@H]([C@@H](O3)C)C(=CC(=O)C5=C(c1c4cccc1O)O)C	C32H22O8	534.51	40	18	0.22	0	8	3	142.14	130.36	3.59	4.6	4.4	1.84	5.06	3.9	-6.38	0.00022	4.12e-07	Poorly soluble	-7.06	4.63e-05	8.67e-08	Poorly soluble	-8.07	4.57e-06	8.55e-09	Poorly soluble	Low	No	Yes	No	No	Yes	No	No	-6.29	1	2	0	0	1	0.56	1	0
		Molecule 711	NPA004215	O=CC[C@H]1C[C@@H](C)C(=O)/C=C\C(=C/C([C@@H](OC(=O)C[C@H]([C@@H]([C@H]1OC1OC(C)C(C(C1O)N(C)C)OC1OC(C)C(C(C1)(C)O)OC(=O)CC(C)C)C)OC(=O)C)CC)COC1OC(C)C(C(C1OC)OC)O)\C	C53H87NO19	1042.25	73	0	0.83	19	20	3	266.84	250.81	3.59	4.6	4	1.84	5.06	3.9	-6.38	0.00022	4.12e-07	Poorly soluble	-7.06	4.63e-05	8.67e-08	Poorly soluble	-8.07	4.57e-06	8.55e-09	Poorly soluble	Low	No	Yes	No	No	Yes	No	No	-6.29	1	2	0	0	1	0.56	1	0
		Molecule 712	NPA004219	COC(=O)[C@@H]1c2cc3c(c(c2[C@H](C[C@]1(O)CC)O[C@H]1O[C@H](C)[C@@H]([C@H](C1)N(C)C)O)O)C(=O)c1c(C3=O)cccc1O	C30H35NO10	569.6	41	12	0.5	6	11	4	145.51	163.06	3.86	3.06	1.83	-0.22	2.21	2.15	-5.12	0.00432	7.59e-06	Moderately soluble	-6.15	0.000402	7.07e-07	Poorly soluble	-4.63	0.0133	2.34e-05	Moderately soluble	Low	No	Yes	No	No	No	No	No	-7.6	2	3	1	1	2	0.17	1	0
		Molecule 713	NPA004251	CC(=O)Cc1cc2cccc(c2c(c1C(=O)C)O)O	C15H14O4	258.27	19	10	0.2	3	4	2	72.97	74.6	1.77	2.32	2.59	1.36	3.11	2.23	-3.09	0.208	0.000805	Soluble	-3.53	0.0771	0.000298	Soluble	-4	0.0256	9.91e-05	Moderately soluble	High	Yes	No	Yes	No	No	No	Yes	-6.23	0	0	0	0	0	0.55	0	0
		Molecule 714	NPA004258	COC(=O)c1c(C)ccc2c1cc1C(=O)c3cccc(c3C(=O)c1c2O)O	C21H14O6	362.33	27	16	0.1	2	6	2	97.55	100.9	2.81	4.18	3.12	1.52	4.06	3.14	-5.03	0.00341	9.41e-06	Moderately soluble	-6.01	0.000356	9.82e-07	Poorly soluble	-6.18	0.000237	6.53e-07	Poorly soluble	High	No	No	Yes	No	Yes	No	Yes	-5.54	0	0	0	0	0	0.55	1	0
		Molecule 715	NPA004268	COC(=O)[C@@H]1c2cc3c(c(c2[C@H](C[C@]1(O)CC)OC1CC(N)C(C(O1)C)O)O)C(=O)c1c(C3=O)cccc1O	C28H31NO10	541.55	39	12	0.46	5	11	5	135.71	185.84	3.48	2.08	1.23	-0.6	1.76	1.59	-4.41	0.0213	3.93e-05	Moderately soluble	-5.61	0.00132	2.44e-06	Moderately soluble	-4.2	0.0344	6.35e-05	Moderately soluble	Low	No	Yes	No	No	No	No	No	-8.13	2	2	1	1	2	0.17	1	0
		Molecule 716	NPA004275	CC1CCC(C2C1CCC(=C)C1C(C2)(C)CC1)C(=C)C	C20H32	272.47	20	0	0.8	1	0	0	90.7	0	3.86	7.06	6	5.82	5.15	5.58	-5.91	0.000334	1.23e-06	Moderately soluble	-6.88	3.61e-05	1.33e-07	Poorly soluble	-4.59	0.00692	2.54e-05	Moderately soluble	Low	No	No	No	Yes	Yes	No	No	-2.95	1	1	0	1	2	0.55	0	1
		Molecule 717	NPA004276	CC(=O)Cc1cc(O)c2c(c1)CCc1c2cc2c(c1O)C(=O)c1c(C2=O)cc(cc1O)O	C25H18O7	430.41	32	18	0.16	2	7	4	115.87	132.13	1.83	3.54	3.18	0.99	4.65	2.84	-5.02	0.00408	9.48e-06	Moderately soluble	-6	0.000431	1e-06	Moderately soluble	-6.65	9.7e-05	2.25e-07	Poorly soluble	High	No	No	No	No	Yes	No	No	-6.41	0	0	0	1	0	0.55	1	0
		Molecule 718	NPA004281	OC1OC(=O)C(=C1c1ccc(cc1)O)C	C11H10O4	206.19	15	6	0.18	1	4	2	53.31	66.76	1.42	0.86	1.04	0.64	1.49	1.09	-1.89	2.66	0.0129	Very soluble	-1.85	2.94	0.0143	Very soluble	-2.12	1.57	0.0076	Soluble	High	No	No	No	No	No	No	No	-6.95	0	0	0	0	0	0.55	0	0
		Molecule 719	NPA004287	COc1cccc2c1C(=O)c1ccc3c(c1C2=O)C(=O)C[C@](C3)(C)O	C20H16O5	336.34	25	12	0.25	1	5	1	90.1	80.67	2.01	2.15	2.35	0.94	4.21	2.33	-3.57	0.0907	0.00027	Soluble	-3.48	0.112	0.000334	Soluble	-6.14	0.000244	7.26e-07	Poorly soluble	High	No	Yes	Yes	No	Yes	No	Yes	-6.83	0	0	0	0	0	0.55	1	0
		Molecule 720	NPA004296	C/C=C/[C@@H](C1OC(=O)CC1O)O	C8H12O4	172.18	12	0	0.62	2	4	2	41.59	66.76	2.1	0.05	-0.4	-0.27	0.38	0.37	-0.81	26.9	0.156	Very soluble	-1.01	17	0.0988	Very soluble	0.47	510	2.96	Soluble	High	No	No	No	No	No	No	No	-7.31	0	1	0	0	1	0.55	0	1
		Molecule 721	NPA004301	C/C=C/[C@@H](C1OC(=O)CC1O)O	C8H12O4	172.18	12	0	0.62	2	4	2	41.59	66.76	2.1	0.05	-0.4	-0.27	0.38	0.37	-0.81	26.9	0.156	Very soluble	-1.01	17	0.0988	Very soluble	0.47	510	2.96	Soluble	High	No	No	No	No	No	No	No	-7.31	0	1	0	0	1	0.55	0	1
		Molecule 722	NPA004320	CC(=O)NCCP(=O)(O)O	C4H10NO4P	167.1	10	0	0.75	4	4	3	35.33	96.44	-0.21	-2.29	-0.7	-1.37	-1.47	-1.21	0.83	1130	6.77	Highly soluble	0.8	1050	6.31	Highly soluble	0.06	193	1.15	Soluble	High	No	No	No	No	No	No	No	-8.95	0	2	0	0	3	0.56	0	1
		Molecule 723	NPA004329	O=C1CC(OC(C1O)C)C12OC1C(=O)c1c(C2O)c(O)c2c(c1)c1oc(cc(=O)c1c(c2)C)C1(C)OC1C1CO1	C29H26O11	550.51	40	14	0.48	3	11	3	136.2	171.86	2.72	-0.25	1.01	-1.77	4.14	1.17	-3.16	0.384	0.000697	Soluble	-2.9	0.692	0.00126	Soluble	-5.18	0.00363	6.59e-06	Moderately soluble	Low	No	No	No	No	No	No	No	-9.84	2	2	1	1	3	0.17	0	2
		Molecule 724	NPA004333	CC/C(=C\C=C\[C@H]1C=C[C@@H]2[C@@H]([C@H]1C(=O)c1ccc[nH]1)CCC2)/[C@@H]1O[C@@H](CC[C@H]1C)[C@H](C(=O)O)C	C29H39NO4	465.62	34	5	0.59	8	4	2	136.64	79.39	2.72	-0.25	6.21	-1.77	4.14	1.17	-3.16	0.384	0.000697	Soluble	-2.9	0.692	0.00126	Soluble	-5.18	0.00363	6.59e-06	Moderately soluble	Low	No	No	No	No	No	No	No	-9.84	2	2	1	1	3	0.17	0	2
		Molecule 725	NPA004347	CC/C(=C\C=C\[C@H]1C=C[C@@H]2[C@@H]([C@H]1C(=O)c1ccc[nH]1)CCC2)/[C@@H]1O[C@@H](CC[C@H]1C)[C@H](C(=O)O)C	C29H39NO4	465.62	34	5	0.59	8	4	2	136.64	79.39	2.72	-0.25	6.21	-1.77	4.14	1.17	-3.16	0.384	0.000697	Soluble	-2.9	0.692	0.00126	Soluble	-5.18	0.00363	6.59e-06	Moderately soluble	Low	No	No	No	No	No	No	No	-9.84	2	2	1	1	3	0.17	0	2
		Molecule 726	NPA004350	N/A	N/A	N/A																											N/A	N/A	N/A	N/A	N/A	N/A	N/A	N/A	N/A	N/A	N/A	N/A	N/A	N/A	N/A	N/A
		Molecule 727	NPA004354	N/A	N/A	N/A																											N/A	N/A	N/A	N/A	N/A	N/A	N/A	N/A	N/A	N/A	N/A	N/A	N/A	N/A	N/A	N/A
		Molecule 728	NPA004357	OCc1cn(c(=O)[nH]c1=O)[C@@H]1O[C@@H]([C@H]([C@H]1O)O)[C@@H](C(=O)O)N	C11H15N3O8	317.25	22	6	0.55	4	9	6	68.52	188.1	-0.45	-5.54	-4.42	-5.03	-2.6	-3.61	1.75	17700	55.6	Highly soluble	2.25	56100	177	Highly soluble	1.71	16100	50.8	Soluble	Low	No	No	No	No	No	No	No	-12.17	2	1	1	1	3	0.17	0	0
		Molecule 729	NPA004359	OCC([C@H](/C=C/[C@H]([C@H]1CC[C@@H]2[C@]1(C)CC[C@H]1C2=C[C@H]([C@@]2([C@]1(C)CC[C@@H](C2)O)O)O)C)C)C	C28H46O4	446.66	32	0	0.86	5	4	4	131.47	80.92	4.03	4.37	4.47	3.77	4.47	4.22	-5.03	0.00415	9.28e-06	Moderately soluble	-5.79	0.000732	1.64e-06	Moderately soluble	-3.31	0.217	0.000485	Soluble	High	No	Yes	No	No	No	No	No	-5.92	0	2	0	0	0	0.55	0	1
		Molecule 730	NPA004361	CC(=C[C@H]([C@H]1O[C@@]2(C)O[C@@H]([C@@H]1C)CC=C2C)C)C=CC(=C1C(=O)CNC1=O)O	C22H29NO5	387.47	28	0	0.55	4	5	2	110.53	84.86	2.98	3.61	2.74	1.35	3.34	2.8	-4.25	0.0217	5.59e-05	Moderately soluble	-5.08	0.00323	8.33e-06	Moderately soluble	-2.84	0.561	0.00145	Soluble	High	No	Yes	No	No	Yes	No	Yes	-6.1	0	0	0	0	0	0.56	0	5
		Molecule 731	NPA004363	OCC([C@@H]1O[C@H](Nc2ncnc3c2[nH]cn3)[C@@H]([C@@H]([C@H]1NC(=O)CNC(=O)CCCCCCCCCCCCC(C)C)O)O)O	C30H51N7O7	621.77	44	9	0.77	22	10	8	165.98	214.84	3.29	4.05	1.31	-0.42	2.72	2.19	-4.95	0.00704	1.13e-05	Moderately soluble	-8.27	3.37e-06	5.43e-09	Poorly soluble	-6.1	0.000492	7.91e-07	Poorly soluble	Low	No	No	No	No	No	No	Yes	-7.22	3	3	2	1	4	0.17	0	0
		Molecule 732	NPA004366	CO[C@@H]1N(C)C(=O)c2c([C@@H]1O)cc1c(c2O)c2c3[C@@H]([C@@H]1OC)OCOc3c1c(c2O)c(=O)c2c(o1)c(OC)c(cc2)Cl	C29H24ClNO11	597.95	42	20	0.31	3	11	3	151.87	157.36	3.69	2.97	2.53	-0.06	3.23	2.47	-5.57	0.0016	2.67e-06	Moderately soluble	-5.94	0.00069	1.15e-06	Moderately soluble	-6.6	0.000149	2.49e-07	Poorly soluble	Low	No	No	No	No	Yes	No	No	-7.84	2	2	1	1	2	0.17	0	1
		Molecule 733	NPA004370	COC1C=C/C=C/C=C/CC(OC(=O)C2(CC2)NC(=O)C2CCCCC2)C(C)C(/C(=C\CCc2c(c(NC(=O)C1)cc(O)c2)O)/C)O	C37H50N2O8	650.8	47	6	0.54	7	8	5	185.63	154.42	2.68	5.45	4.9	2.43	2.94	3.68	-6.94	7.46e-05	1.15e-07	Poorly soluble	-8.45	2.31e-06	3.55e-09	Poorly soluble	-5.25	0.00367	5.64e-06	Moderately soluble	Low	No	Yes	No	No	No	No	Yes	-6.4	1	3	1	1	3	0.55	0	3
		Molecule 734	NPA004371	CCCCCCCCCCCCCCCCCO[P@]1(=O)OC[C@@H]2C(=C(O1)C)C(=O)OC2	C24H43O6P	458.57	31	0	0.88	17	6	0	125.98	80.87	5.54	8.04	7.48	3.66	7.11	6.36	-6.63	0.000108	2.36e-07	Poorly soluble	-9.59	1.17e-07	2.56e-10	Poorly soluble	-7.27	2.49e-05	5.42e-08	Poorly soluble	Low	No	Yes	Yes	Yes	Yes	No	Yes	-3.39	0	2	1	1	2	0.56	0	1
		Molecule 735	NPA004374	O=CNc1cccc(c1O)C(=O)N[C@@H]1C(=O)O[C@@H](C)[C@@H]([C@H](C(=O)O[C@@H]1C)CCC(C)C)OC(=O)CCC(C)C	C28H40N2O9	548.63	39	6	0.61	13	9	3	144.43	157.33	4.61	4.85	3.15	2.18	3.36	3.63	-5.55	0.00154	2.8e-06	Moderately soluble	-7.89	7.1e-06	1.29e-08	Poorly soluble	-5.37	0.00235	4.29e-06	Moderately soluble	Low	No	Yes	No	No	No	No	Yes	-6.2	2	3	2	1	1	0.17	0	3
		Molecule 736	NPA004379	COc1cc(/C=C/C=C/C(=C/C=C/c2cccnc2)/C)oc(=O)c1	C20H19NO3	321.37	24	12	0.1	6	4	0	96.86	52.33	3.78	4.23	4.05	2.44	4.96	3.89	-4.47	0.0109	3.38e-05	Moderately soluble	-5.04	0.00293	9.13e-06	Moderately soluble	-4.93	0.00375	1.17e-05	Moderately soluble	High	Yes	No	No	Yes	Yes	No	Yes	-5.26	0	0	0	0	0	0.55	0	1
		Molecule 737	NPA004386	COC([C@]1(O)O[C@@H]2[C@@]([C@@]1(O)CO)(O)Oc1c([C@@H]2O)c(C)cc2c1c(O)c1C(=O)[C@@H](O)C[C@@H](c1c2OC)OC1OC(C)C(C(C1)(C)O)OC(=O)C)OC	C34H44O18	740.7	52	10	0.65	9	18	8	172.31	269.82	3.11	-1.1	-1.42	-3.04	0.14	-0.46	-3.29	0.382	0.000516	Soluble	-4.08	0.0622	8.4e-05	Moderately soluble	-2.11	5.71	0.00771	Soluble	Low	No	Yes	No	No	No	No	No	-11.6	3	4	1	1	4	0.17	0	1
		Molecule 738	NPA004391	CC/C=C/[C@@H]1C/C=C/C=C\[C@@H](O)C[C@H](O)[C@H](C)/C=C/C[C@@H](/C=C/C=C(/C=C/C(=O)O1)\C)C	C28H40O4	440.61	32	0	0.46	2	4	2	134.89	66.76	3.11	-1.1	5.77	-3.04	0.14	-0.46	-3.29	0.382	0.000516	Soluble	-4.08	0.0622	8.4e-05	Moderately soluble	-2.11	5.71	0.00771	Soluble	Low	No	Yes	No	No	No	No	No	-11.6	3	4	1	1	4	0.17	0	1
		Molecule 739	NPA004399	COc1cc2cc([nH]c2c(c1OC)OC)C(=O)N1CC2C3(C1=CC(=O)C1=C3C(=O)C(N1)(C)C(=O)OC)C2	C26H25N3O8	507.49	37	9	0.38	7	8	2	136.05	136.26	3.45	1.98	0.72	-0.35	2.84	1.73	-3.95	0.0567	0.000112	Soluble	-4.47	0.0173	3.41e-05	Moderately soluble	-5.57	0.00138	2.71e-06	Moderately soluble	High	No	Yes	No	No	Yes	No	Yes	-7.99	2	2	0	1	0	0.17	0	1
		Molecule 740	NPA004406	CCCC(=O)N[C@H](C(=O)NC(C(=O)C1(CO)OC1)CC(=C)C)CO	C16H26N2O6	342.39	24	0	0.69	13	6	4	86.09	128.26	2.47	-0.59	-0.95	-1.45	1.78	0.25	-0.73	63.3	0.185	Very soluble	-1.63	7.98	0.0233	Very soluble	-2.27	1.85	0.0054	Soluble	High	No	Yes	No	No	No	No	No	-8.81	0	1	1	0	0	0.55	0	2
		Molecule 741	NPA004415	CC[C@@H](CC1O[C@@]2(CC[C@H]1C)O[C@@H]1CCC(CC)/C=C/C=C/C[C@H](C)C(O)[C@](C)(O)C(=O)[C@@H]([C@H]([C@@H](C(=O)[C@@H]([C@H]([C@@H](/C=C/C(=O)O[C@H]([C@H]2C)[C@H]1C)C)O)C)C)O)C)O	C46H76O11	805.09	57	0	0.8	4	11	5	225.21	180.05	4.15	7.58	6.27	2.28	3.58	4.77	-9.34	3.66e-07	4.54e-10	Poorly soluble	-11.2	5.1e-09	6.34e-12	Insoluble	-4.55	0.0226	2.81e-05	Moderately soluble	Low	No	Yes	No	No	No	No	Yes	-5.83	2	4	1	2	4	0.17	0	0
		Molecule 742	NPA004427	O=C1NCCCCCNC(=O)CCC(=O)N(O)CCCCCNC(=O)CCC(=O)N(CCCCCCNC(=O)CC1)O	C28H50N6O8	598.73	42	0	0.79	0	8	6	177.74	197.48	3.12	-1.55	-1.14	-0.31	-0.78	-0.13	-2.58	1.59	0.00266	Soluble	-2.09	4.87	0.00813	Soluble	-4.45	0.0213	3.56e-05	Moderately soluble	Low	No	Yes	No	No	No	No	No	-11.05	3	4	1	1	2	0.17	0	1
		Molecule 743	NPA004430	OCCCCC(CC/C=C/C=C/C(=O)O)O	C12H20O4	228.28	16	0	0.58	9	4	3	62.95	77.76	1.89	1.28	1.49	1.22	1.88	1.55	-1.47	7.78	0.0341	Very soluble	-2.51	0.702	0.00307	Soluble	-0.77	38.9	0.17	Soluble	High	No	No	No	No	No	No	No	-6.78	0	0	0	0	0	0.56	0	2
		Molecule 744	NPA004434	O[C@H]1C(O[C@H]([C@@H]([C@H]1O)O)C)Oc1cc(O)cc2c1c(=O)c(co2)c1ccc(cc1)O	C21H20O9	416.38	30	16	0.29	3	9	5	104.95	149.82	1.4	0.81	1.08	-0.84	0.96	0.68	-3.13	0.31	0.000744	Soluble	-3.54	0.121	0.00029	Soluble	-3.27	0.226	0.000543	Soluble	Low	No	No	No	No	No	No	Yes	-8.26	0	0	1	1	0	0.55	0	0
		Molecule 745	NPA004437	CCC(CC/C=C/C(=O)NC1CCCNC(=O)C(NC(=O)C(=O)C(NC1=O)C)CC(CC)C)C	C25H42N4O5	478.62	34	0	0.72	10	5	4	143.65	133.47	3.24	3.78	0.62	0.43	3.3	2.27	-4.53	0.0142	2.96e-05	Moderately soluble	-6.28	0.000253	5.29e-07	Poorly soluble	-5.67	0.00101	2.11e-06	Moderately soluble	High	No	Yes	No	No	No	No	Yes	-6.54	0	2	0	1	0	0.55	0	2
		Molecule 746	NPA004441	CC[C@@H]1O[C@]21[C@H](O)C[C@@H](O[C@H]2O)C(C(=O)c1cc(C(CC)C)c(c(c1O)C=O)O)C(C)C	C24H34O8	450.52	32	6	0.67	8	8	4	118.64	136.82	3.31	3.81	2.89	0.4	3.69	2.82	-4.64	0.0102	2.27e-05	Moderately soluble	-6.38	0.000189	4.19e-07	Poorly soluble	-2.97	0.484	0.00107	Soluble	Low	No	Yes	No	No	No	No	Yes	-6.34	0	0	0	1	0	0.55	0	2
		Molecule 747	NPA004442	CCCCC[C@]1(CC[C@@]2(O[C@H]1/C=C/C(=C/C(=O)O)/C)CC[C@@H]([C@H](O2)C/C=C(/C=C/[C@@H]([C@H](/C=C/C(=O)O)C)O)\C)C)OC(=O)c1coc(c1)C(=O)O	C39H52O12	712.82	51	5	0.54	18	12	4	191.12	190.03	5.18	7.56	7.26	2.92	6.66	5.91	-7.91	8.83e-06	1.24e-08	Poorly soluble	-11.39	2.93e-09	4.1e-12	Insoluble	-4.15	0.05	7.01e-05	Moderately soluble	Low	No	Yes	No	No	No	No	Yes	-5.28	2	4	2	2	5	0.11	0	2
		Molecule 748	NPA004454	CCCCC[C@]1(CC[C@@]2(O[C@H]1/C=C/C(=C/C(=O)O)/C)CC[C@@H]([C@H](O2)C/C=C(/C=C/[C@@H]([C@H](/C=C/C(=O)O)C)O)\C)C)OC(=O)c1coc(c1)C(=O)O	C39H52O12	712.82	51	5	0.54	18	12	4	191.12	190.03	5.18	7.56	7.26	2.92	6.66	5.91	-7.91	8.83e-06	1.24e-08	Poorly soluble	-11.39	2.93e-09	4.1e-12	Insoluble	-4.15	0.05	7.01e-05	Moderately soluble	Low	No	Yes	No	No	No	No	Yes	-5.28	2	4	2	2	5	0.11	0	2
		Molecule 749	NPA004457	O=S=C(/C=C/CCCCCCCCCCC(C)C)N	C16H31NOS	285.49	19	0	0.81	12	1	1	89.74	75.18	3.82	6.36	5.27	3.18	3.78	4.48	-4.82	0.00427	1.5e-05	Moderately soluble	-7.73	5.32e-06	1.86e-08	Poorly soluble	-4.54	0.00831	2.91e-05	Moderately soluble	High	No	No	Yes	No	Yes	Yes	Yes	-3.53	0	0	1	0	1	0.55	0	2
		Molecule 750	NPA004458	CCCc1cc(O)cc2c1C(=O)c1c(C2=O)c(O)ccc1O	C17H14O5	298.29	22	12	0.18	2	5	3	80.4	94.83	2.32	4.24	2.53	0.86	3.31	2.65	-4.63	0.00696	2.33e-05	Moderately soluble	-5.94	0.000341	1.14e-06	Moderately soluble	-4.71	0.00588	1.97e-05	Moderately soluble	High	No	No	Yes	No	Yes	Yes	Yes	-5.11	0	0	0	0	0	0.55	1	1
		Molecule 751	NPA004461	CCc1cc(O[C@H]2C[C@@H](O)[C@@H]([C@H](O2)C)O)cc2c1C(=O)c1c(C2=O)cccc1O	C22H22O7	398.41	29	12	0.36	3	7	3	103.37	113.29	3.02	3.18	1.97	0.52	2.81	2.3	-4.42	0.0151	3.79e-05	Moderately soluble	-5.23	0.00235	5.89e-06	Moderately soluble	-4.57	0.0108	2.7e-05	Moderately soluble	High	No	Yes	No	No	No	Yes	No	-6.47	0	0	0	0	0	0.55	1	0
		Molecule 752	NPA004474	OC1CCC(CC1)(O)c1coc2c(c1=O)c(O)cc(c2)O	C15H16O6	292.28	21	10	0.4	1	6	4	75.62	111.13	1.77	0.95	1.22	-0.33	1.69	1.06	-2.54	0.849	0.0029	Soluble	-2.87	0.394	0.00135	Soluble	-2.73	0.546	0.00187	Soluble	High	No	Yes	No	No	No	No	No	-7.41	0	0	0	0	0	0.55	0	0
		Molecule 753	NPA004481	CN[C@H](C(=O)O)Cc1c[nH]c2c1c(ccc2)[N+](=O)[O-]	C12H13N3O4	263.25	19	9	0.25	5	5	3	71.08	110.94	0.9	-0.83	1.29	-2.35	-0.17	-0.23	-0.97	28.2	0.107	Very soluble	-1.02	25.2	0.0956	Very soluble	-2.93	0.308	0.00117	Soluble	High	No	No	No	No	No	No	No	-8.5	0	0	0	0	0	0.55	0	2
		Molecule 754	NPA004482	Oc1ccc(cc1O)C1COc2c(C1=O)c(O)cc(c2C)O	C16H14O6	302.28	22	12	0.19	1	6	4	78.56	107.22	1.77	2.57	2.18	0.41	2.06	1.8	-3.67	0.0645	0.000213	Soluble	-4.47	0.0102	3.39e-05	Moderately soluble	-3.22	0.183	0.000604	Soluble	High	No	Yes	No	No	No	No	Yes	-6.32	0	0	0	0	0	0.55	1	1
		Molecule 755	NPA004484	NC(=O)CC(=O)c1ccccc1C	C10H11NO2	177.2	13	6	0.2	3	2	1	49.32	60.16	1.03	1.77	1.05	0.91	1.67	1.29	-2.2	1.13	0.00635	Soluble	-2.65	0.396	0.00223	Soluble	-2.73	0.334	0.00188	Soluble	High	Yes	No	Yes	No	No	No	No	-6.12	0	0	0	0	1	0.55	0	1
		Molecule 756	NPA004501	NC(=O)CC(=O)c1ccccc1C	C10H11NO2	177.2	13	6	0.2	3	2	1	49.32	60.16	1.03	1.77	1.05	0.91	1.67	1.29	-2.2	1.13	0.00635	Soluble	-2.65	0.396	0.00223	Soluble	-2.73	0.334	0.00188	Soluble	High	Yes	No	Yes	No	No	No	No	-6.12	0	0	0	0	1	0.55	0	1
		Molecule 757	NPA004519	CCCCOC(=O)c1ccccc1	C11H14O2	178.23	13	6	0.36	5	2	0	52.14	26.3	2.72	3.84	2.64	2.84	2.75	2.96	-3.38	0.075	0.000421	Soluble	-4.09	0.0145	8.16e-05	Moderately soluble	-3.69	0.0367	0.000206	Soluble	High	Yes	No	Yes	No	No	No	No	-4.66	0	0	0	0	1	0.55	0	0
		Molecule 758	NPA004522	OCCc1c[nH]c2c1ccc(c2)CC=C(C)C	C15H19NO	229.32	17	9	0.33	4	1	2	72.95	36.02	2.64	3.55	3.21	2.54	4.29	3.25	-3.63	0.0543	0.000237	Soluble	-3.99	0.0234	0.000102	Soluble	-4.79	0.00368	1.61e-05	Moderately soluble	High	Yes	No	Yes	Yes	No	Yes	No	-5.18	0	0	0	0	0	0.55	0	1
		Molecule 759	NPA004532	NC(=O)C1=C(O)c2c(C(=O)C1=N)c(ccc2)C(=O)C	C13H10N2O4	258.23	19	6	0.08	2	5	3	67.68	121.31	0.24	0.26	0.86	-1.37	1.41	0.28	-1.71	5.08	0.0197	Very soluble	-2.37	1.11	0.00428	Soluble	-2.75	0.456	0.00177	Soluble	High	No	No	Yes	No	No	No	No	-7.69	0	0	0	0	0	0.56	2	1
		Molecule 760	NPA004533	C[C@@H]1CC[C@@H]([C@@]2([C@@H]1[C@H](O)[C@H](CC2)C(O)(C)C)C)O	C15H28O3	256.38	18	0	1	1	3	3	73.25	60.69	2.55	2.41	1.94	2	1.56	2.1	-2.88	0.337	0.00131	Soluble	-3.33	0.121	0.000471	Soluble	-1.37	11	0.0428	Soluble	High	Yes	No	No	No	No	No	No	-6.15	0	0	0	0	0	0.55	0	0
		Molecule 761	NPA004539	O=C1NC(=C)C(=O)N[C@H]1[C@H]([C@]1(O)C(=O)N(c2c1cccc2)C)C	C16H17N3O4	315.32	23	6	0.31	2	4	3	92.58	98.74	1.77	0.15	-1.64	-0.24	0.9	0.19	-1.95	3.53	0.0112	Very soluble	-1.78	5.23	0.0166	Very soluble	-3.54	0.0914	0.00029	Soluble	High	No	No	No	No	No	No	No	-8.12	0	1	0	0	0	0.55	0	1
		Molecule 762	NPA004542	OC[C@H]1CO[C@@]2([C@H]1O)CCC[C@@H](O2)C	C10H18O4	202.25	14	0	1	1	4	2	50.49	58.92	1.87	0.47	0.27	0.2	0.76	0.71	-1.32	9.59	0.0474	Very soluble	-1.28	10.7	0.0529	Very soluble	-0.52	60.5	0.299	Soluble	High	No	No	No	No	No	No	No	-7.2	0	0	0	0	0	0.55	0	0
		Molecule 763	NPA004544	OC[C@H]1CO[C@@]2([C@H]1O)CCC[C@@H](O2)C	C10H18O4	202.25	14	0	1	1	4	2	50.49	58.92	1.87	0.47	0.27	0.2	0.76	0.71	-1.32	9.59	0.0474	Very soluble	-1.28	10.7	0.0529	Very soluble	-0.52	60.5	0.299	Soluble	High	No	No	No	No	No	No	No	-7.2	0	0	0	0	0	0.55	0	0
		Molecule 764	NPA004545	Cc1cc(n(c1)O)C(=O)NCCC(=O)O	C9H12N2O4	212.2	15	5	0.33	5	4	3	51.32	91.56	1.27	0.76	0.24	-0.07	-0.45	0.35	-1.55	5.97	0.0281	Very soluble	-2.26	1.16	0.00546	Soluble	-0.79	34.7	0.164	Soluble	High	No	No	No	No	No	No	No	-7.05	0	0	0	0	0	0.56	0	1
		Molecule 765	NPA004555	CC(=O)NCCc1ccc(cc1)O	C10H13NO2	179.22	13	6	0.3	4	2	2	50.85	49.33	1.62	0.83	1.07	1.27	1.59	1.28	-1.55	5.03	0.0281	Very soluble	-1.45	6.38	0.0356	Very soluble	-3.02	0.172	0.000959	Soluble	High	Yes	No	No	No	No	No	No	-6.8	0	0	0	0	1	0.55	0	0
		Molecule 766	NPA004571	O=CCC(=O)[C@]1(C)[C@H]2[C@H](C)C[C@@H](C[C@@H]2C=C([C@@H]1C[C@@H]([C@@H]([C@@H](/C(=C/CC)/C)O)C)O[C@@H]1O[C@H](CO)[C@H]([C@@H]([C@H]1O)O)O)C)C	C33H54O9	594.78	42	0	0.82	12	9	5	161.57	153.75	3.56	3.48	2.95	0.93	3.58	2.9	-4.93	0.00702	1.18e-05	Moderately soluble	-6.39	0.000242	4.06e-07	Poorly soluble	-2.25	3.32	0.00558	Soluble	Low	No	No	No	No	No	No	Yes	-7.46	1	3	2	1	1	0.55	0	3
		Molecule 767	NPA004581	CC[C@@H]1[C@H](C)C[C@H]2[C@H]1C=C[C@H]1[C@@H]2C[C@@H]2[C@@H]1C/C=C\C(=O)NCCC[C@H]1C(=O)C(=C(C=C2)O)C(=O)N1C	C30H40N2O4	492.65	36	0	0.63	1	4	2	149.56	86.71	3.27	5.15	3.6	2.89	1.95	3.37	-6.07	0.000416	8.45e-07	Poorly soluble	-6.72	9.47e-05	1.92e-07	Poorly soluble	-3.47	0.168	0.000342	Soluble	High	No	Yes	No	No	Yes	No	No	-5.65	0	3	0	0	1	0.56	0	2
		Molecule 768	NPA004584	CCCCCC[C@]1(CC[C@@]2(O[C@H]1/C=C/C(=C/C(=O)O)/C)CC[C@@H]([C@H](O2)C/C=C(/C=C/[C@@H]([C@H](/C=C/C(=O)O)C)O)\C)C)OC(=O)CCC(=O)O	C38H56O11	688.84	49	0	0.63	20	11	4	188.19	176.89	4.53	6.95	6.91	3.14	6.95	5.7	-7.17	4.66e-05	6.77e-08	Poorly soluble	-10.48	2.29e-08	3.33e-11	Insoluble	-3.67	0.146	0.000212	Soluble	Low	No	Yes	No	Yes	No	No	No	-5.57	2	4	2	2	5	0.11	0	2
		Molecule 769	NPA004590	CC[C@@H]1C[C@]23OC(=O)[C@@]4(C2=O)O[C@H]4[C@@H](C)C[C@@H](CCC[C@@]3(C=C1C)C)C	C22H32O4	360.49	26	0	0.82	1	4	0	101.32	55.9	3.47	5.16	4.22	3.25	4.46	4.11	-5.26	0.00198	5.5e-06	Moderately soluble	-6.08	0.0003	8.32e-07	Poorly soluble	-4.66	0.00781	2.17e-05	Moderately soluble	High	Yes	No	No	No	No	No	No	-4.84	0	0	0	0	1	0.55	0	3
		Molecule 770	NPA004611	CC[C@@H]1C[C@]23OC(=O)[C@@]4(C2=O)O[C@H]4[C@@H](C)C[C@@H](CCC[C@@]3(C=C1C)C)C	C22H32O4	360.49	26	0	0.82	1	4	0	101.32	55.9	3.47	5.16	4.22	3.25	4.46	4.11	-5.26	0.00198	5.5e-06	Moderately soluble	-6.08	0.0003	8.32e-07	Poorly soluble	-4.66	0.00781	2.17e-05	Moderately soluble	High	Yes	No	No	No	No	No	No	-4.84	0	0	0	0	1	0.55	0	3
		Molecule 771	NPA004615	O[C@H]1CN[C@H]([C@@H]1OC(=O)C)Cc1ccc(cc1)O	C13H17NO4	251.28	18	6	0.46	4	5	3	69.32	78.79	1.52	0.58	-0.18	0.45	0.88	0.65	-1.75	4.51	0.0179	Very soluble	-1.81	3.91	0.0156	Very soluble	-2.2	1.57	0.00627	Soluble	High	No	No	No	No	No	No	No	-7.42	0	0	0	0	0	0.55	0	0
		Molecule 772	NPA004617	CC(=O)N[C@H]1NC[C@@H]([C@@H]([C@@H]1O)O)C(=O)O	C8H14N2O5	218.21	15	0	0.75	3	6	5	52.27	118.89	0.79	-4.38	-2.91	-1.9	-2.15	-2.11	1.76	12700	58.1	Highly soluble	2.5	68600	314	Highly soluble	0.98	2100	9.62	Soluble	Low	No	Yes	No	No	No	No	No	-10.74	0	1	0	0	1	0.55	0	0
		Molecule 773	NPA004618	Clc1ccc(c(c1)C(=O)c1[nH]c(c(c1n1c(cc(c1Cl)Cl)C(=O)c1ccccc1O)Cl)Cl)O	C22H11Cl5N2O4	544.6	33	22	0	5	4	3	128.96	95.32	2.98	8.66	6.95	3.2	6.69	5.69	-8.84	7.95e-07	1.46e-09	Poorly soluble	-10.54	1.57e-08	2.89e-11	Insoluble	-9.14	3.94e-07	7.23e-10	Poorly soluble	Low	No	No	No	Yes	Yes	No	No	-3.47	1	2	0	1	1	0.55	0	0
		Molecule 774	NPA004619	O[C@H]1C=C(O[C@H]([C@@H]1O)Oc1c(cc(c(c1O)c1ccccc1)O)c1ccccc1)C(=O)O	C24H20O8	436.41	32	18	0.12	5	8	5	114.48	136.68	2.75	3.18	2.86	1.02	1.86	2.33	-4.64	0.0101	2.32e-05	Moderately soluble	-5.72	0.000829	1.9e-06	Moderately soluble	-4.32	0.0207	4.75e-05	Moderately soluble	Low	No	Yes	No	No	No	No	No	-6.7	0	0	0	1	0	0.56	0	0
		Molecule 775	NPA004623	O=c1ccn(c(=O)[nH]1)C1OC(C(C1O)O)C(C(=O)O)NC(=O)C(C(C(c1ccccn1)O)C)N	C20H25N5O9	479.44	34	12	0.45	9	11	7	112.87	230.09	0.84	-5.23	-3.83	-2.7	-2.04	-2.59	0.82	3130	6.53	Highly soluble	1.04	5310	11.1	Highly soluble	-0.43	178	0.372	Soluble	Low	No	No	No	No	No	No	No	-12.94	2	1	1	1	4	0.17	0	0
		Molecule 776	NPA004629	COc1cccc2c1C(OC2OC)c1ccc2c(c1)C(=O)C[C@](C2)(C)O	C21H22O5	354.4	26	12	0.38	3	5	1	96.08	64.99	2.88	2.11	2.69	1.99	3.9	2.71	-3.51	0.109	0.000309	Soluble	-3.11	0.278	0.000784	Soluble	-5.76	0.000622	1.75e-06	Moderately soluble	High	Yes	Yes	No	No	No	Yes	Yes	-6.96	0	0	0	0	0	0.55	0	0
		Molecule 777	NPA004632	COC1CC(C)Cc2cc(NC(=O)/C(=C/CCC(C(/C(=C/C(C1O)C)/C)OC(=O)N)OC)/C)cc(c2O)O	C28H42N2O8	534.64	38	6	0.57	4	8	5	148.69	160.57	2.95	2.83	3.21	0.99	1.07	2.21	-4.79	0.00866	1.62e-05	Moderately soluble	-5.86	0.000738	1.38e-06	Moderately soluble	-3.83	0.0798	0.000149	Soluble	Low	No	Yes	No	No	No	No	Yes	-7.55	1	3	1	1	1	0.55	1	3
		Molecule 778	NPA004641	N/A	N/A	N/A																											N/A	N/A	N/A	N/A	N/A	N/A	N/A	N/A	N/A	N/A	N/A	N/A	N/A	N/A	N/A	N/A
		Molecule 779	NPA004647	COCC1OC(OC2OCC3C(C2OC(=O)C(C)C)OC2(O3)OC(C)C(C3C2OCO3)(O)C(O)C)C(C(C1OC1OC(C)C(C(C1O)OC1OC(C)C2C(C1)(C)OC1(O2)CC(O)C(C(O1)C)OC1CC(O)C(C(O1)C)OC(=O)c1c(C)cc(cc1O)O)OC)O)OC	C60H90O32	1323.34	92	6	0.87	19	32	8	300.86	399.04	6.93	-0.4	-0.77	-5.19	-2.79	-0.44	-6.59	0.000343	2.59e-07	Poorly soluble	-7.52	4.03e-05	3.05e-08	Poorly soluble	0.34	2890	2.18	Soluble	Low	No	Yes	No	No	No	No	No	-14.66	3	4	2	1	6	0.17	0	1
		Molecule 780	NPA004649	COc1c(OC)c(C)c(c2c1C(=O)c1c(O)cccc1C2=O)O	C17H14O6	314.29	23	12	0.18	2	6	2	81.74	93.06	2.63	3.57	2.2	0.31	3.13	2.37	-4.29	0.0161	5.11e-05	Moderately soluble	-5.21	0.00194	6.17e-06	Moderately soluble	-4.72	0.00602	1.91e-05	Moderately soluble	High	No	No	Yes	No	Yes	No	Yes	-5.68	0	0	0	0	0	0.55	1	0
		Molecule 781	NPA004651	COc1cc(OC)cc2c1c(cc(=O)o2)c1ccccc1	C17H14O4	282.29	21	16	0.12	3	4	0	80.9	48.67	2.93	3.03	3.48	2.38	4.04	3.17	-3.86	0.0385	0.000136	Soluble	-3.72	0.0541	0.000192	Soluble	-6.38	0.000118	4.17e-07	Poorly soluble	High	Yes	No	Yes	Yes	Yes	Yes	Yes	-5.87	0	0	0	0	0	0.55	0	1
		Molecule 782	NPA004661	COc1c(OC)c(C)c(c2c1c1ccccc1[nH]2)C	C16H17NO2	255.31	19	13	0.25	2	2	1	78.72	34.25	2.81	4.06	3.96	2.6	4.55	3.6	-4.36	0.0113	4.42e-05	Moderately soluble	-4.48	0.00839	3.28e-05	Moderately soluble	-5.99	0.000259	1.02e-06	Moderately soluble	High	Yes	No	Yes	Yes	No	Yes	Yes	-4.97	0	0	0	0	0	0.55	0	0
		Molecule 783	NPA004664	OC1CN2[C@@H](C1)C(=O)N[C@H](C2=O)Cc1c[nH]c2c1cccc2	C16H17N3O3	299.32	22	9	0.38	2	3	3	87.78	85.43	1.65	0.54	-0.59	0.15	1.24	0.6	-2.21	1.86	0.00621	Soluble	-1.91	3.72	0.0124	Very soluble	-3.52	0.0912	0.000305	Soluble	High	No	Yes	No	No	No	No	No	-7.74	0	1	0	0	0	0.55	0	0
		Molecule 784	NPA004689	CC([C@H]1CC[C@@]([C@@H]2[C@H]1C=C(C)C(=O)C2)(C)O)C	C15H24O2	236.35	17	0	0.8	1	2	1	70.92	37.3	2.65	2.6	2.95	2.63	2.91	2.75	-2.88	0.313	0.00133	Soluble	-3.03	0.219	0.000928	Soluble	-2.62	0.563	0.00238	Soluble	High	Yes	No	No	No	No	No	No	-5.9	0	0	0	0	0	0.55	0	0
		Molecule 785	NPA004711	N/A	N/A	N/A																											N/A	N/A	N/A	N/A	N/A	N/A	N/A	N/A	N/A	N/A	N/A	N/A	N/A	N/A	N/A	N/A
		Molecule 786	NPA004741	C[C@@H]1CC[C@H]2[C@@H]1[C@H](C(=C)C)[C@H]1[C@]2(C)CC1	C15H24	204.35	15	0	0.87	1	0	0	67.14	0	3.26	5.45	4.27	5.65	3.75	4.48	-4.47	0.00685	3.35e-05	Moderately soluble	-5.21	0.00127	6.21e-06	Moderately soluble	-3.1	0.163	0.000798	Soluble	Low	Yes	No	Yes	Yes	Yes	No	No	-3.68	1	0	0	0	2	0.55	0	1
		Molecule 787	NPA004746	COC(=O)C[C@H](c1nccs1)NC(=O)[C@H]([C@H](c1ccccc1)C)NC(=O)[C@H](C(C)(C)C)NC1=NCC(=O)N2CC[C@H]([C@H]2C(=O)N[C@H](C(=O)N[C@H]1C(C)(C)C)C(C)C)C	C42H62N8O7S	823.06	58	11	0.62	17	9	5	238.59	228.53	3.67	4.92	1.63	0.59	5.46	3.25	-7.06	7.15e-05	8.69e-08	Poorly soluble	-9.46	2.88e-07	3.5e-10	Poorly soluble	-9.19	5.28e-07	6.41e-10	Poorly soluble	Low	No	Yes	No	No	No	No	Yes	-7.83	2	3	2	1	3	0.17	0	0
		Molecule 788	NPA004751	CC(=CCCC(=C)[C@@H]1CC[C@@]2(C(=C(C)CCC2)C1)C)C	C20H32	272.47	20	0	0.7	4	0	0	92.34	0	4.1	6.76	6.6	5.72	6.13	5.86	-5.52	0.000815	2.99e-06	Moderately soluble	-6.57	7.4e-05	2.72e-07	Poorly soluble	-5.28	0.00143	5.26e-06	Moderately soluble	Low	No	No	No	Yes	Yes	No	No	-3.16	1	1	0	1	2	0.55	0	1
		Molecule 789	NPA004753	C[C@H](c1ncc(o1)c1c[nH]c2c1cccc2)O	C13H12N2O2	228.25	17	14	0.15	2	3	2	64.73	62.05	1.75	1.68	2.55	0.58	2.99	1.91	-2.79	0.369	0.00162	Soluble	-2.6	0.577	0.00253	Soluble	-4.51	0.00705	3.09e-05	Moderately soluble	High	Yes	Yes	No	Yes	No	Yes	No	-6.5	0	0	0	0	0	0.55	0	0
		Molecule 790	NPA004754	CC/C(=C\C=C\[C@H]1C=C[C@@H]2[C@@H]([C@H]1C(=O)c1ccc[nH]1)CCC2)/[C@H]1O[C@@H](CC[C@H]1C)[C@H](C(=O)OC)C	C30H41NO4	479.65	35	5	0.6	9	4	1	140.96	68.39	1.75	1.68	6.3	0.58	2.99	1.91	-2.79	0.369	0.00162	Soluble	-2.6	0.577	0.00253	Soluble	-4.51	0.00705	3.09e-05	Moderately soluble	High	Yes	Yes	No	Yes	No	Yes	No	-6.5	0	0	0	0	0	0.55	0	0
		Molecule 791	NPA004755	OCc1cc(O[C@@H]2C[C@H](NC(=O)[C@@H]([C@H](O)C)C)[C@@H]([C@H](O2)C)O)c(c2c1C(=O)CC(O2)c1ccccc1)O	C27H33NO9	515.55	37	12	0.48	8	9	5	132.51	154.78	4.29	1.78	1.49	-0.1	2.21	1.93	-3.87	0.0696	0.000135	Soluble	-4.65	0.0116	2.25e-05	Moderately soluble	-4.26	0.0285	5.52e-05	Moderately soluble	Low	No	Yes	No	No	No	No	No	-8.18	1	2	1	1	1	0.55	0	0
		Molecule 792	NPA004759	OCc1cc(O[C@@H]2C[C@H](NC(=O)[C@@H]([C@H](O)C)C)[C@@H]([C@H](O2)C)O)c(c2c1C(=O)CC(O2)c1ccccc1)O	C27H33NO9	515.55	37	12	0.48	8	9	5	132.51	154.78	4.29	1.78	1.49	-0.1	2.21	1.93	-3.87	0.0696	0.000135	Soluble	-4.65	0.0116	2.25e-05	Moderately soluble	-4.26	0.0285	5.52e-05	Moderately soluble	Low	No	Yes	No	No	No	No	No	-8.18	1	2	1	1	1	0.55	0	0
		Molecule 793	NPA004764	OCc1cc(=O)n(c2c1cc1c(CO)cc(=O)n3c1c2OC3)C	C16H14N2O5	314.29	23	14	0.25	2	5	2	84.32	93.69	1.99	-1.72	-0.27	0.88	1.6	0.5	-1.02	29.8	0.0947	Very soluble	0.27	580	1.85	Highly soluble	-3.21	0.194	0.000617	Soluble	High	No	No	Yes	No	No	No	No	-9.44	0	0	0	0	0	0.55	0	1
		Molecule 794	NPA004767	CN=C(NCCC/C=C/CCCC(CC(C1OC(=O)C(C)C(O)/C=C\C(C)C(O)CC(O)C(C)C(O)CCC(C)C(O)CC2(OC(CC(CC(CC(CC(/C=C\C=C/C1C)O)O)O)OC(=O)CC(=O)O)CC(OC(=O)CC(=O)O)C2O)O)C)C)N	C61H103N3O21	1214.48	85	0	0.77	20	22	14	318.55	415.44	1.99	-1.72	3.08	0.88	1.6	0.5	-1.02	29.8	0.0947	Very soluble	0.27	580	1.85	Highly soluble	-3.21	0.194	0.000617	Soluble	High	No	No	Yes	No	No	No	No	-9.44	0	0	0	0	0	0.55	0	1
		Molecule 795	NPA004772	COC(=O)[C@H]1O[C@@H]2C[C@H]3O[C@H]([C@@H]([C@H]3O[C@]2([C@H]([C@@H]1O)OC(=O)/C(=C/C)/C)O)O)n1cnc2c1ncnc2N	C22H27N5O10	521.48	37	9	0.59	6	13	4	120.43	210.6	2.45	-1.07	-1.99	-2.05	-2.68	-1.07	-2.18	3.42	0.00656	Soluble	-2.86	0.714	0.00137	Soluble	0.18	789	1.51	Soluble	Low	No	Yes	No	No	No	No	No	-10.24	2	2	1	1	2	0.17	0	2
		Molecule 796	NPA004777	C[C@@H]1O[C@H](CC[C@@H]1O[C@H]1C=CC(=O)[C@@H](O1)C)O[C@@]1(C)CC(=O)[C@]2([C@](C1)(O)C=CC1=C2C(=O)c2c(C1=O)c(O)c(cc2)[C@H]1C[C@@H](O)[C@@H]([C@H](O1)C)O[C@H]1CC[C@@H]([C@@H](O1)C)O)O	C43H52O16	824.86	59	6	0.63	7	16	5	204.18	234.04	4.73	1.4	2.18	-1.97	1.84	1.64	-5.45	0.00293	3.55e-06	Moderately soluble	-5.92	0.000994	1.21e-06	Moderately soluble	-3.67	0.176	0.000213	Soluble	Low	No	Yes	No	No	No	No	No	-10.34	2	3	1	1	4	0.17	1	0
		Molecule 797	NPA004779	OC(=O)CC[C@]1(C)C(=O)C=C[C@]23[C@H]1[C@@H]1CC(C2)[C@@](O1)([C@@H]3O)C	C17H22O5	306.35	22	0	0.76	3	5	2	78.64	83.83	1.82	0.69	1.54	1.28	1.73	1.41	-1.98	3.24	0.0106	Very soluble	-2.03	2.87	0.00938	Soluble	-1.77	5.15	0.0168	Soluble	High	No	Yes	No	No	No	No	No	-7.68	0	0	0	0	0	0.56	0	0
		Molecule 798	NPA004795	CCCCCc1cc2ccc3c(c2c(c1C(=O)O)O)cc1c(c3O)C(=O)c2c(C1=O)cc(cc2O)O	C28H22O8	486.47	36	20	0.18	5	8	5	134.01	152.36	1.93	7	5.02	1.75	5.21	4.18	-7.35	2.19e-05	4.5e-08	Poorly soluble	-10.01	4.7e-08	9.67e-11	Insoluble	-7.51	1.5e-05	3.08e-08	Poorly soluble	Low	No	No	No	Yes	Yes	No	No	-4.3	0	2	1	1	2	0.11	1	1
		Molecule 799	NPA004796	C=C1C[C@@]2(C)CCC[C@@]3([C@@H]2[C@@H]2[C@H]1CC[C@@H]([C@@H]2CC3)C)C	C20H32	272.47	20	0	0.9	0	0	0	88.8	0	3.62	6.76	5.83	6.84	5.04	5.62	-5.79	0.000444	1.63e-06	Moderately soluble	-6.57	7.4e-05	2.72e-07	Poorly soluble	-4.69	0.00559	2.05e-05	Moderately soluble	Low	No	No	Yes	Yes	Yes	No	No	-3.16	1	1	0	0	2	0.55	0	1
		Molecule 800	NPA004798	CCCC1(O)CC(=O)c2c(O1)cccc2Cc1cc(O)cc(=O)o1	C18H18O6	330.33	24	12	0.33	4	6	2	86.65	96.97	2.31	2.08	2.39	1.23	3.6	2.32	-3.3	0.164	0.000496	Soluble	-3.75	0.0593	0.000179	Soluble	-5.33	0.00156	4.73e-06	Moderately soluble	High	No	Yes	No	No	No	No	No	-6.84	0	0	0	0	0	0.55	0	0
		Molecule 801	NPA004853	Cc1cc(=O)n2c(n1)nc([nH]2)CC(=O)c1ccccc1	C14H12N4O2	268.27	20	15	0.14	3	4	1	73.26	80.12	1.41	1	1.15	1.72	2.22	1.5	-2.49	0.868	0.00323	Soluble	-2.27	1.44	0.00535	Soluble	-4.51	0.00835	3.11e-05	Moderately soluble	High	No	No	Yes	No	No	No	No	-7.23	0	0	0	0	0	0.55	0	0
		Molecule 802	NPA004859	N/A	N/A	N/A																											N/A	N/A	N/A	N/A	N/A	N/A	N/A	N/A	N/A	N/A	N/A	N/A	N/A	N/A	N/A	N/A
		Molecule 803	NPA004862	N/A	N/A	N/A																											N/A	N/A	N/A	N/A	N/A	N/A	N/A	N/A	N/A	N/A	N/A	N/A	N/A	N/A	N/A	N/A
		Molecule 804	NPA004868	O=C(Nc1c(O)ccc2c1oc(=O)[nH]c2=O)CC[C@]1(C)C(=O)C=C[C@]23[C@H]1[C@@H]1C[C@H](C2)[C@@](O1)(C3)C	C25H26N2O7	466.48	34	10	0.52	5	7	3	123.42	138.7	2.25	1.72	2.43	1.97	3.55	2.38	-3.7	0.0923	0.000198	Soluble	-4.25	0.0263	5.64e-05	Moderately soluble	-5.77	0.000794	1.7e-06	Moderately soluble	Low	No	Yes	No	No	No	No	Yes	-7.92	0	0	0	1	0	0.55	0	1
		Molecule 805	NPA004873	CCCCC(/C=C(/C=C/C(=O)NC1=C[C@@](O)(/C=C/C=C/C=C/C(=O)NC2=C(O)CCC2=O)[C@H]2[C@@H](C1=O)O2)\C)C	C30H36N2O7	536.62	39	0	0.4	14	7	4	146.92	145.33	2.89	3.71	3.31	0.23	4.92	3.01	-4.58	0.0141	2.63e-05	Moderately soluble	-6.45	0.000189	3.52e-07	Poorly soluble	-3.2	0.339	0.000632	Soluble	Low	No	Yes	No	No	Yes	No	No	-6.94	1	3	2	1	0	0.56	0	3
		Molecule 806	NPA004874	O=Cc1ccc(cc1)NC(C(/C=C/C(O)C)O)CC(=O)O	C15H19NO5	293.32	21	6	0.33	8	5	4	78.41	106.86	1	0.86	0.86	0.38	1.39	0.9	-1.88	3.83	0.0131	Very soluble	-2.69	0.602	0.00205	Soluble	-1.64	6.7	0.0229	Soluble	High	No	No	No	No	No	No	No	-7.48	0	0	0	0	0	0.56	0	2
		Molecule 807	NPA004877	CC/C=C\1/NC(=O)C(NC(=O)c2csc(n2)c2ccc(nc2c2coc(n2)C(=C)NC(=O)C(=C)NC(=O)c2nc(C(NC(=O)c3nc(CNC(=O)c4nc1oc4)sc3)C)sc2)C(=O)NC(=C)C(=O)NC(=C)C(=O)NC(=C)C(=O)NC(=C)C(=O)O)C(O)C	C53H48N16O15S3	1245.24	87	31	0.15	15	21	12	328.99	536.87	3.19	2.53	-0.97	-7.16	3.3	0.18	-8.43	4.65e-06	3.73e-09	Poorly soluble	-13.45	4.41e-11	3.54e-14	Insoluble	-13.1	9.85e-11	7.91e-14	Insoluble	Low	No	Yes	No	No	No	No	No	-12.1	3	4	2	1	4	0.11	0	1
		Molecule 808	NPA004878	OC[C@]1(O)O[C@H]([C@H]2C[C@@H]([C@@H](O2)[C@]2(C)CC[C@@H](O2)[C@]2(C)C[C@H]([C@]3(O2)OC(C[C@@H](CC/C(=C/[C@H](C(=O)O)C)/C)O)C[C@H]([C@H]3C)O)C)C)[C@H](C[C@H]1C)C	C39H66O11	710.93	50	0	0.92	11	11	5	190.54	164.37	3.78	5.01	4.96	1.88	4.63	4.05	-6.68	0.000149	2.1e-07	Poorly soluble	-8.2	4.47e-06	6.28e-09	Poorly soluble	-3.73	0.132	0.000186	Soluble	Low	No	Yes	No	No	No	No	Yes	-7.08	2	3	2	1	4	0.11	0	1
		Molecule 809	NPA004888	OC/C=C(/C[C@@H]([C@H]([C@@H](C(=O)[C@@H](/C=C(/C=C/C[C@H](/C=C(\C=C\[C@H]1CC=CC(=O)O1)/C)C)\C)C)C)O)C)\C	C31H46O5	498.69	36	0	0.55	14	5	2	149.98	83.83	3.78	5.01	6.06	1.88	4.63	4.05	-6.68	0.000149	2.1e-07	Poorly soluble	-8.2	4.47e-06	6.28e-09	Poorly soluble	-3.73	0.132	0.000186	Soluble	Low	No	Yes	No	No	No	No	Yes	-7.08	2	3	2	1	4	0.11	0	1
		Molecule 810	NPA004892	COC[C@@]1(CCC(=C(C)C)C)Nc2ccc(cc2C[C@H]1O)C(=O)N	C19H28N2O3	332.44	24	6	0.53	6	3	3	99.51	84.58	2.89	2.88	2.06	1.7	2.91	2.49	-3.5	0.104	0.000313	Soluble	-4.32	0.0161	4.83e-05	Moderately soluble	-4.62	0.00801	2.41e-05	Moderately soluble	High	No	Yes	No	No	No	Yes	No	-6.28	0	0	0	0	0	0.55	0	1
		Molecule 811	NPA004900	O=C(Nc1c(O)ccc(c1O)C(=O)O)CC[C@]1(C)C(=O)C=C[C@@]23C1C[C@H](C[C@H]3O)C(=C)C2	C24H27NO7	441.47	32	6	0.46	6	7	5	117.42	144.16	1.7	2.13	2.8	1.51	2.28	2.08	-3.66	0.0962	0.000218	Soluble	-4.79	0.00718	1.63e-05	Moderately soluble	-3.55	0.125	0.000284	Soluble	Low	No	Yes	No	No	No	No	No	-7.48	0	0	1	1	0	0.56	0	2
		Molecule 812	NPA004911	COc1cc2cc([nH]c2c(c1OC)OC)C(=O)N1C[C@@H](Br)Cc2c1cc(O)c1c2C(=O)[C@](N1)(C)C(=O)OC	C26H26BrN3O8	588.4	38	15	0.35	7	8	3	148.64	139.42	3.8	3.69	2.45	0.76	3.73	2.89	-5.64	0.00134	2.28e-06	Moderately soluble	-6.31	0.000289	4.92e-07	Poorly soluble	-7	5.84e-05	9.93e-08	Poorly soluble	Low	No	Yes	No	No	Yes	Yes	Yes	-7.27	2	2	0	1	0	0.17	0	3
		Molecule 813	NPA004920	CC([C@H](c1cc2c([nH]1)c(=O)c1c(c2=O)[nH]c(c1)[C@@H](C(O)(C)C)O)O)C	C18H22N2O5	346.38	25	12	0.44	4	5	5	96.18	126.41	2.01	0.75	0.65	-0.86	3.45	1.2	-2.55	0.973	0.00281	Soluble	-2.98	0.359	0.00104	Soluble	-3.96	0.0382	0.00011	Soluble	High	No	Yes	No	No	No	No	No	-7.88	0	0	0	0	0	0.55	0	0
		Molecule 814	NPA004922	CC[C@@H]([C@@H](C(=O)N[C@H](C(=O)O)CC(=O)O)NCC1(O)OCC(C(C1O)O)O)C	C16H28N2O10	408.4	28	0	0.81	11	11	8	92.03	205.88	0.95	-4.67	-3.16	-2.8	-2.05	-2.35	1.3	8070	19.8	Highly soluble	0.97	3820	9.36	Highly soluble	1.14	5690	13.9	Soluble	Low	No	Yes	No	No	No	No	No	-12.11	2	1	2	1	4	0.11	0	0
		Molecule 815	NPA004923	CCCCC(CCCCCCCCCCCOP1(=O)OC[C@@H]2C(=C(O1)C)C(=O)OC2)O	C23H41O7P	460.54	31	0	0.87	16	7	1	122.34	101.1	4.93	5.61	6.06	2.65	5.93	5.03	-5.17	0.00309	6.7e-06	Moderately soluble	-7.5	1.47e-05	3.19e-08	Poorly soluble	-5.93	0.000544	1.18e-06	Moderately soluble	Low	No	No	No	Yes	Yes	No	Yes	-5.13	0	2	1	1	2	0.56	0	1
		Molecule 816	NPA004931	C[C@@H](CC1CCC(O1)[C@@H](C(=O)O)C)O	C10H18O4	202.25	14	0	0.9	4	4	2	52.09	66.76	1.86	0.87	1.03	0.46	0.96	1.03	-1.38	8.47	0.0419	Very soluble	-1.86	2.82	0.0139	Very soluble	-0.35	90.5	0.448	Soluble	High	No	No	No	No	No	No	No	-6.92	0	0	0	0	0	0.85	0	0
		Molecule 817	NPA004945	CCC1C=C[C@H](O)[C@H](C)OC(=O)/C(=C/CC(=O)NC2=CC(=O)c3c(C(=O)CC1)c(O)c(C)cc3C2=O)/C	C28H31NO8	509.55	37	6	0.39	1	8	3	139.83	147.07	2.4	3.5	2.89	0.51	3.12	2.48	-5.26	0.00281	5.52e-06	Moderately soluble	-6.27	0.000273	5.35e-07	Poorly soluble	-5.32	0.00244	4.79e-06	Moderately soluble	Low	No	Yes	No	No	No	No	Yes	-6.92	1	2	1	1	0	0.55	1	1
		Molecule 818	NPA004951	C[C@@H]1CC(=O)c2c(C1)cc(c1c2C(=O)c2c(C1=O)c(O)ccc2)O	C19H14O5	322.31	24	12	0.21	0	5	2	86.46	91.67	2.18	3.25	2.64	0.98	3.69	2.55	-4.26	0.0179	5.55e-05	Moderately soluble	-4.85	0.00457	1.42e-05	Moderately soluble	-5.23	0.00192	5.94e-06	Moderately soluble	High	No	No	Yes	No	Yes	Yes	Yes	-5.96	0	0	0	0	0	0.55	1	0
		Molecule 819	NPA004955	N/A	N/A	N/A																											N/A	N/A	N/A	N/A	N/A	N/A	N/A	N/A	N/A	N/A	N/A	N/A	N/A	N/A	N/A	N/A
		Molecule 820	NPA004959	COC(=O)c1c(O)c(SCC(C(=O)O)NC(=O)C)cc2c1nc1cccc(c1n2)C(=O)O	C20H17N3O8S	459.43	32	14	0.2	9	10	4	113.03	201.31	1.01	1.66	1.65	0.46	1.54	1.26	-3.46	0.158	0.000344	Soluble	-5.5	0.00145	3.15e-06	Moderately soluble	-4.07	0.039	8.49e-05	Moderately soluble	Low	No	Yes	No	No	No	No	No	-7.92	1	0	1	1	1	0.11	0	1
		Molecule 821	NPA004961	CC(C[C@H]1C(=O)N[C@@]23[C@@H]1[C@@H](C)[C@@]1([C@H]3C(=O)c3c(C2=O)cc(C)c(c3C(=O)/C(=C/C(=C\[C@H](/C=C/1\C)C)/C)/C)O)O)C	C33H39NO6	545.67	40	6	0.52	2	6	3	158.43	120.77	1.01	1.66	4.51	0.46	1.54	1.26	-3.46	0.158	0.000344	Soluble	-5.5	0.00145	3.15e-06	Moderately soluble	-4.07	0.039	8.49e-05	Moderately soluble	Low	No	Yes	No	No	No	No	No	-7.92	1	0	1	1	1	0.11	0	1
		Molecule 822	NPA004966	NCCCC(C/C=C/C(C/C=C/C(CC(CC(CC(C/C=C/C(CC(CC(CC(=O)C(C(C/C=C/C=C/C=C/C=C/C(=O)O)O)C)O)O)O)O)O)O)O)O)O	C41H67NO13	781.97	55	0	0.61	32	14	12	212.18	282.69	4.6	-2.08	1.42	-1.04	6.13	1.81	-1.27	42.4	0.0542	Very soluble	-3.33	0.366	0.000469	Soluble	0.66	3600	4.6	Soluble	Low	No	No	No	No	No	No	No	-12.55	3	3	2	1	6	0.17	0	3
		Molecule 823	NPA004975	O[C@H]1C[C@@H](C/C=C(/C[C@H](/C=C/C=C/2\COC(=O)c3c2cc(O)c(c3)C)C)\C)O[C@]2(C1)CC[C@@H]([C@H](O2)C)C	C31H42O6	510.66	37	6	0.58	6	6	2	147.02	85.22	4.6	-2.08	6.24	-1.04	6.13	1.81	-1.27	42.4	0.0542	Very soluble	-3.33	0.366	0.000469	Soluble	0.66	3600	4.6	Soluble	Low	No	No	No	No	No	No	No	-12.55	3	3	2	1	6	0.17	0	3
		Molecule 824	NPA004980	COc1oc(/C=C/C(=C/C(=C/c2ccc(cc2)[N+](=O)[O-])/C)/C)c(c(=O)c1C)C	C22H23NO5	381.42	28	12	0.23	6	5	0	113.49	85.26	3.99	5.7	5.02	2.38	4.1	4.24	-5.72	0.000732	1.92e-06	Moderately soluble	-7.26	2.11e-05	5.54e-08	Poorly soluble	-5.72	0.000734	1.92e-06	Moderately soluble	High	No	No	No	Yes	Yes	No	Yes	-4.58	0	0	0	0	1	0.55	0	3
		Molecule 825	NPA004989	Cc1cc(O)c2c(c1)[C@H]1OC(=O)[C@@H](N1C1=C2C(=O)c2cccc(c2C1=O)O[C@H]1C[C@@H](O)[C@H]([C@@H](O1)C)O)C(C)C	C29H29NO9	535.54	39	12	0.41	3	9	3	141.2	142.83	3.4	3.51	1.92	0.95	2.31	2.42	-5.4	0.00213	3.97e-06	Moderately soluble	-6.19	0.000343	6.41e-07	Poorly soluble	-4.7	0.0107	2e-05	Moderately soluble	Low	No	Yes	No	No	Yes	No	No	-7.07	1	2	1	1	0	0.55	1	0
		Molecule 826	NPA004990	OCc1ccc(c2c1c1cc(O)c(c(c1[nH]2)C1OC1(C)CCC(C)C)C)O	C22H27NO4	369.45	27	13	0.45	5	4	4	108.57	89.01	2.82	3.91	4.32	2.3	5.47	3.77	-4.62	0.00886	2.4e-05	Moderately soluble	-5.48	0.00123	3.33e-06	Moderately soluble	-6.04	0.000335	9.08e-07	Poorly soluble	High	No	Yes	No	Yes	Yes	Yes	No	-5.78	0	0	0	0	0	0.55	0	1
		Molecule 827	NPA004993	OC[C@@H]1COC(=O)[C@H]1[C@H](CCCC(C)C)O	C12H22O4	230.3	16	0	0.92	6	4	2	61.29	66.76	2.28	1.95	0.96	1.03	1.89	1.62	-2.1	1.83	0.00794	Soluble	-2.98	0.243	0.00106	Soluble	-1.51	7.18	0.0312	Soluble	High	No	No	No	No	No	No	No	-6.32	0	0	0	0	0	0.55	0	0
		Molecule 828	NPA004995	OC[C@@H]1COC(=O)[C@H]1[C@H](CCCC(C)C)O	C12H22O4	230.3	16	0	0.92	6	4	2	61.29	66.76	2.28	1.95	0.96	1.03	1.89	1.62	-2.1	1.83	0.00794	Soluble	-2.98	0.243	0.00106	Soluble	-1.51	7.18	0.0312	Soluble	High	No	No	No	No	No	No	No	-6.32	0	0	0	0	0	0.55	0	0
		Molecule 829	NPA005000	CCC1OC(O)(CCC1CCC(C)C)C(C(=O)NC1C(OC(=O)C(C)NC(=O)C2CCCNN2C(=O)CNC(=O)C(N(C(=O)C2N(C1=O)NCCC2)O)C)C(C)C)(O)C	C39H66N8O12	838.99	59	0	0.82	9	14	8	237.93	268.51	4.01	2.04	-3.31	-0.7	-1.74	0.06	-5.73	0.00155	1.85e-06	Moderately soluble	-7.31	4.14e-05	4.93e-08	Poorly soluble	-3.79	0.135	0.000161	Soluble	Low	No	Yes	No	No	No	No	No	-9.97	3	4	1	1	4	0.17	0	1
		Molecule 830	NPA005004	N/A	N/A	N/A																											N/A	N/A	N/A	N/A	N/A	N/A	N/A	N/A	N/A	N/A	N/A	N/A	N/A	N/A	N/A	N/A
		Molecule 831	NPA005009	OC/C/1=C/CC/C(=C\C[C@]23C(=O)c4cc(c(C1)c(O)c4C(=O)C2=C[C@@H](C(O3)(C)C)O)O)/C	C25H28O7	440.49	32	6	0.44	1	7	4	118.86	124.29	2.76	1.95	2.9	0.75	3.15	2.3	-3.87	0.0591	0.000134	Soluble	-4.18	0.0288	6.53e-05	Moderately soluble	-4.23	0.0259	5.87e-05	Moderately soluble	High	No	Yes	No	No	Yes	No	Yes	-7.6	0	0	0	0	0	0.55	1	1
		Molecule 832	NPA005011	NC(=O)C#CC(=O)N	C4H4N2O2	112.09	8	0	0	0	2	2	25.32	86.18	0.25	-1.16	-1.96	-1.45	-1.43	-1.15	0.2	176	1.57	Highly soluble	-0.16	78	0.696	Very soluble	0.92	926	8.26	Soluble	High	No	No	No	No	No	No	No	-7.81	0	4	0	0	2	0.55	0	1
		Molecule 833	NPA005013	C=CC(c1cc(C)ccc1/C=C\C=C/C(=C/Cc1oc(=O)c(c(c1C)OC)C)/C)O	C26H30O4	406.51	30	12	0.27	8	4	1	124.11	59.67	4.49	5.57	5.12	3.72	7.51	5.28	-5.64	0.000937	2.3e-06	Moderately soluble	-6.58	0.000106	2.6e-07	Poorly soluble	-6.64	9.31e-05	2.29e-07	Poorly soluble	High	Yes	No	No	Yes	Yes	No	Yes	-4.83	0	0	0	0	1	0.55	0	2
		Molecule 834	NPA005014	CC(C[C@H]1C(=O)N[C@]23[C@@H]1[C@H](C)C(=O)/C(=C/[C@H](C)/C=C(\C1C4(C2)OC1(C)C(=O)c1c4c(C3=O)cc(c1O)C)/C)/C)C	C33H39NO6	545.67	40	6	0.58	2	6	2	156.38	109.77	3.49	4.74	4.49	2.37	5.7	4.16	-6.19	0.000354	6.48e-07	Poorly soluble	-6.78	9.16e-05	1.68e-07	Poorly soluble	-7.51	1.68e-05	3.08e-08	Poorly soluble	High	No	Yes	No	No	No	No	Yes	-6.26	1	3	0	0	0	0.55	0	1
		Molecule 835	NPA005029	C/C=C(/[C@H]1O[C@@]2(C[C@@H]3C[C@H](O2)C/C=C(/C)\[C@H](O)[C@@H](C)/C=C\C=C\2/[C@]4([C@H](C(=O)O3)C=C(C)[C@H]([C@H]4OC2)O)O)[C@@H]([C@H]([C@@H]1C)OC(=O)C(C)C)O)\C	C38H54O11	686.83	49	0	0.68	4	11	4	182.39	161.21	3.49	4.74	3.6	2.37	5.7	4.16	-6.19	0.000354	6.48e-07	Poorly soluble	-6.78	9.16e-05	1.68e-07	Poorly soluble	-7.51	1.68e-05	3.08e-08	Poorly soluble	High	No	Yes	No	No	No	No	Yes	-6.26	1	3	0	0	0	0.55	0	1
		Molecule 836	NPA005030	CC(C/C=C/C=C/C(=O)N)C	C9H15NO	153.22	11	0	0.44	4	1	1	47.34	43.09	2.03	1.83	1.63	1.67	1.43	1.72	-1.68	3.21	0.0209	Very soluble	-2.36	0.676	0.00441	Soluble	-0.86	21.1	0.138	Soluble	High	Yes	No	No	No	No	No	No	-5.94	0	1	0	0	1	0.55	0	2
		Molecule 837	NPA005032	COCC1(CCC(=C(C)C)C)Nc2ccc(cc2CC1Cl)C(=O)O	C19H26ClNO3	351.87	24	6	0.53	6	3	2	102.01	58.56	3.07	4.8	3.91	2.06	4.26	3.62	-4.83	0.00515	1.46e-05	Moderately soluble	-5.76	0.000609	1.73e-06	Moderately soluble	-5.58	0.000926	2.63e-06	Moderately soluble	High	Yes	No	No	No	Yes	No	Yes	-5.04	0	0	0	0	0	0.85	0	2
		Molecule 838	NPA005033	COCC1(CCC(=C(C)C)C)Nc2ccc(cc2CC1Cl)C(=O)O	C19H26ClNO3	351.87	24	6	0.53	6	3	2	102.01	58.56	3.07	4.8	3.91	2.06	4.26	3.62	-4.83	0.00515	1.46e-05	Moderately soluble	-5.76	0.000609	1.73e-06	Moderately soluble	-5.58	0.000926	2.63e-06	Moderately soluble	High	Yes	No	No	No	Yes	No	Yes	-5.04	0	0	0	0	0	0.85	0	2
		Molecule 839	NPA005037	COC(/C(=C/CCC(C(=O)C)C)/C)/C=C/C1(C)C=CC(=O)O1	C18H26O4	306.4	22	0	0.56	8	4	0	87.71	52.6	3.32	2.95	3.38	2.17	4.11	3.19	-3.07	0.261	0.000851	Soluble	-3.72	0.0588	0.000192	Soluble	-2.84	0.446	0.00146	Soluble	High	Yes	No	No	No	Yes	Yes	No	-6.07	0	0	0	0	0	0.55	0	1
		Molecule 840	NPA005062	O=C1N[C@H](Cc2c[nH]c3c2ccc(c3)[C@@]23C[C@H]4N([C@@H]2Nc2c3cccc2)C(=O)[C@@H]2N(C4=O)CCC2)C(=O)N2[C@@H]1CCC2	C32H32N6O4	564.63	42	15	0.44	3	4	3	172.21	117.85	3	2.68	-0.25	1.52	1.99	1.79	-5.1	0.00453	8.03e-06	Moderately soluble	-4.81	0.0088	1.56e-05	Moderately soluble	-7.15	3.96e-05	7.01e-08	Poorly soluble	High	No	Yes	No	No	No	Yes	Yes	-7.84	1	3	0	0	1	0.55	0	0
		Molecule 841	NPA005063	CC(=O)NC1=CC(=O)C(=CC1=O)N[C@H](C(=O)O)Cc1c[nH]c2c1cccc2	C19H17N3O5	367.36	27	9	0.16	7	5	4	96.25	128.36	1.46	1.32	0.81	-2.83	1.84	0.52	-2.73	0.678	0.00185	Soluble	-3.62	0.0888	0.000242	Soluble	-4.45	0.0132	3.59e-05	Moderately soluble	High	No	No	No	No	No	No	No	-7.6	0	0	0	0	0	0.56	1	1
		Molecule 842	NPA005071	CC(CCCCCCCCCCCCCCO[P@]1(=O)OC[C@@H]2C(=C(O1)C)C(=O)OC2)O	C23H41O7P	460.54	31	0	0.87	16	7	1	122.34	101.1	4.96	5.8	6.06	2.65	5.93	5.08	-5.29	0.00234	5.09e-06	Moderately soluble	-7.69	9.34e-06	2.03e-08	Poorly soluble	-5.93	0.000544	1.18e-06	Moderately soluble	Low	No	No	No	Yes	Yes	No	Yes	-4.99	0	2	1	1	2	0.56	0	1
		Molecule 843	NPA005081	C/C=C/[C@@H](C1OC(=O)C=C1)O	C8H10O3	154.16	11	0	0.38	2	3	1	39.95	46.53	1.69	0.48	0.41	0.48	0.84	0.78	-0.97	16.7	0.108	Very soluble	-1.03	14.5	0.0941	Very soluble	0.14	215	1.4	Soluble	High	No	No	No	No	No	No	No	-6.9	0	2	0	0	1	0.55	0	1
		Molecule 844	NPA005085	CC(=C[C@H]([C@H]1O[C@@]2(C)O[C@@H]([C@@H]1C)C(=O)C=C2C)C)C=CC(=C1C(=O)CNC1=O)O	C22H27NO6	401.45	29	0	0.5	4	6	2	110.73	101.93	2.77	2.83	1.92	0.47	3.05	2.21	-3.85	0.057	0.000142	Soluble	-4.63	0.00945	2.35e-05	Moderately soluble	-2.72	0.772	0.00192	Soluble	High	No	Yes	No	No	Yes	No	No	-6.74	0	0	0	0	0	0.56	0	4
		Molecule 845	NPA005102	COc1cccc2c1[C@@H](O[C@H]2OC)c1ccc2c(c1)c(O)cc(c2)C	C21H20O4	336.38	25	16	0.24	3	4	1	96.71	47.92	3.35	4.06	3.98	2.97	4.3	3.73	-4.76	0.00586	1.74e-05	Moderately soluble	-4.77	0.0057	1.7e-05	Moderately soluble	-6.46	0.000117	3.49e-07	Poorly soluble	High	Yes	Yes	Yes	Yes	Yes	Yes	Yes	-5.47	0	0	0	0	0	0.55	0	0
		Molecule 846	NPA005109	C/C=C(/[C@H]1O[C@@]2(CC[C@@H]1C)O[C@@H]1C/C=C(\C)/C(OC(=O)C(C)C)[C@@H](C)/C=C/C=C\3/[C@]4(C(C(=O)O[C@H](C2)C1)C=C(C)[C@H]([C@H]4OC3)O)O)\C	C38H54O9	654.83	47	0	0.68	4	9	2	180.06	120.75	3.35	4.06	5.66	2.97	4.3	3.73	-4.76	0.00586	1.74e-05	Moderately soluble	-4.77	0.0057	1.7e-05	Moderately soluble	-6.46	0.000117	3.49e-07	Poorly soluble	High	Yes	Yes	Yes	Yes	Yes	Yes	Yes	-5.47	0	0	0	0	0	0.55	0	0
		Molecule 847	NPA005110	CO[C@H]([C@@H]([C@H]1OC2(CC[C@@](O2)(C)[C@H]2CC[C@@](O2)(C)[C@@H]2O[C@H](C[C@@H]2C)[C@H]2O[C@@](O)(CO)[C@@H](C[C@@H]2C)C)C[C@@H]([C@H]1C)O)C)CC(=O)O	C34H58O11	642.82	45	0	0.97	9	11	4	166.9	153.37	4.2	3.05	3.64	1.1	3.3	3.06	-5.15	0.00452	7.03e-06	Moderately soluble	-5.94	0.000743	1.16e-06	Moderately soluble	-3.09	0.524	0.000815	Soluble	Low	No	Yes	No	No	No	No	Yes	-8.06	2	3	1	1	3	0.11	0	0
		Molecule 848	NPA005113	CC(=O)Nc1c(=O)n(c2c1ssc2)C	C8H8N2O2S2	228.29	14	8	0.25	2	2	1	58.65	107.58	1.45	-0.61	1.38	0.05	2.89	1.03	-1.16	15.7	0.0689	Very soluble	-1.18	15.2	0.0665	Very soluble	-2.1	1.8	0.00787	Soluble	High	No	No	No	No	No	No	No	-8.13	0	0	0	0	0	0.55	0	0
		Molecule 849	NPA005118	Oc1c2c(cc3c1C1C[C@]([C@@H]3OC3CC(O)C(C(O3)C)(O)C(O)C)(O[C@]31NC1=NCCC1=C3)C)C(=O)c1c(C2=O)cccc1O	C33H34N2O10	618.63	45	12	0.48	3	11	6	164.98	187.37	3.31	1.79	0.76	-0.07	2.77	1.71	-4.8	0.00975	1.58e-05	Moderately soluble	-5.34	0.00281	4.53e-06	Moderately soluble	-5.27	0.00331	5.35e-06	Moderately soluble	Low	No	Yes	No	No	No	No	No	-8.8	3	3	1	1	5	0.17	1	0
		Molecule 850	NPA005120	CCC(C(C1OC1CC(/C=C/C=C(/C1OC(=O)CC(O)CCC(C(/C=C/C1C)OC(=O)C)(C)O)\C)(O)C)C)O	C30H48O9	552.7	39	0	0.73	10	9	4	149.05	146.05	4.47	2.99	3.14	1.5	3.63	3.15	-4.49	0.0179	3.23e-05	Moderately soluble	-5.72	0.00105	1.9e-06	Moderately soluble	-2	5.59	0.0101	Soluble	Low	No	No	No	No	No	No	Yes	-7.55	1	3	1	1	0	0.55	0	4
		Molecule 851	NPA005121	CC(=O)c1ccccc1N	C8H9NO	135.16	10	6	0.12	1	1	1	41.04	43.09	1.46	1.63	1.48	1.12	1.44	1.43	-2.08	1.12	0.00826	Soluble	-2.15	0.962	0.00712	Soluble	-2.34	0.615	0.00455	Soluble	High	Yes	No	Yes	No	No	No	No	-5.97	0	2	0	0	1	0.55	0	1
		Molecule 852	NPA005142	COC1C(OC(C1OC(=O)N)n1ccc(=O)[nH]c1=O)C(C(=O)N)OC1OC(=CC(C1O)O)C(=O)NC1CCCC(NC1=O)C	C25H34N6O13	626.57	44	6	0.6	11	13	7	145.78	285.85	1.91	-3.65	-4.79	-3.65	-3.95	-2.82	-0.8	99.3	0.158	Very soluble	-1.77	10.7	0.0171	Very soluble	0.36	1430	2.29	Soluble	Low	No	No	No	No	No	No	No	-12.71	3	4	2	1	5	0.17	0	0
		Molecule 853	NPA005158	N/A	N/A	N/A																											N/A	N/A	N/A	N/A	N/A	N/A	N/A	N/A	N/A	N/A	N/A	N/A	N/A	N/A	N/A	N/A
		Molecule 854	NPA005160	COc1c(C)c(/C=C/C(=C/c2ccc(cc2)[N+](=O)[O-])/C)oc(=O)c1C	C19H19NO5	341.36	25	12	0.21	5	5	0	99.54	85.26	3.28	4.14	4.07	2.19	3.22	3.38	-4.59	0.00878	2.57e-05	Moderately soluble	-5.64	0.000786	2.3e-06	Moderately soluble	-5.27	0.00184	5.4e-06	Moderately soluble	High	No	No	Yes	Yes	Yes	No	Yes	-5.44	0	0	0	0	0	0.55	0	3
		Molecule 855	NPA005170	CC(/C=c/1\[nH]c(=O)/c(=C/c2cnc[nH]2)/[nH]c1=O)C	C12H14N4O2	246.27	18	11	0.25	2	3	3	69.03	94.4	1.49	0.62	-0.95	-0.13	3.25	0.86	-2.08	2.06	0.00836	Soluble	-2.18	1.64	0.00665	Soluble	-3.74	0.0447	0.000182	Soluble	High	No	No	No	No	No	No	No	-7.36	0	1	0	0	0	0.55	0	0
		Molecule 856	NPA005171	O[C@@H](CP(=O)(O)O)CN(C(=O)C)O	C5H12NO6P	213.13	13	0	0.8	5	6	4	42.12	128.11	-0.6	-3.21	-1.24	-1.76	-2.77	-1.92	1.19	3310	15.5	Highly soluble	1.09	2620	12.3	Highly soluble	1.86	15600	73.1	Soluble	High	No	No	No	No	No	No	No	-9.88	0	1	0	0	1	0.56	0	3
		Molecule 857	NPA005174	CO[C@@H]1C(O[C@H]([C@@H]1O)n1ccc(=O)[nH]c1=O)[C@@H](C(=O)N)O[C@@H]1OC(=C[C@H]([C@@H]1O)O)C(=O)O	C17H21N3O12	459.36	32	6	0.53	7	12	6	98.07	232.86	0.09	-4.06	-4.6	-3.58	-3.66	-3.16	0.19	716	1.56	Highly soluble	-0.23	272	0.591	Very soluble	2.22	76400	166	Soluble	Low	No	No	No	No	No	No	No	-11.98	2	1	1	1	4	0.11	0	0
		Molecule 858	NPA005183	N/A	N/A	N/A																											N/A	N/A	N/A	N/A	N/A	N/A	N/A	N/A	N/A	N/A	N/A	N/A	N/A	N/A	N/A	N/A
		Molecule 859	NPA005185	N/A	N/A	N/A																											N/A	N/A	N/A	N/A	N/A	N/A	N/A	N/A	N/A	N/A	N/A	N/A	N/A	N/A	N/A	N/A
		Molecule 860	NPA005188	COC(=O)/C=C/C(=C/[C@@H]([C@H](c1cc(O)cc(c1O)NC(=O)C)O)C)/C	C18H23NO6	349.38	25	6	0.33	8	6	4	94.53	116.09	2.92	2.29	1.89	1.17	2.14	2.08	-3.1	0.279	0.000797	Soluble	-4.37	0.0151	4.31e-05	Moderately soluble	-2.15	2.48	0.0071	Soluble	High	No	No	No	No	No	No	No	-6.81	0	0	0	0	0	0.55	0	4
		Molecule 861	NPA005190	CC(CC1CCC(O1)C(C(=O)O)C)O	C10H18O4	202.25	14	0	0.9	4	4	2	52.09	66.76	1.79	0.87	1.03	0.46	0.96	1.02	-1.38	8.47	0.0419	Very soluble	-1.86	2.82	0.0139	Very soluble	-0.35	90.5	0.448	Soluble	High	No	No	No	No	No	No	No	-6.92	0	0	0	0	0	0.85	0	0
		Molecule 862	NPA005192	OCC1OC(OCC2OC(OC3C(OC(C([C@@H]3OC(=O)N)O)C(=O)N)OP(=O)(OC[C@H](C(=O)O)O)O)C([C@H](C2OC2OC(C)C([C@@H](C2NC(=O)C)O)O[C@@H]2OC(C(=O)NC3=C(O)CCC3=O)[C@@H](C(C2O)O)O)O)NC(=O)C)C(C(C1O)O)O	C43H66N5O34P	1227.97	83	0	0.79	26	34	19	250.03	628.48	-1.64	-11.29	-11.17	-12.04	-12.63	-9.75	1.38	29100	23.7	Highly soluble	-1.03	114	0.0925	Very soluble	8.66	561000000000	457000000	Soluble	Low	No	Yes	No	No	No	No	No	-21.81	3	4	2	1	6	0.11	0	1
		Molecule 863	NPA005197	C/C=C/C=C/1\C=CC2=C1C(=O)CCN2	C12H13NO	187.24	14	0	0.25	1	1	1	60.59	29.1	2.19	1.76	1.49	1.57	2.49	1.9	-2.04	1.69	0.00904	Soluble	-1.99	1.92	0.0103	Very soluble	-2.05	1.67	0.00893	Soluble	High	Yes	No	Yes	No	No	No	No	-6.19	0	0	0	0	1	0.55	0	0
		Molecule 864	NPA005201	COC1C=C/C=C/C=C/CC(OC(=O)C(NC(=O)CC(C)C)C)C(C)C(/C(=C\CCc2c(c(NC(=O)C1)cc1NC(=O)CSc21)O)/C)O	C36H49N3O8S	683.85	48	6	0.5	8	8	5	195.42	188.59	4.51	4.53	4.05	2.09	3.08	3.65	-6.5	0.000217	3.17e-07	Poorly soluble	-8.21	4.19e-06	6.13e-09	Poorly soluble	-5.79	0.00112	1.63e-06	Moderately soluble	Low	No	Yes	No	No	No	No	Yes	-7.26	2	3	1	1	2	0.17	0	3
		Molecule 865	NPA005205	O[C@@H]1C=C[C@H](C)[C@H](O)[C@@H](C)C=C(C)C(=O)c2c3C(=O)C(=C(C(=O)c3cc(c2O)C)NC(=O)C(=CC=CC=C[C@@H]([C@H](CC(=O)C(=CC1)C)O)C)C)N	C40H48N2O9	700.82	51	6	0.38	0	9	6	199.57	204.32	2.72	5.32	4.03	0.08	2.53	2.94	-7.62	1.67e-05	2.38e-08	Poorly soluble	-9.36	3.04e-07	4.34e-10	Poorly soluble	-5.46	0.00245	3.5e-06	Moderately soluble	Low	No	Yes	No	No	No	No	Yes	-6.8	3	3	1	1	4	0.17	1	1
		Molecule 866	NPA005206	CC(CCCCC1CCCC(=O)O1)C	C12H22O2	198.3	14	0	0.92	5	2	0	58.97	26.3	2.93	3.33	3.3	2.76	3.42	3.15	-2.84	0.288	0.00145	Soluble	-3.56	0.0547	0.000276	Soluble	-3.11	0.153	0.000771	Soluble	High	Yes	No	No	No	No	No	No	-5.15	0	0	0	0	1	0.55	0	0
		Molecule 867	NPA005207	CC([C@@H]1NC(=O)[C@@H]2CCCN2C(=O)[C@@H](NC1=O)C(C)C)C	C15H25N3O3	295.38	21	0	0.8	2	3	2	90.84	78.51	2.15	1.47	-0.87	0.38	0.82	0.79	-2.47	1.01	0.00342	Soluble	-2.73	0.556	0.00188	Soluble	-2.43	1.1	0.00372	Soluble	High	No	No	No	No	No	No	No	-7.06	0	1	0	0	0	0.55	0	0
		Molecule 868	NPA005208	CC([C@@H]1NC(=O)[C@@H]2CCCN2C(=O)[C@@H](NC1=O)C(C)C)C	C15H25N3O3	295.38	21	0	0.8	2	3	2	90.84	78.51	2.15	1.47	-0.87	0.38	0.82	0.79	-2.47	1.01	0.00342	Soluble	-2.73	0.556	0.00188	Soluble	-2.43	1.1	0.00372	Soluble	High	No	No	No	No	No	No	No	-7.06	0	1	0	0	0	0.55	0	0
		Molecule 869	NPA005212	CC(CCCCCCCCCCC[C@@H](CC(=O)N[C@H](C(=O)O[C@H](CC(=O)N)CCCCCCCCCCC(C)C)CCCC(=O)O)O)C	C39H74N2O7	683.01	48	0	0.9	36	7	4	199.71	156.02	6.89	11.23	8.77	4.42	10.7	8.4	-8.77	1.15e-06	1.68e-09	Poorly soluble	-14.48	2.26e-12	3.3e-15	Insoluble	-9.86	9.54e-08	1.4e-10	Poorly soluble	Low	No	Yes	No	No	No	No	No	-2.49	2	4	2	2	4	0.11	0	0
		Molecule 870	NPA005217	OC[C@H]1N2[C@H](O)C3CC4C(C2C(C2=C1C(=O)C(=C(C2=O)C)OC)N1C4OCC1)N3C	C21H27N3O6	417.46	30	0	0.71	2	9	2	114.76	102.78	2.74	-1.12	-2.68	-1.07	-1.48	-0.72	-1.59	10.7	0.0257	Very soluble	-0.55	118	0.284	Very soluble	-0.27	225	0.538	Soluble	Low	No	Yes	No	No	No	No	No	-9.64	0	1	0	0	0	0.55	1	1
		Molecule 871	NPA005229	COc1cc(ccc1O)[C@H]1OC[C@H]2[C@@H]1CO[C@@H]2c1ccc2c(c1)OCO2	C20H20O6	356.37	26	12	0.4	3	6	1	92.45	66.38	3.25	2.48	2.56	1.57	2.96	2.56	-3.76	0.0626	0.000176	Soluble	-3.52	0.108	0.000303	Soluble	-4.39	0.0144	4.03e-05	Moderately soluble	High	Yes	No	No	No	No	Yes	Yes	-6.71	0	0	0	0	0	0.55	0	0
		Molecule 872	NPA005242	COc1ccc(cc1O)c1coc2c(c1=O)c(O)cc(c2OC)O	C17H14O7	330.29	24	16	0.12	3	7	3	86.97	109.36	2.85	2.61	2.59	-0.07	2.59	2.12	-3.83	0.0491	0.000149	Soluble	-4.56	0.00918	2.78e-05	Moderately soluble	-4.63	0.00771	2.33e-05	Moderately soluble	High	No	No	Yes	No	Yes	Yes	Yes	-6.46	0	0	0	0	0	0.55	0	0
		Molecule 873	NPA005243	OCC[C@H]1O[C@@H](C(C(O)C)C)[C@H](c2c1cc(C)cc2)C	C17H26O3	278.39	20	6	0.65	4	3	2	81.09	49.69	2.82	2.62	2.61	2.15	3.31	2.7	-3.17	0.186	0.000669	Soluble	-3.31	0.135	0.000486	Soluble	-3.58	0.0732	0.000263	Soluble	High	Yes	No	No	No	No	Yes	No	-6.14	0	0	0	0	0	0.55	0	0
		Molecule 874	NPA005247	N/A	N/A	N/A																											N/A	N/A	N/A	N/A	N/A	N/A	N/A	N/A	N/A	N/A	N/A	N/A	N/A	N/A	N/A	N/A
		Molecule 875	NPA005259	NCCCC(CC(C/C=C/C(C/C=C/C(CC(CC(CC(C/C=C/C(CC(CC(CC(=O)C(C(C/C=C/C=CC=C/C=C/C=C/C(C(C(C(/C=C/CC/C=C/C=C/C=C/C=C(/C(=O)O)\C)C)O)C)O)O)C)O)O)O)O)O)O)O)O)O)O	C64H101NO16	1140.48	81	0	0.56	46	17	15	323.38	343.38	9	2.47	5.67	-0.12	12.42	5.89	-5.43	0.00423	3.71e-06	Moderately soluble	-9.33	5.39e-07	4.73e-10	Poorly soluble	-0.13	838	0.735	Soluble	Low	No	Yes	No	No	No	No	No	-11.5	3	4	2	1	5	0.17	0	3
		Molecule 876	NPA005261	OC[C@H]1O[C@@H]([C@@H]([C@@H]1O[C@H]1O[C@@H]([C@H]([C@H]1O[C@H]1O[C@@H]([C@H]([C@H]1O)O)CO)O)CO)O)OC(C(=O)O)(CC(=O)O)CCC(=O)O	C22H34O19	602.49	41	0	0.86	15	19	10	121.52	308.89	0.54	-5.13	-5.47	-5.34	-5	-4.08	0.65	2670	4.43	Highly soluble	-0.71	116	0.193	Very soluble	4.85	42300000	70100	Soluble	Low	No	Yes	No	No	No	No	No	-13.62	3	3	2	1	5	0.11	0	0
		Molecule 877	NPA005265	CCCCCCCCC1OC(=O)NCC(=O)C(NC(=O)C(NC(=O)C(NC(=O)C(N(C(=O)C1C)C)C(CC)C)C(C)C)CO)C(C)C	C34H61N5O8	667.88	47	0	0.82	12	8	5	200.95	183.24	4.37	6.01	0.78	0.35	3.47	3	-6.98	7.07e-05	1.06e-07	Poorly soluble	-9.64	1.54e-07	2.31e-10	Poorly soluble	-7.04	6.13e-05	9.18e-08	Poorly soluble	Low	No	Yes	No	No	No	No	Yes	-6.11	2	3	2	1	3	0.17	0	0
		Molecule 878	NPA005268	Cc1cc(O)c2c(c1)[C@@H]1OC(=O)[C@@H](N1C1=C2C(=O)c2cccc(c2C1=O)OC1C[C@@H](O)[C@H]([C@@H](O1)C)O)C(C)C	C29H29NO9	535.54	39	12	0.41	3	9	3	141.2	142.83	3.29	3.51	1.92	0.95	2.31	2.4	-5.4	0.00213	3.97e-06	Moderately soluble	-6.19	0.000343	6.41e-07	Poorly soluble	-4.7	0.0107	2e-05	Moderately soluble	Low	No	Yes	No	No	Yes	No	No	-7.07	1	2	1	1	0	0.55	1	0
		Molecule 879	NPA005286	O/N=C\c1nc(cc(c1SC)OC)c1ccccc1	C14H14N2O2S	274.34	19	12	0.14	4	4	1	77.27	80.01	2.43	3.05	3.29	1.56	3.42	2.75	-3.67	0.0592	0.000216	Soluble	-4.4	0.011	4.01e-05	Moderately soluble	-4.68	0.00567	2.07e-05	Moderately soluble	High	No	No	Yes	Yes	Yes	No	No	-5.81	0	0	0	0	0	0.55	0	3
		Molecule 880	NPA005287	O=C(Nc1c(O)ccc(c1O)C(=O)N)CC[C@]1(C)C(=O)C=C[C@]23[C@H]1[C@@H]1C[C@H](C2)[C@@](O1)(C3)C	C24H28N2O6	440.49	32	6	0.54	6	6	4	116.87	138.95	2.14	1.69	2.44	1.18	2.24	1.94	-3.38	0.184	0.000418	Soluble	-4.22	0.0264	5.99e-05	Moderately soluble	-4.06	0.0382	8.67e-05	Moderately soluble	Low	No	Yes	No	No	No	No	No	-7.79	0	0	0	1	0	0.55	0	1
		Molecule 881	NPA005297	OC[C@H]1O[C@H]([C@@H]([C@@H]1O)O)n1cc(c2c1ncnc2N)C(=O)N	C12H15N5O5	309.28	22	9	0.42	3	7	5	72.97	169.74	0.97	-2.23	-2.59	-2.33	-2.68	-1.77	-0.46	108	0.349	Very soluble	-0.8	48.8	0.158	Very soluble	0.46	898	2.9	Soluble	Low	No	No	No	No	No	No	No	-9.77	0	1	1	1	2	0.55	0	0
		Molecule 882	NPA005298	O=C1C[C@@H]2[C@@]3(C)CC[C@@H]([C@@]([C@@H]3CC[C@@]32C[C@H]1Nc1c3cccc1)(C)C(=O)O)O	C23H29NO4	383.48	28	6	0.65	1	4	3	109.79	86.63	2.07	4.02	2.79	2.73	2.9	2.9	-4.84	0.00551	1.44e-05	Moderately soluble	-5.54	0.0011	2.87e-06	Moderately soluble	-4.77	0.00654	1.71e-05	Moderately soluble	High	No	Yes	No	No	No	No	No	-5.79	0	0	0	0	0	0.56	0	0
		Molecule 883	NPA005303	CCCCC(/C=C(/C=C(/C(=O)N)\C)\C)C	C13H23NO	209.33	15	0	0.62	6	1	1	66.56	43.09	2.07	4.02	3.19	2.73	2.9	2.9	-4.84	0.00551	1.44e-05	Moderately soluble	-5.54	0.0011	2.87e-06	Moderately soluble	-4.77	0.00654	1.71e-05	Moderately soluble	High	No	Yes	No	No	No	No	No	-5.79	0	0	0	0	0	0.56	0	0
		Molecule 884	NPA005322	CC(c1cc(=O)c2c(o1)c1c(cc2C)C(=O)c2c(C1=O)c(O)ccc2)C(O)C	C22H18O6	378.37	28	16	0.23	2	6	2	103.33	104.81	2.75	3.4	3.07	0.66	4.74	2.92	-4.62	0.0091	2.41e-05	Moderately soluble	-5.28	0.00198	5.24e-06	Moderately soluble	-6.51	0.000118	3.12e-07	Poorly soluble	High	No	No	No	No	Yes	No	Yes	-6.19	0	0	0	0	0	0.55	1	0
		Molecule 885	NPA005324	CC(=O)O[C@@H]1[C@H](C)O[C@H](C[C@]1(C)N(C)C)c1ccc2c(c1O)C(=O)c1c(C2=O)cc(c2c1oc(cc2=O)C1(C)OC1C)C	C33H35NO9	589.63	43	16	0.45	5	10	1	157.25	135.88	4.41	3.64	3.89	0.45	5.77	3.63	-5.73	0.00109	1.84e-06	Moderately soluble	-6.18	0.000388	6.58e-07	Poorly soluble	-8.19	3.79e-06	6.43e-09	Poorly soluble	Low	No	Yes	No	No	No	No	No	-7.31	1	3	0	1	0	0.55	1	1
		Molecule 886	NPA005325	OC1C(OC(C(C1O)O)C)Oc1cc(ccc1O)c1coc2c(c1=O)c(O)cc(c2)O	C21H20O10	432.38	31	16	0.29	3	10	6	106.97	170.05	2.28	1.01	0.78	-1.34	0.48	0.64	-3.34	0.197	0.000456	Soluble	-4.17	0.0292	6.76e-05	Moderately soluble	-2.67	0.914	0.00211	Soluble	Low	No	No	No	No	No	No	No	-8.22	1	0	1	1	2	0.55	0	0
		Molecule 887	NPA005333	COC(=O)C[C@@H]1O[C@@]2(O[C@@H](C)C[C@@H]([C@@H]2O)OC(=O)C)C2=C([C@@H]1O)C(=O)c1c(C2=O)c(O)ccc1	C23H24O11	476.43	34	6	0.48	5	11	3	111.63	165.89	2.59	-0.16	0.19	-1.01	0.88	0.5	-2.49	1.53	0.00321	Soluble	-2.87	0.644	0.00135	Soluble	-2.58	1.26	0.00264	Soluble	Low	No	Yes	No	No	No	No	No	-9.32	1	0	1	1	2	0.55	1	1
		Molecule 888	NPA005338	C/C=C(/[C@@H]([C@@H](/C=C(/C=C/C/C(=C/Cc1[nH]c(OC)c(c(=O)c1C)OC)/C)\C)C)O)\C	C25H37NO4	415.57	30	6	0.48	10	4	2	126.16	71.55	2.59	-0.16	5.05	-1.01	0.88	0.5	-2.49	1.53	0.00321	Soluble	-2.87	0.644	0.00135	Soluble	-2.58	1.26	0.00264	Soluble	Low	No	Yes	No	No	No	No	No	-9.32	1	0	1	1	2	0.55	1	1
		Molecule 889	NPA005346	COC1C=C/C=C/C=C/CC(OC(=O)C2(CC2)NC(=O)C2=CCCCC2)C(C)C(/C(=C\CCc2c(c(NC(=O)C1)cc(O)c2)O)/C)O	C37H48N2O8	648.79	47	6	0.49	7	8	5	185.16	154.42	3.25	5.28	4.82	2.36	2.92	3.73	-6.82	9.79e-05	1.51e-07	Poorly soluble	-8.27	3.46e-06	5.33e-09	Poorly soluble	-5.23	0.00379	5.85e-06	Moderately soluble	Low	No	Yes	No	No	No	No	Yes	-6.51	1	3	1	1	3	0.55	0	3
		Molecule 890	NPA005347	C=CCC1=C(O)C(=O)[C@H]2[C@]1(O)C(=O)CC2	C11H12O4	208.21	15	0	0.45	2	4	2	52.99	74.6	1.47	-0.17	0.67	-0.36	1.55	0.63	-0.89	26.7	0.128	Very soluble	-0.94	23.8	0.114	Very soluble	-1.31	10.2	0.0488	Soluble	High	No	No	No	No	No	No	No	-7.69	0	0	0	0	0	0.55	0	1
		Molecule 891	NPA005351	COC1Nc2cc(O)c(cc2C(=O)N2[C@H]1CC(=CC)C2)OC	C16H20N2O4	304.34	22	6	0.44	2	4	2	89.43	71.03	2.96	1.37	1.01	1.12	1.19	1.53	-2.66	0.666	0.00219	Soluble	-2.46	1.04	0.00343	Soluble	-2.96	0.335	0.0011	Soluble	High	No	Yes	No	No	No	No	No	-7.18	0	0	0	0	0	0.55	1	1
		Molecule 892	NPA005358	ONC(=O)/C=C/C(=C/C(C(=O)c1ccc(cc1)N(C)C)C)/C	C17H22N2O3	302.37	22	6	0.29	7	3	2	87.28	69.64	2.21	2.75	2.58	2.01	2.03	2.32	-3.19	0.197	0.00065	Soluble	-3.87	0.041	0.000136	Soluble	-2.87	0.405	0.00134	Soluble	High	Yes	No	No	No	No	No	No	-6.19	0	0	0	0	0	0.55	0	4
		Molecule 893	NPA005360	N[C@H](C(=O)O)CCC[n+]1ccc(cn1)C(=O)N	C10H15N4O3+	239.25	17	6	0.4	6	5	3	59.63	123.18	-3.69	-3.51	-1.34	-3.09	-1.02	-2.53	1.02	2520	10.5	Highly soluble	1.5	7640	31.9	Highly soluble	-0.7	47.2	0.197	Soluble	High	No	No	No	No	No	No	No	-10.25	0	1	0	0	1	0.55	0	1
		Molecule 894	NPA005367	O=C(C(CCCN=C(N)N)N)NC(C1(O)CC=CC1=O)C(=O)O	C13H21N5O5	327.34	23	0	0.54	9	7	6	80	194.12	0.27	-4.13	-2.8	-2.23	-1.65	-2.11	1.33	6940	21.2	Highly soluble	0.66	1490	4.55	Highly soluble	0.22	543	1.66	Soluble	Low	No	No	No	No	No	No	No	-11.23	1	1	1	1	3	0.55	0	2
		Molecule 895	NPA005372	CCOC(OC(C1C2CC(C3(C2)CC1C3)COC(=O)c1c(cccc1C(=O)O)C(=O)O)OC(OC(OC(OCC(OCC)OCC)C)C)C)C	C36H54O14	710.81	50	6	0.75	24	14	2	178.7	174.74	4.79	5.64	5.52	2.8	4.78	4.71	-6.3	0.000352	4.95e-07	Poorly soluble	-9.07	6e-07	8.45e-10	Poorly soluble	-4.88	0.00937	1.32e-05	Moderately soluble	Low	No	Yes	No	Yes	No	No	Yes	-6.63	2	3	2	1	5	0.11	0	1
		Molecule 896	NPA005382	CCCC1C/C=C\C=C/C=C\C=C/C(OC2OC(C)C(C(C2O)O)N)CC2OC(CC(CC3C(/C=C\C(=O)O1)O3)O)(O)CC(C2C(=O)O)O	C35H51NO13	693.78	49	0	0.66	5	14	7	175.48	230.99	4.79	5.64	0.9	2.8	4.78	4.71	-6.3	0.000352	4.95e-07	Poorly soluble	-9.07	6e-07	8.45e-10	Poorly soluble	-4.88	0.00937	1.32e-05	Moderately soluble	Low	No	Yes	No	Yes	No	No	Yes	-6.63	2	3	2	1	5	0.11	0	1
		Molecule 897	NPA005386	CCC[C@H](C(=O)c1cc([C@@H](C(C)C)OCC)c(c(c1O)C=O)O)[C@H]1C[C@@H](O)[C@]2([C@@H](O1)O)O[C@H]2CC	C26H38O9	494.57	35	6	0.69	11	9	4	129.34	146.05	2.94	3.63	2.93	0.03	4.07	2.72	-4.59	0.0126	2.55e-05	Moderately soluble	-6.39	0.000204	4.12e-07	Poorly soluble	-3.47	0.167	0.000337	Soluble	Low	No	Yes	No	No	No	No	Yes	-6.74	0	2	2	1	0	0.55	0	2
		Molecule 898	NPA005391	C=C/C=C/c1cc(C)ccc1/C(=C\C=C\C=C\CC(=O)O)/C	C20H22O2	294.39	22	6	0.15	7	2	1	95.2	37.3	2.94	3.63	5.08	0.03	4.07	2.72	-4.59	0.0126	2.55e-05	Moderately soluble	-6.39	0.000204	4.12e-07	Poorly soluble	-3.47	0.167	0.000337	Soluble	Low	No	Yes	No	No	No	No	Yes	-6.74	0	2	2	1	0	0.55	0	2
		Molecule 899	NPA005393	OC[C@H]1[C@@H]2O[C@@H]3[C@@](C1=O)(C)C(=O)O[C@@]13C[C@H](C)C(=C[C@@H]1CCC[C@H](C[C@H]2C)C)C(=O)O	C24H34O7	434.52	31	0	0.79	2	7	2	113.83	110.13	1.98	3.74	2.75	1.95	2.34	2.55	-4.76	0.00758	1.74e-05	Moderately soluble	-5.74	0.000782	1.8e-06	Moderately soluble	-2.89	0.558	0.00129	Soluble	High	No	Yes	No	No	No	No	No	-6.3	0	0	0	0	0	0.56	0	1
		Molecule 900	NPA005394	COc1c(C)c(/C=C/C(=C/c2ccc(cc2)[N+](=O)[O-])/C)oc(=O)c1C	C19H19NO5	341.36	25	12	0.21	5	5	0	99.54	85.26	3.28	4.14	4.07	2.19	3.22	3.38	-4.59	0.00878	2.57e-05	Moderately soluble	-5.64	0.000786	2.3e-06	Moderately soluble	-5.27	0.00184	5.4e-06	Moderately soluble	High	No	No	Yes	Yes	Yes	No	Yes	-5.44	0	0	0	0	0	0.55	0	3
		Molecule 901	NPA005405	OC1C2=C(C=C3C2=C(O)c2c(C3=O)c(O)ccc2)C(=O)C(C1O)(C)O	C18H14O7	342.3	25	6	0.22	0	7	5	85.21	135.29	1.59	-0.74	0.15	-1.05	0.66	0.12	-1.67	7.26	0.0212	Very soluble	-1.62	8.13	0.0237	Very soluble	-1.92	4.11	0.012	Soluble	High	No	No	No	No	No	No	No	-8.91	0	0	0	1	0	0.55	0	0
		Molecule 902	NPA005426	N/A	N/A	N/A																											N/A	N/A	N/A	N/A	N/A	N/A	N/A	N/A	N/A	N/A	N/A	N/A	N/A	N/A	N/A	N/A
		Molecule 903	NPA005450	NCCCC[C@@H]1NC(=O)[C@H](NC(=O)[C@@H](NC(=O)[C@@H](C)NC(=O)[C@@H](NC(=O)[C@H](NC(=O)[C@H](NC(=O)[C@@H](NC1=O)[C@H](CC)C)Cc1ccccc1)CC(C)C)[C@H](CC)C)[C@H](CC)C)[C@H](CC)C	C48H81N9O8	912.21	65	6	0.71	16	9	9	284.42	258.82	5.27	5.93	-0.55	-0.19	4.73	3.04	-8.24	5.2e-06	5.7e-09	Poorly soluble	-11.14	6.61e-09	7.24e-12	Insoluble	-11.94	1.05e-09	1.15e-12	Insoluble	Low	No	Yes	No	No	No	No	Yes	-7.65	3	4	2	1	5	0.17	0	0
		Molecule 904	NPA005451	N/A	N/A	N/A																											N/A	N/A	N/A	N/A	N/A	N/A	N/A	N/A	N/A	N/A	N/A	N/A	N/A	N/A	N/A	N/A
		Molecule 905	NPA005464	CC(CC(C(=O)O)C)/C=C/C(=O)c1ccc(cc1)N	C15H19NO3	261.32	19	6	0.33	6	3	2	75.99	80.39	1.89	2.4	2.76	2.02	2.5	2.31	-2.81	0.405	0.00155	Soluble	-3.73	0.0487	0.000186	Soluble	-2.73	0.487	0.00186	Soluble	High	No	No	No	No	No	No	No	-6.19	0	0	0	0	0	0.56	0	2
		Molecule 906	NPA005467	OC1C(OC(C(C1O)O)C)OC(=O)c1ccc[nH]1	C11H15NO6	257.24	18	5	0.55	3	6	4	58.56	112.01	0.87	-0.73	-1	-1.27	-0.68	-0.56	-0.98	26.8	0.104	Very soluble	-1.15	18.4	0.0715	Very soluble	0.06	296	1.15	Soluble	High	No	No	No	No	No	No	No	-8.39	0	1	0	0	0	0.55	0	0
		Molecule 907	NPA005473	Oc1ccc(cc1)C[C@@]1(O)C(=O)N(C)[C@H](C(=O)N1C)Cc1c[nH]c2c1c(ccc2)[N+](=O)[O-]	C22H22N4O6	438.43	32	15	0.27	5	6	3	125.35	142.69	1.93	1.87	0.79	0.33	0.25	1.03	-3.75	0.0774	0.000176	Soluble	-4.49	0.0142	3.25e-05	Moderately soluble	-4.82	0.00665	1.52e-05	Moderately soluble	Low	No	Yes	No	No	Yes	No	No	-7.65	0	0	1	1	0	0.55	0	2
		Molecule 908	NPA005484	C/C=C\C[C@H](c1cc(=O)c2c(o1)c1c(cc2C)C(=O)c2c(C1=O)c(O)c(cc2[C@H]1O[C@H](C)[C@@H]([C@@H](C1)N(C)C)O)[C@@H]1O[C@H](C)[C@@H]([C@](C1)(C)N(C)C)O)C	C41H52N2O9	716.86	52	16	0.54	7	11	3	199.44	149.98	4.72	4.64	4.68	0.29	5.91	4.05	-6.97	7.62e-05	1.06e-07	Poorly soluble	-7.52	2.19e-05	3.05e-08	Poorly soluble	-7.98	7.44e-06	1.04e-08	Poorly soluble	Low	No	Yes	No	No	No	No	No	-7.38	2	3	1	1	2	0.17	1	1
		Molecule 909	NPA005486	CCCC/C=C/[N+](=N/[C@H](C(=O)C)C)/[O-]	C10H18N2O2	198.26	14	0	0.7	6	3	0	58.13	58.18	2.73	2.42	2.63	0.64	1.05	1.89	-2.2	1.26	0.00634	Soluble	-3.28	0.103	0.00052	Soluble	-1.87	2.66	0.0134	Soluble	High	Yes	No	No	No	No	No	No	-5.79	0	0	0	0	1	0.55	1	3
		Molecule 910	NPA005495	C/C=C/C=C/C=C/C=C/c1ccccc1/C=C/C=C/C(=O)O	C20H20O2	292.37	22	6	0.05	7	2	1	94.57	37.3	3.68	5.46	4.82	4.36	5.27	4.72	-4.83	0.0043	1.47e-05	Moderately soluble	-6	0.000292	9.99e-07	Poorly soluble	-2.69	0.597	0.00204	Soluble	High	Yes	No	No	Yes	Yes	No	No	-4.21	1	0	0	0	1	0.85	0	2
		Molecule 911	NPA005504	O[C@@H]1[C@H](O)[C@@]2(C([C@H]1C[C@@]2(C)O)(C)C)C	C11H20O3	200.27	14	0	1	0	3	3	53.77	60.69	2.08	0.56	0.53	0.93	0.93	1	-1.43	7.36	0.0368	Very soluble	-1.41	7.85	0.0392	Very soluble	-0.92	23.9	0.119	Soluble	High	No	No	No	No	No	No	No	-7.12	0	0	0	0	0	0.55	0	0
		Molecule 912	NPA005505	Clc1ccc2c(c1)n(=O)cc(n2=O)C(=O)O	C9H5ClN2O4	240.6	16	10	0	1	4	1	58.24	88.22	-15.21	0.26	2.05	0.85	0.65	-2.28	-1.89	3.09	0.0128	Very soluble	-1.67	5.1	0.0212	Very soluble	-1.49	7.8	0.0324	Soluble	High	No	Yes	Yes	No	No	No	No	-7.58	0	0	0	0	0	0.56	0	0
		Molecule 913	NPA005511	OC[C@H]1O[C@@H](O[C@H]2/C=C/C=C\C[C@H]3C[C@@H](O)[C@H]([C@@H](O3)/C=C/CCC[C@H](OC(=O)/C=C\C=C\C2)C)O)[C@@H]([C@H]([C@@H]1O)O)O	C30H44O11	580.66	41	0	0.63	3	11	6	149.12	175.37	-15.21	0.26	0.73	0.85	0.65	-2.28	-1.89	3.09	0.0128	Very soluble	-1.67	5.1	0.0212	Very soluble	-1.49	7.8	0.0324	Soluble	High	No	Yes	Yes	No	No	No	No	-7.58	0	0	0	0	0	0.56	0	0
		Molecule 914	NPA005514	[O-]C(=O)C=C[CH+]C=CC=CC(=O)C	C10H10O3	178.18	13	0	0.2	5	3	0	48.28	57.2	1.8	1.3	0.2	1.32	1.71	1.26	-1.43	6.56	0.0368	Very soluble	-2.1	1.41	0.00792	Soluble	-0.26	97.2	0.546	Soluble	High	No	No	No	No	No	No	No	-6.46	0	0	0	0	1	0.55	0	3
		Molecule 915	NPA005516	CCC1CC2CCC(O2)C(C)C(=O)OC(C)CC2CCC(O2)C(C)C(=O)OC(CC2OC(C(C(=O)OC(CC3OC(C(C(=O)O1)C)CC3)C)C)CC2)C	C41H66O12	750.96	53	0	0.9	1	12	0	198.11	142.12	6.08	7.16	6.41	2.9	3.69	5.25	-8.94	8.61e-07	1.15e-09	Poorly soluble	-9.97	8.13e-08	1.08e-10	Poorly soluble	-5.54	0.00214	2.85e-06	Moderately soluble	Low	No	Yes	No	No	No	No	No	-5.8	2	4	1	2	3	0.17	0	1
		Molecule 916	NPA005517	CO[C@H]([C@@H]([C@H]1OC2(CC[C@@](O2)(C)[C@H]2CC[C@@](O2)(CC)[C@@H]2O[C@H](C[C@@H]2C)[C@H]2O[C@@](O)(CO)[C@@H](C[C@@H]2C)C)C[C@@H]([C@H]1C)O)C)CC(=O)O	C35H60O11	656.84	46	0	0.97	10	11	4	171.71	153.37	3.27	3.58	4.03	1.28	3.72	3.18	-5.51	0.00204	3.11e-06	Moderately soluble	-6.49	0.000214	3.26e-07	Poorly soluble	-3.47	0.221	0.000336	Soluble	Low	No	Yes	No	No	No	No	Yes	-7.76	2	3	1	1	3	0.11	0	0
		Molecule 917	NPA005520	O=C1Oc2c(C[C@@](C1)(C)O)ccc1c2C(=O)c2ccc(c(c2C1=O)O)[C@H]1CC[C@@H]([C@@H](O1)C)N(C)C	C27H29NO7	479.52	35	12	0.44	2	8	2	127.42	113.37	3.27	3.06	2.62	1.1	3.69	2.75	-4.86	0.00658	1.37e-05	Moderately soluble	-5.11	0.00375	7.81e-06	Moderately soluble	-5.99	0.000494	1.03e-06	Moderately soluble	High	No	Yes	No	No	No	No	Yes	-7.05	0	0	0	0	0	0.55	1	1
		Molecule 918	NPA005531	CCCCCC[C@H]1C(=O)N[C@@]2([C@@]1(C)OC2=O)C[C@H]1CCCC=C1	C19H29NO3	319.44	23	0	0.79	7	3	1	94.91	55.4	3.19	4.53	3.12	2.99	4.14	3.59	-4.21	0.0196	6.13e-05	Moderately soluble	-5.42	0.00123	3.84e-06	Moderately soluble	-4.73	0.00596	1.87e-05	Moderately soluble	High	Yes	No	No	Yes	Yes	Yes	Yes	-5.03	0	0	0	0	0	0.55	0	2
		Molecule 919	NPA005532	CCCCCC[C@H]1C(=O)N[C@@]2([C@@]1(C)OC2=O)C[C@H]1CCCC=C1	C19H29NO3	319.44	23	0	0.79	7	3	1	94.91	55.4	3.19	4.53	3.12	2.99	4.14	3.59	-4.21	0.0196	6.13e-05	Moderately soluble	-5.42	0.00123	3.84e-06	Moderately soluble	-4.73	0.00596	1.87e-05	Moderately soluble	High	Yes	No	No	Yes	Yes	Yes	Yes	-5.03	0	0	0	0	0	0.55	0	2
		Molecule 920	NPA005540	CSC1SCC2N(C)C(=O)C(C)NC(=O)C(COC(=O)C(N(C(=O)C1N(C)C(=O)C(C)NC(=O)C(COC(=O)C(N(C2=O)C)C(C)C)NC(=O)c1cnc2c(c1)cccc2)C)C(C)C)NC(=O)c1cnc2c(c1)cccc2	C53H66N10O12S2	1099.28	77	20	0.47	9	14	4	311.78	326.62	4.94	4.04	-0.44	-0.97	1.21	1.76	-8.8	1.75e-06	1.59e-09	Poorly soluble	-10.6	2.75e-08	2.5e-11	Insoluble	-10.51	3.44e-08	3.13e-11	Insoluble	Low	No	Yes	No	No	No	No	No	-10.14	2	4	1	1	3	0.17	0	1
		Molecule 921	NPA005547	CCC[C@H]1C[C@@H]2CC[C@@H](O2)[C@H](C)C(=O)O[C@H](C[C@H]2O[C@@H]([C@H](C(=O)O1)C)CC2)[C@@H]([C@H]1CC[C@H](O1)C[C@H](N(C)C)CCC)C	C34H59NO7	593.83	42	0	0.94	9	8	0	165.82	83.53	5.97	6.81	6.08	3.3	5.01	5.43	-7.22	3.59e-05	6.05e-08	Poorly soluble	-8.37	2.52e-06	4.25e-09	Poorly soluble	-5.48	0.00196	3.3e-06	Moderately soluble	High	No	No	No	No	No	No	No	-5.09	1	4	0	1	1	0.55	0	1
		Molecule 922	NPA005550	OC[C@@H]1O[C@H](OC[C@@H]2CC(=O)c3c([C@@]2(C)O)cccc3O)[C@@H]([C@H]([C@@H]1O)O)O	C18H24O9	384.38	27	6	0.61	4	9	6	90.52	156.91	1.63	-1.08	-1.49	-1.89	-0.58	-0.68	-1.44	13.9	0.036	Very soluble	-1.73	7.23	0.0188	Very soluble	-0.55	108	0.281	Soluble	Low	No	No	No	No	No	No	No	-9.41	1	1	1	1	2	0.55	0	0
		Molecule 923	NPA005555	COc1ccc2c(c1)c1c(O)c(OC)c(c(c1[nH]2)Cc1ccc2c(c1)c1c(O)c(OC)c(c(c1[nH]2)C)C)C	C31H30N2O5	510.58	38	26	0.23	5	5	4	153.04	99.73	4.1	7.07	6.91	3.31	7.8	5.84	-7.64	1.18e-05	2.31e-08	Poorly soluble	-8.98	5.32e-07	1.04e-09	Poorly soluble	-10.65	1.15e-08	2.25e-11	Insoluble	Low	No	No	No	Yes	No	No	No	-4.39	1	3	0	1	1	0.55	0	0
		Molecule 924	NPA005558	C/C(=C\CC[C@@]([C@@H](Cc1c[nH]c(c1)[N+](=O)[O-])O)(O)C)/CCC=C(C)C	C19H30N2O4	350.45	25	5	0.58	10	4	3	103.29	102.07	3.25	4.26	4.05	2.27	2.71	3.31	-4.18	0.0229	6.54e-05	Moderately soluble	-6.12	0.000269	7.67e-07	Poorly soluble	-3.65	0.0788	0.000225	Soluble	High	No	No	No	No	Yes	No	No	-5.41	0	0	0	0	0	0.55	0	3
		Molecule 925	NPA005562	OCC(C(=O)O)(NC(=O)/C=C/C(=C/[C@H](C(=O)c1ccc(cc1)N(C)C)C)/C)C	C21H28N2O5	388.46	28	6	0.38	10	5	3	108.75	106.94	2.51	2.37	2.03	1.24	2.37	2.1	-3.24	0.223	0.000575	Soluble	-4.26	0.0215	5.54e-05	Moderately soluble	-3.03	0.362	0.000931	Soluble	High	No	Yes	No	No	No	No	No	-6.99	0	0	0	0	0	0.56	0	2
		Molecule 926	NPA005590	OC(=O)CSC1=C2NC(=O)C(=CC=CC=C[C@H](C)[C@@H](O)CC(=O)C(=CC[C@@H](C=C[C@@H]([C@@H]([C@H](C=C(C(=O)c3c(C1=O)c(C2=O)cc(c3O)C)C)C)O)C)O)C)C	C42H49NO11S	775.9	55	6	0.38	3	11	6	215.84	240.9	3.12	5.55	4.89	0.41	3.27	3.45	-8.03	7.24e-06	9.34e-09	Poorly soluble	-10.37	3.31e-08	4.27e-11	Insoluble	-5.59	0.002	2.58e-06	Moderately soluble	Low	No	Yes	No	No	No	No	Yes	-7.09	3	3	1	1	5	0.11	1	1
		Molecule 927	NPA005604	C[C@H]1O[C@H](O[C@H]2[C@@H](C)C[C@@H](C)C(=O)/C=C/[C@]([C@H](OC(=O)[C@@H](C(=O)[C@@H]2C)C)[C@H](O)C)(C)O)[C@@H]([C@H](C1)N(C)C)O	C28H47NO9	541.67	38	0	0.82	4	10	3	142.28	142.83	3.23	2.6	1.48	0.02	0.81	1.63	-4.57	0.0145	2.68e-05	Moderately soluble	-5.25	0.00306	5.64e-06	Moderately soluble	-1.91	6.66	0.0123	Soluble	Low	No	Yes	No	No	No	No	Yes	-7.76	1	3	1	1	0	0.55	0	1
		Molecule 928	NPA005612	OC/C(=C/C)/[C@H]1O[C@@H]2[C@@]3([C@@]1(C)C=C([C@@H]3[C@](C=C2C)(C)/C=C/C(=O)O)C)C	C22H30O4	358.47	26	0	0.59	4	4	2	102.87	66.76	2.69	2.95	3.89	3.07	3.74	3.27	-3.66	0.079	0.00022	Soluble	-4.01	0.0347	9.67e-05	Moderately soluble	-2.83	0.533	0.00149	Soluble	High	Yes	Yes	No	No	Yes	No	Yes	-6.39	0	0	0	0	0	0.85	0	2
		Molecule 929	NPA005626	NC[C@@H](C[C@@H]1NC(=O)[C@@H](N)Cc2cc(c3cc([C@H]([C@H](NC1=O)C(=O)NC(C(=O)N[C@H](C(=O)O)CO)CCCN=C(N)N)O)c(O)cc3)ccc2O)O	C32H45N9O11	731.75	52	12	0.44	15	14	14	189.88	371.29	0.17	-6.22	-5.63	-4.22	-2.85	-3.75	0.36	1680	2.3	Highly soluble	-0.89	93.4	0.128	Very soluble	-3.06	0.637	0.000871	Soluble	Low	No	Yes	No	No	No	No	No	-15.18	3	4	2	1	5	0.17	0	2
		Molecule 930	NPA005651	NC[C@@H](C[C@@H]1NC(=O)[C@@H](N)Cc2cc(c3cc([C@H]([C@H](NC1=O)C(=O)NC(C(=O)N[C@H](C(=O)O)CO)CCCN=C(N)N)O)c(O)cc3)ccc2O)O	C32H45N9O11	731.75	52	12	0.44	15	14	14	189.88	371.29	0.17	-6.22	-5.63	-4.22	-2.85	-3.75	0.36	1680	2.3	Highly soluble	-0.89	93.4	0.128	Very soluble	-3.06	0.637	0.000871	Soluble	Low	No	Yes	No	No	No	No	No	-15.18	3	4	2	1	5	0.17	0	2
		Molecule 931	NPA005658	CO[C@H]1C(O[C@H]([C@@H]([C@H]1O)O)C)Oc1cc(OC2O[C@@H](C)[C@@H]([C@H]([C@H]2O)O)O)c2c(c1)occ(c2=O)c1ccc(cc1)O	C28H32O13	576.55	41	16	0.46	6	13	6	140.64	197.74	2.18	0.04	0.23	-2.01	-0.02	0.08	-3.33	0.268	0.000465	Soluble	-3.75	0.104	0.00018	Soluble	-2.74	1.04	0.00181	Soluble	Low	No	Yes	No	No	No	No	Yes	-9.79	3	3	1	1	3	0.17	0	0
		Molecule 932	NPA005670	C[C@@H]1O[C@@H](O[C@H]2C[C@](C)(O)Cc3c2c(O)c2c(c3)C(=O)c3c(C2=O)c(O)ccc3)[C@@H]([C@@H]([C@H]1O)O)O	C25H26O10	486.47	35	12	0.44	2	10	6	119.62	173.98	2.15	0.72	0.13	-1.18	1.09	0.58	-3.43	0.18	0.00037	Soluble	-3.95	0.0543	0.000112	Soluble	-2.99	0.499	0.00103	Soluble	Low	No	Yes	No	No	No	No	No	-8.76	1	1	1	1	2	0.55	1	0
		Molecule 933	NPA005681	C[C@@H]1O[C@H](CC[C@@H]1O[C@H]1C=CC(=O)[C@@H](O1)C)O[C@@]1(C)CC(=O)[C@]2([C@](C1)(O)C=CC1=C2C(=O)c2c(C1=O)c(O)c(cc2)[C@H]1C[C@@H](O)[C@@H]([C@H](O1)C)O)O	C37H42O14	710.72	51	6	0.57	5	14	5	175.28	215.58	3.01	0.55	1.27	-1.93	1.57	0.9	-4.35	0.0317	4.47e-05	Moderately soluble	-4.65	0.0159	2.24e-05	Moderately soluble	-3.29	0.368	0.000518	Soluble	Low	No	Yes	No	No	No	No	No	-10.24	2	3	1	1	3	0.17	1	0
		Molecule 934	NPA005683	CC/C(=C\CC(O)C)/C(=O)CCC(=O)CC	C13H22O3	226.31	16	0	0.69	8	3	1	65.69	54.37	2.5	1.28	2.42	1.53	3.03	2.15	-1.52	6.81	0.0301	Very soluble	-2.02	2.16	0.00952	Soluble	-2.53	0.662	0.00292	Soluble	High	Yes	No	No	No	No	No	No	-6.77	0	0	0	0	0	0.55	0	1
		Molecule 935	NPA005700	CCCCC(CC(/C=C/C(=O)NC1=C[C@@](O)(/C=C/C=C/C=C/C(=O)NC2=C(O)CCC2=O)[C@@H](CC1=O)O)C)C	C30H40N2O7	540.65	39	0	0.47	15	7	5	149.59	153.03	2.94	3.33	3.38	0.3	4.77	2.94	-4.3	0.0271	5.01e-05	Moderately soluble	-6.22	0.000325	6.02e-07	Poorly soluble	-3.48	0.179	0.000331	Soluble	Low	No	Yes	No	No	Yes	No	No	-7.23	1	3	2	1	1	0.11	0	2
		Molecule 936	NPA005705	CN(c1cc(O)ccc1O)N=O	C7H8N2O3	168.15	12	6	0.14	2	4	2	44.63	73.13	1.4	1.04	1.22	0.39	0	0.81	-1.78	2.82	0.0168	Very soluble	-2.17	1.15	0.00682	Soluble	-0.92	20.4	0.121	Soluble	High	No	No	No	No	No	No	No	-6.59	0	0	0	0	1	0.55	0	2
		Molecule 937	NPA005706	N/A	N/A	N/A																											N/A	N/A	N/A	N/A	N/A	N/A	N/A	N/A	N/A	N/A	N/A	N/A	N/A	N/A	N/A	N/A
		Molecule 938	NPA005708	OC[C@H]1O[C@H]([C@@H]([C@@H]1O)O)c1cn(C)c(=O)[nH]c1=O	C10H14N2O6	258.23	18	6	0.6	2	6	4	59.24	124.78	0.61	-2.62	-3.1	-1.94	-0.93	-1.59	0.09	321	1.24	Highly soluble	0.55	910	3.53	Highly soluble	0.36	592	2.29	Soluble	Low	No	No	No	No	No	No	No	-9.74	0	1	0	0	1	0.55	0	0
		Molecule 939	NPA005711	CS/C=C/C(=O)O	C4H6O2S	118.15	7	0	0.25	2	2	1	30.23	62.6	1.09	0.54	0.95	0.38	0.2	0.63	-0.78	19.6	0.166	Very soluble	-1.43	4.43	0.0375	Very soluble	0.21	192	1.62	Soluble	High	Yes	No	No	No	No	No	No	-6.64	0	3	0	0	2	0.85	0	1
		Molecule 940	NPA005717	OC1CC(O)CC(OC(=O)CC(=O)O)CC2CC(O)C(C(O2)(O)CC(O)C(C)CCC(O)C(C)C(O)CC(C(/C=C\C=C(/C(=O)OC(C(/C=C\C=C(/C(C1)O)\C)C)C(CCC/C=C/CCCN=C(N)N)C)\C)C)O)O	C55H93N3O17	1068.34	75	0	0.75	13	18	13	286.08	365.83	1.09	0.54	3.11	0.38	0.2	0.63	-0.78	19.6	0.166	Very soluble	-1.43	4.43	0.0375	Very soluble	0.21	192	1.62	Soluble	High	Yes	No	No	No	No	No	No	-6.64	0	3	0	0	2	0.85	0	1
		Molecule 941	NPA005719	COc1cc(nc(c1)c1ccccn1)C(=O)N	C12H11N3O2	229.23	17	12	0.08	3	4	1	62.05	78.1	2.06	0.66	1.25	-0.21	1.59	1.07	-2	2.28	0.00997	Soluble	-1.88	3.05	0.0133	Very soluble	-3.89	0.0293	0.000128	Soluble	High	No	No	Yes	No	No	No	Yes	-7.23	0	0	0	0	0	0.55	0	0
		Molecule 942	NPA005723	C[C@@H]1/C=C/C=C/C=C(\C)/[C@H]2C=C[C@@H]3[C@H]([C@@H]2/C=C(/C=C/C(=O)CC(=O)NC1)\C)[C@@H](O)[C@@H]([C@@H](C3=O)O)O	C28H35NO6	481.58	35	0	0.46	0	6	4	138.33	123.93	2.06	0.66	1.59	-0.21	1.59	1.07	-2	2.28	0.00997	Soluble	-1.88	3.05	0.0133	Very soluble	-3.89	0.0293	0.000128	Soluble	High	No	No	Yes	No	No	No	Yes	-7.23	0	0	0	0	0	0.55	0	0
		Molecule 943	NPA005732	Cc1cc(O)c2c(c1)[C@@H]1OC[C@H](N1C1=C2C(=O)c2cccc(c2C1=O)O[C@H]1C[C@@H](O)[C@H]([C@@H](O1)C)O)C(=O)O	C27H25NO10	523.49	38	12	0.37	3	10	4	133.16	163.06	2.57	1.7	0.82	-0.2	0.92	1.16	-4.19	0.0336	6.42e-05	Moderately soluble	-4.74	0.00954	1.82e-05	Moderately soluble	-3.38	0.221	0.000422	Soluble	Low	No	Yes	No	No	No	No	No	-8.29	2	2	1	1	1	0.11	1	0
		Molecule 944	NPA005736	N/A	N/A	N/A																											N/A	N/A	N/A	N/A	N/A	N/A	N/A	N/A	N/A	N/A	N/A	N/A	N/A	N/A	N/A	N/A
		Molecule 945	NPA005748	COC1=CC2N(N=C1)C(=O)[C@H]1CCCNN1C(=O)[C@H](NC(=O)[C@H]1N(C(=O)[C@@H]3N(C(=O)[C@@H](N(C2=O)C)C)NCCC3)[C@@H]2Nc3c([C@@]2(C1)O)ccc(c3)Cl)C(C)C	C36H47ClN10O8	783.27	55	6	0.58	2	11	5	234.64	208.56	3.1	0.97	-4.51	-0.19	-2.61	-0.65	-5.26	0.00434	5.54e-06	Moderately soluble	-4.94	0.00904	1.15e-05	Moderately soluble	-4.41	0.0306	3.91e-05	Moderately soluble	Low	No	Yes	No	No	No	No	No	-10.39	2	4	1	1	3	0.17	0	0
		Molecule 946	NPA005757	NC(=O)C1=CC=C2[C@@H](C1)O[C@@H](O2)CO	C9H11NO4	197.19	14	0	0.44	2	4	2	46.44	81.78	1.3	-0.87	-0.58	-0.88	-0.32	-0.27	-0.38	81.7	0.415	Very soluble	-0.37	84.9	0.431	Very soluble	0.23	339	1.72	Soluble	High	No	No	No	No	No	No	No	-8.12	0	1	0	0	1	0.55	0	0
		Molecule 947	NPA005759	COc1ccc(cc1)C[C@@H]1NC(=O)C2C(O)C(O)CNN2C(=O)[C@H](NC(=O)[C@H](NC1=O)[C@@H](CC)C)Cc1cnc[nH]1	C27H37N7O7	571.63	41	11	0.52	7	9	7	164.02	198.01	2.35	-0.25	-3.75	-1.73	-0.38	-0.75	-2.96	0.622	0.00109	Soluble	-3.45	0.203	0.000355	Soluble	-5.27	0.00305	5.33e-06	Moderately soluble	Low	No	Yes	No	No	No	No	No	-9.96	3	4	1	1	2	0.17	0	0
		Molecule 948	NPA005762	CCCCCC(C(=O)O)CC(=O)N1N=CCCC1C(=O)N[C@H]1COC(=O)[C@H]2CCC=NN2C(=O)[C@@H](NC(=O)[C@H](NC1=O)CC(C)C)C	C31H47N7O9	661.75	47	0	0.71	13	11	4	192.72	216.24	3.15	0.86	-1.6	-0.22	1.38	0.72	-3.63	0.156	0.000236	Soluble	-4.98	0.00686	1.04e-05	Moderately soluble	-3.88	0.0868	0.000131	Soluble	Low	No	Yes	No	No	No	Yes	No	-9.73	2	4	2	1	3	0.11	0	0
		Molecule 949	NPA005766	COC1/C=C/OC2(C)Oc3c(C2=O)c2c(OCC(=O)O)cc(c(c2c(c3C)O)O)NC(=O)/C(=C\C=C\C(C(=O)C(C(C(C(C1C)OC(=O)C)C)O)C)(C)O)/C	C39H47NO15	769.79	55	10	0.46	6	15	6	201.32	244.68	3.15	0.86	3.26	-0.22	1.38	0.72	-3.63	0.156	0.000236	Soluble	-4.98	0.00686	1.04e-05	Moderately soluble	-3.88	0.0868	0.000131	Soluble	Low	No	Yes	No	No	No	Yes	No	-9.73	2	4	2	1	3	0.11	0	0
		Molecule 950	NPA005770	C/C=C/C=C/C(C1(O)C(CO)COC1=O)O	C11H16O5	228.24	16	0	0.55	4	5	3	56.74	86.99	1.84	0.64	-0.62	-0.29	0.84	0.48	-1.39	9.21	0.0403	Very soluble	-2.04	2.07	0.00908	Soluble	0.32	477	2.09	Soluble	High	No	No	No	No	No	No	No	-7.24	0	1	0	0	0	0.55	0	1
		Molecule 951	NPA005778	CCC(c1[nH]cc(c(=O)c1O)CO)C	C10H15NO3	197.23	14	6	0.5	3	3	3	54.6	73.32	1.88	1.16	0.93	-0.38	2.16	1.15	-1.91	2.41	0.0122	Very soluble	-2.29	1	0.00507	Soluble	-2.42	0.752	0.00381	Soluble	High	No	No	No	No	No	No	No	-6.68	0	0	0	0	1	0.55	0	0
		Molecule 952	NPA005795	CCCCC1C(=O)OC(C)C(C(=O)OC(C1OC(=O)C(CC)C)C)NC(=O)c1cccc(c1O)NC=O	C26H36N2O9	520.57	37	6	0.58	12	9	3	134.82	157.33	3.2	4.37	2.51	1.78	2.7	2.91	-5.15	0.0037	7.1e-06	Moderately soluble	-7.39	2.12e-05	4.07e-08	Poorly soluble	-4.97	0.00562	1.08e-05	Moderately soluble	Low	No	Yes	No	No	No	No	Yes	-6.37	2	3	2	1	1	0.17	0	3
		Molecule 953	NPA005805	CO/C/1=C/CCC/C=C/C(=O)O[C@H](/C(=C\[C@@H]([C@@H]1O)C)/C)C(C(=O)CCCC1CC(=O)NC(=O)C1)C	C27H39NO7	489.6	35	0	0.63	7	7	2	137.1	119	3.45	2.43	3.16	1.94	3.33	2.86	-3.94	0.0556	0.000114	Soluble	-4.57	0.0131	2.68e-05	Moderately soluble	-4.22	0.0296	6.05e-05	Moderately soluble	High	No	Yes	No	No	No	No	No	-7.56	0	3	0	0	0	0.55	0	2
		Molecule 954	NPA005806	CC([C@H]1NC(=O)[C@@H]2C[C@@]3([C@H](N2C(=O)[C@H]2CCCNN2C(=O)[C@@H](N(C(=O)[C@@H]2N(C(=O)[C@H]4N(C1=O)NCCC4)NCCC2)C)C)Nc1c3cc(O)c(c1)Cl)O)C	C35H49ClN10O8	773.28	54	6	0.66	1	11	7	230.95	219.23	4.43	0.64	-5.03	0.05	-3.42	-0.66	-5.05	0.00683	8.84e-06	Moderately soluble	-4.82	0.0117	1.52e-05	Moderately soluble	-4.21	0.0479	6.19e-05	Moderately soluble	Low	No	Yes	No	No	No	No	No	-10.56	3	4	1	1	4	0.17	0	1
		Molecule 955	NPA005816	CC(/C=C/C=C/C=C/C(=O)NC1=C[C@@](O)(/C=C/C=C/C=C/C(=O)NC2=C(O)CCC2=O)C2C(C1=O)O2)C	C28H30N2O7	506.55	37	0	0.29	12	7	4	136.84	145.33	3.06	2.1	2.31	-0.23	4.05	2.26	-3.51	0.156	0.000308	Soluble	-4.78	0.00836	1.65e-05	Moderately soluble	-1.72	9.59	0.0189	Soluble	Low	No	No	No	No	Yes	No	No	-7.9	1	2	2	1	0	0.56	0	3
		Molecule 956	NPA005820	COC(C1C(C)CC2C3C1C1OC1C2C1C(C3)/C=C/C(=C2C(=O)NC(C2=O)CCCNC(=O)C=CC1)O)C	C30H40N2O6	524.65	38	0	0.7	2	6	3	149.99	117.26	2.9	3.48	2.09	1.39	1.6	2.29	-5.15	0.00369	7.03e-06	Moderately soluble	-5.62	0.00124	2.37e-06	Moderately soluble	-3.27	0.282	0.000537	Soluble	High	No	Yes	No	No	No	No	No	-7.03	1	3	0	0	0	0.56	0	2
		Molecule 957	NPA005826	OC/C/1=C/C=C\[C@H](OC)[C@H](OC(=O)/C(=C\C(=C/[C@H]([C@@H]([C@H](C1)C)O)C)\C)/OC)[C@H](C([C@@H](C(=O)/C=C/[C@@H]([C@@H](C(C)C)O)C)C)O)C	C35H56O9	620.81	44	0	0.66	11	9	4	174.18	142.75	2.9	3.48	4.31	1.39	1.6	2.29	-5.15	0.00369	7.03e-06	Moderately soluble	-5.62	0.00124	2.37e-06	Moderately soluble	-3.27	0.282	0.000537	Soluble	High	No	Yes	No	No	No	No	No	-7.03	1	3	0	0	0	0.56	0	2
		Molecule 958	NPA005836	OCc1ccc2c(c1)NC1=CC(=O)[C@H]([C@@H]1O2)CO	C13H13NO4	247.25	18	6	0.31	2	4	3	67.19	78.79	1.25	0.13	-0.3	-0.18	1.05	0.39	-1.57	6.66	0.0269	Very soluble	-1.34	11.3	0.0456	Very soluble	-2.42	0.951	0.00385	Soluble	High	No	No	No	No	No	No	No	-7.72	0	0	0	0	0	0.55	0	0
		Molecule 959	NPA005848	CC(=CC[C@]12OC(C)(C)[C@@H](C[C@]2(Cl)C(=O)c2c(C1=O)cc(O)cc2O)Br)CCC=C(C)C	C25H30BrClO5	525.86	32	6	0.52	5	5	2	131.67	83.83	4	6.7	6.24	2.94	6.47	5.27	-7.13	3.9e-05	7.41e-08	Poorly soluble	-8.26	2.86e-06	5.44e-09	Poorly soluble	-7.03	4.91e-05	9.33e-08	Poorly soluble	High	No	Yes	No	No	Yes	No	Yes	-4.75	1	3	0	1	1	0.55	1	2
		Molecule 960	NPA005849	C/C=C/[C@H]1O[C@](O)(C[C@H]([C@@H]1C)OC(=O)/C=C/C(=O)O)[C@H]([C@@H]([C@@H]([C@H]1OC(=O)/C(=C/C(=C/[C@@H](C)[C@@H](O)[C@H]([C@H]([C@@H](C/C(=C/C=C/[C@@H]1OC)/C)C)O)CC)/C)/OC)C)O)C	C43H66O13	790.98	56	0	0.65	12	13	5	214.03	198.51	4	6.7	5.19	2.94	6.47	5.27	-7.13	3.9e-05	7.41e-08	Poorly soluble	-8.26	2.86e-06	5.44e-09	Poorly soluble	-7.03	4.91e-05	9.33e-08	Poorly soluble	High	No	Yes	No	No	Yes	No	Yes	-4.75	1	3	0	1	1	0.55	1	2
		Molecule 961	NPA005860	NC[C@H]1O[C@H]([C@@H]([C@@H]1O)O)O[C@@H]([C@@H](C(=O)O)NCCCNC(=O)[C@H]([C@H](C(C)C)O)NC(=O)[C@H]([C@@H]1CCN=C(N1)N)NC(=O)N[C@H](C(=O)O)C(C)C)[C@H]1O[C@H]([C@@H]([C@@H]1O)O)n1ccc(=O)[nH]c1=O	C37H61N11O17	931.94	65	6	0.73	26	20	16	226.81	446.09	0.95	-10.6	-8.64	-7.55	-4.93	-6.15	2.71	475000	510	Highly soluble	2.08	112000	120	Highly soluble	0.8	5930	6.37	Soluble	Low	No	Yes	No	No	No	No	No	-19.51	3	4	2	1	6	0.17	0	0
		Molecule 962	NPA005889	CSCC[C@@H]1NC(=O)[C@H]2CCCN2C(=O)[C@@H](NC1=O)CCC(=O)O	C15H23N3O5S	357.43	24	0	0.73	6	5	3	100.2	141.11	1.48	-0.33	-1.56	-0.49	0.23	-0.13	-1.45	12.6	0.0353	Very soluble	-2.17	2.41	0.00673	Soluble	-2.24	2.06	0.00577	Soluble	Low	No	Yes	No	No	No	No	No	-8.71	0	1	1	1	0	0.56	0	0
		Molecule 963	NPA005896	CO[C@H]1C[C@H](C)Cc2cc(O)cc(c2)NC(=O)/C(=C/CC[C@@H]([C@H](/C(=C/[C@@H]([C@H]1O)C)/C)OC(=O)N)OC)/C	C28H42N2O7	518.64	37	6	0.57	4	7	4	146.66	140.34	3.15	3.18	3.51	1.49	1.54	2.57	-4.91	0.00631	1.22e-05	Moderately soluble	-5.8	0.000825	1.59e-06	Moderately soluble	-4.42	0.0197	3.8e-05	Moderately soluble	Low	No	Yes	No	No	No	No	Yes	-7.21	1	3	1	1	0	0.55	0	1
		Molecule 964	NPA005902	N/A	N/A	N/A																											N/A	N/A	N/A	N/A	N/A	N/A	N/A	N/A	N/A	N/A	N/A	N/A	N/A	N/A	N/A	N/A
		Molecule 965	NPA005906	COC1=CC(=NC1=Cc1[nH]c2cc1C(CCCCCCCC2)CC(C)C)c1[nH]ccc1	C27H37N3O	419.6	31	10	0.52	5	2	2	135.15	53.17	4.64	7.24	6.64	3.06	7.4	5.8	-6.91	5.15e-05	1.23e-07	Poorly soluble	-8.18	2.77e-06	6.6e-09	Poorly soluble	-7.79	6.77e-06	1.61e-08	Poorly soluble	High	No	Yes	No	Yes	No	No	Yes	-3.72	0	2	0	1	1	0.55	0	0
		Molecule 966	NPA005909	OCc1cc(O)c2c(c1)N1C[C@H]3[C@@H]([C@@]([C@H]2COC(=O)N)(O1)O)N3	C14H17N3O6	323.3	23	6	0.5	4	7	5	82.97	147.42	1.25	-1.46	-2.06	-0.58	-0.91	-0.75	-0.85	45.3	0.14	Very soluble	-1.13	23.9	0.0738	Very soluble	-0.59	83.1	0.257	Soluble	Low	No	No	No	No	No	No	No	-9.31	0	1	1	1	0	0.55	0	1
		Molecule 967	NPA005919	O=C(Nc1c(O)ccc(c1O)C(=O)O)CC[C@]1(C)C(=O)C=C[C@]23[C@H]1C[C@H](CC2)[C@](C3)(C)O	C24H29NO7	443.49	32	6	0.54	6	7	5	117.93	144.16	2.24	2.51	3.03	1.58	2.4	2.35	-3.91	0.0541	0.000122	Soluble	-5.18	0.00291	6.56e-06	Moderately soluble	-3.77	0.0762	0.000172	Soluble	Low	No	Yes	No	No	No	No	No	-7.22	0	0	1	1	0	0.56	0	1
		Molecule 968	NPA005920	OCC[C@@H]1O[C@@H](C)[C@@]2(C(C1)(SC13C[C@H](CC(=O)OC)O[C@H]([C@@]3(O)C(=O)c3c(C1=O)cccc3O)C)C(=O)c1c(C2=O)c(O)ccc1)O	C33H34O13S	670.68	47	12	0.48	7	13	5	164.31	239.49	2.4	1.95	1.53	-1.71	3.04	1.44	-4.95	0.00746	1.11e-05	Moderately soluble	-6.6	0.000167	2.49e-07	Poorly soluble	-5.76	0.00116	1.73e-06	Moderately soluble	Low	No	Yes	No	No	No	No	No	-9.01	2	3	1	1	3	0.17	1	0
		Molecule 969	NPA005927	COC(=O)c1cc(cc2c1nc1cccc(c1n2)C(=O)O)Sc1cc(C(=O)OC)c2c(c1O)nc1c(n2)cccc1C(=O)O	C30H18N4O9S	610.55	44	28	0.07	8	13	3	156.71	224.29	2.87	3.82	4.71	2.24	3.85	3.5	-5.97	0.000647	1.06e-06	Moderately soluble	-8.23	3.63e-06	5.95e-09	Poorly soluble	-8.25	3.45e-06	5.65e-09	Poorly soluble	Low	No	No	No	No	Yes	No	Yes	-7.31	2	2	1	1	3	0.11	0	2
		Molecule 970	NPA005929	O=C1CNC(=O)/C=C\[C@]2(CO2)[C@@H](C)Oc2ccc(cc2)[C@H]2C(=O)N([C@H](C(=O)N[C@@H](C(=O)N[C@@H](CO1)C(=O)O[C@H](C)[C@H](NC(=O)[C@@H]([C@@H](C(C)C)O)C)C(=O)N[C@H](C(C)C)C(=O)N2)[C@@H](O)C)Cc1ccccc1)C	C50H67N7O15	1006.1	72	12	0.54	9	15	8	279.24	309.73	4.75	3.03	-3.36	-2.32	1	0.62	-7.52	3.07e-05	3.05e-08	Poorly soluble	-9.2	6.35e-07	6.31e-10	Poorly soluble	-8.4	3.97e-06	3.94e-09	Poorly soluble	Low	No	Yes	No	No	No	No	No	-10.29	3	4	1	1	4	0.17	0	3
		Molecule 971	NPA005943	COc1ccc(cc1)C=CNC=O	C10H11NO2	177.2	13	6	0.1	4	2	1	51.22	38.33	1.81	1.56	1.3	1.59	1.71	1.59	-2	1.78	0.01	Very soluble	-1.97	1.88	0.0106	Very soluble	-2.61	0.432	0.00244	Soluble	High	Yes	No	No	No	No	No	No	-6.27	0	0	0	0	1	0.55	0	1
		Molecule 972	NPA005948	CC1=CC[C@]2([C@@H]1[C@@H]1CC(C[C@@H]1C2)(C)C)C	C15H24	204.35	15	0	0.87	0	0	0	66.88	0	3.32	4.62	4.42	5.65	3.91	4.38	-4.02	0.0196	9.6e-05	Moderately soluble	-4.35	0.00923	4.51e-05	Moderately soluble	-3.52	0.0619	0.000303	Soluble	Low	No	No	No	Yes	Yes	No	No	-4.27	1	0	0	0	1	0.55	0	1
		Molecule 973	NPA005959	CCC(CCCCCC1C=CC(=O)O1)(O)C	C13H22O3	226.31	16	0	0.77	7	3	1	64.5	46.53	2.87	2.68	2.58	2.04	2.76	2.59	-2.47	0.768	0.00339	Soluble	-3.31	0.111	0.00049	Soluble	-2.6	0.563	0.00249	Soluble	High	Yes	No	No	No	No	No	No	-5.78	0	0	0	0	0	0.55	0	0
		Molecule 974	NPA005969	OC[C@@]1(C)[C@@H](O)CC[C@]2(C1CC[C@@]1(C2CC=C2[C@@]1(C)CC[C@@]1([C@H]2CC([C@H]([C@H]1O[C@@H]1OC[C@@H]([C@@H]([C@H]1O)O)O)O)(C)C)C)C)C	C35H58O8	606.83	43	0	0.94	3	8	6	164.78	139.84	3.76	4.27	3.55	2.37	2.92	3.37	-6.09	0.000488	8.05e-07	Poorly soluble	-6.92	7.32e-05	1.21e-07	Poorly soluble	-3.58	0.158	0.000261	Soluble	Low	No	Yes	No	No	No	No	No	-6.97	2	3	0	1	2	0.17	0	1
		Molecule 975	NPA005978	CC(=CCn1c2cc3c(cc2nc2c1cccc2C(=O)O)oc(=O)c3c1ccccc1)CCC=C(C)C	C31H28N2O4	492.57	37	23	0.19	7	5	1	149.25	85.33	3.8	6.18	7.35	4.79	6.78	5.78	-6.79	8.08e-05	1.64e-07	Poorly soluble	-7.76	8.64e-06	1.75e-08	Poorly soluble	-9.25	2.76e-07	5.6e-10	Poorly soluble	Low	No	No	No	Yes	Yes	No	No	-4.92	1	3	0	1	1	0.56	0	2
		Molecule 976	NPA005982	O[C@H]1[C@H](OCCC(=O)c2ncc(c3c2[nH]c2c3cccc2)C)O[C@H]([C@@H]([C@H]1O)O)C	C21H24N2O6	400.43	29	13	0.43	5	7	4	105.95	124.9	2.38	0.85	1.44	-0.52	2.1	1.25	-2.86	0.553	0.00138	Soluble	-3.06	0.352	0.000879	Soluble	-4.03	0.0371	9.27e-05	Moderately soluble	High	No	Yes	No	No	No	No	No	-8.14	0	0	0	0	0	0.55	0	0
		Molecule 977	NPA005985	CC[C@@H]1C=C[C@@H](OC(=O)C(=O)C(=C[C@@H]2[C@]3(c4c(c(C(=O)CC1)c(O)c(C)c4)C(=O)C=C3NC2=O)O)C)[C@H](O)C	C29H31NO9	537.56	39	6	0.41	2	9	4	143.35	167.3	1.52	1.64	1.59	-0.06	2.74	1.49	-4.19	0.0349	6.49e-05	Moderately soluble	-4.77	0.00921	1.71e-05	Moderately soluble	-4.74	0.00974	1.81e-05	Moderately soluble	Low	No	Yes	No	No	No	No	No	-8.41	1	2	1	1	1	0.55	0	2
		Molecule 978	NPA005986	NCCC[C@H](CC(=O)NCCC[C@H](CC(=O)NC1C(OC(C(C1O)OC(=O)N)CO)NC1=N[C@H]2[C@H](N1)[C@H](O)CNC2=O)N)N	C25H46N10O9	630.69	44	0	0.8	19	13	12	162.47	324.02	0.31	-6.39	-7.28	-4.48	-4.17	-4.4	1.53	21300	33.8	Highly soluble	0.28	1190	1.88	Highly soluble	-0.83	93.5	0.148	Soluble	Low	No	No	No	No	No	No	No	-14.68	3	4	2	1	6	0.17	0	0
		Molecule 979	NPA005991	N/A	N/A	N/A																											N/A	N/A	N/A	N/A	N/A	N/A	N/A	N/A	N/A	N/A	N/A	N/A	N/A	N/A	N/A	N/A
		Molecule 980	NPA005992	O=C1[C@H](O)[C@@H](C)[C@@]2(C3=C1CCC3)c1ccccc1N(C2=O)C	C18H19NO3	297.35	22	6	0.44	0	3	1	86.44	57.61	2.2	1.47	1.58	1.95	2.45	1.93	-2.81	0.459	0.00154	Soluble	-2.29	1.54	0.00517	Soluble	-3.97	0.032	0.000108	Soluble	High	Yes	Yes	No	No	No	Yes	No	-7.07	0	0	0	0	0	0.55	0	0
		Molecule 981	NPA006004	CCCCCc1cc2CC(O)c3c(c2c(c1C(=O)O)O)cc1c(c3O)C(=O)c2c(C1=O)cc(cc2O)O	C28H24O9	504.48	37	18	0.25	5	9	6	133.41	172.59	2.32	5.31	3.65	1.11	4.5	3.38	-6.34	0.000229	4.54e-07	Poorly soluble	-8.69	1.04e-06	2.06e-09	Poorly soluble	-6.4	0.000199	3.95e-07	Poorly soluble	Low	No	No	No	No	Yes	No	No	-5.61	2	2	1	1	3	0.11	1	0
		Molecule 982	NPA006012	COC(=O)[C@@H]1c2cc3cc4[C@H](O)CCC(=O)c4c(c3c(c2CC[C@]1(O)CC)O)O	C22H24O7	400.42	29	10	0.45	3	7	4	106.15	124.29	2.92	2.86	2.28	0.97	3.05	2.42	-4.18	0.0264	6.58e-05	Moderately soluble	-5.13	0.00297	7.43e-06	Moderately soluble	-4.2	0.0254	6.34e-05	Moderately soluble	High	No	Yes	No	No	Yes	Yes	No	-6.71	0	0	0	0	0	0.55	0	0
		Molecule 983	NPA006031	N/A	N/A	N/A																											N/A	N/A	N/A	N/A	N/A	N/A	N/A	N/A	N/A	N/A	N/A	N/A	N/A	N/A	N/A	N/A
		Molecule 984	NPA006032	COC(=O)c1cccc2c1nc1cccc(c1n2)C(c1ccc(c2c1nc1ccccc1n2)C(=O)OC)C	C30H22N4O4	502.52	38	28	0.13	6	8	0	144.47	104.16	4.41	5.3	5.6	3.75	5.89	4.99	-6.44	0.000181	3.6e-07	Poorly soluble	-7.24	2.9e-05	5.78e-08	Poorly soluble	-10.54	1.47e-08	2.92e-11	Insoluble	Low	No	No	No	No	Yes	No	Yes	-5.6	1	3	0	0	1	0.55	0	2
		Molecule 985	NPA006036	N/A	N/A	N/A																											N/A	N/A	N/A	N/A	N/A	N/A	N/A	N/A	N/A	N/A	N/A	N/A	N/A	N/A	N/A	N/A
		Molecule 986	NPA006043	CC(CC(=O)NCCc1ccccc1)O	C12H17NO2	207.27	15	6	0.42	6	2	2	59.61	49.33	1.97	0.87	1.12	1.57	2.04	1.51	-1.57	5.54	0.0267	Very soluble	-1.49	6.71	0.0324	Very soluble	-3.48	0.0688	0.000332	Soluble	High	Yes	No	No	No	No	No	No	-6.95	0	0	0	0	0	0.55	0	0
		Molecule 987	NPA006058	O=C1C[C@](C)(O)CC2=C1c1cc3cccc(c3c(c1C(=O)C2)O)O	C19H16O5	324.33	24	10	0.26	0	5	3	89.49	94.83	2.27	1.83	2.7	1.02	3.22	2.21	-3.31	0.158	0.000487	Soluble	-3.44	0.117	0.000362	Soluble	-4.67	0.00698	2.15e-05	Moderately soluble	High	No	Yes	Yes	No	No	Yes	No	-6.98	0	0	0	0	0	0.55	0	0
		Molecule 988	NPA006063	OCCC(c1ccc(cc1)O)c1ccc(cc1)O	C15H16O3	244.29	18	12	0.2	4	3	3	70.72	60.69	1.78	2.6	2.61	2.32	2.81	2.43	-3.22	0.147	0.0006	Soluble	-3.52	0.0731	0.000299	Soluble	-4.05	0.0216	8.83e-05	Moderately soluble	High	Yes	No	No	No	No	Yes	No	-5.94	0	0	0	0	0	0.55	0	0
		Molecule 989	NPA006067	Cc1ncc(o1)c1c[nH]c2c1cccc2	C12H10N2O	198.22	15	14	0.08	1	2	1	58.76	41.82	1.99	2.53	3.13	1.16	3.47	2.46	-3.29	0.102	0.000516	Soluble	-3.05	0.175	0.000881	Soluble	-5.03	0.00184	9.27e-06	Moderately soluble	High	Yes	Yes	Yes	No	No	Yes	Yes	-5.71	0	0	0	0	1	0.55	0	0
		Molecule 990	NPA006083	O=C(N[C@H](C(=O)O)CCS(=O)(=N)C)CC[C@@H](C(=O)O)N	C10H19N3O6S	309.34	20	0	0.7	10	8	5	71.1	179.02	0.01	-3.11	-0.32	-3.72	-1.03	-1.64	0.86	2250	7.27	Highly soluble	-0.08	255	0.825	Very soluble	-0.43	115	0.373	Soluble	Low	No	No	No	No	No	No	No	-10.4	0	0	1	1	2	0.11	0	0
		Molecule 991	NPA006094	CC(=O)CC[C@H]1C(=CC(=O)CC1(C)C)C(=O)O	C13H18O4	238.28	17	0	0.62	4	4	1	63.93	71.44	1.51	0.78	1.98	1.01	2.27	1.51	-1.54	6.8	0.0285	Very soluble	-1.86	3.28	0.0138	Very soluble	-2.25	1.35	0.00568	Soluble	High	Yes	No	No	No	No	No	No	-7.2	0	0	0	0	0	0.85	0	0
		Molecule 992	NPA006095	COc1cc(nc(c1SC)CO)c1ccccn1	C13H14N2O2S	262.33	18	12	0.23	4	4	1	71.81	80.54	2.49	1.11	2.21	0.56	2.88	1.85	-2.4	1.06	0.00403	Soluble	-2.39	1.06	0.00403	Soluble	-4.63	0.00618	2.36e-05	Moderately soluble	High	No	No	Yes	No	No	No	Yes	-7.11	0	0	0	0	0	0.55	0	0
		Molecule 993	NPA006114	OC(=O)CC[C@@H](C(=O)N1CC[C@H]([C@H]1C(=O)N[C@H]1COC(=O)c2c(C)c(O)cc(c2CSC[C@H](NC1=O)C(=O)N)O)O)N	C25H33N5O11S	611.62	42	6	0.52	9	12	8	152.65	297.21	1.13	-4.35	-3.49	-2.63	-1.82	-2.23	-0.4	242	0.395	Very soluble	-1.28	32.2	0.0526	Very soluble	-1.3	30.3	0.0495	Soluble	Low	No	No	No	No	No	No	No	-13.12	3	4	1	1	5	0.17	0	0
		Molecule 994	NPA006115	OC(=O)CC(CCC(=O)c1cccc(c1C(=O)c1c(C(=O)O)c(O)cc2c1C(=O)c1c(C2=O)cccc1O)O)O	C28H20O12	548.45	40	18	0.14	9	12	6	135.01	223.8	0.42	3.18	2.31	-0.84	3.31	1.68	-4.98	0.00571	1.04e-05	Moderately soluble	-7.55	1.54e-05	2.81e-08	Poorly soluble	-5.13	0.00404	7.36e-06	Moderately soluble	Low	No	No	No	No	No	No	No	-7.39	3	2	1	1	3	0.11	1	0
		Molecule 995	NPA006117	CCCCCCCCCCCCCCCCOC(=O)C(NC(=O)CCCCCCCCCCCCCCC)CCCCN	C38H76N2O3	609.02	43	0	0.95	37	4	2	191.77	81.42	8.67	14.7	11.11	6.4	12.95	10.76	-10.43	2.24e-08	3.67e-11	Insoluble	-16.52	1.86e-14	3.05e-17	Insoluble	-13.08	5.1e-11	8.38e-14	Insoluble	Low	No	Yes	No	No	No	No	No	0.42	2	4	1	1	3	0.17	0	0
		Molecule 996	NPA006136	CCC(C(C1OC1CC(/C=C/C=C(/C1OC(=O)CC(O)CCC(C(/C=C/C1C)O)(C)O)\C)C)(O)C)O	C28H46O8	510.66	36	0	0.75	8	8	5	139.32	139.98	4.08	2.45	2.57	1.17	3.08	2.67	-4.02	0.0486	9.51e-05	Moderately soluble	-5.03	0.00473	9.27e-06	Moderately soluble	-1.39	20.6	0.0404	Soluble	Low	No	Yes	No	No	No	No	Yes	-7.68	1	3	0	1	0	0.55	0	3
		Molecule 997	NPA006143	CCC(=O)[C@H](C(C)C)NC(=O)[C@@H]1CCCNN1C(=O)[C@@H](CC(=O)O)CCC(C)C	C21H37N3O5	411.54	29	0	0.81	13	6	3	119.65	115.81	2.83	0.36	1.37	1.33	2.5	1.68	-1.76	7.15	0.0174	Very soluble	-2.36	1.81	0.0044	Soluble	-3.08	0.342	0.000832	Soluble	High	No	Yes	No	No	No	No	No	-8.55	0	0	1	0	0	0.56	0	0
		Molecule 998	NPA006146	CC[C@H]1O[C@@H]2CC(=O)O[C@@H]2c2c1c(O)c1c(c2)C(=O)C=C(C1=O)[C@H]1C[C@@H](O)C(=O)[C@H](O1)C	C23H22O9	442.42	32	6	0.48	2	9	2	107.55	136.43	2.42	0.95	0.99	-0.69	2.25	1.18	-3.19	0.287	0.000648	Soluble	-3.4	0.175	0.000396	Soluble	-3.33	0.206	0.000466	Soluble	High	No	Yes	No	No	No	No	No	-8.32	0	0	0	1	0	0.55	1	0
		Molecule 999	NPA006147	COC1=C(C)C(=O)C2=C(C1=O)C1COC3N1C1C2N2CCOC2[C@@H]2C1N[C@H]3C2	C20H23N3O5	385.41	28	0	0.7	1	8	1	106.5	80.34	2.74	-0.6	-1.98	-0.51	-0.59	-0.19	-1.79	6.31	0.0164	Very soluble	-0.62	93.4	0.242	Very soluble	-1.38	16	0.0415	Soluble	High	No	Yes	No	No	No	No	No	-9.08	0	1	0	0	0	0.55	1	1
		Molecule 1000	NPA006149	O=C(NCCc1ccccc1)NCCc1ccccc1	C17H20N2O	268.35	20	12	0.24	8	1	2	81.32	41.13	2.63	3.28	2.77	3.42	3.29	3.08	-3.49	0.0876	0.000326	Soluble	-3.82	0.0407	0.000152	Soluble	-6.59	6.96e-05	2.59e-07	Poorly soluble	High	Yes	No	Yes	Yes	No	Yes	No	-5.61	0	0	0	0	0	0.55	0	0
		Molecule 1001	NPA006158	OC1C(C)OC(C(C1O)OC1OC(C)C(C(C1O)O)O)Oc1cccc2c1c1oc(=O)c3c4c1c(c2O)c(=O)oc4ccc3C	C31H30O14	626.56	45	20	0.42	4	0	6	155.92	218.72	3.03	1.58	0.72	-0.61	1.07	1.16	-4.78	0.0103	1.64e-05	Moderately soluble	-5.78	0.00103	1.64e-06	Moderately soluble	-4.14	0.0452	7.21e-05	Moderately soluble	Low	No	Yes	No	No	No	No	No	-9	3	3	1	1	4	0.17	0	3
		Molecule 1002	NPA006159	COc1cccc2c1C(O)C13C(C2=O)(O3)C2=C(C=C1)CC(CC2=O)(C)O	C20H18O6	354.35	26	6	0.4	1	6	2	90.48	96.36	2.14	-0.27	1.09	0.28	2.68	1.18	-1.97	3.78	0.0107	Very soluble	-1.29	18	0.0507	Very soluble	-3.8	0.0567	0.00016	Soluble	High	No	Yes	No	No	No	No	No	-8.65	0	0	0	0	0	0.55	0	1
		Molecule 1003	NPA006161	Oc1ccc(cc1O)c1coc2c(c1=O)c(O)cc(c2O)O	C15H10O7	302.24	22	16	0	1	7	5	78.03	131.36	1.52	1.96	1.99	-0.56	1.54	1.29	-3.42	0.115	0.000379	Soluble	-4.34	0.0137	4.53e-05	Moderately soluble	-3.24	0.173	0.000573	Soluble	High	No	No	Yes	No	No	Yes	Yes	-6.75	0	0	0	0	0	0.55	1	2
		Molecule 1004	NPA006162	CN1C(=O)C(Cc2ccccc2)N(C(=O)[C@@H]1Cc1c[nH]c2c1c(ccc2)[N+](=O)[O-])C	C22H22N4O4	406.43	30	15	0.27	5	4	1	122.13	102.23	2.25	2.99	1.77	1.2	1.22	1.89	-4.28	0.0212	5.2e-05	Moderately soluble	-4.8	0.00643	1.58e-05	Moderately soluble	-5.78	0.000676	1.66e-06	Moderately soluble	High	No	No	No	Yes	Yes	Yes	Yes	-6.66	0	0	0	0	0	0.55	0	2
		Molecule 1005	NPA006165	OCC1=C[C@H]2[C@H](CC[C@@]([C@H]2CC1=O)(C)O)C(C)C	C15H24O3	252.35	18	0	0.8	2	3	2	72.08	57.53	2.06	1.9	1.93	1.75	2.29	1.99	-2.47	0.856	0.00339	Soluble	-2.73	0.469	0.00186	Soluble	-2.06	2.18	0.00865	Soluble	High	Yes	No	No	No	No	No	No	-6.49	0	0	0	0	0	0.55	0	0
		Molecule 1006	NPA006168	COC1/C=C/CC/C=C/C(=O)OC(/C(=C\C(C1O)C)/C)C(C(=O)CCCC1CC(=O)NC(=O)C1)C	C27H39NO7	489.6	35	0	0.63	7	7	2	137.1	119	3.27	2.12	2.81	1.94	2.94	2.62	-3.75	0.0872	0.000178	Soluble	-4.25	0.0275	5.62e-05	Moderately soluble	-3.77	0.0833	0.00017	Soluble	High	No	Yes	No	No	No	No	Yes	-7.78	0	3	0	0	0	0.55	0	2
		Molecule 1007	NPA006180	CO[C@@H]1[C@H](O[C@H]([C@@H]1O)n1ccc(=O)[nH]c1=O)[C@@H](C(=O)N)O[C@@H]1OC(=C[C@H]([C@@H]1O)O)C(=O)OC	C18H23N3O12	473.39	33	6	0.56	8	12	5	102.39	221.86	1.25	-3.73	-4.51	-3.35	-3.12	-2.69	-0.03	440	0.93	Very soluble	-0.34	217	0.457	Very soluble	1.53	16200	34.1	Soluble	Low	No	No	No	No	No	No	No	-11.84	1	1	1	1	3	0.55	0	0
		Molecule 1008	NPA006202	O/N=C/1\C[C@H]2O[C@]([C@@H]1OC)(C)n1c3ccccc3c3c1c1n2c2ccccc2c1c1c3c(=O)[nH]c1=O	C27H20N4O5	480.47	36	23	0.22	1	6	2	136.83	110.84	2.34	3.19	3.56	2.87	3.58	3.11	-5.24	0.00279	5.82e-06	Moderately soluble	-5.19	0.00311	6.47e-06	Moderately soluble	-7.03	4.49e-05	9.35e-08	Poorly soluble	High	No	Yes	No	Yes	Yes	No	No	-6.97	0	2	0	0	1	0.55	0	3
		Molecule 1009	NPA006204	N#Cc1c2nc3cc(CO)ccc3oc2cc(=O)c1NC(=O)C	C16H11N3O4	309.28	23	14	0.12	3	6	2	82.06	116.22	1.44	0.46	1.27	-0.78	2.4	0.96	-2.3	1.55	0.00501	Soluble	-2.47	1.05	0.00339	Soluble	-5.2	0.00194	6.27e-06	Moderately soluble	High	No	No	Yes	No	No	No	Yes	-7.86	0	0	0	0	0	0.55	0	1
		Molecule 1010	NPA006205	OCC(C1OC2N(C1=O)[C@H]1CC(O[C@H]([C@H]1OC(OC2C)CC(O)C)C)O[C@H]1C[C@@](O)(Cc2c1c(O)c1c(c2O)C(=O)c2c(C1=O)c(OC)ccc2)C(=O)C)C	C39H47NO15	769.79	55	12	0.59	8	15	5	193.68	228.05	3.93	2.59	1.09	-2.11	2.22	1.55	-5.88	0.00102	1.32e-06	Moderately soluble	-7.03	7.22e-05	9.38e-08	Poorly soluble	-4.46	0.0269	3.49e-05	Moderately soluble	Low	No	Yes	No	No	No	No	No	-9.16	2	3	1	1	3	0.17	1	1
		Molecule 1011	NPA006212	COC1C(OC(C(C1O)O)C)OC1c2c(cc3c(c2O)C(=O)c2c(C3=O)cc(cc2O)O)CC(C1OC)(C)O	C27H30O12	546.52	39	12	0.48	4	12	6	132.26	192.44	2.51	0.46	0.12	-2.03	0.84	0.38	-3.48	0.18	0.00033	Soluble	-4.07	0.0465	8.52e-05	Moderately soluble	-2.94	0.623	0.00114	Soluble	Low	No	Yes	No	No	No	No	No	-9.31	3	2	1	1	3	0.17	1	0
		Molecule 1012	NPA006218	CC(=O)OC([C@@H]1c2cc3ccc(c(c3c(c2C(=O)C[C@]1(C)O)O)O)c1ccc2c(c1O)C(=O)c1c(C2=O)c(C(=O)C)c(cc1O)C)C	C36H30O11	638.62	47	22	0.25	5	11	5	170.32	195.73	3.75	4.9	4.99	0.5	6.15	4.06	-6.9	7.99e-05	1.25e-07	Poorly soluble	-8.75	1.15e-06	1.79e-09	Poorly soluble	-8.59	1.66e-06	2.6e-09	Poorly soluble	Low	No	No	No	No	Yes	No	No	-6.72	2	3	1	1	3	0.17	1	0
		Molecule 1013	NPA006224	CCCCCCCCCCCCCCCCOP1(=O)OC[C@@H]2C(=C(O1)CCC)C(=O)OC2	C25H45O6P	472.59	32	0	0.88	18	6	0	130.79	80.87	5.81	8.29	7.87	3.86	7.52	6.67	-6.8	7.41e-05	1.57e-07	Poorly soluble	-9.85	6.64e-08	1.41e-10	Poorly soluble	-7.66	1.04e-05	2.21e-08	Poorly soluble	Low	No	Yes	Yes	Yes	Yes	No	Yes	-3.3	0	3	1	1	2	0.56	0	1
		Molecule 1014	NPA006229	CC(CC[C@]1(CC[C@@]2(O[C@H]1/C=C/C(=C/C(=O)O)/C)CC[C@@H]([C@H](O2)C/C=C(/C=C/[C@@H]([C@H](/C=C/C(=O)O)C)O)\C)C)OC(=O)CCC(=O)O)C	C37H54O11	674.82	48	0	0.62	18	11	4	183.38	176.89	4.54	6.12	6.38	2.97	6.34	5.27	-6.69	0.000137	2.03e-07	Poorly soluble	-9.62	1.63e-07	2.42e-10	Poorly soluble	-2.92	0.819	0.00121	Soluble	Low	No	Yes	No	Yes	No	No	No	-6.07	2	4	2	2	5	0.11	0	2
		Molecule 1015	NPA006236	C/C=C/C=C/C[C@@H]1C/C=C/C=C(\C)/C=C/C=C\[C@H]([C@H](/C=C(/C=C/C=C/C(=O)N1)\C)O)O	C27H35NO3	421.57	31	0	0.3	3	3	3	134.76	69.56	4.54	6.12	4.41	2.97	6.34	5.27	-6.69	0.000137	2.03e-07	Poorly soluble	-9.62	1.63e-07	2.42e-10	Poorly soluble	-2.92	0.819	0.00121	Soluble	Low	No	Yes	No	Yes	No	No	No	-6.07	2	4	2	2	5	0.11	0	2
		Molecule 1016	NPA006239	COC1C(OC(C1OC(=O)N)n1ccc(=O)[nH]c1=O)C(C(=O)N)OC1OC(=CC(C1O)O)C(=O)OC	C19H24N4O13	516.41	36	6	0.53	10	13	5	110.42	253.95	0.81	-3.73	-4.41	-3.43	-3.84	-2.92	-0.16	361	0.7	Very soluble	-1.01	50.1	0.0969	Very soluble	1.68	24500	47.4	Soluble	Low	No	No	No	No	No	No	No	-12.1	2	2	1	1	3	0.17	0	1
		Molecule 1017	NPA006241	CC[C@@H](C[C@H]1CC[C@](O[C@@H]1CC)(O)[C@@](C(=O)N[C@H]1[C@@H](OC(=O)[C@H](C(C)C)N(O)C(=O)[C@H]2N(CC[C@@]2(C)O)C(=O)[C@@H]2N(C(=O)[C@H](N(C(=O)[C@@H]3N(C1=O)NCCC3)O)C)NCCC2)C(C)C)(O)C)C	C45H76N8O14	953.13	67	0	0.84	10	16	8	266.78	291.39	5.53	2.61	-2.34	-0.3	-2.32	0.63	-6.73	0.000176	1.85e-07	Poorly soluble	-8.38	3.98e-06	4.18e-09	Poorly soluble	-2.43	3.56	0.00373	Soluble	Low	No	Yes	No	No	No	No	No	-10.26	3	4	1	1	4	0.17	0	1
		Molecule 1018	NPA006248	NC(=O)CC(CC(=O)c1cc(C)cc(c1O)C)CC(=O)O	C15H19NO5	293.32	21	6	0.4	7	5	3	77.31	117.69	1.02	1.07	1.55	0.78	2.11	1.3	-2.08	2.43	0.00828	Soluble	-3.13	0.216	0.000736	Soluble	-2.76	0.505	0.00172	Soluble	High	No	No	No	No	No	No	No	-7.33	0	0	0	0	0	0.56	0	0
		Molecule 1019	NPA006250	NC(=N)C=CNC(=O)c1[nH]cc(c1)NC(=O)[C@H]1N=C([C@@H](C1)O)N	C13H17N7O3	319.32	23	5	0.23	7	5	7	86.73	182.47	-0.35	-2.83	-1.95	-1.9	-0.85	-1.58	0.26	587	1.84	Highly soluble	-0.45	114	0.358	Very soluble	-1.16	22.1	0.0692	Soluble	Low	No	No	No	No	No	No	No	-10.26	1	1	1	1	3	0.55	0	2
		Molecule 1020	NPA006251	OC1C(C)OC(CC1OC1CCC(C(O1)C)OC1CC(O)C(C(O1)C)O)c1ccc2c(c1O)C(=O)c1c(C2=O)c(O)c2c(c1)c(O)cc(c2)C	C37H42O13	694.72	50	16	0.51	5	13	6	177.54	201.67	4.6	4.27	3.08	-0.68	2.58	2.77	-6.74	0.000125	1.8e-07	Poorly soluble	-8.22	4.21e-06	6.06e-09	Poorly soluble	-4.91	0.00849	1.22e-05	Moderately soluble	Low	No	Yes	No	No	No	No	No	-7.51	3	3	1	1	4	0.17	1	0
		Molecule 1021	NPA006253	O=C1c2cccc(c2C(=O)c2c1cc(C)c(c2O)C(=O)C)O	C17H12O5	296.27	22	12	0.12	1	5	2	78.96	91.67	1.95	2.76	2.38	0.51	3.46	2.21	-3.75	0.0523	0.000176	Soluble	-4.34	0.0135	4.57e-05	Moderately soluble	-4.81	0.00462	1.56e-05	Moderately soluble	High	No	No	Yes	No	Yes	No	Yes	-6.15	0	0	0	0	0	0.55	1	0
		Molecule 1022	NPA006259	Oc1ccc(cc1)C[C@H]([C@H](Cc1c[nH]c2c1cccc2)O)O	C18H19NO3	297.35	22	15	0.22	5	3	4	86.52	76.48	1.62	2.62	2.38	1.65	3.47	2.35	-3.51	0.0922	0.00031	Soluble	-3.88	0.0396	0.000133	Soluble	-4.97	0.00317	1.07e-05	Moderately soluble	High	Yes	Yes	No	Yes	No	Yes	No	-6.25	0	0	0	0	0	0.55	0	0
		Molecule 1023	NPA006266	NCCCC(CC(=O)NCCCC(CC(=O)NCCCC(CC(=O)NCCCC(CC(=O)N[C@H]1C(NC2=NC3C(N2)C(O)CNC3=O)O[C@@H]([C@@H]([C@H]1O)O)COC(=O)N)N)N)N)N	C37H70N14O11	887.04	62	0	0.81	33	17	16	231.57	434.26	1.59	-8.21	-8.05	-5.8	-3.48	-4.79	2.01	90900	102	Highly soluble	-0.15	626	0.706	Very soluble	-3.05	0.796	0.000897	Soluble	Low	No	Yes	No	No	No	No	No	-17.54	3	4	2	1	6	0.17	0	0
		Molecule 1024	NPA006275	COC(=O)C[C@H]1CC2=C([C@@]3(O1)O[C@@H](C)C[C@@H]([C@@H]3O)O)C(=O)c1c(C2=O)cccc1O	C21H22O9	418.39	30	6	0.48	3	9	3	100.73	139.59	2.92	0.37	0.65	-0.64	1.26	0.91	-2.62	1.01	0.00241	Soluble	-2.87	0.569	0.00136	Soluble	-2.79	0.679	0.00162	Soluble	High	No	Yes	No	No	No	No	No	-8.59	0	0	0	1	0	0.55	1	0
		Molecule 1025	NPA006279	CO[C@H]1[C@@H](O[C@H]([C@@H]([C@H]1O)O)C)Oc1cc(C)cc2c1c(O)c1c(c2)C(=O)c2c(C1=O)c(O)ccc2	C26H24O9	480.46	35	16	0.31	3	9	4	123.98	142.75	3.12	3.2	2.2	-0.13	2.62	2.2	-4.98	0.00509	1.06e-05	Moderately soluble	-5.87	0.000649	1.35e-06	Moderately soluble	-5.08	0.00399	8.3e-06	Moderately soluble	Low	No	No	No	No	Yes	No	No	-6.96	0	1	1	1	0	0.55	1	0
		Molecule 1026	NPA006280	C/C=C(/C(C(/C=C/C=C(/CCC(CC1=C(C)C(=O)C(O1)(C)O)O)\C)C)O)\C	C22H34O5	378.5	27	0	0.59	9	5	3	108.67	86.99	3.12	3.2	3.57	-0.13	2.62	2.2	-4.98	0.00509	1.06e-05	Moderately soluble	-5.87	0.000649	1.35e-06	Moderately soluble	-5.08	0.00399	8.3e-06	Moderately soluble	Low	No	No	No	No	Yes	No	No	-6.96	0	1	1	1	0	0.55	1	0
		Molecule 1027	NPA006282	CCC[C@H]1C[C@@H]2CC[C@@H](O2)[C@H](C)C(=O)O[C@H]([C@@H]([C@H]2O[C@@H]([C@H](C(=O)O1)CC)CC2)C)[C@@H]([C@H]1CC[C@H](O1)C[C@H](N(C)C)CCC)CC	C37H65NO7	635.91	45	0	0.95	11	8	0	180.24	83.53	5.73	7.96	7.1	3.84	5.97	6.12	-8.07	5.39e-06	8.48e-09	Poorly soluble	-9.57	1.73e-07	2.72e-10	Poorly soluble	-6.39	0.000259	4.07e-07	Poorly soluble	Low	No	No	No	No	No	No	Yes	-4.53	1	4	1	1	2	0.55	0	1
		Molecule 1028	NPA006296	O=CN(CCC[C@H](C(=O)O)NC(=O)[C@H](NC(=O)c1ccc(c(c1O)O)Cl)CCCN=C(NC(=O)c1ccc(c(c1O)O)Cl)N)O	C26H30Cl2N6O11	673.46	45	12	0.31	19	12	10	158.32	284.44	1.04	2.44	0.64	0.12	0.43	0.93	-4.5	0.0215	3.19e-05	Moderately soluble	-8.06	5.91e-06	8.78e-09	Poorly soluble	-3.79	0.11	0.000163	Soluble	Low	No	Yes	No	No	No	No	No	-8.68	3	3	2	1	5	0.17	1	6
		Molecule 1029	NPA006299	CCC(=O)[C@H]([C@H]([C@@H](C[C@H]([C@H]1OC(=O)C[C@@]2(O)CC=C([C@H](O2)/C(=C/CCC[C@H](/C=C/[C@@H](C[C@H]1C)C)O[C@@H]1O[C@H](C)[C@H]([C@@H](C1)OC(=O)N)O)/C)C)C)C)O)C	C41H67NO11	749.97	53	0	0.78	11	11	4	204.08	184.07	4.05	5.05	6.04	2.32	3.75	4.24	-6.95	8.51e-05	1.13e-07	Poorly soluble	-8.66	1.65e-06	2.2e-09	Poorly soluble	-3.88	0.0996	0.000133	Soluble	Low	No	Yes	No	No	No	No	Yes	-7.29	2	4	2	2	4	0.17	0	2
		Molecule 1030	NPA006302	CO[C@H]1[C@H](O[C@H]([C@H]2O[C@H]([C@@H]([C@@H]2O)O)n2ccc(=O)[nH]c2=O)[C@@H](C(=O)O)NCCCNC(=O)[C@H]([C@H](C(C)C)O)NC(=O)[C@H]([C@@H]2CCN=C(N2)N)NC(=O)N[C@H](C(=O)O)C(C)C)O[C@@H]([C@H]1O)CN	C38H63N11O17	945.97	66	6	0.74	27	20	15	231.54	435.09	2.32	-10.06	-7.98	-7.38	-4.36	-5.49	2.35	211000	223	Highly soluble	1.75	53300	56.4	Highly soluble	0.13	1260	1.34	Soluble	Low	No	Yes	No	No	No	No	No	-19.21	3	4	2	1	6	0.17	0	0
		Molecule 1031	NPA006309	CC1=C[C@@H]2C(=CC1)[C@@H](C)CC[C@H]2C(C)C	C15H24	204.35	15	0	0.73	1	0	0	69.04	0	3.38	4.46	4.58	4.63	3.73	4.16	-3.85	0.0288	0.000141	Soluble	-4.18	0.0135	6.62e-05	Moderately soluble	-3.07	0.174	0.000851	Soluble	Low	No	No	No	Yes	Yes	No	No	-4.38	1	0	0	0	1	0.55	0	1
		Molecule 1032	NPA006317	C[C@@H]([C@H]1O[C@H]([C@H]([C@@H]1O)O)Oc1ccc(cc1O)/C=C(/C(=O)O)\C)O	C16H20O8	340.33	24	6	0.44	5	8	5	82.93	136.68	2.02	0.78	-0.02	-0.6	-0.1	0.42	-2.3	1.72	0.00505	Soluble	-3.23	0.2	0.000588	Soluble	-0.02	325	0.955	Soluble	High	No	Yes	No	No	No	No	No	-7.82	0	0	0	1	0	0.56	0	1
		Molecule 1033	NPA006318	N/A	N/A	N/A																											N/A	N/A	N/A	N/A	N/A	N/A	N/A	N/A	N/A	N/A	N/A	N/A	N/A	N/A	N/A	N/A
		Molecule 1034	NPA006320	C[C@@H]([C@]1(C)NC(=O)c2c(N1)cccc2)O	C11H14N2O2	206.24	15	6	0.36	1	2	3	64.29	61.36	1.48	1.05	-0.01	0.99	1.2	0.94	-2.01	2.01	0.00977	Soluble	-1.93	2.43	0.0118	Very soluble	-3.18	0.135	0.000656	Soluble	High	No	No	No	No	No	No	No	-6.81	0	0	0	0	0	0.55	0	0
		Molecule 1035	NPA006322	NC(=O)C1=C[C@H]2[C@H]3[C@@H](O1)OC(=O)[C@]2(O)C=C3	C10H9NO5	223.18	16	0	0.4	1	5	2	49.37	98.85	0.97	-0.64	-1.2	-0.67	-0.9	-0.49	-0.75	39.3	0.176	Very soluble	-0.96	24.3	0.109	Very soluble	0.66	1010	4.54	Soluble	High	No	No	No	No	No	No	No	-8.12	0	1	0	0	0	0.55	0	1
		Molecule 1036	NPA006338	COc1cc2c(cc1OC)occ(c2=O)c1ccc(cc1)O	C17H14O5	298.29	22	16	0.12	3	5	1	82.93	68.9	2.6	2.77	3.18	1.01	3.55	2.62	-3.77	0.0501	0.000168	Soluble	-3.87	0.04	0.000134	Soluble	-5.8	0.000474	1.59e-06	Moderately soluble	High	Yes	No	Yes	No	Yes	Yes	Yes	-6.15	0	0	0	0	0	0.55	0	0
		Molecule 1037	NPA006347	OC[C@H]1O[C@H]([C@@H]([C@@H]1O)O)n1cc(c2c1ncnc2N)C#N	C12H13N5O4	291.26	21	9	0.42	2	7	4	69.59	150.44	1.2	-1.38	-1.82	-2.23	-1.87	-1.22	-0.96	31.8	0.109	Very soluble	-1.28	15.3	0.0527	Very soluble	-0.04	265	0.91	Soluble	Low	No	No	No	No	No	No	No	-9.06	0	1	1	1	1	0.55	0	0
		Molecule 1038	NPA006348	OCC1=CC(=O)[C@H]([C@@H]([C@H]1O)O)O	C7H10O5	174.15	12	0	0.57	1	5	4	38.02	97.99	0.59	-2.53	-2.43	-2.25	-1.21	-1.56	0.74	957	5.5	Highly soluble	1.02	1810	10.4	Highly soluble	1.4	4400	25.3	Soluble	Low	No	No	No	No	No	No	No	-9.16	0	2	0	0	2	0.55	0	0
		Molecule 1039	NPA006349	CCCC[C@H]1O[C@@H](CC(=O)O)Cc2c1c(O)c1c(c2)C(=O)C(=CC1=O)NC	C20H23NO6	373.4	27	6	0.45	6	6	3	98.2	112.93	2.72	2.92	2.2	0.29	2.88	2.2	-3.76	0.0644	0.000173	Soluble	-4.95	0.00416	1.11e-05	Moderately soluble	-4.33	0.0174	4.66e-05	Moderately soluble	High	No	Yes	No	No	Yes	No	No	-6.5	0	0	0	0	0	0.56	1	0
		Molecule 1040	NPA006358	CCCCCCCCCC(=O)N(NC(=O)COC)/C=C\CCCC/C=C\C/C=C\CCCCC	C29H52N2O3	476.73	34	0	0.72	25	3	1	147.28	58.64			7.79																N/A	N/A	N/A	N/A	N/A	N/A	N/A	N/A	N/A	N/A	N/A	N/A	N/A	N/A	N/A	N/A
		Molecule 1041	NPA006359	OC[C@@H](N(C(=O)CCCCCCCCC(C)C)C)C(=O)N[C@@H](C(=O)NCC(=O)N(C1C(=O)N[C@@H](C)C(=O)NC(Cc2cc(c3cc1ccc3O)c(O)c(c2)[N+](=O)[O-])C(=O)O)C)C	C42H59N7O13	869.96	62	12	0.55	23	13	8	236.12	300.83	3.74	4.31	0.93	-1.45	1.1	1.73	-6.57	0.000232	2.67e-07	Poorly soluble	-10.34	3.97e-08	4.56e-11	Insoluble	-7.17	5.85e-05	6.73e-08	Poorly soluble	Low	No	Yes	No	No	No	No	No	-8.55	3	3	2	1	5	0.11	0	2
		Molecule 1042	NPA006362	CCCC(=O)OC1C(C)OC(CC1(C)O)OC1C(C)OC(C(C1N(C)C)O)OC1C(CC=O)CC(C)C(/C=C\C=C/CC(OC(=O)CC(C1OC)OC(=O)C)C)OC1CCC(C(O1)C)N(C)C	C49H82N2O16	955.18	67	0	0.84	17	18	2	248.06	207.52	6.72	3.53	4.25	0.03	1.52	3.21	-6.86	0.000131	1.37e-07	Poorly soluble	-7.57	2.56e-05	2.68e-08	Poorly soluble	-3.17	0.64	0.00067	Soluble	Low	No	No	No	No	No	No	No	-9.62	2	3	2	1	4	0.17	0	2
		Molecule 1043	NPA006363	O[C@@H]1C[C@@H](C)C(=O)[C@H]([C@@H]1O)O	C7H12O4	160.17	11	0	0.86	0	4	3	37.33	77.76	0.99	-1.18	-1.32	-1.31	-0.6	-0.68	-0.09	130	0.814	Very soluble	0.04	176	1.1	Highly soluble	0.83	1100	6.84	Soluble	High	No	No	No	No	No	No	No	-8.11	0	2	0	0	1	0.55	0	0
		Molecule 1044	NPA006377	Oc1cc(O)c2c(c1)[C@H](c1c(C2=O)c(O)c2c(c1)c1c(CC2)cc(c(c1O)C(=O)O)CC(=O)C)[C@H]1c2cc(O)cc(c2C(=O)c2c1cc1c(c2O)CCc2c1c(O)c(c(c2)CC(=O)C)C(=O)O)O	C52H38O16	918.85	68	36	0.19	7	16	10	242.71	304.72	2.89	7.57	6.57	1.09	7.87	5.2	-10.24	5.34e-08	5.81e-11	Insoluble	-13.81	1.44e-11	1.56e-14	Insoluble	-11.33	4.26e-09	4.63e-12	Insoluble	Low	No	Yes	No	No	No	No	No	-6.53	3	4	1	2	6	0.11	0	0
		Molecule 1045	NPA006385	N/A	N/A	N/A																											N/A	N/A	N/A	N/A	N/A	N/A	N/A	N/A	N/A	N/A	N/A	N/A	N/A	N/A	N/A	N/A
		Molecule 1046	NPA006386	COCC(=O)N[C@@H](C(=O)N1N=CCC[C@H]1C(=O)N[C@H]([C@H]([C@@H](C(=O)N[C@@H]1CCN(C1=O)C(=O)N)C)O)Cc1ccccc1)[C@@H](C(C)C)O	C31H45N7O9	659.73	47	6	0.58	19	10	6	179.29	233.06	1.23	0.14	-2.51	-1.92	0.28	-0.56	-2.86	0.913	0.00138	Soluble	-4.59	0.0169	2.57e-05	Moderately soluble	-2.93	0.782	0.00119	Soluble	Low	No	No	No	No	No	No	No	-10.22	3	4	2	1	4	0.17	0	0
		Molecule 1047	NPA006388	C/C(=C\CC[C@]1(C)C=Cc2c(O1)cc(c(c2)O)C)/CCC=C(C)C	C22H30O2	326.47	24	6	0.45	6	2	1	104.67	29.46	4.52	6.66	6.23	4.44	6	5.57	-5.85	0.000462	1.42e-06	Moderately soluble	-7.08	2.71e-05	8.3e-08	Poorly soluble	-5.62	0.000776	2.38e-06	Moderately soluble	High	No	No	No	Yes	Yes	No	Yes	-3.56	1	1	0	1	1	0.55	0	1
		Molecule 1048	NPA006401	Cc1cc(O)c2c(c1)C[C@H](C1=C2C(=O)c2c(C1=O)c(ccc2)OC1CC(O)C(C(O1)C)OC1CC(OC2CCC(C(O2)C)OC2CCC(C(O2)C)OC2OC(C)C(C(C2)OC2CCC(C(O2)C)O)O)C(C(O1)C)O)O	C55H74O20	1055.16	75	12	0.71	12	20	6	263.97	266.28	7.01	3.93	4.18	-1.4	1.97	3.14	-8.18	6.9e-06	6.54e-09	Poorly soluble	-9.22	6.34e-07	6.01e-10	Poorly soluble	-4.68	0.022	2.08e-05	Moderately soluble	Low	No	No	No	No	No	No	No	-9.95	3	3	2	1	5	0.17	1	0
		Molecule 1049	NPA006402	CC[C@@H](CCCCCC1=C[C@@H](OC1=O)C)C	C14H24O2	224.34	16	0	0.79	7	2	0	68.11	26.3	3.35	4.93	3.85	3.19	4.01	3.87	-3.87	0.0299	0.000133	Soluble	-5.22	0.00135	6.03e-06	Moderately soluble	-3.79	0.0368	0.000164	Soluble	High	Yes	No	No	Yes	Yes	No	No	-4.17	0	0	0	0	0	0.55	0	0
		Molecule 1050	NPA006407	OC(=O)C1(C)CSC(=N1)c1ccccc1O	C11H11NO3S	237.27	16	6	0.27	2	4	2	66.96	95.19	1.93	1.63	1.35	0.9	2.4	1.64	-2.48	0.779	0.00328	Soluble	-3.24	0.136	0.000573	Soluble	-2.55	0.664	0.0028	Soluble	High	No	No	No	No	No	No	No	-6.59	0	0	0	0	0	0.56	0	0
		Molecule 1051	NPA006413	[N-]=[N+]=C1C(=CC=C(C1=O)C(=O)O)OC	C8H6N2O4	194.14	14	0	0.12	2	6	1	44.21	100.99	0.98	1.19	-0.22	-1.46	-0.95	-0.09	-1.66	4.23	0.0218	Very soluble	-2.91	0.241	0.00124	Soluble	-0.53	58	0.299	Soluble	High	No	No	Yes	No	No	No	No	-6.64	0	0	0	0	1	0.56	3	5
		Molecule 1052	NPA006415	CCCC(C(=O)c1cc(C(C(C)C)OC)c(c(c1O)C=O)O)C1C[C@@H](O)C2([C@@H](O1)O)O[C@H]2CC	C25H36O9	480.55	34	6	0.68	10	9	4	124.53	146.05	3.7	3.26	2.54	-0.17	3.66	2.6	-4.34	0.0218	4.53e-05	Moderately soluble	-6	0.000479	9.97e-07	Poorly soluble	-3.08	0.397	0.000826	Soluble	Low	No	Yes	No	No	No	No	Yes	-6.92	0	1	1	1	0	0.55	0	2
		Molecule 1053	NPA006418	C/C(=C\Cc1cc(ccc1N)C(=O)N)/CCC(=C(C)C)C	C18H26N2O	286.41	21	6	0.39	6	1	2	91.03	69.11	2.89	4.52	4	3.46	3.76	3.73	-4.28	0.0151	5.26e-05	Moderately soluble	-5.69	0.000581	2.03e-06	Moderately soluble	-4.57	0.00778	2.72e-05	Moderately soluble	High	Yes	No	Yes	Yes	Yes	No	Yes	-4.84	0	0	0	0	0	0.55	0	2
		Molecule 1054	NPA006425	COC(C(C1OC1(C)CC(/C=C/C=C(/[C@@H]1OC(CC[C@H]1C)CC(=O)O)\C)C)C)C(O)C	C25H42O6	438.6	31	0	0.8	11	6	2	123.34	88.52	4.11	4.09	4.36	2.24	4.94	3.95	-4.41	0.0171	3.89e-05	Moderately soluble	-5.65	0.000972	2.22e-06	Moderately soluble	-2.69	0.902	0.00206	Soluble	High	No	No	No	No	No	Yes	Yes	-6.07	0	1	1	0	0	0.56	0	2
		Molecule 1055	NPA006427	CCCCCCCCCCCCCC(OC(=O)CC(CC(=O)O)C)CC(=O)OC1CN(C)C(C(=O)N(C1C(=O)O)C)C(C1OC(C(C1O)O)n1ccc(=O)[nH]c1=O)OC1OC(C(C1O)O)CN	C44H71N5O18	958.06	67	6	0.8	29	20	8	244.26	340.24	4.17	-2.84	-1.5	-1.81	0.95	-0.21	-2.14	6.89	0.00719	Soluble	-3.75	0.171	0.000178	Soluble	-2.27	5.19	0.00542	Soluble	Low	No	Yes	No	No	No	No	No	-14.16	3	4	2	1	6	0.17	0	1
		Molecule 1056	NPA006428	O[C@@H]1[C@@H](O[C@@H]([C@H]1O)[C@@H](O)C)Oc1ccc(cc1O)/C=C(/C(=O)N[C@@H]1[C@H](O)[C@@H](O)[C@@H]2[C@H]([C@@H]1O)OCO2)\C	C23H31NO12	513.49	36	6	0.61	7	12	8	119.23	207.63	1.39	-1.77	-2.78	-2.81	-2.27	-1.65	-1.57	13.8	0.0269	Very soluble	-2.07	4.32	0.00842	Soluble	1.2	8180	15.9	Soluble	Low	No	No	No	No	No	No	No	-10.69	3	2	1	1	3	0.17	0	1
		Molecule 1057	NPA006429	CCCc1c(C/C=C(/C/C=C/C(O)(C)C)\C)[nH]c(=O)c(c1O)C	C19H29NO3	319.44	23	6	0.53	7	3	3	97.11	73.32	3.54	3.05	3.55	2.59	5.22	3.59	-3.47	0.107	0.000336	Soluble	-4.26	0.0177	5.55e-05	Moderately soluble	-4.54	0.00911	2.85e-05	Moderately soluble	High	Yes	No	No	Yes	No	No	No	-6.08	0	0	0	0	0	0.55	0	1
		Molecule 1058	NPA006431	C/C=C/C=C\C(=O)N[C@H](/C=C(/C(=O)N)\C)C	C12H18N2O2	222.28	16	0	0.33	6	2	2	64.29	72.19	3.54	3.05	1.05	2.59	5.22	3.59	-3.47	0.107	0.000336	Soluble	-4.26	0.0177	5.55e-05	Moderately soluble	-4.54	0.00911	2.85e-05	Moderately soluble	High	Yes	No	No	Yes	No	No	No	-6.08	0	0	0	0	0	0.55	0	1
		Molecule 1059	NPA006433	OCc1cc(=O)n(c2c1cc1c(C)cc(=O)n3c1c2OC3)C	C16H14N2O4	298.29	22	14	0.25	1	4	1	83.16	73.46	2.47	-0.47	0.7	1.68	2.21	1.32	-1.8	4.75	0.0159	Very soluble	-0.61	73.9	0.248	Very soluble	-3.77	0.0501	0.000168	Soluble	High	No	No	Yes	No	No	No	No	-8.45	0	0	0	0	0	0.55	0	1
		Molecule 1060	NPA006444	CCC1C=C/C=C\CC(C)C(O)C(C)C(=O)CC(O)C(C)C(C(C(C(/C=C\C(=O)OC2C(C(CC1)OC1(CCC(C(O1)CC(O)C)C)C2C)C)C)O)C)O	C44H74O10	763.05	54	0	0.82	3	10	5	215.36	162.98	2.47	-0.47	6.31	1.68	2.21	1.32	-1.8	4.75	0.0159	Very soluble	-0.61	73.9	0.248	Very soluble	-3.77	0.0501	0.000168	Soluble	High	No	No	Yes	No	No	No	No	-8.45	0	0	0	0	0	0.55	0	1
		Molecule 1061	NPA006463	CN1C(=O)[C@H](Cc2ccc(cc2)O)N(C(=O)[C@@H]1Cc1ccc(cc1)O)C	C20H22N2O4	354.4	26	12	0.3	4	4	2	105.5	81.08	2.18	2.33	0.79	1.28	1.88	1.69	-3.58	0.0926	0.000261	Soluble	-3.67	0.0755	0.000213	Soluble	-4.4	0.014	3.94e-05	Moderately soluble	High	No	Yes	No	No	No	No	No	-6.81	0	0	0	0	0	0.55	0	0
		Molecule 1062	NPA006480	CC[C@H]1C[C@@H]2CC[C@@H](O2)[C@@H](C)C(=O)O[C@H](CC)C[C@H]2CC[C@H](O2)[C@H](C)C(=O)O[C@H](C[C@H]2O[C@@H]([C@H](C(=O)O[C@@H](C[C@@H]3O[C@H]([C@@H](C(=O)O1)C)CC3)CC)C)CC2)C	C43H70O12	779.01	55	0	0.91	3	12	0	207.73	142.12	5.83	8.21	7.19	3.23	4.52	5.8	-9.64	1.77e-07	2.27e-10	Poorly soluble	-11.06	6.86e-09	8.81e-12	Insoluble	-6.31	0.000381	4.89e-07	Poorly soluble	Low	No	Yes	No	No	No	No	No	-5.22	2	4	1	2	3	0.17	0	1
		Molecule 1063	NPA006482	CCC([C@@H](C(=O)O)NC1=CC(=O)C(=CC1=O)NC(=O)C)C	C14H18N2O5	294.3	21	0	0.43	7	5	3	74.33	112.57	0.96	0.93	0.13	-3.15	0.71	-0.08	-1.79	4.79	0.0163	Very soluble	-2.88	0.388	0.00132	Soluble	-1.91	3.63	0.0123	Soluble	High	No	No	No	No	No	No	No	-7.43	0	0	0	0	0	0.56	1	1
		Molecule 1064	NPA006492	CCC[C@H]1C[C@@H]2CC[C@@H](O2)[C@H](CC)C(=O)O[C@H]([C@@H]([C@H]2O[C@@H]([C@H](C(=O)O1)CC)CC2)C)[C@@H]([C@H]1CC[C@H](O1)C[C@H](N(C)C)CCC)C	C37H65NO7	635.91	45	0	0.95	11	8	0	180.24	83.53	6.25	7.96	7.1	3.84	5.97	6.22	-8.07	5.39e-06	8.48e-09	Poorly soluble	-9.57	1.73e-07	2.72e-10	Poorly soluble	-6.39	0.000259	4.07e-07	Poorly soluble	Low	No	No	No	No	No	No	Yes	-4.53	1	4	1	1	2	0.55	0	1
		Molecule 1065	NPA006500	N/A	N/A	N/A																											N/A	N/A	N/A	N/A	N/A	N/A	N/A	N/A	N/A	N/A	N/A	N/A	N/A	N/A	N/A	N/A
		Molecule 1066	NPA006501	C/C(=C/C=C\C=C\Cc1ocnc1)/[C@H](C(C(=O)N)(C)C)O	C16H22N2O3	290.36	21	5	0.38	7	4	2	81.54	89.35			2.15																N/A	N/A	N/A	N/A	N/A	N/A	N/A	N/A	N/A	N/A	N/A	N/A	N/A	N/A	N/A	N/A
		Molecule 1067	NPA006502	N/A	N/A	N/A																											N/A	N/A	N/A	N/A	N/A	N/A	N/A	N/A	N/A	N/A	N/A	N/A	N/A	N/A	N/A	N/A
		Molecule 1068	NPA006505	N/A	N/A	N/A																											N/A	N/A	N/A	N/A	N/A	N/A	N/A	N/A	N/A	N/A	N/A	N/A	N/A	N/A	N/A	N/A
		Molecule 1069	NPA006514	O=Cc1ccc(cc1)NC1CC(=O)OC1CCC(=O)C	C15H17NO4	275.3	20	6	0.4	6	4	1	74.16	72.47	1.8	1.11	1.77	0.8	2.53	1.6	-2.07	2.33	0.00847	Soluble	-2.22	1.64	0.00596	Soluble	-3.82	0.0418	0.000152	Soluble	High	Yes	No	No	No	No	No	No	-7.19	0	0	0	0	0	0.55	0	1
		Molecule 1070	NPA006516	C/C(=C\Cn1c2cc(ccc2[nH]c2c1cc(cc2C(=O)O)C(=O)c1ccccc1)C(=O)c1ccccc1)/CCC=C(C)C	C37H34N2O4	570.68	43	26	0.16	10	4	2	172.89	92.16	4.25	8.61	8.54	4.68	8.21	6.86	-8.59	1.47e-06	2.57e-09	Poorly soluble	-10.42	2.16e-08	3.79e-11	Insoluble	-10.78	9.43e-09	1.65e-11	Insoluble	Low	No	No	No	No	No	Yes	No	-3.67	2	4	0	1	1	0.56	0	2
		Molecule 1071	NPA006518	O=C1CC[C@](C)(O)/C=C/[C@H](O)/C(=C/CC[C@@H]([C@H](O1)C)C)/C	C17H28O4	296.4	21	0	0.71	0	4	2	84.42	66.76	2.34	2.11	2.74	2.11	1.91	2.24	-3.01	0.292	0.000984	Soluble	-3.14	0.213	0.00072	Soluble	-2.1	2.35	0.00794	Soluble	High	Yes	No	No	No	No	No	No	-6.61	0	0	0	0	0	0.55	0	1
		Molecule 1072	NPA006530	COc1cc2C(=O)c3c(O)c(ccc3C(=O)c2c2c1C[C@@](C)(O)CC2=O)C1CC(O)C(C(O1)C)OC1CCC(C(O1)C)OC1C=CC(=O)C(O1)C	C38H42O13	706.73	51	12	0.53	6	13	3	178.78	184.35	4.5	3.08	3.11	-0.81	3.82	2.74	-5.94	0.000811	1.15e-06	Moderately soluble	-6.62	0.00017	2.41e-07	Poorly soluble	-5.94	0.000811	1.15e-06	Moderately soluble	Low	No	Yes	No	Yes	No	No	No	-8.42	2	3	1	1	3	0.17	1	0
		Molecule 1073	NPA006533	C/C=C/1\C(=O)C=C2C31OC3CCN2	C10H11NO2	177.2	13	0	0.5	0	2	1	50.93	41.63	1.86	0.32	0.15	0.29	1.88	0.9	-1.14	12.8	0.0724	Very soluble	-0.76	31	0.175	Very soluble	-1.7	3.57	0.0201	Soluble	High	No	No	No	No	No	No	No	-7.15	0	0	0	0	1	0.55	0	2
		Molecule 1074	NPA006536	N/A	N/A	N/A																											N/A	N/A	N/A	N/A	N/A	N/A	N/A	N/A	N/A	N/A	N/A	N/A	N/A	N/A	N/A	N/A
		Molecule 1075	NPA006550	O=Cc1cn(c(=O)[nH]1)[C@@H]1O[C@@H]([C@H]([C@H]1O)O)[C@@H](C(=O)O)NC(=O)[C@H]([C@@H]([C@@H](c1ccc(cn1)O)O)C)N	C20H25N5O10	495.44	35	11	0.45	10	12	8	114.01	250.32	0.77	-5.79	-3.67	-3.95	-2.33	-2.99	1.16	7220	14.6	Highly soluble	1.2	7860	15.9	Highly soluble	0.54	1710	3.45	Soluble	Low	No	No	No	No	No	No	No	-13.43	2	2	1	1	4	0.17	0	1
		Molecule 1076	NPA006553	N/A	N/A	N/A																											N/A	N/A	N/A	N/A	N/A	N/A	N/A	N/A	N/A	N/A	N/A	N/A	N/A	N/A	N/A	N/A
		Molecule 1077	NPA006554	N/A	N/A	N/A																											N/A	N/A	N/A	N/A	N/A	N/A	N/A	N/A	N/A	N/A	N/A	N/A	N/A	N/A	N/A	N/A
		Molecule 1078	NPA006559	CC(C/C=C/C=C/C(=O)NC1=CC(O)(CCC(=O)N)C=CC1=O)C	C18H24N2O4	332.39	24	0	0.39	9	4	3	91.94	109.49	1.9	1.09	1.28	0.37	2.07	1.34	-1.99	3.37	0.0101	Very soluble	-2.98	0.347	0.00104	Soluble	-1.91	4.07	0.0122	Soluble	High	No	Yes	No	No	No	No	No	-7.55	0	0	0	0	0	0.55	0	2
		Molecule 1079	NPA006560	CCC(CCCCCC1C=CC(=O)O1)C	C13H22O2	210.31	15	0	0.77	7	2	0	63.3	26.3	3.17	4.47	3.46	2.92	3.5	3.51	-3.5	0.0668	0.000318	Soluble	-4.74	0.00381	1.81e-05	Moderately soluble	-3.18	0.14	0.000664	Soluble	High	Yes	No	No	No	Yes	No	No	-4.41	0	0	0	0	0	0.55	0	0
		Molecule 1080	NPA006567	CCCC=CC=CC[C@@H]1CC=CC=C(C)C=CC=C[C@H](CC=C(C=CC=CC(=O)N1)C)O	C29H39NO2	433.63	32	0	0.34	5	2	2	143.22	49.33	4.8	7.17	6.22	4.56	4.24	5.4	-6.72	8.35e-05	1.92e-07	Poorly soluble	-8.03	4.07e-06	9.39e-09	Poorly soluble	-3.69	0.0891	0.000206	Soluble	High	No	Yes	No	Yes	Yes	No	Yes	-3.85	1	3	0	1	1	0.55	0	1
		Molecule 1081	NPA006576	CCC[C@@H]1OC(=O)[C@H](C)[C@H]2CC[C@H](O2)[C@@H](C)[C@@H](OC(=O)[C@H]([C@@H]2O[C@H]([C@H]1C)CC2)CC)[C@@H]([C@H]1CC[C@H](O1)C[C@H](N(C)C)CCC)C	C37H65NO7	635.91	45	0	0.95	10	8	0	180.24	83.53	5.69	8.04	6.96	3.84	5.69	6.04	-8.19	4.13e-06	6.49e-09	Poorly soluble	-9.65	1.43e-07	2.25e-10	Poorly soluble	-6.14	0.000459	7.21e-07	Poorly soluble	Low	No	No	No	No	No	No	Yes	-4.47	1	4	0	1	2	0.55	0	1
		Molecule 1082	NPA006583	C/C(=C/C(=O)c1ccc[nH]1)/C=C/C([C@@]1(C)CC[C@@H](O1)C(O)(C)C)O	C19H27NO4	333.42	24	5	0.53	6	4	3	93.9	82.55	2.88	2.19	2.77	0.72	3.53	2.42	-3.05	0.301	0.000901	Soluble	-3.56	0.0924	0.000277	Soluble	-2.81	0.515	0.00155	Soluble	High	No	Yes	No	No	No	No	No	-6.78	0	0	0	0	0	0.55	0	2
		Molecule 1083	NPA006592	OC[C@H]1NC(=O)[C@H](C(C)C)N(c2c3c(C1)c[nH]c3c1c(c2)[C@@](C)(CC[C@@]1(C)C=C)C(C)C)C	C28H41N3O2	451.64	33	9	0.61	4	2	3	145.59	68.36	3.77	6.49	4.05	3.45	5.83	4.72	-6.67	9.73e-05	2.15e-07	Poorly soluble	-7.72	8.58e-06	1.9e-08	Poorly soluble	-7.25	2.53e-05	5.6e-08	Poorly soluble	High	Yes	Yes	No	No	No	No	Yes	-4.45	0	2	0	0	1	0.55	1	1
		Molecule 1084	NPA006594	N/A	N/A	N/A																											N/A	N/A	N/A	N/A	N/A	N/A	N/A	N/A	N/A	N/A	N/A	N/A	N/A	N/A	N/A	N/A
		Molecule 1085	NPA006597	N/A	N/A	N/A																											N/A	N/A	N/A	N/A	N/A	N/A	N/A	N/A	N/A	N/A	N/A	N/A	N/A	N/A	N/A	N/A
		Molecule 1086	NPA006599	O=C/C(=C/CCC(C(/C=C/C(=C\C(=O)c1ccc[nH]1)/C)O)(O)C)/C	C19H25NO4	331.41	24	5	0.37	9	4	3	94.62	90.39	2.62	2.12	2.74	0.56	3.9	2.39	-2.79	0.537	0.00162	Soluble	-3.65	0.0743	0.000224	Soluble	-2.67	0.715	0.00216	Soluble	High	No	Yes	No	No	No	No	No	-6.82	0	0	0	0	0	0.55	0	3
		Molecule 1087	NPA006600	C[C@@H]1C[C@H](C)[C@H](Cc2cnco2)OC(=O)/C(=C\[C@@H](C[C@@H]([C@@H](OC(=O)C(=C1)C)Cc1cnco1)C)C)/C	C28H38N2O6	498.61	36	10	0.57	4	8	0	136.47	104.66	4.35	6.02	5.5	2.39	4.21	4.49	-6.67	0.000108	2.16e-07	Poorly soluble	-8	5.03e-06	1.01e-08	Poorly soluble	-6.83	7.37e-05	1.48e-07	Poorly soluble	High	No	Yes	No	No	No	No	No	-5.07	0	3	0	0	1	0.55	0	1
		Molecule 1088	NPA006605	[O-][N+](=O)c1ccc(c(c1)C(=O)O)N	C7H6N2O4	182.13	13	6	0	2	4	2	46.63	109.14	0.42	1.91	0.88	-1.15	-1.62	0.09	-2.38	0.756	0.00415	Soluble	-3.83	0.0272	0.00015	Soluble	-0.79	29.3	0.161	Soluble	High	No	No	No	No	No	No	No	-6.05	0	1	0	0	1	0.56	0	3
		Molecule 1089	NPA006614	CCC[C@@H]1OC(=O)[C@@H](C)[C@H]2CC[C@H](O2)[C@@H](C)[C@@H](OC(=O)[C@H]([C@@H]2O[C@H]([C@H]1C)CC2)C)CCC	C26H44O6	452.62	32	0	0.92	4	6	0	125.49	71.06	3.76	5.96	5.06	3.35	3.95	4.42	-6.14	0.00033	7.29e-07	Poorly soluble	-7.23	2.68e-05	5.91e-08	Poorly soluble	-4.57	0.0121	2.67e-05	Moderately soluble	High	No	No	No	No	No	No	No	-4.83	0	1	0	0	1	0.55	0	1
		Molecule 1090	NPA006624	C/C=C/1\C[C@@H]2N(C1)C(=O)c1c(NC2)c(OC)ccc1	C15H18N2O2	258.32	19	6	0.4	1	2	1	81.51	41.57	2.69	1.71	1.33	1.84	2.05	1.92	-2.69	0.532	0.00206	Soluble	-2.2	1.63	0.00633	Soluble	-3.65	0.0576	0.000223	Soluble	High	Yes	Yes	Yes	Yes	No	Yes	No	-6.66	0	0	0	0	0	0.55	0	1
		Molecule 1091	NPA006631	CC(CC(CC[C@H]1OC(=O)[C@@H]1C)O)O	C10H18O4	202.25	14	0	0.9	5	4	2	51.68	66.76	1.96	0.66	0.46	0.46	1.2	0.95	-1.18	13.4	0.0661	Very soluble	-1.64	4.65	0.023	Very soluble	-0.82	30.6	0.151	Soluble	High	No	No	No	No	No	No	No	-7.07	0	0	0	0	0	0.55	0	1
		Molecule 1092	NPA006637	COC(=O)c1cccc2c1nc1ccccc1n2	C14H10N2O2	238.24	18	14	0.07	2	4	0	68.32	52.08	2.55	2.49	2.57	2.21	2.81	2.53	-3.33	0.112	0.000468	Soluble	-3.23	0.141	0.000591	Soluble	-5.09	0.00195	8.18e-06	Moderately soluble	High	Yes	No	Yes	Yes	No	No	No	-5.99	0	0	0	0	0	0.55	0	1
		Molecule 1093	NPA006639	COc1ccc(cc1)C[C@H]1NC[C@H]([C@@H]1O)O	C12H17NO3	223.27	16	6	0.5	3	4	3	64.05	61.72	1.96	0.33	-0.45	0.28	0.98	0.62	-1.51	6.87	0.0308	Very soluble	-1.19	14.4	0.0646	Very soluble	-2.26	1.24	0.00553	Soluble	High	No	No	No	No	No	No	No	-7.43	0	1	0	0	0	0.55	0	0
		Molecule 1094	NPA006640	OCC(=CCCC(=CC[C@]12OC(C)(C)[C@@H](C[C@]2(Cl)C(=O)c2c(C1=O)cc(O)cc2O)Cl)C)C	C25H30Cl2O6	497.41	33	6	0.52	6	6	3	129.76	104.06	3.65	5.28	5.05	2.03	5.84	4.37	-5.99	0.00051	1.03e-06	Moderately soluble	-7.22	3.03e-05	6.09e-08	Poorly soluble	-6.27	0.000267	5.37e-07	Poorly soluble	High	No	Yes	No	No	Yes	No	Yes	-5.59	0	1	0	0	1	0.55	1	2
		Molecule 1095	NPA006642	CC(CC/C=C/C=C/C=C/C(=O)NC1=C[C@@](O)(/C=C/C=C/C=C/C(=O)NC2=C(O)CCC2=O)[C@@H](CC1=O)O)C	C30H36N2O7	536.62	39	0	0.33	14	7	5	148.64	153.03	2.58	2.67	3.07	0.16	4.58	2.61	-3.93	0.0638	0.000119	Soluble	-5.54	0.00156	2.91e-06	Moderately soluble	-2.42	2.04	0.00381	Soluble	Low	No	Yes	No	No	Yes	No	No	-7.68	1	3	2	1	1	0.11	0	2
		Molecule 1096	NPA006650	Nc1nc2ccccc2c(n1)C	C9H9N3	159.19	12	10	0.11	0	2	1	48.91	51.8	1.65	1.69	1.53	1.12	1.68	1.53	-2.51	0.494	0.0031	Soluble	-2.39	0.644	0.00405	Soluble	-3.34	0.0721	0.000453	Soluble	High	Yes	No	Yes	No	No	No	No	-6.07	0	1	0	0	1	0.55	0	0
		Molecule 1097	NPA006654	Cc1cc2c([nH]1)C(=O)c1c(C2=O)cccc1O	C13H9NO3	227.22	17	11	0.08	0	3	2	61.09	70.16	1.79	2.59	1.8	0.18	3.06	1.88	-3.36	0.0994	0.000437	Soluble	-3.71	0.0441	0.000194	Soluble	-4.27	0.0121	5.33e-05	Moderately soluble	High	Yes	No	Yes	No	No	No	Yes	-5.85	0	0	0	0	0	0.55	1	0
		Molecule 1098	NPA006655	CCc1[nH]c(=O)c(nc1C(=O)NC(C(=O)N[C@H](C(=O)O)C)CC(C)C)C(C)C	C19H30N4O5	394.47	28	6	0.63	11	6	4	105.44	141.25	1.77	1.67	1.19	0.12	2.9	1.53	-2.77	0.669	0.0017	Soluble	-4.25	0.0222	5.62e-05	Moderately soluble	-4.19	0.0256	6.49e-05	Moderately soluble	High	No	Yes	No	No	No	No	No	-7.52	0	0	2	1	0	0.56	0	0
		Molecule 1099	NPA006656	CO[C@@H]1CC(CC[C@H]1O)CC([C@@H]1OC(=O)[C@@H]2CCCCN2C(=O)C(=O)[C@]2(O)O[C@H](CC[C@H]2CC)C[C@H](OC)C(=CC=C/C=C\[C@H](C[C@H](C(=O)[C@@H]([C@@H](/C(=C\[C@H](C(=O)C1)C)/C)O)OC)C)C)C)C	C52H81NO13	928.2	66	0	0.75	7	13	3	258.49	195.43	1.77	1.67	6.19	0.12	2.9	1.53	-2.77	0.669	0.0017	Soluble	-4.25	0.0222	5.62e-05	Moderately soluble	-4.19	0.0256	6.49e-05	Moderately soluble	High	No	Yes	No	No	No	No	No	-7.52	0	0	2	1	0	0.56	0	0
		Molecule 1100	NPA006658	CO[C@@H]1CC(CC[C@H]1O)CC([C@@H]1OC(=O)[C@@H]2CCCCN2C(=O)C(=O)[C@]2(O)O[C@H](CC[C@H]2CC)C[C@H](OC)C(=CC=C/C=C\[C@H](C[C@H](C(=O)[C@@H]([C@@H](/C(=C\[C@H](C(=O)C1)C)/C)O)OC)C)C)C)C	C52H81NO13	928.2	66	0	0.75	7	13	3	258.49	195.43	1.77	1.67	6.19	0.12	2.9	1.53	-2.77	0.669	0.0017	Soluble	-4.25	0.0222	5.62e-05	Moderately soluble	-4.19	0.0256	6.49e-05	Moderately soluble	High	No	Yes	No	No	No	No	No	-7.52	0	0	2	1	0	0.56	0	0
		Molecule 1101	NPA006668	CC[C@@]1(O)C[C@H](O[C@H]2C[C@H](N)[C@@H]([C@@H](O2)C)O)c2c(C1)c(O)c1c(c2O)C(=O)c2c(C1=O)cccc2O	C26H29NO9	499.51	36	12	0.46	3	10	6	126.83	179.77	3.15	2.24	1.22	-0.71	1.67	1.51	-4.4	0.02	4.01e-05	Moderately soluble	-5.65	0.00112	2.23e-06	Moderately soluble	-3.83	0.0747	0.00015	Soluble	Low	No	Yes	No	No	No	No	No	-7.76	1	1	1	1	2	0.55	1	1
		Molecule 1102	NPA006677	COC(=O)c1cc(C)nc2c1cccc2CCC(OC)(C)C	C18H23NO3	301.38	22	10	0.44	6	4	0	88.11	48.42	3.55	3.53	3.69	2.58	4.42	3.55	-3.87	0.0404	0.000134	Soluble	-4.23	0.0177	5.87e-05	Moderately soluble	-5.91	0.000368	1.22e-06	Moderately soluble	High	Yes	No	Yes	Yes	Yes	Yes	No	-5.63	0	0	0	0	0	0.55	0	0
		Molecule 1103	NPA006678	O=C1C[C@H]2[C@@H]([C@@H]([C@H]1C)O)[C@H](CC[C@@]2(C)O)C(O)(C)C	C15H26O4	270.36	19	0	0.93	1	4	3	73.75	77.76	2.1	0.39	1.12	1.01	1.26	1.18	-1.7	5.44	0.0201	Very soluble	-1.59	6.97	0.0258	Very soluble	-1.25	15.1	0.0557	Soluble	High	No	No	No	No	No	No	No	-7.67	0	0	0	0	0	0.55	0	0
		Molecule 1104	NPA006682	CC(CC/C=C/CCC/C=C/C=C/C(=O)N/C=C/C(=O)NCC1NC(=O)[C@@H](NC(=O)CN2C(=O)C(CNC1=O)NC2(C)C)Cc1ccccc1)O	C37H51N7O7	705.84	51	6	0.46	17	8	7	211.17	198.07	4.4	2.76	-1.29	-0.38	3.27	1.75	-4.92	0.00848	1.2e-05	Moderately soluble	-6.57	0.000188	2.66e-07	Poorly soluble	-6.95	7.99e-05	1.13e-07	Poorly soluble	Low	No	Yes	No	No	No	No	No	-8.65	3	4	2	1	4	0.17	0	3
		Molecule 1105	NPA006688	C/C(=C\[C@H](C(=O)c1ccc(cc1)N(C)C)C)/C=C/C(=O)N[C@H](C(=O)O)CCC(=O)O	C22H28N2O6	416.47	30	6	0.36	12	6	3	114.12	124.01	2.15	2.72	2.51	1.4	2.52	2.26	-3.49	0.134	0.000322	Soluble	-4.98	0.00438	1.05e-05	Moderately soluble	-2.97	0.443	0.00106	Soluble	High	No	Yes	No	No	No	No	No	-6.91	0	0	1	0	0	0.56	0	2
		Molecule 1106	NPA006690	O=Cc1nc(sc1C)c1ccccc1O	C11H9NO2S	219.26	15	11	0.09	2	3	1	59.93	78.43	1.97	2.46	2.64	0.82	3.78	2.33	-3.16	0.152	0.000692	Soluble	-3.75	0.0389	0.000177	Soluble	-3.58	0.0578	0.000264	Soluble	High	Yes	No	Yes	No	No	No	No	-5.89	0	0	0	0	0	0.55	0	1
		Molecule 1107	NPA006691	CCCc1c(O)cc2c(c1O)c(=O)n1c(o2)cc(c1)Cl	C14H12ClNO4	293.7	20	13	0.21	2	4	2	77.08	75.08	2.88	3.95	3.06	2.35	2.76	3	-4.5	0.00932	3.17e-05	Moderately soluble	-5.23	0.00174	5.93e-06	Moderately soluble	-4.33	0.0138	4.71e-05	Moderately soluble	High	Yes	No	Yes	Yes	Yes	No	No	-5.29	0	0	0	0	0	0.55	0	0
		Molecule 1108	NPA006699	C/C(=C\[C@@H]1N2CC[C@@H]3[C@H](C2[C@]([C@H]1O)(C)O)O3)/C=C/C1CC1	C17H25NO3	291.39	21	0	0.76	3	4	2	84.69	56.23	2.89	1.67	0.79	1.39	1.66	1.68	-2.5	0.92	0.00316	Soluble	-2.46	0.999	0.00343	Soluble	-0.4	116	0.397	Soluble	High	Yes	Yes	No	No	No	No	No	-6.89	0	0	0	0	0	0.55	0	2
		Molecule 1109	NPA006700	N/A	N/A	N/A																											N/A	N/A	N/A	N/A	N/A	N/A	N/A	N/A	N/A	N/A	N/A	N/A	N/A	N/A	N/A	N/A
		Molecule 1110	NPA006703	OC(C(C(C(C(O)C)C)O)C)CC[C@@H]([C@@H]1C/C=C/C=C/CC/C=C/[C@@H]([C@@H](/C=C(/C=C(/C(=O)O1)\C)\C)C)O)C	C32H52O6	532.75	38	0	0.66	8	6	4	157.39	107.22			5.43																N/A	N/A	N/A	N/A	N/A	N/A	N/A	N/A	N/A	N/A	N/A	N/A	N/A	N/A	N/A	N/A
		Molecule 1111	NPA006705	CCCCCCC[C@H]([C@H]1[C@H](CO)COC1=O)O	C13H24O4	244.33	17	0	0.92	8	4	2	66.1	66.76	2.52	2.78	1.49	1.3	2.45	2.11	-2.58	0.645	0.00264	Soluble	-3.84	0.0355	0.000145	Soluble	-2.28	1.27	0.00521	Soluble	High	Yes	No	No	No	No	No	No	-5.82	0	0	0	0	0	0.55	0	0
		Molecule 1112	NPA006706	CC(=CCn1c2cc(=O)c3c(c2nc2c1cccc2)ccc(c3)C)C	C22H20N2O	328.41	25	18	0.18	2	2	0	106	34.89	3.46	4.92	4.98	3.61	5.19	4.43	-5.38	0.00138	4.2e-06	Moderately soluble	-5.39	0.00134	4.08e-06	Moderately soluble	-7.39	1.33e-05	4.06e-08	Poorly soluble	High	Yes	No	Yes	Yes	Yes	No	Yes	-4.81	0	0	0	0	0	0.55	1	3
		Molecule 1113	NPA006707	CCCCCC(=O)/C=C/C(=O)O	C9H14O3	170.21	12	0	0.56	6	3	1	46.87	54.37	1.73	1.63	1.78	1.19	1.64	1.59	-1.53	5.07	0.0298	Very soluble	-2.38	0.702	0.00413	Soluble	-1.29	8.67	0.0509	Soluble	High	Yes	No	No	No	No	No	No	-6.18	0	0	0	0	1	0.85	0	1
		Molecule 1114	NPA006712	CO[C@@H]1[C@@H](OC(=O)c2ccc([nH]2)C)[C@@H](O)[C@@H](OC1(C)C)Oc1ccc2c(c1)oc(=O)c(c2O)NC(=O)c1ccc(c(c1)CC=C(C)C)O	C35H38N2O11	662.68	48	21	0.34	11	11	5	175.98	189.78	4.61	4.71	4.53	1.07	4.64	3.91	-6.51	0.000203	3.06e-07	Poorly soluble	-8.42	2.5e-06	3.77e-09	Poorly soluble	-7.93	7.86e-06	1.19e-08	Poorly soluble	Low	No	Yes	No	No	No	No	No	-7	2	3	2	1	3	0.17	0	2
		Molecule 1115	NPA006723	CCC(C(C1=C(C)C(OC1=O)O)O)C	C10H16O4	200.23	14	0	0.7	3	4	2	51.2	66.76	1.8	0.98	0.59	0.35	1.21	0.98	-1.5	6.32	0.0316	Very soluble	-1.97	2.14	0.0107	Very soluble	-0.88	26.6	0.133	Soluble	High	No	No	No	No	No	No	No	-6.83	0	0	0	0	0	0.55	0	0
		Molecule 1116	NPA006728	CC[C@H]1O[C@]2(CC[C@@H]1C)C[C@@H]1C[C@H](O2)C/C=C(/C)\C[C@@H](C)/C=C\C=C(/c2c(C(=O)O1)cc(C)c(c2)O)\CO	C32H44O6	524.69	38	6	0.59	2	6	2	151.83	85.22	1.8	0.98	6.63	0.35	1.21	0.98	-1.5	6.32	0.0316	Very soluble	-1.97	2.14	0.0107	Very soluble	-0.88	26.6	0.133	Soluble	High	No	No	No	No	No	No	No	-6.83	0	0	0	0	0	0.55	0	0
		Molecule 1117	NPA006733	C/C=C(/C(C(/C=C/C=C/C/C(=C/Cc1[nH]c(OC)c(c(=O)c1C)OC)/C)C)O)\C	C24H35NO4	401.54	29	6	0.46	10	4	2	121.35	71.55	4.22	5.47	4.66	2.56	6.52	4.68	-5.27	0.00216	5.39e-06	Moderately soluble	-6.73	7.48e-05	1.86e-07	Poorly soluble	-4.74	0.00737	1.84e-05	Moderately soluble	High	Yes	Yes	Yes	No	Yes	No	Yes	-4.87	0	0	0	0	1	0.55	0	2
		Molecule 1118	NPA006735	CC(c1ncc([nH]c1=O)CCCN=C(N)N)C	C11H19N5O	237.3	17	6	0.55	5	3	3	67.92	110.15	1.39	-0.6	0.1	-0.06	1.66	0.5	-0.86	32.4	0.137	Very soluble	-1.24	13.6	0.0573	Very soluble	-2.98	0.248	0.00105	Soluble	High	No	No	No	No	No	No	No	-8.17	0	0	0	0	0	0.55	0	2
		Molecule 1119	NPA006746	N/A	N/A	N/A																											N/A	N/A	N/A	N/A	N/A	N/A	N/A	N/A	N/A	N/A	N/A	N/A	N/A	N/A	N/A	N/A
		Molecule 1120	NPA006747	CC(CCCCC1=C(C)C(=O)C(=O)c2c1[nH]c1c2cccc1)C	C20H23NO2	309.4	23	9	0.4	5	2	1	95.13	49.93	3.04	4.79	4.92	2.7	5.87	4.27	-4.74	0.00569	1.84e-05	Moderately soluble	-5.57	0.000832	2.69e-06	Moderately soluble	-6.95	3.44e-05	1.11e-07	Poorly soluble	High	Yes	No	Yes	Yes	Yes	No	Yes	-4.79	0	0	0	0	0	0.55	2	1
		Molecule 1121	NPA006754	OCCC(=O)[C@]1(C)[C@H]2[C@H](C)C[C@@H](C[C@@H]2C=C([C@@H]1C[C@@H]([C@@H]([C@@H](/C(=C/CC)/C)O)C)O[C@@H]1O[C@H](CO)[C@H]([C@@H]([C@H]1O)O)O)C)C	C33H56O9	596.79	42	0	0.85	12	9	6	162.54	156.91	3.79	3.1	2.75	1.02	3.27	2.79	-4.7	0.0119	1.99e-05	Moderately soluble	-6.06	0.000516	8.65e-07	Poorly soluble	-2.13	4.41	0.0074	Soluble	Low	No	No	No	No	No	No	Yes	-7.74	2	3	2	1	2	0.17	0	1
		Molecule 1122	NPA006760	CCC(=O)CCC(=O)/C(=C/C(CC)O)/CC	C13H22O3	226.31	16	0	0.69	8	3	1	65.69	54.37	2.6	1.31	2.42	1.53	3.03	2.18	-1.54	6.52	0.0288	Very soluble	-2.05	2.01	0.00886	Soluble	-2.53	0.662	0.00292	Soluble	High	Yes	No	No	No	No	No	No	-6.75	0	0	0	0	0	0.55	0	1
		Molecule 1123	NPA006780	CCC(CCCCCCCCCCC(=O)N([C@@H](C(=O)N[C@H](C(=O)NCC(=O)N(C1C(=O)N[C@@H](C)C(=O)N[C@@H](Cc2cc(c3cc1ccc3O)c(O)cc2)C(=O)O)C)C)CO)C)C	C45H66N6O11	867.04	62	12	0.58	25	11	8	241.72	255.01	5.09	5.56	2.2	-0.28	4.48	3.41	-7.21	5.33e-05	6.14e-08	Poorly soluble	-10.68	1.83e-08	2.11e-11	Insoluble	-9.01	8.43e-07	9.73e-10	Poorly soluble	Low	No	Yes	No	No	No	No	No	-7.64	3	3	2	1	6	0.11	0	0
		Molecule 1124	NPA006791	CCCC(COC(=O)CC(=O)OC1CC(O)CC(O)/C(=C\C=C/C(C)C(OC(=O)/C(=C\C=C/C(C(CC(C(C(CCC(C(CC2(OC(CC(C1)O)CC(O)C2O)O)O)C)O)C)O)O)C)/C)C(CCC/C=C/CCCNC(=NC)N)C)/C)CC	C63H109N3O17	1180.55	83	0	0.78	20	18	12	324.15	340.84	5.09	5.56	5.66	-0.28	4.48	3.41	-7.21	5.33e-05	6.14e-08	Poorly soluble	-10.68	1.83e-08	2.11e-11	Insoluble	-9.01	8.43e-07	9.73e-10	Poorly soluble	Low	No	Yes	No	No	No	No	No	-7.64	3	3	2	1	6	0.11	0	0
		Molecule 1125	NPA006807	CC/C(=C/CC(=O)N[C@H](C(=O)O)Cc1c[nH]c2c1cccc2)/C	C18H22N2O3	314.38	23	9	0.33	8	3	3	90.83	82.19	2.04	2.61	3.03	1.78	3.52	2.59	-3.2	0.201	0.000638	Soluble	-3.99	0.0325	0.000103	Soluble	-4.77	0.00538	1.71e-05	Moderately soluble	High	No	Yes	No	No	No	No	No	-6.36	0	0	0	0	0	0.56	0	1
		Molecule 1126	NPA006809	CC([C@H]1NC(=O)/C(=C/c2cnc[nH]2)/NC1=O)C	C11H14N4O2	234.25	17	5	0.36	2	3	3	69.24	86.88	1.05	0.36	-0.85	-0.91	1.17	0.17	-1.6	5.82	0.0248	Very soluble	-1.75	4.17	0.0178	Very soluble	-2.85	0.327	0.0014	Soluble	High	No	No	Yes	No	No	No	No	-7.47	0	1	0	0	0	0.55	0	1
		Molecule 1127	NPA006810	CC(=O)OCc1nc([C@H](COC(=O)C)O)c2c(c1)c1ccccc1[nH]2	C18H18N2O5	342.35	25	13	0.28	7	6	2	91.3	101.51	2.48	1.12	1.9	0.72	3.21	1.89	-2.59	0.878	0.00256	Soluble	-2.85	0.489	0.00143	Soluble	-4.99	0.00352	1.03e-05	Moderately soluble	High	No	Yes	No	No	No	No	No	-7.59	0	0	0	0	0	0.55	0	1
		Molecule 1128	NPA006817	OC(=O)CC(=O)OC[C@H]1NC(=O)[C@H](C(C)C)N(c2c3c(C1)c[nH]c3ccc2)C	C20H25N3O5	387.43	28	9	0.45	6	5	3	111.53	111.73	1.93	2.57	0.93	0.91	1.98	1.67	-3.7	0.0768	0.000198	Soluble	-4.56	0.0106	2.73e-05	Moderately soluble	-4.22	0.0231	5.97e-05	Moderately soluble	High	No	Yes	No	No	No	No	No	-6.84	0	0	0	0	0	0.56	0	1
		Molecule 1129	NPA006830	Oc1ccccc1c1oc2c(n1)c(ccc2)c1oc2c(n1)c(ccc2)C(=O)O	C21H12N2O5	372.33	28	24	0	3	7	2	101.43	109.59	2.74	4.1	4.71	2.43	3.68	3.53	-5.17	0.00253	6.8e-06	Moderately soluble	-6.11	0.000291	7.81e-07	Poorly soluble	-7.21	2.3e-05	6.18e-08	Poorly soluble	High	No	No	Yes	No	No	Yes	No	-5.66	0	0	0	0	0	0.56	0	0
		Molecule 1130	NPA006835	C=CC[C@H]1[C@@H](O)C(=O)C2=C1[C@@H](O)CC2	C11H14O3	194.23	14	0	0.55	2	3	2	52.34	57.53	1.71	-0.02	0.57	0.58	1.47	0.86	-0.9	24.5	0.126	Very soluble	-0.74	35.5	0.183	Very soluble	-0.97	20.8	0.107	Soluble	High	No	No	No	No	No	No	No	-7.5	0	0	0	0	1	0.55	0	1
		Molecule 1131	NPA006840	CSC(=O)c1ccccc1	C8H8OS	152.21	10	6	0.12	2	1	0	44.23	42.37	2.05	2.31	2.19	2.05	2.25	2.17	-2.55	0.428	0.00281	Soluble	-2.84	0.221	0.00145	Soluble	-2.83	0.227	0.00149	Soluble	High	Yes	No	Yes	No	No	No	No	-5.59	0	2	0	0	1	0.55	0	1
		Molecule 1132	NPA006842	CO[C@@H]1CC[C@@H](O[C@H]1C)OCC1(COC(=O)c2[nH]ccc2)[C@H](OC(=O)C)C[C@@H]([C@@]2([C@@H]1CC[C@@]1([C@H]2CC=C([C@H]1C1=C(O)C(=O)OC1O)C)C)C)O	C37H51NO12	701.8	50	5	0.7	11	12	4	178.51	183.07	3.68	3.54	4.1	1.44	3.3	3.21	-5.77	0.00119	1.7e-06	Moderately soluble	-7.07	5.99e-05	8.53e-08	Poorly soluble	-4.79	0.0113	1.61e-05	Moderately soluble	Low	No	Yes	No	No	No	No	Yes	-8.07	2	3	2	1	3	0.17	0	2
		Molecule 1133	NPA006847	O=CNc1cccc(c1O)C(=O)N[C@@H]1C(=O)O[C@@H](C)[C@@H]([C@H](C(=O)O[C@@H]1C)Cc1ccccc1)OC(=O)C	C26H28N2O9	512.51	37	12	0.35	9	9	3	130.46	157.33	2.88	2.95	1.54	1.55	1.89	2.16	-4.52	0.0154	3.01e-05	Moderately soluble	-5.92	0.000621	1.21e-06	Moderately soluble	-5.46	0.00179	3.5e-06	Moderately soluble	Low	No	Yes	No	No	No	No	Yes	-7.33	2	2	1	1	1	0.17	0	3
		Molecule 1134	NPA006867	NCC(=O)NC(=O)CC1CCCC=C1	C10H16N2O2	196.25	14	0	0.6	5	3	2	53.51	72.19	0.96	0.37	0.33	0.66	0.47	0.56	-0.96	21.5	0.11	Very soluble	-1.45	6.94	0.0354	Very soluble	-1.25	11	0.056	Soluble	High	No	No	No	No	No	No	No	-7.23	0	0	0	0	1	0.55	0	1
		Molecule 1135	NPA006875	CCC(=O)[C@@H](C[C@@H](C[C@@H](CC[C@H](C[C@H]([C@H]([C@H](c1cc(O)cc(c1)O)O)CC(C)C)O)O)C)C)C	C28H48O6	480.68	34	6	0.75	16	6	5	140.09	118.22	3.89	5.32	5.03	2.87	6.18	4.66	-5.25	0.00273	5.67e-06	Moderately soluble	-7.55	1.34e-05	2.79e-08	Poorly soluble	-4.86	0.00665	1.38e-05	Moderately soluble	Low	No	Yes	No	No	No	No	Yes	-5.45	0	3	1	0	2	0.55	0	0
		Molecule 1136	NPA006878	OCC1OC(O[C@@H](/C(=C/C)/C)[C@@H](/C=C(/C=C/C/C(=C/Cc2[nH]c(OC)cc(=O)c2C)/C)\C)C)C(C(C1O)O)O	C30H45NO8	547.68	39	6	0.57	12	8	5	152.05	141.47	4.42	4.32	2.86	0.72	4.81	3.43	-5.28	0.00288	5.26e-06	Moderately soluble	-7	5.41e-05	9.89e-08	Poorly soluble	-3.24	0.318	0.000581	Soluble	Low	No	Yes	No	No	No	No	Yes	-6.57	1	3	2	1	0	0.55	0	2
		Molecule 1137	NPA006885	COC1=C(C)O[C@@H]2C[C@@]1(OC)n1c3ccccc3c3c1c1n2c2ccccc2c1c1c3CNC1=O	C28H23N3O4	465.5	35	20	0.25	2	4	1	137.2	66.65	3.35	3.88	4.29	2.94	3.72	3.64	-5.46	0.00161	3.46e-06	Moderately soluble	-4.98	0.00491	1.05e-05	Moderately soluble	-7.71	9.01e-06	1.94e-08	Poorly soluble	High	Yes	Yes	No	Yes	Yes	Yes	Yes	-6.38	0	1	0	0	1	0.55	0	0
		Molecule 1138	NPA006889	COC(=O)C[C@H]1O[C@H](C)C2=C([C@H]1O)C(=O)c1c(C2=O)c(O)c(cc1)[C@@H]1O[C@H](C)[C@H]([C@@H](C1)N(C)C)O	C25H31NO9	489.51	35	6	0.56	5	10	3	122.98	142.83	3.36	0.26	0.6	-0.97	1.19	0.89	-2.84	0.715	0.00146	Soluble	-2.82	0.74	0.00151	Soluble	-2.81	0.749	0.00153	Soluble	Low	No	Yes	No	No	No	No	No	-9.1	0	1	1	1	0	0.55	1	0
		Molecule 1139	NPA006901	OCC(COC(=O)CCCCCCCCCCCCCCCCC(C)C)O	C23H46O4	386.61	27	0	0.96	21	4	2	116.28	66.76	4.93	8.21	5.78	4.06	7	6	-6.02	0.000366	9.48e-07	Poorly soluble	-9.47	1.3e-07	3.37e-10	Poorly soluble	-6.51	0.000119	3.09e-07	Poorly soluble	High	No	No	Yes	No	No	No	No	-2.83	0	2	1	0	2	0.55	0	0
		Molecule 1140	NPA006902	OCc1nc(sc1C)c1ccccc1O	C11H11NO2S	221.28	15	11	0.18	2	3	2	60.67	81.59	2.21	1.81	2.16	0.9	3.47	2.11	-2.76	0.382	0.00173	Soluble	-3.14	0.159	0.00072	Soluble	-3.46	0.0765	0.000346	Soluble	High	No	No	Yes	No	No	No	No	-6.36	0	0	0	0	0	0.55	0	0
		Molecule 1141	NPA006909	CC(=O)OC1C(C)OC(CC1(C)N(C)C)c1ccc2c(c1O)C(=O)c1c(C2=O)cc(c2c1oc(cc2=O)C1(C)OC1C)C	C33H35NO9	589.63	43	16	0.45	5	10	1	157.25	135.88	4.36	3.64	3.89	0.45	5.77	3.62	-5.73	0.00109	1.84e-06	Moderately soluble	-6.18	0.000388	6.58e-07	Poorly soluble	-8.19	3.79e-06	6.43e-09	Poorly soluble	Low	No	Yes	No	No	No	No	No	-7.31	1	3	0	1	0	0.55	1	1
		Molecule 1142	NPA006927	CCCCCCCCCCCCCCCCCC(=O)N[C@H]([C@H]1OC(O[C@@H]1CCCCCCCCCCC)(C)C)CO	C36H71NO4	581.95	41	0	0.97	30	4	2	179.42	67.79	8.28	13.24	10.17	5.36	11.53	9.72	-9.81	9.03e-08	1.55e-10	Poorly soluble	-14.71	1.12e-12	1.93e-15	Insoluble	-11.39	2.36e-09	4.06e-12	Insoluble	Low	No	Yes	No	No	No	No	No	-0.45	2	4	1	1	2	0.17	0	0
		Molecule 1143	NPA006930	OC[C@H]1NC(=O)[C@H](C(C)C)N(c2c3c(C1)c[nH]c3c1c(c2)[C@](C)(CC[C@]1(C)C=C)C(C)C)C	C28H41N3O2	451.64	33	9	0.61	4	2	3	145.59	68.36	3.77	6.49	4.05	3.45	5.83	4.72	-6.67	9.73e-05	2.15e-07	Poorly soluble	-7.72	8.58e-06	1.9e-08	Poorly soluble	-7.25	2.53e-05	5.6e-08	Poorly soluble	High	Yes	Yes	No	No	No	No	Yes	-4.45	0	2	0	0	1	0.55	1	1
		Molecule 1144	NPA006931	CCCCC1C(C)C(=O)C(C1=O)(C)CN1c2ccccc2C2(C1OCC2)O	C22H29NO4	371.47	27	6	0.64	5	4	1	106.97	66.84	3.23	3.31	2.55	2.1	3.73	2.99	-4.06	0.0321	8.65e-05	Moderately soluble	-4.39	0.0151	4.08e-05	Moderately soluble	-5.18	0.00247	6.64e-06	Moderately soluble	High	Yes	No	No	No	No	Yes	Yes	-6.22	0	0	0	0	0	0.55	0	1
		Molecule 1145	NPA006938	Cc1oc2nc1c1occ(n1)c1occ(n1)c1occ(n1)c1occ(c3nc(C4=N[C@H](c5nc2c(C)o5)CS4)co3)n1	C26H14N8O7S	582.5	42	35	0.15	0	15	0	144.53	219.87	2.82	2.04	5.06	-2.48	3.6	2.21	-5.35	0.00258	4.43e-06	Moderately soluble	-6.29	0.000302	5.18e-07	Poorly soluble	-10.62	1.39e-08	2.39e-11	Insoluble	Low	No	Yes	No	No	No	No	No	-8.4	2	2	1	1	3	0.17	0	0
		Molecule 1146	NPA006942	CC/C=C/[C@@H]1C/C=C/C=C\[C@@H](O)[C@H](O)[C@H](O)[C@H](C)/C=C/C[C@@H](/C=C/C=C(/C=C/C(=O)O1)\C)C	C28H40O5	456.61	33	0	0.46	2	5	3	136.05	86.99			4.74																N/A	N/A	N/A	N/A	N/A	N/A	N/A	N/A	N/A	N/A	N/A	N/A	N/A	N/A	N/A	N/A
		Molecule 1147	NPA006952	CNC(=NC)NCCC/C=C/CCCC(C1OC(=O)/C=C/C=C/C(C)C(O)CC(O)C(C)C(O)CCC(C)C(O)CC2(OC(CC(CC(CC(C(C(/C(=C/C=C/C1C)/C)O)C)O)O)OC(=O)CC(=O)O)CC(O)C2O)O)C	C57H97N3O17	1096.39	77	0	0.75	15	18	13	295.89	337.85	6.69	4.71	3.49	-0.02	0.92	3.16	-8.61	2.66e-06	2.43e-09	Poorly soluble	-11.53	3.21e-09	2.93e-12	Insoluble	-2.26	5.97	0.00545	Soluble	Low	No	Yes	No	No	No	No	No	-9.64	3	3	2	1	4	0.17	0	5
		Molecule 1148	NPA006953	N/A	N/A	N/A																											N/A	N/A	N/A	N/A	N/A	N/A	N/A	N/A	N/A	N/A	N/A	N/A	N/A	N/A	N/A	N/A
		Molecule 1149	NPA006954	CC[C@@H]1C[C@H]2CC[C@H](O2)[C@H](C)C(=O)O[C@H](C)C[C@H]2CC[C@H](O2)[C@@H](C(=O)O[C@@H](C[C@@H]2O[C@H]([C@@H](C(=O)O1)C)CC2)CC)C	C32H52O9	580.75	41	0	0.91	2	9	0	154.59	106.59	4.43	6.03	5.3	2.87	3.52	4.43	-7.11	4.53e-05	7.81e-08	Poorly soluble	-8.05	5.21e-06	8.98e-09	Poorly soluble	-4.75	0.0104	1.79e-05	Moderately soluble	High	No	Yes	No	No	No	No	No	-5.56	1	3	0	0	1	0.55	0	1
		Molecule 1150	NPA006960	CO[C@H]([C@H]([C@H]1O[C@]1(C)CC(/C=C/C=C(/[C@H]1O[C@H](CC[C@@H]1C)CC(=O)O)\C)(O)C)C)[C@H](O)C	C25H42O7	454.6	32	0	0.8	11	7	3	124.54	108.75	3.8	2.84	3.48	1.44	4.2	3.15	-3.72	0.0863	0.00019	Soluble	-4.78	0.00751	1.65e-05	Moderately soluble	-2.1	3.64	0.00802	Soluble	High	No	No	No	No	No	No	Yes	-7.06	0	1	1	0	0	0.56	0	2
		Molecule 1151	NPA006965	CNC(=O)Oc1ccc2c(c1)[C@]1(C)CCN([C@@H]1N2C)C	C15H21N3O2	275.35	20	6	0.53	3	3	1	84.93	44.81	2.7	1.58	1.01	2.04	0.93	1.65	-2.57	0.747	0.00271	Soluble	-2.13	2.03	0.00738	Soluble	-3.22	0.166	0.000604	Soluble	High	Yes	Yes	No	No	No	Yes	No	-6.86	0	0	0	0	0	0.55	0	0
		Molecule 1152	NPA006970	CC(=O)N[C@@H]1NC[C@@H]([C@@H]([C@@H]1O)O)C(=O)O	C8H14N2O5	218.21	15	0	0.75	3	6	5	52.27	118.89	1.16	-4.38	-2.91	-1.9	-2.15	-2.04	1.76	12700	58.1	Highly soluble	2.5	68600	314	Highly soluble	0.98	2100	9.62	Soluble	Low	No	Yes	No	No	No	No	No	-10.74	0	1	0	0	1	0.55	0	0
		Molecule 1153	NPA006982	CC(=C)[C@@H]1CC[C@@]2(C(=C1)[C@@H](C)CCC2)C	C15H24	204.35	15	0	0.73	1	0	0	68.78	0	3.32	5.57	4.73	4.63	4.14	4.48	-4.55	0.00576	2.82e-05	Moderately soluble	-5.33	0.000953	4.66e-06	Moderately soluble	-3.55	0.0579	0.000283	Soluble	Low	No	No	No	Yes	Yes	No	No	-3.59	1	0	0	0	2	0.55	0	1
		Molecule 1154	NPA006989	N/A	N/A	N/A																											N/A	N/A	N/A	N/A	N/A	N/A	N/A	N/A	N/A	N/A	N/A	N/A	N/A	N/A	N/A	N/A
		Molecule 1155	NPA006992	C[C@@H]1[C@H](O)C(=O)c2c([C@H]1C)[nH]c1c2cccc1	C14H15NO2	229.27	17	9	0.36	0	2	2	66.93	53.09	1.91	2.4	2.46	1.41	2.79	2.2	-3.17	0.157	0.000683	Soluble	-3.16	0.16	0.000697	Soluble	-3.8	0.0367	0.00016	Soluble	High	Yes	Yes	Yes	No	No	Yes	No	-5.99	0	0	0	0	0	0.55	0	0
		Molecule 1156	NPA007009	COC1C(C)OC(C(C1O)O)OCC12C[C@@H]3[C@H](C)[C@H](C[C@H]3C3(C2(C(=O)O)C(=CC1C3)C(C)C)C=O)O	C27H40O9	508.6	36	0	0.85	7	9	4	128.79	142.75	2.7	0.16	1.38	0.69	1.36	1.26	-2.63	1.19	0.00233	Soluble	-2.71	0.98	0.00193	Soluble	-1.3	25.5	0.0501	Soluble	Low	No	No	No	No	No	No	No	-9.29	1	2	1	1	0	0.56	0	2
		Molecule 1157	NPA007012	C/C=C\C(=C\C(C(=O)CC(CC1CC(=O)NC(=O)C1)O)(O)C)\C	C17H25NO5	323.38	23	0	0.59	7	5	3	90.45	103.7	2.7	0.16	0.64	0.69	1.36	1.26	-2.63	1.19	0.00233	Soluble	-2.71	0.98	0.00193	Soluble	-1.3	25.5	0.0501	Soluble	Low	No	No	No	No	No	No	No	-9.29	1	2	1	1	0	0.56	0	2
		Molecule 1158	NPA007016	CCCCCC[C@]1(CC[C@@]2(O[C@H]1/C=C/C(=C/C(=O)O)/C)CC[C@@H]([C@H](O2)C/C=C(/C=C/[C@@H]([C@H](/C=C/C(=O)O)C)O)\C)C)OC(=O)c1coc(c1)C(=O)O	C40H54O12	726.85	52	5	0.55	19	12	4	195.93	190.03	5.17	8.1	7.65	3.09	7.09	6.22	-8.27	3.93e-06	5.41e-09	Poorly soluble	-11.95	8.21e-10	1.13e-12	Insoluble	-4.54	0.0211	2.9e-05	Moderately soluble	Low	No	Yes	No	No	No	No	Yes	-4.98	2	4	2	2	5	0.11	0	2
		Molecule 1159	NPA007017	CC(=O)O[C@@H]([C@H]1[C@@](C)(O)CC(=O)[C@@]23C1(O2)C(=O)c1ccc(c(c1[C@H]3O)O)c1ccc2c(c1O)C(=O)c1c(C2=O)c([C@@H](OC(=O)C)C)c(cc1O)C)C	C38H34O14	714.67	52	18	0.37	7	14	5	178.79	234.56	3	2.2	2.56	-0.75	5.39	2.48	-5.45	0.00253	3.54e-06	Moderately soluble	-6.76	0.000124	1.74e-07	Poorly soluble	-7.45	2.52e-05	3.52e-08	Poorly soluble	Low	No	Yes	No	No	No	No	No	-9.1	2	3	1	1	3	0.17	1	2
		Molecule 1160	NPA007027	CN([C@H]1CC[C@@H](O[C@H]1C)c1ccc2c(c1O)C(=O)c1c(C2=O)c2c(O)cc(cc2cc1)C)C	C27H27NO5	445.51	33	16	0.33	2	6	2	126.75	87.07	3.99	5.03	4.18	1.77	4.5	3.89	-6	0.000448	1.01e-06	Moderately soluble	-6.6	0.000112	2.52e-07	Poorly soluble	-6.97	4.76e-05	1.07e-07	Poorly soluble	High	No	No	No	No	Yes	No	No	-5.45	0	0	0	0	1	0.55	2	0
		Molecule 1161	NPA007029	CC[C@H]([C@H]1NC(=O)c2nc(oc2c2ccccc2)c2csc(n2)c2coc(n2)c2nc(c3nc(CNC(=O)[C@@H](NC1=O)C(C)C)oc3)oc2)C	C34H32N8O7S	696.73	50	31	0.29	4	12	3	191.2	232.55	4.15	4.06	4.05	-0.95	4.52	3.17	-6.91	8.53e-05	1.22e-07	Poorly soluble	-8.65	1.57e-06	2.25e-09	Poorly soluble	-11.88	9.08e-10	1.3e-12	Insoluble	Low	No	Yes	No	No	No	No	No	-7.67	2	3	1	1	3	0.17	0	0
		Molecule 1162	NPA007051	COc1cccc2c1N[C@H](O)[C@H]1N(C2=O)C=C(C1)/C=C/C(=O)N(C)C	C18H21N3O4	343.38	25	6	0.33	4	4	2	99.72	82.11	2.04	0.56	0.23	0.78	0.33	0.79	-2.24	2	0.00582	Soluble	-1.86	4.78	0.0139	Very soluble	-2.29	1.75	0.00511	Soluble	High	No	No	No	No	No	No	No	-8	0	0	0	0	0	0.55	0	1
		Molecule 1163	NPA007056	OC[C@@H]1[C@H](OC[C@H]1C(=O)c1ccc2c(c1)OCO2)c1ccc2c(c1)OCO2	C20H18O7	370.35	27	12	0.35	4	7	1	92.61	83.45	2.94	1.93	2	1.1	2.99	2.19	-3.42	0.142	0.000383	Soluble	-3.31	0.183	0.000494	Soluble	-4.3	0.0184	4.98e-05	Moderately soluble	High	No	No	No	No	No	Yes	Yes	-7.19	0	0	0	0	0	0.55	0	0
		Molecule 1164	NPA007062	C/C/1=C\C[C@@]23OC(C)(C)[C@@H](C=C2C(=O)c2c(C3=O)cc(c(CC(=C)[C@H](C1)O)c2O)O)Cl	C24H25ClO6	444.9	31	6	0.42	0	6	3	117.69	104.06	2.58	3.06	3.76	1.55	4.04	3	-4.67	0.00952	2.14e-05	Moderately soluble	-4.91	0.00545	1.23e-05	Moderately soluble	-5.14	0.00324	7.28e-06	Moderately soluble	High	No	Yes	No	No	Yes	No	Yes	-6.84	0	0	0	0	0	0.55	1	2
		Molecule 1165	NPA007066	OC(=O)[C@]1(C)[C@@H](O)CC[C@]2([C@H]1CCc1c2cc2c(c1)n(c1c2cccc1)c1c2[nH]c3c(c2cc2c1CC[C@@H]1[C@]2(C)CC[C@@H]([C@@]1(C)C(=O)O)O)cccc3)C	C46H48N2O6	724.88	54	26	0.43	3	6	5	213.19	135.78	4.01	9.95	8.55	5.55	7.65	7.14	-10.76	1.26e-08	1.73e-11	Insoluble	-12.73	1.36e-10	1.87e-13	Insoluble	-11.35	3.27e-09	4.51e-12	Insoluble	Low	No	No	No	No	No	No	No	-3.66	2	4	0	2	3	0.56	0	0
		Molecule 1166	NPA007067	NC(=NCCCCCCCCC(=O)C(CCCN=C(N)N)N)N	C15H33N7O	327.47	23	0	0.8	14	4	5	95.33	171.89	1.69	-0.68	-0.06	0.4	1.03	0.48	-0.52	99.4	0.303	Very soluble	-2.46	1.15	0.00351	Soluble	-2.7	0.658	0.00201	Soluble	Low	No	No	No	No	No	No	No	-8.78	0	0	2	1	1	0.55	0	2
		Molecule 1167	NPA007068	CO[C@@H]1C(=C[C@@H]2[C@]3([C@@H]1OC/C/3=C\C=C\[C@H](C)C/C(=C/C[C@@H]1C[C@H](OC2=O)C[C@@]2(O1)CC[C@@H]([C@H](O2)C)C)/C)O)CO	C32H46O8	558.7	40	0	0.72	2	8	2	151.5	103.68	1.69	-0.68	4.16	0.4	1.03	0.48	-0.52	99.4	0.303	Very soluble	-2.46	1.15	0.00351	Soluble	-2.7	0.658	0.00201	Soluble	Low	No	No	No	No	No	No	No	-8.78	0	0	2	1	1	0.55	0	2
		Molecule 1168	NPA007086	COC(=O)c1cccc2c1nc(o2)c1cccc2c1nc(o2)c1ccccc1O	C22H14N2O5	386.36	29	24	0.05	4	7	1	105.75	98.59	3.47	4.43	4.8	2.65	4.21	3.91	-5.37	0.00163	4.22e-06	Moderately soluble	-6.22	0.000234	6.05e-07	Poorly soluble	-7.9	4.86e-06	1.26e-08	Poorly soluble	High	No	No	Yes	No	Yes	Yes	No	-5.51	0	0	0	0	0	0.55	0	0
		Molecule 1169	NPA007093	C[C@H]1CC(=O)C2=C(C1)CC[C@]1([C@@H]2C(=O)c2cccc(c2[C@H]1O)O)O	C19H20O5	328.36	24	6	0.47	0	5	3	87.44	94.83	1.36	0.46	1.73	0.95	2.32	1.37	-2.35	1.46	0.00446	Soluble	-2.02	3.14	0.00955	Soluble	-3.41	0.129	0.000393	Soluble	High	No	Yes	No	No	No	No	No	-7.98	0	0	0	0	0	0.55	0	0
		Molecule 1170	NPA007098	CO[C@@H]1CC[C@@H](c2c1oc1c3OCO[C@H]4c3c(c(c1c2=O)O)c1c(C4)cc2c(c1O)c(=O)[nH]c(c2)C)O	C27H23NO9	505.47	37	20	0.33	1	9	4	132.83	151.45	3.17	2.25	2.53	0.21	4.27	2.48	-4.73	0.00951	1.88e-05	Moderately soluble	-5.07	0.00434	8.58e-06	Moderately soluble	-6.67	0.000109	2.16e-07	Poorly soluble	Low	No	No	No	No	Yes	No	No	-7.79	1	2	1	1	1	0.55	0	0
		Molecule 1171	NPA007099	C/C=C/CCC(=O)CC(CCNC(=O)C)O	C12H21NO3	227.3	16	0	0.67	9	3	2	63.69	66.4	2.19	0.21	1.19	0.81	2.04	1.29	-0.79	37.1	0.163	Very soluble	-1.16	15.6	0.0686	Very soluble	-2.2	1.44	0.00632	Soluble	High	Yes	No	No	No	No	No	No	-7.54	0	0	0	0	0	0.55	0	1
		Molecule 1172	NPA007101	C/C=C/C=C/[C@H]1CCCCN1	C10H17N	151.25	11	0	0.6	2	1	1	53.84	12.03	2.77	2.2	1.88	2.2	2.48	2.31	-2.03	1.41	0.0093	Soluble	-2.09	1.24	0.00819	Soluble	-1.64	3.48	0.023	Soluble	High	Yes	No	No	No	No	No	No	-5.66	0	1	0	0	2	0.55	0	1
		Molecule 1173	NPA007102	CC(CCCCCC1CCC(=O)O1)C	C12H22O2	198.3	14	0	0.92	6	2	0	58.97	26.3	2.93	3.51	3.3	2.76	3.51	3.2	-2.88	0.259	0.0013	Soluble	-3.75	0.0356	0.00018	Soluble	-3.24	0.114	0.000577	Soluble	High	Yes	No	No	No	No	No	No	-5.02	0	0	0	0	1	0.55	0	0
		Molecule 1174	NPA007111	N/A	N/A	N/A																											N/A	N/A	N/A	N/A	N/A	N/A	N/A	N/A	N/A	N/A	N/A	N/A	N/A	N/A	N/A	N/A
		Molecule 1175	NPA007133	COc1ccc2c(c1O)c(=O)c1c(o2)c2c3c(CCc2c(c1O)O)cc1c(c3O)C(=O)N2[C@](C1)(C)OC(=O)[C@]2(C)CO	C30H25NO11	575.52	42	20	0.3	2	11	5	152.13	187.2	3.37	4.16	2.18	0.69	3.55	2.79	-6.25	0.000324	5.63e-07	Poorly soluble	-7.8	9.14e-06	1.59e-08	Poorly soluble	-6.73	0.000107	1.86e-07	Poorly soluble	Low	No	No	No	No	Yes	No	No	-6.86	2	2	1	1	2	0.17	1	2
		Molecule 1176	NPA007139	CC(C[C@H]1NC(=O)[C@H](NC1=O)Cc1ccc2c(c1)OCO2)C	C16H20N2O4	304.34	22	6	0.5	4	4	2	87.65	76.66	2.63	2.22	0.23	0.99	2.36	1.69	-3.06	0.263	0.000864	Soluble	-3.46	0.104	0.000343	Soluble	-4.3	0.0153	5.02e-05	Moderately soluble	High	No	Yes	No	No	No	No	No	-6.58	0	0	0	0	0	0.55	0	0
		Molecule 1177	NPA007140	O=C1NCCC[C@H]2C(=O)C(=C(C=C[C@H]3[C@H](C/C=C\1)[C@H]1C=C[C@@H]4[C@@H]([C@H]1C3)C[C@H]([C@H]4C(=O)C)C)O)C(=O)N2C	C30H38N2O5	506.63	37	0	0.6	1	5	2	149.76	103.78	2.83	3.5	2.77	2.02	1.49	2.52	-5.12	0.00384	7.58e-06	Moderately soluble	-5.36	0.0022	4.34e-06	Moderately soluble	-3	0.512	0.00101	Soluble	High	No	Yes	No	No	No	No	No	-6.91	1	3	0	0	0	0.56	0	2
		Molecule 1178	NPA007143	Cc1cc(O)c2c(c1)C(=O)c1c(C2=O)c2O[C@@]34[C@]5(c2cc1)C(=C(c1c4cccc1O)O)C(=O)C[C@]([C@@H]5[C@H](O3)C)(C)O	C32H24O9	552.53	41	18	0.28	0	9	4	143.81	150.59	2.54	3.86	3.6	1.13	4.57	3.14	-6.02	0.000525	9.5e-07	Poorly soluble	-6.72	0.000105	1.91e-07	Poorly soluble	-7.71	1.08e-05	1.95e-08	Poorly soluble	Low	No	Yes	No	No	Yes	No	No	-6.93	1	2	1	1	2	0.11	1	0
		Molecule 1179	NPA007145	COc1cccc2c1nc1cccc(c1n2)OC/C=C(/CCC=C(C)C)\C	C23H26N2O2	362.46	27	14	0.3	7	4	0	112.34	44.24	4.39	5.93	5.86	3.69	5.75	5.12	-5.74	0.000652	1.8e-06	Moderately soluble	-6.63	8.42e-05	2.32e-07	Poorly soluble	-7.38	1.51e-05	4.17e-08	Poorly soluble	High	Yes	No	No	Yes	Yes	Yes	No	-4.3	0	1	0	0	1	0.55	0	2
		Molecule 1180	NPA007159	COc1ccc(cc1O)C[C@H]1NC(=O)[C@H](NC1=O)CC(C)C	C16H22N2O4	306.36	22	6	0.5	5	4	3	90.1	87.66	2.51	2.02	0.21	0.58	2.03	1.47	-2.88	0.4	0.00131	Soluble	-3.49	0.0995	0.000325	Soluble	-4.1	0.0244	7.98e-05	Moderately soluble	High	No	Yes	No	No	No	No	No	-6.73	0	0	0	0	0	0.55	0	0
		Molecule 1181	NPA007164	CC[C@@H]1/C=C/[C@H](O)[C@H](C)OC(=O)C(=C[C@@H]2[C@]3(c4c(c(C(=O)CC1)c(O)c(C)c4)C(=O)C=C3NC2=O)O)C	C28H31NO8	509.55	37	6	0.43	1	8	4	138.34	150.23	1.72	1.76	2.02	0.59	2.52	1.72	-4.16	0.0351	6.89e-05	Moderately soluble	-4.53	0.015	2.94e-05	Moderately soluble	-4.61	0.0126	2.47e-05	Moderately soluble	Low	No	Yes	No	No	No	No	Yes	-8.16	1	2	1	1	1	0.55	0	1
		Molecule 1182	NPA007173	O=CCC1CC(C)C(O)/C=C/C2OC2CC(OC(=O)CC(C(C1OC1OC(C)C(C(C1O)N(C)C)OC1OC(C)C(C(C1)(C)O)OC(=O)CC)OC)OC(=O)C)C	C40H65NO16	815.94	57	0	0.85	13	17	3	202.45	218.58	4.92	0.43	1.59	-1.05	0.39	1.26	-4.31	0.0398	4.88e-05	Moderately soluble	-4.59	0.0211	2.58e-05	Moderately soluble	-1.5	26	0.0318	Soluble	Low	No	No	No	No	No	No	No	-10.97	2	3	2	1	3	0.17	0	4
		Molecule 1183	NPA007174	NC(=O)/C=C/c1ccccc1C	C10H11NO	161.2	12	6	0.1	2	1	1	49.21	43.09	1.65	1.68	1.38	1.79	1.94	1.69	-2.14	1.18	0.00731	Soluble	-2.2	1.02	0.00632	Soluble	-2.45	0.568	0.00352	Soluble	High	Yes	No	No	No	No	No	No	-6.09	0	0	0	0	1	0.55	0	1
		Molecule 1184	NPA007190	CO[C@@H]1CC(CC[C@H]1O)CC([C@@H]1OC(=O)[C@@H]2CCCCN2C(=O)C(=O)[C@]2(O)O[C@H](CC[C@H]2C)C[C@H](OC)C(=CC=C/C=C\[C@H](C[C@H](C(=O)[C@@H]([C@@H](/C(=C\[C@H](C(=O)C1)CC)/C)O)OC)C)C)C)C	C52H81NO13	928.2	66	0	0.75	7	13	3	258.49	195.43	1.65	1.68	6.19	1.79	1.94	1.69	-2.14	1.18	0.00731	Soluble	-2.2	1.02	0.00632	Soluble	-2.45	0.568	0.00352	Soluble	High	Yes	No	No	No	No	No	No	-6.09	0	0	0	0	1	0.55	0	1
		Molecule 1185	NPA007193	CCCC[C@H](/C=C(/C=C(/C(=O)NC1=C[C@](O)(/C=C/C=C/C=C/C(=O)NC2=C(O)CCC2=O)[C@H]2[C@@H](C1=O)O2)\C)\C)C	C31H38N2O7	550.64	40	0	0.42	14	7	4	151.73	145.33	1.65	1.68	3.7	1.79	1.94	1.69	-2.14	1.18	0.00731	Soluble	-2.2	1.02	0.00632	Soluble	-2.45	0.568	0.00352	Soluble	High	Yes	No	No	No	No	No	No	-6.09	0	0	0	0	1	0.55	0	1
		Molecule 1186	NPA007195	COCc1ccc([nH]1)C(=O)OCC1(CO[C@H]2CC[C@H]([C@@H](O2)C)OC)[C@H](OC(=O)C)C[C@@H]([C@@]2([C@@H]1CC[C@@]1([C@H]2CC=C([C@H]1C1=C(O)C(=O)OC1O)C)C)C)O	C39H55NO13	745.85	53	5	0.72	13	13	4	189.37	192.3	4.48	3.23	4.1	1.05	3.82	3.33	-5.71	0.00145	1.95e-06	Moderately soluble	-6.94	8.54e-05	1.14e-07	Poorly soluble	-5.26	0.00411	5.51e-06	Moderately soluble	Low	No	Yes	No	No	No	No	Yes	-8.56	2	3	2	1	3	0.17	0	2
		Molecule 1187	NPA007210	CC(=O)Nc1ccccc1C(=O)N	C9H10N2O2	178.19	13	6	0.11	3	2	2	48.85	72.19	1.28	0.32	0.55	0.7	0.55	0.68	-1.29	9.14	0.0513	Very soluble	-1.4	7.11	0.0399	Very soluble	-2.37	0.755	0.00424	Soluble	High	No	No	No	No	No	No	No	-7.16	0	0	0	0	1	0.55	0	0
		Molecule 1188	NPA007215	C[C@@H]1O[C@@H](OC(=O)c2cccc3c2nc2cccc(c2n3)O[C@@H]2O[C@@H](C)[C@@H]([C@H]([C@H]2O)O)O)[C@@H]([C@@H]([C@H]1O)O)O	C25H28N2O11	532.5	38	14	0.48	5	13	6	127.8	201.15	1.62	-0.8	-1.03	-1.23	-1.27	-0.54	-2.58	1.4	0.00263	Soluble	-2.95	0.604	0.00113	Soluble	-1.49	17.1	0.0321	Soluble	Low	No	Yes	No	No	No	No	No	-10.12	3	2	1	1	3	0.17	0	1
		Molecule 1189	NPA007217	CO[C@H]1C=C/C=C\C=C/C[C@H](OC(=O)[C@H](NC(=O)C2=CCCCC2)C)[C@H](C)[C@H](/C(=C\CCc2c(c(NC(=O)C1)cc(O)c2)O)/C)O	C36H48N2O8	636.77	46	6	0.47	7	8	5	182.43	154.42	1.62	-0.8	4.73	-1.23	-1.27	-0.54	-2.58	1.4	0.00263	Soluble	-2.95	0.604	0.00113	Soluble	-1.49	17.1	0.0321	Soluble	Low	No	Yes	No	No	No	No	No	-10.12	3	2	1	1	3	0.17	0	1
		Molecule 1190	NPA007219	COc1ccc(c(c1NC(=O)C)O)C(=O)N	C10H12N2O4	224.21	16	6	0.2	4	4	3	57.36	101.65	1.18	0.14	0.27	-0.1	0.15	0.33	-1.33	10.4	0.0466	Very soluble	-1.83	3.31	0.0148	Very soluble	-1.94	2.6	0.0116	Soluble	High	No	No	No	No	No	No	No	-7.57	0	0	0	0	0	0.55	0	1
		Molecule 1191	NPA007224	NC/C=C/CC(NC(=O)CC(NC(=O)c1[nH]cc(c1)NC(=O)c1[nH]cc(c1)NC(=O)CN=C(NO)N)C#N)C=O	C23H29N11O6	555.55	40	10	0.26	19	9	10	139.84	285.5	0.04	-3.52	-1.95	-3.39	-0.6	-1.88	0	558	1.01	Highly soluble	-1.89	7.09	0.0128	Very soluble	-3.79	0.0909	0.000164	Soluble	Low	No	No	No	No	No	No	No	-12.19	3	3	2	1	4	0.17	0	5
		Molecule 1192	NPA007228	CNC[C@@H]1CC[C@H]([C@H](O1)O[C@@H]1[C@H](N)C[C@@H]([C@H]([C@H]1O)NC)OC)N	C15H32N4O4	332.44	23	0	1	6	8	5	85.43	124.02	3.06	-2.39	-1.88	-1.67	-1.97	-0.97	0	333	1	Highly soluble	0.32	702	2.11	Highly soluble	-0.66	72.4	0.218	Soluble	Low	No	Yes	No	No	No	No	No	-10.02	0	1	0	0	1	0.55	0	0
		Molecule 1193	NPA007234	CCC[C@H](/C=C(\C(=O)OC1C(C)OC(CC1(C)O)OC1CCC(OC1C)O[C@@H]1C(=O)C(=C([C@@]2([C@@]1(O)Cc1c(C)c3C(=O)C(=CC(=O)c3c(c1C2=O)O)OC)O)O)C(=O)C)/C)C	C44H54O17	854.89	61	6	0.59	12	17	5	213.48	258.95	4.11	4.21	3.27	-2.27	4.5	2.76	-7.07	7.22e-05	8.44e-08	Poorly soluble	-9.36	3.75e-07	4.39e-10	Poorly soluble	-5.34	0.00392	4.58e-06	Moderately soluble	Low	No	Yes	No	No	No	No	No	-8.53	2	3	2	1	3	0.11	1	2
		Molecule 1194	NPA007237	CO[C@]12C(=O)O[C@@]34[C@@H]2O[C@@H](C(=C)C1=O)[C@H](C)C[C@@H](CCC[C@H]4C=C([C@H](C3)C)C(=O)O)C	C24H32O7	432.51	31	0	0.71	2	7	1	113.58	99.13	2.48	3.69	3.07	1.87	2.76	2.77	-4.71	0.00835	1.93e-05	Moderately soluble	-5.46	0.00149	3.45e-06	Moderately soluble	-3.42	0.164	0.00038	Soluble	High	No	Yes	No	No	No	No	No	-6.32	0	0	0	0	0	0.56	0	2
		Molecule 1195	NPA007249	OC[C@@H](N(C(=O)CCCCCCCCCCC(C)C)C)C(=O)N[C@@H](C(=O)NCC(=O)N(C1C(=O)N[C@@H](C)C(=O)NC(Cc2cc(c3cc1ccc3O)c(O)cc2)C(=O)O)C)C	C44H64N6O11	853.01	61	12	0.57	24	11	8	236.91	255.01	4.96	5.02	1.81	-0.45	4.05	3.08	-6.85	0.00012	1.4e-07	Poorly soluble	-10.12	6.54e-08	7.66e-11	Insoluble	-8.63	2e-06	2.34e-09	Poorly soluble	Low	No	Yes	No	No	No	No	No	-7.94	3	3	2	1	6	0.11	0	0
		Molecule 1196	NPA007251	CC(CCCCCCCCCCCCc1cc(O)cc(c1)O)C	C21H36O2	320.51	23	6	0.71	13	2	2	102.75	40.46	4.44	8.76	6.59	4.88	6.57	6.25	-6.68	6.68e-05	2.08e-07	Poorly soluble	-9.49	1.03e-07	3.23e-10	Poorly soluble	-6.91	3.98e-05	1.24e-07	Poorly soluble	High	No	No	Yes	Yes	No	Yes	No	-2.04	1	1	1	1	1	0.55	0	0
		Molecule 1197	NPA007252	COc1cccc2c1C(O)n1c2c2c3c1cc(C)cc3ccc2=O	C20H15NO3	317.34	24	18	0.15	1	3	1	94.26	51.46	2.79	3.13	3.1	2.57	3.84	3.09	-4.27	0.0171	5.39e-05	Moderately soluble	-3.88	0.0418	0.000132	Soluble	-6.1	0.000254	8.02e-07	Poorly soluble	High	Yes	Yes	Yes	Yes	Yes	Yes	Yes	-6.01	0	0	0	0	0	0.55	0	0
		Molecule 1198	NPA007258	CO[C@@H]([C@H]([C@@H]([C@@H]([C@H](CC[C@@H]([C@H]1C/C=C/C=C/C[C@H](O)[C@@H]2O[C@@H]2[C@H]([C@H](/C=C(/C=C(/C(=O)O1)\C)\C)C)O)C)O)C)O)C)C	C33H54O8	578.78	41	0	0.73	9	8	4	162.72	128.98	2.79	3.13	4.27	2.57	3.84	3.09	-4.27	0.0171	5.39e-05	Moderately soluble	-3.88	0.0418	0.000132	Soluble	-6.1	0.000254	8.02e-07	Poorly soluble	High	Yes	Yes	Yes	Yes	Yes	Yes	Yes	-6.01	0	0	0	0	0	0.55	0	0
		Molecule 1199	NPA007262	N/A	N/A	N/A																											N/A	N/A	N/A	N/A	N/A	N/A	N/A	N/A	N/A	N/A	N/A	N/A	N/A	N/A	N/A	N/A
		Molecule 1200	NPA007266	O=C1NC(=C)C(=O)N[C@H]1[C@H]([C@@]1(O)C(=O)N(c2c1cccc2)C)C	C16H17N3O4	315.32	23	6	0.31	2	4	3	92.58	98.74	1.81	0.15	-1.64	-0.24	0.9	0.2	-1.95	3.53	0.0112	Very soluble	-1.78	5.23	0.0166	Very soluble	-3.54	0.0914	0.00029	Soluble	High	No	No	No	No	No	No	No	-8.12	0	1	0	0	0	0.55	0	1
		Molecule 1201	NPA007269	CCCCC[C@@H](C(=O)N[C@H](C(=O)N1CCC[C@H]1CO)C(C)C)CC(=O)NO	C19H35N3O5	385.5	27	0	0.84	14	5	4	106.24	118.97	2.07	1.55	0.82	0.57	1.61	1.32	-2.28	2.01	0.00522	Soluble	-3.66	0.0847	0.00022	Soluble	-2.56	1.05	0.00272	Soluble	High	No	Yes	No	No	No	No	No	-7.55	0	0	1	0	0	0.55	0	2
		Molecule 1202	NPA007277	COC(=O)C(C(c1cccc2c1nc1cccc(c1n2)C(=O)O)O)CCCC(C)C	C23H26N2O5	410.46	30	14	0.39	9	7	2	114.68	109.61	2.97	3.94	3.81	2.61	4.27	3.52	-4.62	0.00988	2.41e-05	Moderately soluble	-5.94	0.00047	1.14e-06	Moderately soluble	-5.93	0.000487	1.19e-06	Moderately soluble	High	No	No	No	Yes	Yes	Yes	Yes	-6.01	0	0	0	0	0	0.56	0	1
		Molecule 1203	NPA007283	NC(C=O)Cc1cnc[nH]1	C6H9N3O	139.16	10	5	0.33	3	3	2	36.08	71.77	0.07	-1.02	-0.52	-1.51	0.67	-0.46	-0.23	81.5	0.586	Very soluble	0	139	1	Highly soluble	-1.25	7.83	0.0562	Soluble	High	No	No	No	No	No	No	No	-7.87	0	4	0	0	1	0.55	0	1
		Molecule 1204	NPA007285	O[C@H]1CC[C@]2([C@@](C1)(O)[C@H](O)C=C1[C@]2(O)CC[C@]2([C@H]1CC[C@@H]2[C@@H](/C=C/[C@@H](C(O)(C)C)C)C)C)C	C28H46O5	462.66	33	0	0.86	4	5	5	132.71	101.15	4	2.74	3.73	2.94	3.82	3.45	-4.17	0.0312	6.75e-05	Moderately soluble	-4.52	0.014	3.03e-05	Moderately soluble	-2.92	0.55	0.00119	Soluble	High	No	Yes	No	No	No	No	No	-7.18	0	2	0	0	0	0.55	0	1
		Molecule 1205	NPA007304	COC(=O)[C@@H]1c2cc3C(=O)c4c(C(=O)c3c(c2[C@H](C[C@]1(C)O)OC)O)c(O)cc1c4O[C@@H]2O[C@@]1(C)[C@@H]([C@H]([C@@H]2O)N(C)C)O	C30H33NO12	599.58	43	12	0.5	4	13	5	146.28	192.52	3.47	0.89	0.16	-1.45	1.21	0.85	-4.06	0.0521	8.7e-05	Moderately soluble	-4.52	0.0182	3.04e-05	Moderately soluble	-3.72	0.114	0.00019	Soluble	Low	No	Yes	No	No	No	No	No	-9.33	2	3	1	1	2	0.17	1	0
		Molecule 1206	NPA007305	Clc1ccc2c(c1)C(=O)Nc1c(O2)c(C)c(cc1C(=O)N)Cl	C15H10Cl2N2O3	337.16	22	12	0.07	1	3	2	86.75	81.42	2.25	2.86	3.19	2.47	3.45	2.84	-4.07	0.0287	8.52e-05	Moderately soluble	-4.23	0.0199	5.9e-05	Moderately soluble	-6.05	0.000303	8.99e-07	Poorly soluble	High	No	Yes	Yes	Yes	Yes	No	Yes	-6.33	0	0	0	0	0	0.55	0	0
		Molecule 1207	NPA007308	OC[C@H]1O[C@H](ONC(=O)/C=C/C(=C/[C@H](C(=O)c2ccc(cc2)N(C)C)C)/C)[C@@H]([C@H]([C@@H]1O)O)O	C23H32N2O8	464.51	33	6	0.48	10	8	5	120.09	148.79	2.67	1.71	-0.08	-0.57	0.17	0.78	-3.27	0.248	0.000535	Soluble	-4.45	0.0165	3.55e-05	Moderately soluble	-1.14	33.5	0.0721	Soluble	Low	No	Yes	No	No	No	No	No	-7.92	0	0	1	1	0	0.55	0	3
		Molecule 1208	NPA007316	N/A	N/A	N/A																											N/A	N/A	N/A	N/A	N/A	N/A	N/A	N/A	N/A	N/A	N/A	N/A	N/A	N/A	N/A	N/A
		Molecule 1209	NPA007318	CCCC/C=C\N(C(=O)CCC1=CCOC1=O)NC(=O)C	C15H22N2O4	294.35	21	0	0.53	10	4	1	78.54	75.71	2.36	1.67	1.83	1.42	1.89	1.84	-2.06	2.58	0.00877	Soluble	-2.87	0.393	0.00134	Soluble	-2.54	0.859	0.00292	Soluble	High	No	No	Yes	No	No	No	No	-6.91	0	0	0	0	0	0.55	0	0
		Molecule 1210	NPA007330	CC[C@H]([C@H]1O[C@]2(C=CC[C@@]3(O2)CC[C@@](O3)(C)[C@H]2CC[C@]([C@@H](O2)C)(O)CC)[C@@H](C[C@@H]1C)C)C(=O)[C@H]([C@H]([C@@H]([C@@H]1O[C@H](CC[C@@H]1C)[C@H](C(=O)O)CC)C)O)C	C42H70O10	735	52	0	0.9	12	10	3	202.84	140.98	5.49	6.83	7.22	3.05	6.48	5.81	-7.91	9.09e-06	1.24e-08	Poorly soluble	-9.6	1.85e-07	2.52e-10	Poorly soluble	-5.33	0.00341	4.65e-06	Moderately soluble	Low	No	No	No	No	No	No	Yes	-5.93	1	4	2	2	2	0.56	0	1
		Molecule 1211	NPA007331	CC(=CCc1cc(=O)cc2c1nc1c(cccc1n2C)C(=O)O)C	C19H18N2O3	322.36	24	14	0.21	3	4	1	95.45	72.19	2.45	3.1	3.29	2.45	3.58	2.97	-4.03	0.0304	9.43e-05	Moderately soluble	-4.28	0.0168	5.2e-05	Moderately soluble	-5.09	0.0026	8.05e-06	Moderately soluble	High	Yes	No	No	Yes	Yes	No	No	-6.07	0	0	0	0	0	0.85	0	2
		Molecule 1212	NPA007333	OCC1NC(=O)C2CCCNN2C(=O)C(Cc2ccccc2)N(C)C(=O)C(N(C(=O)C2N(C(=O)C(C(OC1=O)C(C)C)NC(=O)C(C1(O)CCC(C(O1)C)CC(C)C)(O)C)NCCC2)O)C	C45H70N8O13	931.08	66	6	0.71	10	15	8	263.67	279.95	4.37	2.64	-3.17	-0.63	-1.64	0.31	-6.68	0.000193	2.07e-07	Poorly soluble	-8.17	6.3e-06	6.77e-09	Poorly soluble	-4.63	0.0217	2.33e-05	Moderately soluble	Low	No	Yes	No	No	No	No	No	-10.11	3	4	1	1	4	0.17	0	1
		Molecule 1213	NPA007340	C/C=C(/[C@H]1O[C@]2(CC[C@@H]1C)C[C@@H]1C[C@H](O2)C/C=C(/C)\[C@H](OC(=O)C(C)C)[C@@H](C)/C=C\C=C\2/[C@]3([C@H](C(=O)O1)C=C(C)[C@H]([C@H]3OC2)OC)O)\C	C39H56O9	668.86	48	0	0.69	5	9	1	184.79	109.75	2.45	3.1	6.31	2.45	3.58	2.97	-4.03	0.0304	9.43e-05	Moderately soluble	-4.28	0.0168	5.2e-05	Moderately soluble	-5.09	0.0026	8.05e-06	Moderately soluble	High	Yes	No	No	Yes	Yes	No	No	-6.07	0	0	0	0	0	0.85	0	2
		Molecule 1214	NPA007345	O=C1N[C@@H](Cc2ccc(cc2)O)C(=O)N2[C@@H]1CCC2	C14H16N2O3	260.29	19	6	0.43	2	3	2	76.78	69.64	1.76	1.03	-0.34	0.62	1.11	0.84	-2.2	1.63	0.00625	Soluble	-2.08	2.15	0.00827	Soluble	-2.87	0.348	0.00134	Soluble	High	No	No	No	No	No	No	No	-7.16	0	0	0	0	0	0.55	0	0
		Molecule 1215	NPA007348	OC1C(OC(C(C1O)O)C)OC(=O)c1ccccc1	C13H16O6	268.26	19	6	0.46	3	6	3	64.21	96.22	1.67	0.14	-0.33	0.04	-0.23	0.26	-1.63	6.33	0.0236	Very soluble	-1.72	5.15	0.0192	Very soluble	-0.73	50.4	0.188	Soluble	High	No	No	No	No	No	No	No	-7.84	0	0	0	0	0	0.55	0	0
		Molecule 1216	NPA007351	CCCCCCCCCC[C@@H]1C(=O)O[C@H]1C[C@@H](OC(=O)CNC=O)CCCCCCC	C25H45NO5	439.63	31	0	0.88	22	5	1	126.14	81.7	4.54	8.24	5.47	3.86	6.92	5.81	-6.3	0.000218	4.96e-07	Poorly soluble	-9.82	6.69e-08	1.52e-10	Poorly soluble	-7.16	3.06e-05	6.95e-08	Poorly soluble	High	No	No	No	Yes	Yes	No	No	-3.13	0	1	1	0	2	0.55	0	3
		Molecule 1217	NPA007354	CC1C=C/C=C\C=C/C=C\C(SC[C@@H](C(=O)O)NC(=O)C)CC(=O)C2=C(C(=O)CC2(/C=C\C=C/C=C\C(=O)NC1)C)O	C32H38N2O7S	594.72	42	0	0.34	6	7	4	168.91	175.17	4.54	8.24	3.71	3.86	6.92	5.81	-6.3	0.000218	4.96e-07	Poorly soluble	-9.82	6.69e-08	1.52e-10	Poorly soluble	-7.16	3.06e-05	6.95e-08	Poorly soluble	High	No	No	No	Yes	Yes	No	No	-3.13	0	1	1	0	2	0.55	0	3
		Molecule 1218	NPA007358	C/C=C(/[C@H]1O[C@@]2(C[C@@H]3C[C@H](O2)C/C=C(/C)\[C@H](O)[C@@H](C)/C=C\C=C\2/[C@]4([C@H](C(=O)O3)C=C(C)[C@H]([C@H]4OC2)OC)O)[C@@H](C[C@@H]1C)O)\C	C35H50O9	614.77	44	0	0.69	2	9	3	166.61	123.91	4.54	8.24	4.08	3.86	6.92	5.81	-6.3	0.000218	4.96e-07	Poorly soluble	-9.82	6.69e-08	1.52e-10	Poorly soluble	-7.16	3.06e-05	6.95e-08	Poorly soluble	High	No	No	No	Yes	Yes	No	No	-3.13	0	1	1	0	2	0.55	0	3
		Molecule 1219	NPA007362	C/C=C(/c1cc(=O)c2c(o1)c1C(=O)c3c(O)c(cc(c3C(=O)c1cc2C)C1O[C@H](C)[C@H]([C@@H](C1)N(C)C)O)C1O[C@@H](C)[C@H]([C@@](C1)(C)N(C)C)O)\C	C39H48N2O9	688.81	50	16	0.51	5	11	3	190.62	149.98	5.47	4.35	4.03	-0.05	5.08	3.78	-6.76	0.00012	1.75e-07	Poorly soluble	-7.21	4.2e-05	6.1e-08	Poorly soluble	-7.57	1.85e-05	2.68e-08	Poorly soluble	Low	No	Yes	No	No	No	No	No	-7.41	2	3	1	1	2	0.17	1	0
		Molecule 1220	NPA007368	N/A	N/A	N/A																											N/A	N/A	N/A	N/A	N/A	N/A	N/A	N/A	N/A	N/A	N/A	N/A	N/A	N/A	N/A	N/A
		Molecule 1221	NPA007381	O=C1N[C@@H]2[C@H](N1)[C@@H](SC2)CCC=CC(=O)O	C10H14N2O3S	242.29	16	0	0.6	4	3	3	68.87	103.73	1.07	0.4	-0.19	0.64	0.48	0.48	-1.33	11.3	0.0467	Very soluble	-2.14	1.74	0.00717	Soluble	-0.95	27.1	0.112	Soluble	High	No	No	No	No	No	No	No	-7.49	0	0	0	0	0	0.56	0	2
		Molecule 1222	NPA007390	OC(=O)C[C@H]1CC[C@@H]([C@H](O1)/C(=C/C=C/[C@H](C[C@@]1(C)O[C@@H]1[C@@H]([C@H]([C@H](O)C)O)C)C)/C)C	C24H40O6	424.57	30	0	0.79	10	6	3	118.61	99.52	3.75	3.55	3.71	2.03	4.37	3.48	-4.05	0.0379	8.94e-05	Moderately soluble	-5.32	0.00201	4.73e-06	Moderately soluble	-2	4.28	0.0101	Soluble	High	No	No	No	No	No	No	Yes	-6.37	0	0	0	0	0	0.56	0	2
		Molecule 1223	NPA007400	O[C@@H]1CC(=O)N[C@@H]1Cc1ccccc1	C11H13NO2	191.23	14	6	0.36	2	2	2	56.6	49.33	1.6	0.65	0.1	0.9	1.58	0.97	-1.62	4.58	0.024	Very soluble	-1.26	10.5	0.0547	Very soluble	-2.82	0.291	0.00152	Soluble	High	No	No	No	No	No	No	No	-7	0	0	0	0	1	0.55	0	0
		Molecule 1224	NPA007411	O[C@@H](CC(=O)[C@H](/C=C(/[C@@H]1OC(=O)/C=C/CC/C=C/[C@H](C[C@@H]1C)O)\C)C)CC1CC(=O)NC(=O)C1	C26H37NO7	475.57	34	0	0.62	7	7	3	132.37	130	3.27	2.13	2.16	1.74	2.79	2.42	-3.67	0.102	0.000215	Soluble	-4.49	0.0153	3.22e-05	Moderately soluble	-2.74	0.873	0.00184	Soluble	High	No	Yes	No	No	No	No	Yes	-7.69	0	2	0	0	0	0.55	0	2
		Molecule 1225	NPA007415	C/C=C/C=C/C=C/C(=O)[C@]1(O)[C@@H](C)COC1=O	C13H16O4	236.26	17	0	0.38	4	4	1	63.75	63.6	2.41	1.92	1.17	0.92	2.35	1.75	-2.25	1.33	0.00562	Soluble	-2.88	0.312	0.00132	Soluble	-0.8	37.3	0.158	Soluble	High	Yes	No	No	No	No	No	No	-6.38	0	0	0	0	0	0.55	0	3
		Molecule 1226	NPA007436	NC(=O)CC1NC(=O)/C(=C/2\C=CC(C(O2)C(C)C)C)/C1=O	C15H20N2O4	292.33	21	0	0.53	3	4	2	80.15	98.49	1.89	0.98	0.05	-0.2	1.11	0.77	-2.07	2.48	0.00848	Soluble	-2.64	0.675	0.00231	Soluble	-1.96	3.24	0.0111	Soluble	High	No	No	No	No	No	No	No	-7.39	0	0	0	0	0	0.56	0	2
		Molecule 1227	NPA007450	CC(=O)O[C@H]1[C@@H](C)[C@H](O)/C=C/O[C@]2(C)Oc3c([C@@H]2O)c2C(=O)C(=C(C(=O)c2c(c3C)O)NC(=O)/C=C\C=C\[C@H]([C@H]([C@@H]([C@@H]([C@@H]1C)O)C)O)C)C	C36H45NO12	683.74	49	6	0.5	2	12	6	181.57	209.15	1.89	0.98	2.12	-0.2	1.11	0.77	-2.07	2.48	0.00848	Soluble	-2.64	0.675	0.00231	Soluble	-1.96	3.24	0.0111	Soluble	High	No	No	No	No	No	No	No	-7.39	0	0	0	0	0	0.56	0	2
		Molecule 1228	NPA007457	CC[C@@H]([C@@H](C(=O)OC)NC(=O)c1nc(oc1C)c1csc(n1)c1nc(oc1C)c1coc(n1)[C@H](C(C)C)NC(=O)/C(=N\O)/C(C)C)C	C31H39N7O8S	669.75	47	20	0.48	16	13	3	172.5	236.31	4.59	5.59	5.02	-0.39	6.33	4.23	-6.77	0.000113	1.69e-07	Poorly soluble	-10.31	3.25e-08	4.85e-11	Insoluble	-8.31	3.27e-06	4.88e-09	Poorly soluble	Low	No	Yes	No	No	No	No	No	-6.42	2	3	2	1	5	0.17	0	3
		Molecule 1229	NPA007459	OC(=O)CC(Cc1ccc2c(c1O)C(=O)c1c(C2=O)c(O)c(cc1)C1OC(C)C2C(C1)OC1C(O2)OC(C(=O)C1)C)(OC1CCC(C(O1)C)OC1CCC(C(O1)C)O)C	C43H52O16	824.86	59	12	0.63	9	16	4	204.8	223.04	5.35	4.19	3.84	-0.89	3.31	3.16	-7.15	5.83e-05	7.07e-08	Poorly soluble	-8.58	2.15e-06	2.61e-09	Poorly soluble	-5.41	0.00322	3.91e-06	Moderately soluble	Low	No	Yes	No	No	No	No	No	-8.36	2	3	1	1	4	0.11	1	0
		Molecule 1230	NPA007460	CC(=O)C(O)C	C4H8O2	88.11	6	0	0.75	1	2	1	22.7	37.3	0.98	-0.3	-0.04	-0.33	-0.04	0.05	-0.13	65.1	0.739	Very soluble	-0.02	83.5	0.948	Very soluble	0.03	93.3	1.06	Soluble	High	No	No	No	No	No	No	No	-7.05	0	3	0	0	2	0.55	0	0
		Molecule 1231	NPA007465	CC(CC[C@@H]1CC(=C(C(=O)O1)C)O)C	C11H18O3	198.26	14	0	0.73	3	3	1	55.26	46.53	2.45	2.53	2.57	1.49	2.26	2.26	-2.47	0.679	0.00343	Soluble	-3.15	0.139	0.000702	Soluble	-2.09	1.62	0.00818	Soluble	High	Yes	No	No	No	No	No	No	-5.71	0	0	0	0	1	0.85	0	0
		Molecule 1232	NPA007477	CC(CC(=O)NC1=C(C)C(=O)C2(N1CCC2)O)C	C13H20N2O3	252.31	18	0	0.69	4	3	2	71.12	69.64	1.92	0.99	0.37	0.27	1.11	0.93	-1.76	4.34	0.0172	Very soluble	-2.04	2.3	0.0091	Soluble	-2.05	2.25	0.00893	Soluble	High	No	No	No	No	No	No	No	-7.14	0	0	0	0	0	0.55	0	0
		Molecule 1233	NPA007489	C[C@@H]1CC[C@@H]([C@@]2([C@@H]1[C@H](O)[C@H](CC2)C(=C)C)C)O	C15H26O2	238.37	17	0	0.87	1	2	2	71.58	40.46	2.86	3.19	2.75	2.74	2.34	2.78	-3.26	0.131	0.000548	Soluble	-3.71	0.0464	0.000194	Soluble	-1.96	2.63	0.011	Soluble	High	Yes	No	No	No	No	No	No	-5.49	0	0	0	0	0	0.55	0	1
		Molecule 1234	NPA007494	OCc1cc2cc3ccccc3nc2c(c1)O	C14H11NO2	225.24	17	14	0.07	1	3	2	67.4	53.35	2.27	1.97	2.43	1.79	2.83	2.26	-3.02	0.215	0.000953	Soluble	-2.72	0.433	0.00192	Soluble	-4.64	0.00518	2.3e-05	Moderately soluble	High	Yes	Yes	Yes	No	No	Yes	Yes	-6.28	0	0	0	0	0	0.55	0	1
		Molecule 1235	NPA007495	CC(C([C@@H]1OC(=O)[C@H](C)[C@H](O)[C@@H](C)[C@@H](O)[C@H](C[C@H](C(=O)[C@H]([C@@H]([C@H]1C)O)C)C)C)C)O	C23H42O7	430.58	30	0	0.91	2	7	4	116.69	124.29	2.98	2.71	1.79	1.12	1.33	1.98	-4.08	0.0354	8.22e-05	Moderately soluble	-4.97	0.00458	1.06e-05	Moderately soluble	-1.5	13.5	0.0314	Soluble	High	No	Yes	No	No	No	No	Yes	-7	0	1	0	0	0	0.55	0	0
		Molecule 1236	NPA007501	OC[C@H]([C@@H](C(=O)O)N)O	C4H9NO4	135.12	9	0	0.75	3	5	4	28.14	103.78	-0.08	-3.99	-2.25	-4.29	-1.82	-2.48	2.03	14600	108	Highly soluble	2.41	34700	257	Highly soluble	1.78	8240	61	Soluble	Low	No	No	No	No	No	No	No	-9.96	0	4	0	0	3	0.55	0	0
		Molecule 1237	NPA007530	CC(=CCC[C@@]1(C)O[C@@H]1Cc1c[nH]c(c1)[N+](=O)[O-])CCC=C(C)C	C19H28N2O3	332.44	24	5	0.58	9	3	1	99.94	74.14	3.61	5.25	5.1	3.09	3.92	4.19	-4.77	0.00566	1.7e-05	Moderately soluble	-6.56	9.24e-05	2.78e-07	Poorly soluble	-4.76	0.00575	1.73e-05	Moderately soluble	High	No	No	Yes	Yes	Yes	No	Yes	-4.6	0	0	0	0	1	0.55	0	4
		Molecule 1238	NPA007531	C/C(=C\C1CCCc2c1c1cc(O)ccc1o2)/C=C(/C=C/C(=O)N)\OC	C21H23NO4	353.41	26	9	0.29	5	4	2	101.5	85.69	3.61	5.25	4.08	3.09	3.92	4.19	-4.77	0.00566	1.7e-05	Moderately soluble	-6.56	9.24e-05	2.78e-07	Poorly soluble	-4.76	0.00575	1.73e-05	Moderately soluble	High	No	No	Yes	Yes	Yes	No	Yes	-4.6	0	0	0	0	1	0.55	0	4
		Molecule 1239	NPA007537	CC(=O)N(CCCP(=O)(O)O)O	C5H12NO5P	197.13	12	0	0.8	5	5	3	40.96	107.88	-0.09	-2.24	-0.21	-0.96	-2.11	-1.12	0.68	941	4.78	Highly soluble	0.51	635	3.22	Highly soluble	0.94	1700	8.63	Soluble	High	No	No	No	No	No	No	No	-9.09	0	0	0	0	2	0.56	0	3
		Molecule 1240	NPA007540	COc1oc([C@H]2CC/C(=C/C(=C/c3ccc(cc3)[N+](=O)[O-])/C)/O2)c(c(=O)c1C)C	C22H23NO6	397.42	29	12	0.32	5	6	0	112.14	94.49	3.88	4.49	4.58	1.66	3.55	3.63	-5.11	0.00309	7.78e-06	Moderately soluble	-6.19	0.000254	6.39e-07	Poorly soluble	-5.79	0.000652	1.64e-06	Moderately soluble	High	No	No	No	Yes	Yes	No	Yes	-5.54	0	0	0	0	0	0.55	0	2
		Molecule 1241	NPA007548	OCC[C@H]1O[C@@H](C(C(=O)C)C)[C@H](c2c1cc(C)cc2)C	C17H24O3	276.37	20	6	0.59	4	3	1	80.13	46.53	2.83	2.3	2.82	2.06	3.63	2.73	-2.96	0.303	0.0011	Soluble	-2.92	0.336	0.00122	Soluble	-4.05	0.0243	8.81e-05	Moderately soluble	High	Yes	No	No	No	No	Yes	No	-6.35	0	0	0	0	0	0.55	0	0
		Molecule 1242	NPA007549	O[C@H]1CC[C@H](C)[C@@H](OC(=O)/C=C/C=C/C=C/C=C/C=C/C=C\C[C@H](C[C@@H](C[C@@H](C[C@@H](C[C@H](C[C@@H](C[C@H](C[C@H](C1)O)O)O)O)O)O)O)O)C(C)C	C39H64O11	708.92	50	0	0.67	1	11	9	196.37	208.37	4.69	4.83	3.08	0.63	-1.1	2.43	-7.21	4.35e-05	6.13e-08	Poorly soluble	-8.94	8.16e-07	1.15e-09	Poorly soluble	0.5	2230	3.15	Soluble	Low	No	Yes	No	No	No	No	Yes	-7.2	3	3	1	1	4	0.17	0	0
		Molecule 1243	NPA007554	NC(=O)CC1NC(=O)/C(=C\2/C=CC(C(O2)C(C)C)C)/C1=O	C15H20N2O4	292.33	21	0	0.53	3	4	2	80.15	98.49	2.05	0.98	0.05	-0.2	1.11	0.8	-2.07	2.48	0.00848	Soluble	-2.64	0.675	0.00231	Soluble	-1.96	3.24	0.0111	Soluble	High	No	No	No	No	No	No	No	-7.39	0	0	0	0	0	0.56	0	2
		Molecule 1244	NPA007563	N/A	N/A	N/A																											N/A	N/A	N/A	N/A	N/A	N/A	N/A	N/A	N/A	N/A	N/A	N/A	N/A	N/A	N/A	N/A
		Molecule 1245	NPA007564	N/A	N/A	N/A																											N/A	N/A	N/A	N/A	N/A	N/A	N/A	N/A	N/A	N/A	N/A	N/A	N/A	N/A	N/A	N/A
		Molecule 1246	NPA007567	NC[C@H]1O[C@H]([C@@H]([C@@H]1O)O)O[C@@H]([C@@H](C(=O)O)NCCCNC(=O)[C@@H](NC(=O)[C@H]([C@@H]1CCN=C(N1)N)NC(=O)N[C@H](C(=O)O)C(C)C)CC(C)C)[C@H]1O[C@H]([C@@H]([C@@H]1O)O)n1ccc(=O)[nH]c1=O	C37H61N11O16	915.94	64	6	0.73	26	19	15	225.65	425.86	2.07	-9.62	-7.61	-6.86	-4.18	-5.24	2.19	141000	154	Highly soluble	1.49	28200	30.8	Highly soluble	-0.15	641	0.7	Soluble	Low	No	Yes	No	No	No	No	No	-18.72	3	4	2	1	6	0.17	0	0
		Molecule 1247	NPA007568	CC(CC1N(C)C(=O)C2CC(O)CNN2C(=O)C2CCCNN2C(=O)C(OC(=O)C(NC(=O)C2N(C1=O)CC(C2)C)C(C)C)C(C)C)C	C33H55N7O8	677.83	48	0	0.82	4	10	4	203.13	180.93	3.57	2.39	-2.88	0.31	-1.24	0.43	-5.28	0.00352	5.2e-06	Moderately soluble	-5.83	0.001	1.48e-06	Moderately soluble	-3.1	0.533	0.000787	Soluble	Low	No	Yes	No	No	No	No	No	-8.74	2	4	1	1	2	0.17	0	0
[truncated: 4,511 more rows]
[truncated: 3 more columns]
