# Supplementary material for: Endostemonine I as a Multi-Target Inhibitor of Kaposi’s Sarcoma-Associated Herpesvirus Oncogenic Pathways: An Integrative Computational Study
Source: Med Sci (Basel). 2026 May 4;14(2):237. doi: 10.3390/medsci14020237 (PMC13214889; doi:10.3390/medsci14020237)
Supplement: Supplementary file 1 [file medsci-14-00237-s001.zip › 3-Supplementary Table 3.xlsx]

## Sheet: Toxicity_10-02-2025
		In Silico Toxicity Prediction of Streptomyces-Derived Compounds
		Original source:		ADMETlab 3.0 (https://admetlab3.scbdd.com/)
		Reference:		Fu L, Shi S, Yi J, Wang N, He Y, Wu Z, Peng J, Deng Y, Wang W, Wu C, Lyu A, Zeng X, Zhao W, Hou T, Cao D. ADMETlab 3.0: an updated comprehensive online ADMET prediction platform enhanced with broader coverage, improved performance, API functionality and decision support. Nucleic Acids Res. 2024 Jul 5;52(W1):W422-W431. doi: 10.1093/nar/gkae236. PMID: 38572755; PMCID: PMC11223840.
		Access date:		February 10, 2025.
		No.	Molecule No.	NPAID	Canonical SMILES	Formula	MW
								smiles	MW	Vol	Dense	nHA	nHD	TPSA	nRot	nRing	MaxRing	nHet	fChar	nRig	Flex	nStereo	gasa	QED	Synth	Fsp3	MCE-18	Natural Product-likeness	Alarm_NMR	BMS	Chelating	PAINS	Lipinski	Pfizer	GSK	GoldenTriangle	logS	logD	logP	mp	bp	pka_acidic	pka_basic	caco2	MDCK	PAMPA	pgp_inh	pgp_sub	hia
		1	Molecule 2	NPA000024	CCC(=O)O[C@@H]1[C@@H](O)CN[C@H]1Cc1ccc(cc1)OC	C15H21NO4	279.33	CCC(=O)O[C@H]1[C@H](Cc2ccc(OC)cc2)NC[C@@H]1O	279.15	286.495	0.974362	5	2	67.79	6	2	6	5	0	12	0.5	3	0	0.784	3.335	0.533	40.174	1.382	[(12, 11, 10, 9, 8, 15, 14)]	['-']	['-']	['-']	0	0	0	0	-1.96454	0.831827	0.525791	183.536	308.473	8.82604	6.11618	-5.05693	-4.7549	0.0980307	0.52116	0.683321	0.437389
		2	Molecule 3	NPA000029	CC(/C=C/C=C/C(=O)NC1=CC(O)(CCC(=O)N)C=CC1=O)C	C17H22N2O4	318.37	CC(C)/C=C/C=C/C(=O)NC1=CC(O)(CCC(N)=O)C=CC1=O	318.16	332.731	0.956208	6	4	109.49	8	1	6	6	0	11	0.727273	1	0	0.478	4.009	0.353	22.957	1.95	[(11, 10, 21, 22, 20), (5, 6, 7, 8, 9)]	['-']	['-']	['-']	0	0	0	0	-2.35044	1.00586	0.90327	138.821	269.366	7.82375	6.23841	-5.52006	-5.00374	0.971965	0.0107714	0.00837917	0.000451386
		3	Molecule 4	NPA000037	COC(C1(O)C(C)C(=O)N(C21C(C)OC2=O)C)CC(C(/C=C/C=C/CNC(=O)C(C(/C(=C\C=C/C=C/C(=C(/[N+](=O)[O-])\C)/C)/C)O)(C)C)O)C	C36H53N3O10	687.82	COC(CC(C)C(O)/C=C/C=C/CNC(=O)C(C)(C)C(O)/C(C)=C\C=C/C=C/C(C)=C(\C)[N+](=O)[O-])C1(O)C(C)C(=O)N(C)C12C(=O)OC2C	687.37	708.627	0.970003	13	4	188.77	17	2	5	13	0	19	0.894737	8	1	0.081	6.494	0.583	91.07	1.958	[(46, 44, 45)]	[(44, 45, 43, 47, 46), (21, 23, 24, 25, 26, 27)]	['-']	['-']	1	0	1	1	-4.02343	2.73227	2.44762	152.472	304.371	6.95669	5.50964	-5.18287	-4.81001	0.99933	0.00154308	0.725725	0.0294374
		4	Molecule 68	NPA000427	O=C1c2c(C)c(C(=O)O)c(cc2C(c2c1c(O)c(C)cc2)(C)O)O	C18H16O6	328.32	Cc1ccc2c(c1O)C(=O)c1c(cc(O)c(C(=O)O)c1C)C2(C)O	328.09	325.865	1.00683	6	4	115.06	1	3	14	6	0	18	0.0555556	1	1	0.638	3.378	0.222	71.091	1.411	[(4, 3, 2, 1, 6, 5, 8, 9, 10)]	['-']	[(14, 13, 12, 11, 10, 19, 15, 16, 17, 18)]	['-']	0	0	0	0	-3.50163	2.27848	2.82159	218.965	312.489	4.26636	1.42934	-5.30437	-4.77661	0.997184	0.000118365	0.102703	0.0789047
		5	Molecule 81	NPA000535	OCC(NC(=O)c1ccccc1O)COC(=O)C	C12H15NO5	253.25	CC(=O)OCC(CO)NC(=O)c1ccccc1O	253.1	249.317	1.01517	6	3	95.86	7	1	6	6	0	8	0.875	1	0	0.644	2.503	0.333	16	0.23	[(17, 16, 15, 14, 13, 12, 11)]	['-']	['-']	['-']	0	0	0	0	-1.52232	0.86021	0.76594	123.612	267.972	9.15426	6.85904	-5.4666	-4.40221	0.42849	0.235063	0.266033	0.00987834
		6	Molecule 107	NPA000733	C[C@H]([C@@H](C(=O)OCC)NC(=O)c1cccc(c1O)NC=O)O	C14H18N2O6	310.3	CCOC(=O)[C@@H](NC(=O)c1cccc(NC=O)c1O)[C@@H](C)O	310.12	301.06	1.03009	8	4	124.96	9	1	6	8	0	9	1	2	0	0.319	3.068	0.357	20	-0.316	[(18, 17, 13, 12, 11, 10, 9), (14, 15, 16), (18, 17, 13, 14, 12, 11, 10, 9)]	['-']	['-']	['-']	0	0	0	0	-1.56891	0.777963	0.731879	141.84	286.125	9.01055	5.87355	-5.99516	-5.08057	0.36502	0.883525	0.00092153	0.12011
		7	Molecule 206	NPA001283	CC/C(=C\C(=NO)C(=O)N)/C([N+](=O)[O-])C	C8H13N3O4	215.21	CC/C(=C\C(=NO)C(N)=O)C(C)[N+](=O)[O-]	215.09	204.53	1.05163	7	3	118.82	5	0	0	7	0	4	1.25	1	1	0.296	4.446	0.5	5	0.23	[(10, 12, 13, 14)]	['-']	['-']	['-']	0	0	0	0	-2.28512	0.79391	0.729098	160.937	300.03	8.31793	4.01185	-5.38067	-4.85227	0.7361	0.000474295	0.0442721	0.000375509
		8	Molecule 232	NPA001423	OC[C@H]1CC(=O)c2c([C@@]1(C)O)cccc2O	C12H14O4	222.24	C[C@@]1(O)c2cccc(O)c2C(=O)C[C@@H]1CO	222.09	223.61	0.993201	4	3	77.76	1	2	10	4	0	12	0.0833333	2	0	0.656	3.515	0.417	46.941	1.789	[(3, 4, 5, 6, 7, 9, 10, 11, 12)]	['-']	['-']	['-']	0	0	0	0	-1.61127	0.881579	0.759708	150.135	278.899	9.16196	6.06438	-5.57227	-4.73715	0.889578	0.173897	0.280304	0.048417
		9	Molecule 254	NPA001568	C[C@@H](C(=O)O)CCCCC(=O)[C@@H](N)C	C10H19NO3	201.26	C[C@H](N)C(=O)CCCC[C@@H](C)C(=O)O	201.14	213.611	0.941619	4	3	80.39	7	0	0	4	0	2	3.5	2	1	0.606	3.059	0.8	4	1.133	['-']	['-']	['-']	['-']	0	0	0	0	-0.332638	-0.129478	-1.24043	200.357	256.34	5.65918	7.68278	-5.65424	-4.54055	0.998569	6.06401e-06	0.523478	3.33786e-06
		10	Molecule 274	NPA001675	CO[C@H]1Nc2c(OC)cccc2C(=O)N2[C@H]1CC(=C2)C=CC(=O)N(C)C	C19H23N3O4	357.4	COc1cccc2c1N[C@H](OC)[C@@H]1CC(C=CC(=O)N(C)C)=CN1C2=O	357.17	361.207	0.988824	7	1	71.11	5	3	14	7	0	19	0.263158	2	1	0.833	4.022	0.368	61.385	0.333	[(15, 16, 17, 18, 19)]	['-']	['-']	['-']	0	0	0	0	-2.63213	1.27083	0.976977	193.683	310.391	9.3766	5.11847	-4.78031	-4.58185	0.625164	0.361507	0.928775	0.230884
		11	Molecule 285	NPA001717	OC(=O)CC1CC(=O)OC1C(=O)c1cc(C)cc(c1O)C	C15H16O6	292.28	Cc1cc(C)c(O)c(C(=O)C2OC(=O)CC2CC(=O)O)c1	292.09	287.806	1.01489	6	2	100.9	4	2	6	6	0	14	0.285714	2	0	0.645	3.422	0.4	49.286	0.762	[(11, 12, 13), (6, 5, 3, 2, 1, 20, 7)]	['-']	['-']	['-']	0	0	0	0	-2.96072	1.90994	1.93083	193.798	274.194	4.00017	3.34856	-5.16073	-4.90747	0.978251	0.0777594	0.0173074	0.11814
		12	Molecule 293	NPA001763	COC(=O)/C=C/c1ccc(cc1)OP(=O)(OC)N	C11H14NO5P	271.21	COC(=O)/C=C/c1ccc(OP(N)(=O)OC)cc1	271.06	251.849	1.07628	6	2	87.85	6	1	6	7	0	9	0.666667	1	0	0.5	2.995	0.182	18	0.403	[(5, 4, 2, 3, 1, 0), (10, 9, 8, 7, 6, 17, 16)]	[(11, 13, 10, 9), (11, 12)]	['-']	['-']	0	0	0	0	-2.25559	1.08514	1.20356	99.5365	294.257	8.1869	3.82789	-5.50744	-4.97732	0.231334	0.997321	0.00041431	0.211441
		13	Molecule 319	NPA001898	O[C@@H](C[C@@H]1CC(=O)c2c([C@@H]1O)cccc2O)CC(=O)O	C14H16O6	280.27	O=C(O)C[C@@H](O)C[C@@H]1CC(=O)c2c(O)cccc2[C@@H]1O	280.09	273.146	1.02542	6	4	115.06	4	2	10	6	0	13	0.307692	3	1	0.65	3.668	0.429	46.2	1.669	[(12, 14, 15, 16, 17, 11, 9, 10, 8)]	['-']	['-']	['-']	0	0	0	0	-1.23362	1.02862	0.525717	142.016	265.36	3.60499	4.6129	-5.62515	-5.12847	0.999524	3.28123e-06	0.175406	0.146967
		14	Molecule 334	NPA001980	COC(=O)c1c(O)ccc2c1nc1cccc(c1n2)C(=O)O	C15H10N2O5	298.25	COC(=O)c1c(O)ccc2nc3c(C(=O)O)cccc3nc12	298.06	284.543	1.0475	7	2	109.61	3	3	14	7	0	18	0.166667	0	1	0.549	2.322	0.067	18	0.073	[(6, 5, 7, 8, 9, 10, 11, 12, 19, 20, 21, 4), (6, 5, 4, 21, 20, 9, 8, 7), (6, 5, 4, 21, 20, 19, 11, 10, 9, 8, 7), (6, 5, 4, 21, 9, 10, 8, 7)]	['-']	['-']	['-']	0	0	0	0	-4.07855	2.00685	2.31834	244.215	326.457	4.43414	2.56741	-5.20214	-4.75053	0.981385	0.00130453	0.126677	0.0329022
		15	Molecule 366	NPA002159	COC(=O)c1cccc2c1nc1cccc(c1n2)O[C@@H]1O[C@@H](C)[C@@H]([C@H]([C@H]1O)O)O	C20H20N2O7	400.38	COC(=O)c1cccc2nc3c(O[C@@H]4O[C@@H](C)[C@H](O)[C@@H](O)[C@H]4O)cccc3nc12	400.13	382.684	1.04559	9	3	131.23	4	4	14	9	0	23	0.173913	5	1	0.431	3.697	0.35	80.889	1.058	[(12, 11, 10, 26, 27, 25, 24, 23)]	['-']	['-']	['-']	0	0	1	0	-3.2221	1.7935	1.36219	179.009	296.712	5.95717	4.18111	-5.45677	-4.83515	0.821114	0.156187	0.73596	0.00265133
		16	Molecule 367	NPA002164	C/C=C(/[C@H]1O[C@@]2(C[C@@H]3C[C@H](O2)C/C=C(\C)/C[C@@H](C)/C=C/C=C\2/[C@]4([C@H](C(=O)O3)C=C(C)[C@H](C4OC2)O)O)[C@@H]([C@H]([C@@H]1C)OC(=O)C(C)C)O)\C	C38H54O10	670.83	C/C=C(\C)[C@H]1O[C@@]2(C[C@@H]3C[C@@H](C/C=C(\C)C[C@@H](C)/C=C/C=C4\COC5[C@H](O)C(C)=C[C@@H](C(=O)O3)[C@]45O)O2)[C@H](O)[C@@H](OC(=O)C(C)C)[C@@H]1C	670.37	692.469	0.968087	10	3	140.98	4	5	23	10	0	37	0.108108	12	1	0.288	7.491	0.684	134.188	2.693	[(33, 31, 32)]	['-']	['-']	['-']	0	0	1	1	-4.75205	3.74902	3.72077	167.23	328.709	7.13484	4.9194	-5.34731	-4.87201	0.0348186	0.742728	0.940064	0.000242531
		17	Molecule 373	NPA002193	COC(=O)C(=C)Oc1cccc(c1)C(=O)N	C11H11NO4	221.21	C=C(Oc1cccc(C(N)=O)c1)C(=O)OC	221.07	220.595	1.00215	5	2	78.62	5	1	6	5	0	9	0.555556	0	0	0.464	2.249	0.091	8	-0.357	[(0, 1, 12, 13, 14, 15), (2, 3, 4, 5, 6, 7, 11)]	['-']	['-']	['-']	0	0	0	0	-2.28338	1.1582	0.948295	138.23	288.392	9.56765	2.16213	-4.91484	-5.05168	0.532433	0.0587946	0.077992	0.00911468
		18	Molecule 421	NPA002454	OCC(C(=O)c1ncc(c2c1[nH]c1c2cccc1)C)O	C15H14N2O3	270.28	Cc1cnc(C(=O)C(O)CO)c2[nH]c3ccccc3c12	270.1	272.236	0.992154	5	3	86.21	3	3	13	5	0	16	0.1875	1	0	0.63	3.149	0.2	34	0.45	['-']	[(4,)]	['-']	['-']	0	0	0	0	-3.37026	2.20351	1.91381	196.607	306.433	8.77944	5.83317	-4.8853	-4.52782	0.553855	0.0157236	0.0440435	0.000803053
		19	Molecule 429	NPA002487	C[C@@H]1O[C@@H](OC(=O)c2c(C)c[nH]c2C)[C@@H]([C@@H]([C@H]1O)O)O	C13H19NO6	285.29	Cc1c[nH]c(C)c1C(=O)O[C@@H]1O[C@@H](C)[C@H](O)[C@@H](O)[C@H]1O	285.12	272.12	1.04777	7	4	112.01	3	2	6	7	0	12	0.25	5	0	0.551	3.962	0.615	52.143	1.64	['-']	['-']	['-']	['-']	0	0	0	0	-1.62547	0.32929	-0.274021	182.936	324.643	7.85005	3.88268	-5.60874	-5.13006	0.972047	0.0806459	0.927111	0.0337299
		20	Molecule 470	NPA002742	O[C@@H]1C[C@@H]2CC(=O)C(=C[C@@H]3[C@H](C1)C=C[C@@H]1[C@H]3C[C@H]([C@H]1OC(=O)C(C)C)C)C(=O)O2	C23H30O6	402.48	CC(C)C(=O)O[C@H]1[C@@H]2C=C[C@H]3C[C@H](O)C[C@@H]4CC(=O)C(=C[C@H]3[C@@H]2C[C@H]1C)C(=O)O4	402.2	411.697	0.976931	6	1	89.9	3	5	0	6	0	25	0.12	8	1	0.434	6.125	0.696	65.385	1.774	[(20, 19, 26, 27, 28, 15), (20, 19, 17, 18, 16)]	['-']	['-']	['-']	0	0	1	0	-3.54992	3.09014	2.59217	145.417	293.559	7.44967	5.47143	-5.2167	-4.89055	0.253668	0.945839	0.0140509	0.000751913
		21	Molecule 471	NPA002747	CO[C@H]([C@]1(O)[C@@H](C)C(=O)N([C@]21[C@@H](C)OC2=O)C)C[C@H]([C@H](/C=C/C=C/CNC(=O)C([C@@H](/C(=C\C=C\C=C\C(=C(\[N+](=O)[O-])/C)\C)/C)O)(C)C)O)C	C36H53N3O10	687.82	CO[C@@H](C[C@@H](C)[C@@H](O)/C=C/C=C/CNC(=O)C(C)(C)[C@H](O)/C(C)=C\C=C\C=C\C(C)=C(/C)[N+](=O)[O-])[C@]1(O)[C@@H](C)C(=O)N(C)[C@]12C(=O)O[C@@H]2C	687.37	708.627	0.970003	13	4	188.77	17	2	5	13	0	19	0.894737	8	1	0.081	6.494	0.583	91.07	1.958	[(46, 44, 45)]	[(44, 45, 43, 47, 46), (21, 23, 24, 25, 26, 27)]	['-']	['-']	1	0	1	1	-4.4017	2.51167	2.37508	178.256	315.951	6.43024	3.5519	-5.25606	-4.96175	0.999764	0.0129328	0.939074	5.6386e-05
		22	Molecule 558	NPA003300	CC(/C=C(/C(=O)NC1=CC(=O)C2N1CCC2)\C)O	C13H18N2O3	250.29	C/C(=C\C(C)O)C(=O)NC1=CC(=O)C2CCCN12	250.13	254.11	0.984339	5	2	69.64	4	2	8	5	0	12	0.333333	2	1	0.708	4.129	0.538	31.2	0.887	[(9, 10, 11, 12, 13), (2, 1, 6, 7, 8)]	['-']	['-']	['-']	0	0	0	0	-1.25722	0.310585	0.0888776	156.338	293.968	9.88597	5.21415	-4.88624	-4.59236	0.499895	0.657673	0.0735124	0.681132
		23	Molecule 559	NPA003301	CO[C@@H]1[C@@H](C)/C=C(\C)/[C@H](OC(=O)N)[C@@H](OC)/C=C\C=C(\C(=O)NC2=CC(=O)C=C([C@@H]([C@H](C[C@@H]1OC)C)OC)C2=O)/C	C30H42N2O9	574.66	CO[C@H]1[C@@H](OC)C[C@H](C)[C@@H](OC)C2=CC(=O)C=C(NC(=O)/C(C)=C/C=C\[C@H](OC)[C@@H](OC(N)=O)/C(C)=C/[C@@H]1C)C2=O	574.29	587.701	0.977181	11	3	152.48	6	2	21	11	0	27	0.222222	7	1	0.373	6.149	0.533	49.304	2.609	[(15, 14, 13, 12, 39, 40, 17, 16), (12, 13, 14, 15, 16), (23, 21, 19, 20, 18)]	['-']	['-']	[(15, 14, 13, 12, 39, 40, 17, 16)]	1	0	1	1	-2.80924	1.72712	1.33951	193.453	318.479	8.52696	5.08317	-5.14862	-4.86879	0.0771122	0.999982	0.323069	0.981046
		24	Molecule 570	NPA003357	CC(=CC(=O)NC1=CC(=O)[C@]2(N1[C@@H](C)[C@@H]([C@H]2O)Cl)C)C	C14H19ClN2O3	298.77	CC(C)=CC(=O)NC1=CC(=O)[C@]2(C)[C@H](O)[C@@H](Cl)[C@H](C)N12	298.11	286.617	1.0401	5	2	69.64	3	2	8	6	0	12	0.25	4	1	0.588	4.815	0.571	40.182	2.056	[(7, 8, 9, 10, 11), (1, 3, 4, 5, 6)]	[(15, 16)]	['-']	['-']	0	0	0	0	-3.51684	2.09716	1.80634	214.543	307.399	7.52351	4.6922	-5.43822	-4.82927	0.949995	0.0272359	0.923059	0.0604806
		25	Molecule 587	NPA003477	OC(c1ocnc1)/C=C/C=C/C=C(\C(C(C(=O)N)(C)C)O)/C	C16H22N2O4	306.36	C/C(=C/C=C/C=C/C(O)c1cnco1)C(O)C(C)(C)C(N)=O	306.16	318.071	0.962551	6	4	109.58	7	1	5	6	0	9	0.777778	2	1	0.663	4.434	0.375	22	1.41	['-']	[(1, 2, 3, 4, 5, 6)]	['-']	['-']	0	0	0	0	-2.452	1.15075	0.809442	149.587	277.709	7.37352	5.06657	-5.18908	-4.99823	0.941449	0.00106852	0.776842	0.00392109
		26	Molecule 659	NPA003887	O[C@H]1CC[C@]2([C@@H]1C(=O)NC2=O)SC(=O)c1ccc(cc1)O	C14H13NO5S	307.32	O=C(S[C@]12CC[C@H](O)[C@H]1C(=O)NC2=O)c1ccc(O)cc1	307.05	282.669	1.08625	6	3	103.7	3	3	8	7	0	18	0.166667	3	1	0.685	4.107	0.357	67	0.919	[(14, 1, 0, 2), (2, 3, 12, 13), (2, 3, 8, 9, 10), (10, 9, 11, 12, 13, 3, 8), (18, 17, 16, 15, 14, 1, 0), (18, 17, 16, 15, 14, 20, 19)]	[(2, 1, 0, 14)]	['-']	['-']	0	0	0	0	-3.56383	1.9814	1.58758	222.774	322.411	6.94	3.71435	-5.77764	-5.03406	0.978063	0.0144601	0.168574	0.174396
		27	Molecule 685	NPA004058	CCC(=O)O[C@@H]1[C@@H](O)CN[C@H]1Cc1ccc(cc1)O	C14H19NO4	265.3	CCC(=O)O[C@H]1[C@H](Cc2ccc(O)cc2)NC[C@@H]1O	265.13	269.199	0.984884	5	3	78.79	5	2	6	5	0	12	0.416667	3	0	0.694	3.488	0.5	40.571	1.76	[(12, 11, 10, 9, 8, 14, 13)]	['-']	['-']	['-']	0	0	0	0	-1.808	0.69417	-0.109173	236.154	305.8	8.70403	6.12098	-5.40722	-4.85393	0.355665	0.0770455	0.896143	0.0148208
		28	Molecule 686	NPA004064	CCC(=O)O[C@@H]1[C@@H](O)CN[C@H]1Cc1ccc(cc1)O	C14H19NO4	265.3	CCC(=O)O[C@H]1[C@H](Cc2ccc(O)cc2)NC[C@@H]1O	265.13	269.199	0.984884	5	3	78.79	5	2	6	5	0	12	0.416667	3	0	0.694	3.488	0.5	40.571	1.76	[(12, 11, 10, 9, 8, 14, 13)]	['-']	['-']	['-']	0	0	0	0	-1.808	0.69417	-0.109173	236.154	305.8	8.70403	6.12098	-5.40722	-4.85393	0.355665	0.0770455	0.896143	0.0148208
		29	Molecule 705	NPA004190	CC(=O)OC(C(/C=C\1/C=C(C2=NCCC3C12O3)C)OC(=O)C(C)C)C	C19H25NO5	347.41	CC(=O)OC(C)C(/C=C1/C=C(C)C2=NCCC3OC213)OC(=O)C(C)C	347.17	353.276	0.982715	6	0	77.49	7	3	10	6	0	15	0.466667	4	1	0.564	5.433	0.632	68.419	1.621	['-']	['-']	['-']	['-']	0	0	0	0	-3.26817	2.82434	3.00016	72.378	285.421	8.84832	5.25919	-4.78202	-4.72916	0.08228	0.925877	0.563433	0.00326633
		30	Molecule 718	NPA004281	OC1OC(=O)C(=C1c1ccc(cc1)O)C	C11H10O4	206.19	CC1=C(c2ccc(O)cc2)C(O)OC1=O	206.06	203.678	1.01169	4	2	66.76	1	2	6	4	0	12	0.0833333	1	0	0.674	3.001	0.182	37.846	1.627	[(2, 1, 13, 14, 12, 10), (12, 13, 14), (7, 6, 5, 4, 3, 9, 8)]	['-']	['-']	['-']	0	0	0	0	-2.36874	0.949054	0.66286	192.273	290.498	8.13	4.27718	-4.49315	-4.49635	0.869115	0.00117837	0.136057	0.101578
		31	Molecule 743	NPA004430	OCCCCC(CC/C=C/C=C/C(=O)O)O	C12H20O4	228.28	O=C(O)/C=C/C=C/CCC(O)CCCCO	228.14	243.36	0.93746	4	3	77.76	9	0	0	4	0	3	3	1	1	0.317	3.147	0.583	2	2.386	['-']	['-']	['-']	['-']	0	0	0	0	-2.14562	1.55085	1.49154	94.0922	253.971	4.65017	6.47021	-5.08822	-4.724	0.989317	0.0034916	0.729475	0.126403
		32	Molecule 753	NPA004481	CN[C@H](C(=O)O)Cc1c[nH]c2c1c(ccc2)[N+](=O)[O-]	C12H13N3O4	263.25	CN[C@@H](Cc1c[nH]c2cccc([N+](=O)[O-])c12)C(=O)O	263.09	251.328	1.0468	7	3	108.26	5	2	9	7	0	12	0.416667	1	0	0.556	2.851	0.25	26	-0.046	[(11, 12, 13, 14)]	['-']	['-']	['-']	0	0	0	0	-2.72356	0.987712	-0.0450667	246.23	299.513	4.00712	3.77633	-5.83674	-5.03749	0.983483	3.71577e-06	0.00590812	1.39475e-05
		33	Molecule 762	NPA004542	OC[C@H]1CO[C@@]2([C@H]1O)CCC[C@@H](O2)C	C10H18O4	202.25	C[C@H]1CCC[C@]2(OC[C@H](CO)[C@@H]2O)O1	202.12	199.564	1.01281	4	2	58.92	1	2	6	4	0	11	0.0909091	4	1	0.641	4.732	1	45.6	2.539	['-']	['-']	['-']	['-']	0	0	0	0	-0.527542	0.228975	0.00378127	95.3054	248.211	6.97127	4.91262	-5.44776	-4.83003	0.0543976	0.21127	0.0220913	0.00158286
		34	Molecule 763	NPA004544	OC[C@H]1CO[C@@]2([C@H]1O)CCC[C@@H](O2)C	C10H18O4	202.25	C[C@H]1CCC[C@]2(OC[C@H](CO)[C@@H]2O)O1	202.12	199.564	1.01281	4	2	58.92	1	2	6	4	0	11	0.0909091	4	1	0.641	4.732	1	45.6	2.539	['-']	['-']	['-']	['-']	0	0	0	0	-0.527542	0.228975	0.00378127	95.3054	248.211	6.97127	4.91262	-5.44776	-4.83003	0.0543976	0.21127	0.0220913	0.00158286
		35	Molecule 771	NPA004615	O[C@H]1CN[C@H]([C@@H]1OC(=O)C)Cc1ccc(cc1)O	C13H17NO4	251.28	CC(=O)O[C@H]1[C@H](Cc2ccc(O)cc2)NC[C@@H]1O	251.12	251.903	0.996891	5	3	78.79	4	2	6	5	0	12	0.333333	3	0	0.669	3.404	0.462	41.053	2.006	[(11, 10, 9, 8, 7, 13, 12)]	['-']	['-']	['-']	0	0	0	0	-2.06233	0.254576	-0.807857	259.122	321.676	9.02947	5.68599	-5.6737	-4.63216	0.554333	0.0471631	0.817687	0.014299
		36	Molecule 806	NPA004874	O=Cc1ccc(cc1)NC(C(/C=C/C(O)C)O)CC(=O)O	C15H19NO5	293.32	CC(O)/C=C/C(O)C(CC(=O)O)Nc1ccc(C=O)cc1	293.13	298.569	0.981783	6	4	106.86	8	1	6	6	0	9	0.888889	3	1	0.421	3.664	0.333	18	0.769	[(12, 13, 14, 15, 16, 19, 20), (16, 17, 18)]	[(16, 17, 18)]	['-']	['-']	0	0	0	0	-1.36506	0.705047	0.114086	147.033	265.167	4.04368	5.35141	-5.45258	-5.20231	0.972809	4.54369e-06	6.76067e-05	0.992827
		37	Molecule 816	NPA004931	C[C@@H](CC1CCC(O1)[C@@H](C(=O)O)C)O	C10H18O4	202.25	C[C@H](O)CC1CCC([C@H](C)C(=O)O)O1	202.12	205.484	0.983627	4	2	66.76	4	1	5	4	0	6	0.666667	4	1	0.714	3.841	0.9	19.368	2.38	['-']	['-']	['-']	['-']	0	0	0	0	-0.823468	0.543085	0.268386	104.038	243.278	4.44682	4.04687	-5.00289	-4.95288	0.998872	7.52464e-05	0.270774	0.00970566
		38	Molecule 827	NPA004993	OC[C@@H]1COC(=O)[C@H]1[C@H](CCCC(C)C)O	C12H22O4	230.3	CC(C)CCC[C@H](O)[C@@H]1C(=O)OC[C@H]1CO	230.15	240.076	0.958654	4	2	66.76	6	1	5	4	0	6	1	3	1	0.667	3.693	0.917	18.087	2.089	[(11, 9, 10)]	['-']	['-']	['-']	0	0	0	0	-2.48144	1.83646	1.68304	67.4821	287.619	9.15044	4.36357	-5.21016	-5.00958	0.398227	0.619203	0.313297	0.00932091
		39	Molecule 828	NPA004995	OC[C@@H]1COC(=O)[C@H]1[C@H](CCCC(C)C)O	C12H22O4	230.3	CC(C)CCC[C@H](O)[C@@H]1C(=O)OC[C@H]1CO	230.15	240.076	0.958654	4	2	66.76	6	1	5	4	0	6	1	3	1	0.667	3.693	0.917	18.087	2.089	[(11, 9, 10)]	['-']	['-']	['-']	0	0	0	0	-2.48144	1.83646	1.68304	67.4821	287.619	9.15044	4.36357	-5.21016	-5.00958	0.398227	0.619203	0.313297	0.00932091
		40	Molecule 860	NPA005188	COC(=O)/C=C/C(=C/[C@@H]([C@H](c1cc(O)cc(c1O)NC(=O)C)O)C)/C	C18H23NO6	349.38	COC(=O)/C=C/C(C)=C/[C@H](C)[C@@H](O)c1cc(O)cc(NC(C)=O)c1O	349.15	356.611	0.979079	7	4	116.09	8	1	6	7	0	10	0.8	2	1	0.206	3.717	0.333	24	1.187	[(16, 15, 14, 13, 23, 24, 18, 17), (5, 4, 2, 3, 1, 0), (16, 15, 17, 18, 19, 23, 13, 14), (16, 15, 14, 13, 23, 18, 17), (24, 23, 18, 19, 17, 15, 14, 13)]	[(13, 14, 15, 16, 17, 18, 23, 24)]	['-']	['-']	0	0	0	0	-2.4567	1.0855	0.686435	191.88	285.95	7.81235	4.93137	-5.38215	-5.06041	0.277129	0.491122	0.273093	0.000802696
		41	Molecule 861	NPA005190	CC(CC1CCC(O1)C(C(=O)O)C)O	C10H18O4	202.25	CC(O)CC1CCC(C(C)C(=O)O)O1	202.12	205.484	0.983627	4	2	66.76	4	1	5	4	0	6	0.666667	4	1	0.714	3.841	0.9	19.368	2.38	['-']	['-']	['-']	['-']	0	0	0	0	-0.650899	0.542299	0.352118	85.1225	237.038	4.49181	4.48841	-4.99345	-4.83863	0.999025	4.08494e-05	0.235787	0.122501
		42	Molecule 890	NPA005347	C=CCC1=C(O)C(=O)[C@H]2[C@]1(O)C(=O)CC2	C11H12O4	208.21	C=CCC1=C(O)C(=O)[C@@H]2CCC(=O)[C@]12O	208.07	206.314	1.00851	4	2	74.6	2	2	8	4	0	12	0.166667	2	1	0.654	4.213	0.455	35	1.974	[(3, 4, 6, 7, 8)]	['-']	['-']	['-']	0	0	0	0	-1.5013	0.668165	0.526753	142.819	275.237	7.48332	4.7722	-4.60234	-4.60426	0.844226	0.0382429	0.000998545	0.768367
		43	Molecule 905	NPA005464	CC(CC(C(=O)O)C)/C=C/C(=O)c1ccc(cc1)N	C15H19NO3	261.32	CC(/C=C/C(=O)c1ccc(N)cc1)CC(C)C(=O)O	261.14	280.988	0.929362	4	3	80.39	6	1	6	4	0	9	0.666667	2	1	0.468	3.113	0.333	18	1.016	[(2, 3, 4, 5, 6), (10, 9, 8, 7, 6, 12, 11)]	['-']	['-']	['-']	0	0	0	0	-2.71152	1.68556	2.14858	133.775	298.639	4.47672	2.68292	-5.21969	-4.61909	0.865845	0.000290726	0.0321878	7.03335e-06
		44	Molecule 911	NPA005504	O[C@@H]1[C@H](O)[C@@]2(C([C@H]1C[C@@]2(C)O)(C)C)C	C11H20O3	200.27	CC1(C)[C@H]2C[C@@](C)(O)[C@]1(C)[C@@H](O)[C@H]2O	200.14	208.07	0.961888	3	3	60.69	0	2	6	3	0	8	0	5	1	0.534	5.417	1	47.455	2.057	['-']	['-']	['-']	['-']	0	0	0	0	-1.17085	1.23985	0.965255	165.3	212.329	9.03441	5.73376	-4.98501	-4.32455	0.941325	0.177299	0.612341	0.162524
		45	Molecule 958	NPA005836	OCc1ccc2c(c1)NC1=CC(=O)[C@H]([C@@H]1O2)CO	C13H13NO4	247.25	O=C1C=C2Nc3cc(CO)ccc3O[C@H]2[C@@H]1CO	247.08	240.71	1.02646	5	3	78.79	2	3	13	5	0	16	0.125	2	1	0.706	3.751	0.308	51.765	1.182	[(3, 2, 1, 0, 15)]	['-']	['-']	['-']	0	0	0	0	-2.29859	0.961939	0.533556	175.232	317.233	8.91396	4.28115	-5.34704	-4.72631	0.559793	0.0860485	0.268854	0.0169194
		46	Molecule 1018	NPA006248	NC(=O)CC(CC(=O)c1cc(C)cc(c1O)C)CC(=O)O	C15H19NO5	293.32	Cc1cc(C)c(O)c(C(=O)CC(CC(N)=O)CC(=O)O)c1	293.13	298.569	0.981783	6	4	117.69	7	1	6	6	0	9	0.777778	1	0	0.659	2.93	0.4	22	0.37	[(6, 5, 3, 2, 1, 20, 7)]	['-']	['-']	['-']	0	0	0	0	-2.51854	1.47169	1.15834	179.326	268.361	4.19986	5.50532	-5.30695	-5.11883	0.995072	0.000243699	0.0272219	0.0160307
		47	Molecule 1034	NPA006320	C[C@@H]([C@]1(C)NC(=O)c2c(N1)cccc2)O	C11H14N2O2	206.24	C[C@H](O)[C@]1(C)NC(=O)c2ccccc2N1	206.11	210.728	0.978088	4	3	61.36	1	2	10	4	0	12	0.0833333	2	0	0.64	3.537	0.364	40.733	0.948	['-']	['-']	['-']	['-']	0	0	0	0	-2.58636	1.21001	1.20532	189.51	320.432	8.9537	3.34625	-5.33979	-4.84496	0.359765	0.133077	0.910221	0.00082767
		48	Molecule 1050	NPA006407	OC(=O)C1(C)CSC(=N1)c1ccccc1O	C11H11NO3S	237.27	CC1(C(=O)O)CSC(c2ccccc2O)=N1	237.05	224.394	1.0564	4	2	69.89	2	2	6	5	0	12	0.166667	1	0	0.821	3.405	0.273	42.714	0.584	[(15, 7, 6), (6, 5, 1, 2, 3), (14, 13, 12, 11, 10, 9, 8)]	['-']	['-']	['-']	0	0	0	0	-2.47975	1.96768	2.1331	154.947	273.193	3.20509	2.52391	-5.13355	-4.65557	0.972536	0.000418473	0.0129985	0.00185287
		49	Molecule 1091	NPA006631	CC(CC(CC[C@H]1OC(=O)[C@@H]1C)O)O	C10H18O4	202.25	CC(O)CC(O)CC[C@H]1OC(=O)[C@@H]1C	202.12	205.484	0.983627	4	2	66.76	5	1	4	4	0	5	1	4	1	0.636	3.881	0.9	17.684	2.763	[(9, 10, 11)]	[(10, 11, 12, 8, 9)]	['-']	['-']	0	0	0	0	-0.325854	0.0173285	-0.04442	54.4731	257.93	9.02489	5.80763	-5.08917	-4.76146	0.987294	0.00209385	0.484539	0.249622
		50	Molecule 1103	NPA006678	O=C1C[C@H]2[C@@H]([C@@H]([C@H]1C)O)[C@H](CC[C@@]2(C)O)C(O)(C)C	C15H26O4	270.36	C[C@H]1C(=O)C[C@H]2[C@@H]([C@@H]1O)[C@@H](C(C)(C)O)CC[C@@]2(C)O	270.18	283.408	0.953326	4	3	77.76	1	2	10	4	0	12	0.0833333	6	1	0.667	4.632	0.933	47.172	2.972	['-']	['-']	['-']	['-']	0	0	0	0	-1.37283	1.0858	0.578706	157.184	268.081	7.64394	5.30605	-5.24059	-4.92785	0.961796	0.0611531	0.203185	0.000221193
		51	Molecule 1115	NPA006723	CCC(C(C1=C(C)C(OC1=O)O)O)C	C10H16O4	200.23	CCC(C)C(O)C1=C(C)C(O)OC1=O	200.1	202.848	0.986454	4	2	66.76	3	1	5	4	0	6	0.5	3	1	0.654	4.154	0.7	19.059	1.286	[(7, 6, 12, 13, 11, 9), (11, 12, 13)]	['-']	['-']	['-']	0	0	0	0	-0.903563	0.428382	0.570188	83.4535	259.367	9.56713	5.60136	-4.84829	-4.45366	0.862111	0.0133108	0.599727	0.590951
		52	Molecule 1116	NPA006728	CC[C@H]1O[C@]2(CC[C@@H]1C)C[C@@H]1C[C@H](O2)C/C=C(/C)\C[C@@H](C)/C=C\C=C(/c2c(C(=O)O1)cc(C)c(c2)O)\CO	C32H44O6	524.69	CC[C@H]1O[C@]2(CC[C@@H]1C)C[C@@H]1C[C@@H](C/C=C(/C)C[C@@H](C)/C=C\C=C(\CO)c3cc(O)c(C)cc3C(=O)O1)O2	524.31	562.088	0.932789	6	2	85.22	2	4	22	6	0	32	0.0625	6	1	0.333	6.42	0.594	120.706	2.316	[(36, 34, 35)]	['-']	['-']	['-']	0	0	1	1	-4.64405	3.78176	4.22087	153.367	329.884	8.38269	5.55569	-4.9484	-4.78468	0.086091	0.0426732	0.607943	0
		53	Molecule 1118	NPA006735	CC(c1ncc([nH]c1=O)CCCN=C(N)N)C	C11H19N5O	237.3	CC(C)c1ncc(CCCN=C(N)N)[nH]c1=O	237.16	243.484	0.974027	6	5	110.15	5	1	6	6	0	8	0.625	0	1	0.383	2.855	0.545	8	0.474	['-']	['-']	['-']	['-']	0	0	0	0	-1.5163	0.520467	0.508056	133.417	264.394	8.66558	7.10802	-5.39635	-4.87112	0.331931	0.00922612	0.990572	0.00109982
		54	Molecule 1162	NPA007051	COc1cccc2c1N[C@H](O)[C@H]1N(C2=O)C=C(C1)/C=C/C(=O)N(C)C	C18H21N3O4	343.38	COc1cccc2c1N[C@H](O)[C@@H]1CC(/C=C/C(=O)N(C)C)=CN1C2=O	343.15	343.911	0.997788	7	2	82.11	4	3	14	7	0	19	0.210526	2	1	0.806	3.979	0.333	61.75	0.385	[(14, 15, 16, 17, 18)]	['-']	['-']	['-']	0	0	0	0	-2.45634	1.01092	0.661519	197.738	310.167	8.88624	5.71257	-5.36192	-4.76041	0.805307	0.0991694	0.751544	0.335638
		55	Molecule 1190	NPA007219	COc1ccc(c(c1NC(=O)C)O)C(=O)N	C10H12N2O4	224.21	COc1ccc(C(N)=O)c(O)c1NC(C)=O	224.08	216.932	1.03295	6	4	101.65	4	1	6	6	0	8	0.5	0	0	0.649	2.185	0.2	9	-0.119	[(1, 2, 3, 4, 5, 6, 8), (1, 2, 3, 4, 5, 9, 11), (10, 9, 11, 12, 2, 3, 4, 5)]	['-']	[(10, 9, 11, 2, 3, 4, 5, 6, 8, 7)]	['-']	0	0	0	0	-1.83905	0.654054	0.549644	184.685	292.664	8.9648	6.09323	-5.24012	-5.28769	0.643701	0.00231108	0.383215	0.00921607
		56	Molecule 1214	NPA007345	O=C1N[C@@H](Cc2ccc(cc2)O)C(=O)N2[C@@H]1CCC2	C14H16N2O3	260.29	O=C1N[C@@H](Cc2ccc(O)cc2)C(=O)N2CCC[C@H]12	260.12	260.213	0.999643	5	2	69.64	2	3	9	5	0	18	0.111111	2	1	0.81	2.888	0.429	56	1.017	[(9, 8, 7, 6, 5, 11, 10)]	['-']	['-']	['-']	0	0	0	0	-2.16669	0.99083	0.618921	196.999	319.135	8.82133	5.17626	-5.79156	-4.85458	0.568056	0.490417	0.82483	0.0803713
		57	Molecule 1215	NPA007348	OC1C(OC(C(C1O)O)C)OC(=O)c1ccccc1	C13H16O6	268.26	CC1OC(OC(=O)c2ccccc2)C(O)C(O)C1O	268.09	258.487	1.03715	6	3	96.22	3	2	6	6	0	13	0.230769	5	0	0.636	3.211	0.462	45.842	1.744	['-']	['-']	['-']	['-']	0	0	0	0	-1.67977	0.672947	0.170747	141.244	305.185	5.26718	2.43681	-5.76568	-4.77955	0.989375	0.00222495	0.913679	0.183181
		58	Molecule 1221	NPA007381	O=C1N[C@@H]2[C@H](N1)[C@@H](SC2)CCC=CC(=O)O	C10H14N2O3S	242.29	O=C(O)C=CCC[C@@H]1SC[C@@H]2NC(=O)N[C@@H]21	242.07	223.367	1.08373	5	3	78.43	4	2	8	6	0	12	0.333333	3	1	0.497	4.035	0.6	27.5	0.534	[(7, 8, 9)]	['-']	['-']	['-']	0	0	0	0	-3.21532	1.49917	1.0046	192.516	279.385	5.82702	5.93008	-5.87892	-5.15973	0.994553	8.02704e-05	0.284983	0.0433486
		59	Molecule 1226	NPA007436	NC(=O)CC1NC(=O)/C(=C/2\C=CC(C(O2)C(C)C)C)/C1=O	C15H20N2O4	292.33	CC(C)C1O/C(=C2/C(=O)NC(CC(N)=O)C2=O)C=CC1C	292.14	294.855	0.990791	6	3	98.49	3	2	6	6	0	15	0.2	3	1	0.582	4.306	0.533	33.913	1.898	[(5, 6, 15, 16, 10), (5, 6, 7, 8, 9)]	['-']	['-']	['-']	0	0	0	0	-2.65154	1.58659	1.4679	166.808	287.932	8.13381	5.80102	-5.35413	-4.90311	0.429642	0.483825	0.198468	0.0463694
		60	Molecule 1232	NPA007477	CC(CC(=O)NC1=C(C)C(=O)C2(N1CCC2)O)C	C13H20N2O3	252.31	CC1=C(NC(=O)CC(C)C)N2CCCC2(O)C1=O	252.15	256.746	0.982098	5	2	69.64	4	2	8	5	0	11	0.363636	1	1	0.777	3.692	0.692	35.455	0.393	[(2, 1, 16, 17, 14)]	['-']	['-']	['-']	0	0	0	0	-1.63652	0.695314	0.771657	140.475	285.216	9.15148	4.45674	-4.57229	-4.45885	0.523107	0.00474891	0.984374	0.0118323
		61	Molecule 1243	NPA007554	NC(=O)CC1NC(=O)/C(=C\2/C=CC(C(O2)C(C)C)C)/C1=O	C15H20N2O4	292.33	CC(C)C1O/C(=C2\C(=O)NC(CC(N)=O)C2=O)C=CC1C	292.14	294.855	0.990791	6	3	98.49	3	2	6	6	0	15	0.2	3	1	0.582	4.306	0.533	33.913	1.898	[(5, 6, 15, 16, 10), (5, 6, 7, 8, 9)]	['-']	['-']	['-']	0	0	0	0	-2.2257	1.08626	1.07917	167.701	292.671	8.30441	5.27084	-5.50848	-5.06636	0.473432	0.27449	0.236971	0.0514482
		62	Molecule 1248	NPA007569	CC(=CCc1cc(ccc1O)C[C@@H](C(=O)O)NC(=O)C)C	C16H21NO4	291.34	CC(=O)N[C@@H](Cc1ccc(O)c(CC=C(C)C)c1)C(=O)O	291.15	307.075	0.948141	5	3	86.63	7	1	6	5	0	9	0.777778	1	0	0.7	2.716	0.375	20	1.168	[(10, 9, 8, 7, 6, 17, 11)]	['-']	['-']	['-']	0	0	0	0	-3.66982	1.83887	1.71373	180.409	299.712	4.40773	3.50212	-5.67084	-4.96279	0.951034	0.00011141	0.159799	0.00093168
		63	Molecule 1262	NPA007636	COc1c2ccccc2n2c1c1[nH]c3c(c1[C@@]1([C@@]2(O)C(=O)N(C1=O)C)O)cccc3	C22H17N3O5	403.39	COc1c2n(c3ccccc13)[C@]1(O)C(=O)N(C)C(=O)[C@]1(O)c1c-2[nH]c2ccccc12	403.12	388.306	1.03815	8	3	107.79	1	6	23	8	0	30	0.0333333	2	1	0.419	3.852	0.182	113.538	0.319	[(14, 13, 15, 17, 18, 19, 11)]	['-']	['-']	['-']	0	0	1	0	-3.48286	2.09033	1.80608	217.596	343.125	8.06846	5.41042	-5.42602	-4.65283	0.959531	0.000355267	0.797065	0.00789946
		64	Molecule 1279	NPA007739	C[C@@H]1O[C@@H](OC(=O)c2c(C)coc2C)[C@@H]([C@@H]([C@H]1O)O)O	C13H18O7	286.28	Cc1coc(C)c1C(=O)O[C@@H]1O[C@@H](C)[C@H](O)[C@@H](O)[C@H]1O	286.11	269.914	1.06001	7	3	109.36	3	2	6	7	0	12	0.25	5	0	0.65	3.925	0.615	52.143	1.885	['-']	['-']	['-']	['-']	0	0	0	0	-1.34178	0.66342	0.0135677	151.394	300.745	6.57912	4.11437	-5.47368	-5.02889	0.980409	0.0209846	0.933981	0.0293812
		65	Molecule 1280	NPA007742	O=COC(CC(CC[C@H]1OC(=O)[C@@H]1C)O)CC	C12H20O5	244.28	CCC(CC(O)CC[C@H]1OC(=O)[C@@H]1C)OC=O	244.13	246.23	0.991471	5	1	72.83	8	1	4	5	0	6	1.33333	4	1	0.51	4.204	0.833	17.455	2.682	[(9, 10, 11)]	[(10, 11, 12, 8, 9)]	['-']	['-']	0	0	0	0	-1.05152	0.637844	0.71792	39.0224	248.333	9.37137	5.79051	-4.86201	-4.72069	0.742687	0.500096	0.440762	0.367305
		66	Molecule 1307	NPA007934	CCC(CC[C@H]([C@@H](C(=O)N[C@H](C(=O)O)C(C)C)O)N)C	C14H28N2O4	288.38	CCC(C)CC[C@@H](N)[C@H](O)C(=O)N[C@H](C(=O)O)C(C)C	288.2	302.582	0.95247	6	5	112.65	10	0	0	6	0	2	5	4	0	0.499	3.517	0.857	7	0.947	['-']	['-']	['-']	['-']	0	0	0	0	-1.81333	1.61249	0.42185	154.459	277.55	3.90511	6.45139	-5.90181	-5.13847	0.312565	0.000416515	0.0147742	0.0474571
		67	Molecule 1328	NPA008067	COC(=O)c1cccc2c1nc1cccc(c1n2)C(=O)O	C15H10N2O4	282.25	COC(=O)c1cccc2nc3c(C(=O)O)cccc3nc12	282.06	275.753	1.02287	6	1	89.38	3	3	14	6	0	18	0.166667	0	1	0.573	2.078	0.067	17	-0.02	['-']	['-']	['-']	['-']	0	0	0	0	-3.69791	1.93694	2.11083	243.227	316.021	4.1383	2.63865	-4.95328	-4.74473	0.936007	0.00783378	0.189857	0.00327313
		68	Molecule 1423	NPA008768	CC(C1OC(=O)C(C)C(O)C(C)CC(C(=O)/C=C/C1C)C)O	C17H28O5	312.4	CC1CC(C)C(O)C(C)C(=O)OC(C(C)O)C(C)/C=C/C1=O	312.19	330.074	0.94582	5	2	83.83	1	1	12	5	0	14	0.0714286	7	1	0.72	4.793	0.765	29.6	2.694	[(11, 9, 10), (18, 19, 20, 21, 1)]	['-']	['-']	['-']	0	0	0	0	-2.0511	0.959081	0.847445	138.688	262.258	7.30749	5.60174	-5.41825	-4.63776	0.7422	0.786018	0.121679	0.0413923
		69	Molecule 1447	NPA008968	CC(C1OC(=O)C(C)C(O)C(C)CC(C(=O)/C=C/C1C)C)O	C17H28O5	312.4	CC1CC(C)C(O)C(C)C(=O)OC(C(C)O)C(C)/C=C/C1=O	312.19	330.074	0.94582	5	2	83.83	1	1	12	5	0	14	0.0714286	7	1	0.72	4.793	0.765	29.6	2.694	[(11, 9, 10), (18, 19, 20, 21, 1)]	['-']	['-']	['-']	0	0	0	0	-2.0511	0.959081	0.847445	138.688	262.258	7.30749	5.60174	-5.41825	-4.63776	0.7422	0.786018	0.121679	0.0413923
		70	Molecule 1458	NPA009032	OC[C@@H]1C/C(=C/C)/CN1C(=O)c1ccc(c(c1)OC)O	C15H19NO4	277.32	C/C=C1/C[C@@H](CO)N(C(=O)c2ccc(O)c(OC)c2)C1	277.13	283.859	0.976296	5	2	70	4	2	6	5	0	13	0.307692	1	0	0.822	3.063	0.4	42.714	0.486	[(14, 13, 12, 11, 10, 18, 15, 16), (14, 13, 12, 11, 10, 8, 9), (14, 13, 12, 11, 10, 18, 15)]	['-']	[(11, 10, 18, 15, 13, 12, 14, 16, 17)]	['-']	0	0	0	0	-2.28832	1.32962	1.56395	80.6922	302.293	11.0933	4.68153	-5.46378	-5.09713	0.665031	0.199532	0.303923	0.029563
		71	Molecule 1467	NPA009084	CCCC/C=C\N(C(=O)CO)NC(=O)C	C10H18N2O3	214.26	CCCC/C=C\N(NC(C)=O)C(=O)CO	214.13	221.971	0.964675	5	2	69.64	8	0	0	5	0	3	2.66667	0	0	0.519	3.156	0.6	0	1.438	['-']	['-']	['-']	['-']	0	0	0	0	-1.79442	1.21581	1.0522	80.1999	284.747	9.07288	4.27182	-4.81879	-4.6915	0.423057	0.0152798	0.0928781	0.018954
		72	Molecule 1474	NPA009117	CC/C=C(/C(=O)CC(CC1CCC(=O)NC1=O)O)\C	C14H21NO4	267.32	CC/C=C(\C)C(=O)CC(O)CC1CCC(=O)NC1=O	267.15	277.756	0.961817	5	2	83.47	6	1	6	5	0	10	0.6	2	0	0.557	3.815	0.643	20.348	1.299	[(2, 3, 5, 6, 7)]	['-']	['-']	['-']	0	0	0	0	-1.68448	0.538028	0.62817	108.183	281.369	9.49558	5.65772	-5.26587	-4.88648	0.990964	0.00150991	0.0346933	0.00228322
		73	Molecule 1497	NPA009250	COc1cc(cc(c1C(=O)O)OC)C(=O)O	C10H10O6	226.18	COc1cc(C(=O)O)cc(OC)c1C(=O)O	226.05	212.519	1.06367	6	2	93.06	4	1	6	6	0	8	0.5	0	0	0.798	1.86	0.2	9	0.467	[(1, 2, 3, 4, 8, 9, 12)]	['-']	['-']	['-']	0	0	0	0	-1.81945	1.35963	0.980349	157.535	272.818	3.86822	4.34679	-5.00139	-4.80449	0.997728	0.000658677	0.13671	0.0749798
		74	Molecule 1498	NPA009259	C/C(=C\C[C@]12O[C@]2(CC=C(C)C)C(=O)c2c(C1=O)cc(O)cc2O)/CC/C=C(/C(=O)O)\C	C25H28O7	440.49	CC(C)=CC[C@]12O[C@@]1(C/C=C(\C)CC/C=C(\C)C(=O)O)C(=O)c1cc(O)cc(O)c1C2=O	440.18	453.09	0.971506	7	3	124.43	8	3	11	7	0	19	0.421053	2	1	0.309	4.319	0.4	77.857	2.49	[(22, 23, 24, 26, 27, 29, 30, 31, 5)]	['-']	['-']	[(21, 20, 7, 5, 30, 31, 29, 22, 23, 24, 26, 27)]	0	0	1	0	-4.02174	3.06017	4.47867	173.406	351.72	6.05013	2.61645	-5.01204	-4.84595	0.993453	0.00702911	0.0187895	0.320391
		75	Molecule 1512	NPA009334	NC(=O)C[C@@H](CC(=O)O)C/C=C/1\C[C@@H](C)C[C@@H](C1=O)C	C15H23NO4	281.35	C[C@@H]1C/C(=C\C[C@@H](CC(N)=O)CC(=O)O)C(=O)[C@@H](C)C1	281.16	295.052	0.952918	5	3	97.46	6	1	6	5	0	10	0.6	3	1	0.726	3.957	0.667	23.2	1.404	[(4, 3, 15, 16, 17)]	['-']	['-']	['-']	0	0	0	0	-2.07527	1.40986	1.36971	124.023	262.327	4.15856	5.40842	-5.01513	-5.00948	0.953697	0.000896702	0.000246156	0.000163913
		76	Molecule 1513	NPA009349	CCC[C@@H]([C@H](O[C@]1(C)C[C@@H](O)C[C@H](O1)C/C=C(/C[C@H](/C=C/C=C/1\COC(=O)c2c1cc(O)c(c2)C)C)\C)CC)C	C34H50O6	554.76	CCC[C@H](C)[C@@H](CC)O[C@]1(C)C[C@@H](O)C[C@@H](C/C=C(\C)C[C@@H](C)/C=C/C=C2\COC(=O)c3cc(C)c(O)cc32)O1	554.36	605.237	0.915939	6	2	85.22	12	3	10	6	0	21	0.571429	6	1	0.204	5.221	0.618	77.236	1.792	[(28, 29, 30)]	['-']	['-']	['-']	0	0	1	1	-4.65699	4.46605	4.97436	154.28	361.325	8.59491	4.34383	-5.05536	-4.82411	0.122457	0.159703	0.243423	5.00679e-06
		77	Molecule 1517	NPA009376	CCC1OC(=O)C(C)C(O)C(C)CC(C(=O)/C=C/C1(C)O)C	C17H28O5	312.4	CCC1OC(=O)C(C)C(O)C(C)CC(C)C(=O)/C=C/C1(C)O	312.19	330.074	0.94582	5	2	83.83	1	1	12	5	0	14	0.0714286	6	1	0.722	4.762	0.765	32.067	2.991	[(3, 4, 5), (18, 17, 15, 16, 13)]	['-']	['-']	['-']	0	0	0	0	-3.36254	1.93733	1.66502	185.024	297.716	7.19721	4.35716	-5.11964	-4.60945	0.812278	0.281065	0.154069	0.043036
		78	Molecule 1611	NPA010132	O[C@@H]1CC[C@@](C[C@H]1O)(O)c1coc2c(c1=O)c(O)cc(c2)O	C15H16O7	308.28	O=c1c([C@]2(O)CC[C@@H](O)[C@H](O)C2)coc2cc(O)cc(O)c12	308.09	290.676	1.05991	7	5	131.36	1	3	10	7	0	18	0.0555556	3	1	0.512	4.046	0.4	71.429	2.131	[(17, 16, 15, 14, 13, 12, 2, 1, 21, 19, 18)]	['-']	['-']	['-']	0	0	0	0	-2.8527	0.961293	0.450678	240.645	343.707	6.82693	4.2008	-5.70781	-4.90084	0.972953	0.000200543	0.889051	0.0113599
		79	Molecule 1630	NPA010241	COC(=O)CC(C(/C=C/C(O)C)O)Nc1ccc(cc1)C=O	C16H21NO5	307.34	COC(=O)CC(Nc1ccc(C=O)cc1)C(O)/C=C/C(C)O	307.14	315.865	0.972378	6	3	95.86	9	1	6	6	0	9	1	3	0	0.379	3.67	0.375	18	0.672	[(6, 7, 8, 9, 10, 13, 14), (10, 11, 12)]	[(10, 11, 12)]	['-']	['-']	0	0	0	0	-1.85071	1.27568	1.05884	107.832	276.344	9.136	4.84619	-5.10811	-4.92302	0.605933	0.000768753	0.000333821	0.979059
		80	Molecule 1668	NPA010515	C/C=C/[C@H]([C@@H](/C=C/C=C/C=C/[C@@H]([C@@H](C=C)O)O)O)O	C15H22O4	266.33	C=C[C@@H](O)[C@@H](O)/C=C/C=C/C=C/[C@@H](O)[C@H](O)/C=C/C	266.15	289.975	0.917838	4	4	80.92	8	0	0	4	0	5	1.6	4	1	0.388	4.832	0.333	4	1.3	['-']	[(6, 7, 8, 9, 10, 11)]	['-']	['-']	0	0	0	0	-1.11475	1.12728	0.886811	71.7354	224.672	6.54904	6.59035	-4.92947	-4.78088	0.976748	9.76968e-06	0.141689	0.0558412
		81	Molecule 1675	NPA010579	CC(=O)OC1CNC=C1/C=C/C(=O)OC1=C(O)CCC1=O	C14H15NO6	293.27	CC(=O)OC1CNC=C1/C=C/C(=O)OC1=C(O)CCC1=O	293.09	281.507	1.04115	7	2	101.93	6	2	5	7	0	14	0.428571	1	1	0.579	4.117	0.357	31.474	1.52	[(9, 10, 11, 12, 13, 14), (15, 14, 19, 20, 18)]	['-']	['-']	['-']	0	0	0	0	-2.68319	0.809084	0.359623	186.261	297.084	6.28951	4.05357	-5.35173	-4.71986	0.901144	0.184467	0.0459222	0.786903
		82	Molecule 1719	NPA010819	COc1cc(O)ccc1O[C@@H]1O[C@@H](C)[C@H]([C@H]([C@H]1O)O)O	C13H18O7	286.28	COc1cc(O)ccc1O[C@@H]1O[C@@H](C)[C@@H](O)[C@@H](O)[C@H]1O	286.11	269.914	1.06001	7	4	108.61	3	2	6	7	0	12	0.25	5	0	0.599	3.43	0.538	49	2.017	[(5, 4, 3, 2, 8, 9, 7, 6), (1, 2, 3, 4, 6, 7, 8)]	['-']	['-']	['-']	0	0	0	0	-1.18109	0.015197	-0.497623	153.618	310.731	8.48669	5.04383	-5.84007	-4.9525	0.998383	3.17108e-05	0.759782	0.00366378
		83	Molecule 1768	NPA011148	C/C=C/[C@H]([C@@H](/C=C/C=C/C=C/[C@@H]([C@@H](C=C)O)O)O)O	C15H22O4	266.33	C=C[C@@H](O)[C@@H](O)/C=C/C=C/C=C/[C@@H](O)[C@H](O)/C=C/C	266.15	289.975	0.917838	4	4	80.92	8	0	0	4	0	5	1.6	4	1	0.388	4.832	0.333	4	1.3	['-']	[(6, 7, 8, 9, 10, 11)]	['-']	['-']	0	0	0	0	-1.11475	1.12728	0.886811	71.7354	224.672	6.54904	6.59035	-4.92947	-4.78088	0.976748	9.76968e-06	0.141689	0.0558412
		84	Molecule 1775	NPA011207	CC(=O)OC1CNC=C1/C=C/C(=O)OC1=C(O)CCC1=O	C14H15NO6	293.27	CC(=O)OC1CNC=C1/C=C/C(=O)OC1=C(O)CCC1=O	293.09	281.507	1.04115	7	2	101.93	6	2	5	7	0	14	0.428571	1	1	0.579	4.117	0.357	31.474	1.52	[(9, 10, 11, 12, 13, 14), (15, 14, 19, 20, 18)]	['-']	['-']	['-']	0	0	0	0	-2.68319	0.809084	0.359623	186.261	297.084	6.28951	4.05357	-5.35173	-4.71986	0.901144	0.184467	0.0459222	0.786903
		85	Molecule 1833	NPA011578	CC(=O)OC1OC=C(C1)/C=C/C(=O)NC1=C(O)CCC1=O	C14H15NO6	293.27	CC(=O)OC1CC(/C=C/C(=O)NC2=C(O)CCC2=O)=CO1	293.09	281.507	1.04115	7	2	101.93	6	2	5	7	0	14	0.428571	1	1	0.592	3.956	0.357	31.474	1.362	[(13, 12, 17, 18, 16), (7, 8, 9, 10, 11)]	['-']	['-']	['-']	0	0	0	0	-3.08318	0.928298	0.42958	224.127	317.996	6.91109	4.02197	-4.92059	-4.57958	0.72658	0.804872	0.00790304	0.325297
		86	Molecule 1891	NPA011909	OC(=O)[C@H](Cc1ccccc1)NC(=O)CC(N)(C)C	C14H20N2O3	264.32	CC(C)(N)CC(=O)N[C@@H](Cc1ccccc1)C(=O)O	264.15	277.326	0.95249	5	4	92.42	7	1	6	5	0	8	0.875	1	0	0.712	2.345	0.429	20	0.019	['-']	['-']	['-']	['-']	0	0	0	0	-1.1854	0.500618	-0.613071	204.59	268.785	4.0793	5.10465	-6.01373	-4.99962	0.898502	4.89295e-05	0.104797	2.03848e-05
		87	Molecule 1911	NPA012020	CC(=O)OC[C@H]1O[C@H]2C(=CC=C(C2)C(=O)N)O1	C11H13NO5	239.22	CC(=O)OC[C@@H]1OC2=CC=C(C(N)=O)C[C@H]2O1	239.08	226.101	1.0574	6	2	87.85	4	2	9	6	0	12	0.333333	2	1	0.7	4.28	0.455	28.5	1.235	[(9, 10, 11, 13, 12)]	['-']	['-']	['-']	0	0	0	0	-1.4097	0.152413	-0.161146	150.901	306.069	8.03367	4.03819	-5.06343	-4.68429	0.537075	0.0208668	0.893274	0.000521719
		88	Molecule 1917	NPA012031	CC(CC(=O)Nc1ccn(c(=O)n1)[C@H]1CC[C@@H]([C@H](O1)C)O)C	C15H23N3O4	309.36	CC(C)CC(=O)Nc1ccn([C@H]2CC[C@H](O)[C@@H](C)O2)c(=O)n1	309.17	308.489	1.00221	7	2	93.45	5	2	6	7	0	14	0.357143	3	0	0.874	3.586	0.667	47.6	0.167	['-']	['-']	['-']	['-']	0	0	0	0	-1.81823	0.544118	0.682424	132.468	294.989	9.75815	3.99943	-5.23516	-4.83587	0.997958	6.69262e-05	0.17511	0.00447184
		89	Molecule 1920	NPA012043	O=C(Cc1ccccc1)NC(=O)/C=C/C(=O)N	C12H12N2O3	232.24	NC(=O)/C=C/C(=O)NC(=O)Cc1ccccc1	232.08	237.461	0.97734	5	3	89.26	6	1	6	5	0	10	0.6	0	0	0.711	2.07	0.083	7	-0.689	[(3, 4, 5, 6, 7)]	[(4, 5, 6, 7, 8, 9, 10)]	['-']	['-']	0	0	0	0	-2.04635	0.560081	0.432382	176.743	313.935	9.3708	3.60385	-4.83041	-4.14819	0.936749	0.00571349	0.0910805	0.00163561
		90	Molecule 1934	NPA012154	OCC(C(=O)O)NC(=O)/C=C/C(=C/[C@H](C(=O)c1ccc(cc1)N(C)C)C)/C	C20H26N2O5	374.43	CC(/C=C/C(=O)NC(CO)C(=O)O)=C\[C@@H](C)C(=O)c1ccc(N(C)C)cc1	374.18	390.773	0.957539	7	3	106.94	10	1	6	7	0	11	0.909091	2	0	0.345	3.375	0.35	24	0.587	[(2, 3, 4, 5, 6), (22, 21, 20, 19, 18, 26, 25)]	['-']	['-']	['-']	0	0	0	0	-2.52447	1.28955	0.446458	197.157	285.783	5.39955	4.16748	-5.28471	-4.93975	0.91194	0.189895	0.00773867	0.0154467
		91	Molecule 1973	NPA012393	C[C@H]1C[C@H](C)C(=O)[C@H](C1)[C@@H](CC1CC(=O)NC(=O)C1)O	C15H23NO4	281.35	C[C@H]1C[C@H](C)C(=O)[C@@H]([C@H](O)CC2CC(=O)NC(=O)C2)C1	281.16	289.132	0.972429	5	2	83.47	3	2	6	5	0	15	0.2	4	1	0.757	4.231	0.8	36.296	1.681	['-']	['-']	['-']	['-']	0	0	0	0	-1.64648	0.825594	0.602094	119.674	292.287	9.76049	6.28464	-4.82702	-4.43255	0.666744	0.081237	0.0288283	0.0014962
		92	Molecule 2012	NPA012661	COc1ccc(cc1)C[C@@H]1OC=NC[C@@H]([C@@H]1O)O	C13H17NO4	251.28	COc1ccc(C[C@@H]2OC=NC[C@H](O)[C@@H]2O)cc1	251.12	251.903	0.996891	5	2	71.28	3	2	7	5	0	13	0.230769	3	0	0.815	3.782	0.462	37.632	1.006	[(1, 2, 3, 4, 5, 16, 17)]	['-']	['-']	['-']	0	0	0	0	-1.90882	0.817059	0.782528	132.455	294.928	7.79317	4.12507	-5.20962	-4.70304	0.677033	0.0133966	0.601525	0.505819
		93	Molecule 2028	NPA012760	C[C@H]1O[C@H](CC[C@@H]1O)n1ccc(nc1=O)NC(=O)/C=C/SC	C14H19N3O4S	325.38	CS/C=C/C(=O)Nc1ccn([C@H]2CC[C@H](O)[C@@H](C)O2)c(=O)n1	325.11	307.065	1.05877	7	2	93.45	5	2	6	8	0	15	0.333333	3	0	0.806	4.038	0.5	45.19	0.705	[(3, 2, 1), (2, 3, 4, 5, 6), (0, 1, 2)]	['-']	['-']	['-']	0	0	0	0	-1.72476	0.46961	0.353002	149.789	292.544	8.32337	3.04065	-5.36663	-5.0038	0.989271	0.0922181	0.00331768	0.293867
		94	Molecule 2034	NPA012781	CC1=C2[C@@H](CO[P@](=O)(O1)OC)COC2=O	C8H11O6P	234.14	CO[P@]1(=O)OC[C@H]2COC(=O)C2=C(C)O1	234.03	197.107	1.18732	6	0	71.06	1	2	10	7	0	13	0.0769231	2	1	0.502	4.436	0.625	32	0.697	[(12, 11, 9, 10, 8, 7), (8, 9, 10)]	['-']	['-']	['-']	0	0	0	0	-1.44503	0.856208	0.532944	92.9044	253.418	4.99545	2.46889	-4.61157	-4.52704	0.523428	0.751841	0.0210882	0.00303203
		95	Molecule 2050	NPA012856	O=CNc1cccc2c1OC(=O)[C@H](N)[C@H](OC2=O)C	C12H12N2O5	264.23	C[C@H]1OC(=O)c2cccc(NC=O)c2OC(=O)[C@@H]1N	264.07	249.121	1.06001	7	3	107.72	2	2	12	7	0	16	0.125	2	1	0.444	3.81	0.25	42.467	0.785	[(2, 3, 4), (10, 11, 12)]	['-']	['-']	['-']	0	0	0	0	-2.37197	0.235127	-0.278651	201.101	295.994	8.12575	4.54971	-5.55907	-4.99237	0.909279	0.258601	0.0335952	0.000588775
		96	Molecule 2067	NPA012976	C=C[C@H]([C@@H](/C=C/C=C/C=C/C=C/[C@H]([C@H](O)C)O)O)O	C15H22O4	266.33	C=C[C@@H](O)[C@H](O)/C=C/C=C/C=C/C=C/[C@@H](O)[C@@H](C)O	266.15	289.975	0.917838	4	4	80.92	8	0	0	4	0	5	1.6	4	0	0.388	4.682	0.333	4	1.358	['-']	[(6, 7, 8, 9, 10, 11)]	['-']	['-']	0	0	0	0	-1.59364	1.31599	1.02988	98.6186	254.68	7.78552	6.84712	-4.72938	-4.81038	0.998795	1.72141e-05	0.743071	0.0106276
		97	Molecule 2101	NPA013229	OCC(=O)Nc1cc2nc3cc(CO)ccc3oc2cc1=O	C15H12N2O5	300.27	O=C(CO)Nc1cc2nc3cc(CO)ccc3oc-2cc1=O	300.07	287.18	1.04489	7	3	112.66	4	3	14	7	0	18	0.222222	0	1	0.614	2.532	0.133	17	-0.193	[(4, 5, 6, 7, 8, 9, 16, 17, 18, 19, 20)]	['-']	['-']	['-']	0	0	0	0	-3.01333	1.06111	0.496186	217.964	331.035	7.06338	3.40295	-4.76102	-4.62245	0.352826	0.325391	0.0503937	0.0241917
		98	Molecule 2111	NPA013304	CC(=CC(=O)Nc1ccn(c(=O)n1)[C@H]1CC[C@@H]([C@H](O1)C)O)C	C15H21N3O4	307.34	CC(C)=CC(=O)Nc1ccn([C@H]2CC[C@H](O)[C@@H](C)O2)c(=O)n1	307.15	305.852	1.00424	7	2	93.45	4	2	6	7	0	15	0.266667	3	1	0.819	3.777	0.533	48.087	0.558	[(1, 3, 4, 5, 6)]	['-']	['-']	['-']	0	0	0	0	-2.25226	0.700576	0.724302	172.422	294.455	8.54899	4.45407	-5.49719	-4.95748	0.963289	0.00657504	0.360274	0.025665
		99	Molecule 2112	NPA013310	CC(=CC(=O)Nc1ccn(c(=O)n1)[C@H]1CC[C@@H]([C@H](O1)C)O)C	C15H21N3O4	307.34	CC(C)=CC(=O)Nc1ccn([C@H]2CC[C@H](O)[C@@H](C)O2)c(=O)n1	307.15	305.852	1.00424	7	2	93.45	4	2	6	7	0	15	0.266667	3	1	0.819	3.777	0.533	48.087	0.558	[(1, 3, 4, 5, 6)]	['-']	['-']	['-']	0	0	0	0	-2.25226	0.700576	0.724302	172.422	294.455	8.54899	4.45407	-5.49719	-4.95748	0.963289	0.00657504	0.360274	0.025665
		100	Molecule 2150	NPA013539	CC(/C=c/1\c(=O)n(O)/c(=C/c2ccccc2)/c(=O)n1C)C	C16H18N2O3	286.33	CC(C)/C=c1\c(=O)n(O)/c(=C/c2ccccc2)c(=O)n1C	286.13	298.088	0.959883	5	1	64.23	2	2	6	5	0	16	0.125	0	1	0.793	3.062	0.25	14	0.435	['-']	['-']	['-']	['-']	0	0	0	0	-3.54036	2.40319	2.71362	152.773	307.69	6.41562	2.41883	-4.85585	-4.60666	0.0642426	0.766999	0.000461855	0.00750268
		101	Molecule 2152	NPA013546	C=C[C@H]([C@@H](/C=C/C=C/C=C/C=C/[C@@H]([C@H](O)C)O)O)O	C15H22O4	266.33	C=C[C@@H](O)[C@H](O)/C=C/C=C/C=C/C=C/[C@H](O)[C@@H](C)O	266.15	289.975	0.917838	4	4	80.92	8	0	0	4	0	5	1.6	4	0	0.388	4.682	0.333	4	1.358	['-']	[(6, 7, 8, 9, 10, 11)]	['-']	['-']	0	0	0	0	-1.76567	1.41484	1.02489	104.958	256.85	6.6473	6.97947	-4.92613	-4.90466	0.996901	2.05176e-05	0.818769	0.0302613
		102	Molecule 2230	NPA014092	Oc1cc(O)c2c(c1)C(=O)C[C@@]2(O)C(Cl)Cl	C10H8Cl2O4	263.07	O=C1C[C@@](O)(C(Cl)Cl)c2c(O)cc(O)cc21	261.98	219.441	1.19385	4	3	77.76	1	2	9	6	0	11	0.0909091	1	1	0.673	3.8	0.3	49.615	1.584	[(8, 9, 11, 12, 14, 15, 1, 0, 2)]	[(5, 6)]	['-']	['-']	0	0	0	0	-3.3536	1.94327	1.86031	186.723	303.977	7.43111	3.61165	-5.23719	-4.84171	0.997246	3.63085e-07	0.0144939	2.38419e-07
		103	Molecule 2248	NPA014196	NC(=O)C1=C[C@H]2[C@H]3[C@@H](O1)OC(=O)[C@@H]2C=C3	C10H9NO4	207.18	NC(=O)C1=C[C@H]2[C@@H]3C=C[C@H]2C(=O)O[C@@H]3O1	207.05	191.459	1.08143	5	2	78.62	1	3	0	5	0	15	0.0666667	4	1	0.472	5.747	0.4	41.143	1.305	[(12, 10, 11), (4, 3, 1, 2, 0)]	['-']	['-']	['-']	0	0	0	0	-2.45254	0.559978	0.0840816	195.547	328.593	7.55732	3.40404	-5.00799	-4.57973	0.700508	0.00994597	0.471202	0.00340819
		104	Molecule 2262	NPA014286	CC(=CC(=O)NC1=CC(=O)[C@@]2(N1[C@H](C)[C@@H](C2)O)C)C	C14H20N2O3	264.32	CC(C)=CC(=O)NC1=CC(=O)[C@@]2(C)C[C@@H](O)[C@@H](C)N12	264.15	271.406	0.973266	5	2	69.64	3	2	8	5	0	12	0.25	3	1	0.721	4.596	0.571	37.818	2.02	[(7, 8, 9, 10, 11), (1, 3, 4, 5, 6)]	['-']	['-']	['-']	0	0	0	0	-1.89194	1.1812	0.949059	175.527	282.818	8.70649	5.7474	-5.13899	-4.78375	0.993252	0.00577538	0.990103	0.0125679
		105	Molecule 2291	NPA014433	C/C=C/C(C1OC(=O)CC1Nc1ccc(cc1)C=O)O	C15H17NO4	275.3	C/C=C/C(O)C1OC(=O)CC1Nc1ccc(C=O)cc1	275.12	281.222	0.978301	5	2	75.63	5	2	6	5	0	14	0.357143	3	1	0.484	3.824	0.333	39.6	0.885	[(6, 7, 8), (11, 12, 13, 14, 15, 18, 19), (15, 16, 17)]	[(15, 16, 17)]	['-']	['-']	0	0	0	0	-2.0876	0.958766	0.811006	147.325	288.249	7.9612	3.73494	-4.98444	-4.73148	0.197305	0.784826	0.00204396	0.618973
		106	Molecule 2410	NPA015151	COc1cc(O)c(c(c1)C1=CC(=O)C(=C[C@]1(C)O)O)C(=O)O	C15H14O7	306.27	COc1cc(O)c(C(=O)O)c(C2=CC(=O)C(O)=C[C@]2(C)O)c1	306.07	293.96	1.0412	7	4	124.29	3	2	6	7	0	14	0.214286	1	0	0.662	3.552	0.2	52.889	1.627	[(11, 12, 13, 14, 15), (1, 2, 3, 4, 6, 7, 8), (1, 2, 3, 4, 6, 10, 21)]	['-']	[(5, 4, 3, 2, 21, 10, 6, 7, 8, 9)]	['-']	0	0	0	0	-2.84295	1.79752	1.60895	212.785	277.742	3.94226	2.54458	-5.149	-4.84805	0.993759	0.00010196	0.0359484	0.474105
		107	Molecule 2411	NPA015161	COc1cc(O)c(c(c1)C1=CC(=O)C(=C[C@]1(C)O)O)C(=O)O	C15H14O7	306.27	COc1cc(O)c(C(=O)O)c(C2=CC(=O)C(O)=C[C@]2(C)O)c1	306.07	293.96	1.0412	7	4	124.29	3	2	6	7	0	14	0.214286	1	0	0.662	3.552	0.2	52.889	1.627	[(11, 12, 13, 14, 15), (1, 2, 3, 4, 6, 7, 8), (1, 2, 3, 4, 6, 10, 21)]	['-']	[(5, 4, 3, 2, 21, 10, 6, 7, 8, 9)]	['-']	0	0	0	0	-2.84295	1.79752	1.60895	212.785	277.742	3.94226	2.54458	-5.149	-4.84805	0.993759	0.00010196	0.0359484	0.474105
		108	Molecule 2436	NPA015311	C/C=C(/C(=O)Nc1ccn(c(=O)n1)[C@H]1CC[C@@H]([C@H](O1)C)O)\C	C15H21N3O4	307.34	C/C=C(\C)C(=O)Nc1ccn([C@H]2CC[C@H](O)[C@@H](C)O2)c(=O)n1	307.15	305.852	1.00424	7	2	93.45	4	2	6	7	0	15	0.266667	3	0	0.819	3.866	0.533	48.087	0.845	[(1, 2, 4, 5, 6)]	['-']	['-']	['-']	0	0	0	0	-1.52538	0.192289	-0.0591106	174.913	288.262	9.07091	3.78357	-5.19457	-4.86737	0.977727	0.0550452	0.286097	0.0238544
		109	Molecule 2483	NPA015603	COc1cc(C(=O)OC(C2(C)CO2)C(=O)N)c2c(c1)c(C)ccc2	C18H19NO5	329.35	COc1cc(C(=O)OC(C(N)=O)C2(C)CO2)c2cccc(C)c2c1	329.13	330.707	0.99523	6	2	91.15	6	3	10	6	0	16	0.375	2	0	0.669	3.323	0.333	63.333	0.169	[(1, 2, 23, 22, 20, 19, 18, 17, 16, 4, 3)]	[(14, 15, 12)]	['-']	['-']	0	0	0	0	-4.09519	2.50289	2.31628	165.161	304.539	7.72582	4.67355	-5.37507	-4.97087	0.593165	0.0128514	0.275337	8.22544e-06
		110	Molecule 2516	NPA015802	OC(=O)CCc1nc2c(O)cccc2c(=O)[nH]1	C11H10N2O4	234.21	O=C(O)CCc1nc2c(O)cccc2c(=O)[nH]1	234.06	223.035	1.04943	6	3	103.28	3	2	10	6	0	13	0.230769	0	0	0.723	2.304	0.182	12	-0.405	['-']	['-']	['-']	['-']	0	0	0	0	-2.44872	0.785635	0.00504879	236.005	300.207	5.19515	4.39862	-5.61395	-4.79581	0.99855	0.000274754	0.00688677	0.288332
		111	Molecule 2517	NPA015804	OC(=O)/C=C\C=C\C=C/c1ccccc1/C=C/C=C/C(=O)O	C18H16O4	296.32	O=C(O)/C=C\C=C\C=C/c1ccccc1/C=C/C=C/C(=O)O	296.1	320.124	0.924954	4	2	74.6	7	1	6	4	0	13	0.538462	0	0	0.596	2.886	0	7	0.618	['-']	[(3, 4, 5, 6, 7, 8)]	['-']	['-']	0	1	1	0	-4.6371	2.63424	4.20674	224.614	385.402	4.36166	0.984885	-4.93155	-4.73897	0.999957	8.54962e-06	0.0269477	0.0564003
		112	Molecule 2532	NPA015939	C[C@H]([C@]1(C)NC(=O)c2c(N1)cccc2)O	C11H14N2O2	206.24	C[C@@H](O)[C@]1(C)NC(=O)c2ccccc2N1	206.11	210.728	0.978088	4	3	61.36	1	2	10	4	0	12	0.0833333	2	0	0.64	3.537	0.364	40.733	0.948	['-']	['-']	['-']	['-']	0	0	0	0	-2.36157	0.836335	0.858774	172.728	313.992	8.6082	2.96378	-5.35527	-4.8473	0.357188	0.247005	0.873583	0.00228894
		113	Molecule 2568	NPA016169	CC/C(=C\CC(O)C)/C(=O)CC(C(=O)CC)O	C13H22O4	242.31	CCC(=O)C(O)CC(=O)/C(=C/CC(C)O)CC	242.15	260.656	0.929003	4	2	74.6	8	0	0	4	0	3	2.66667	2	0	0.631	4.049	0.692	5	0.907	[(10, 9, 7, 8, 6)]	['-']	['-']	['-']	0	0	0	0	-1.83919	0.816584	1.11852	93.5493	280.436	9.71153	5.9677	-4.80789	-4.60476	0.830027	0.0373771	0.118572	0.0549802
		114	Molecule 2583	NPA016258	CC(C(=O)NC(=O)Cc1ccccc1)N	C11H14N2O2	206.24	CC(N)C(=O)NC(=O)Cc1ccccc1	206.11	216.648	0.951361	4	3	72.19	5	1	6	4	0	8	0.625	1	0	0.743	2.184	0.273	14	-0.759	['-']	[(1, 3, 4, 5, 6, 7, 8)]	['-']	['-']	0	0	0	0	-1.53848	0.529091	0.456885	161.384	286.999	8.89705	6.55886	-5.5555	-4.2477	0.641977	0.00590288	0.203892	0.000106692
		115	Molecule 2603	NPA016373	OCC(C(c1ccc(cc1)[N+](=O)[O-])O)NC(=O)C(Cl)Cl	C11H12Cl2N2O5	323.13	O=C(NC(CO)C(O)c1ccc([N+](=O)[O-])cc1)C(Cl)Cl	322.01	273.44	1.17762	7	3	112.7	7	1	6	9	0	8	0.875	2	0	0.409	3.13	0.364	20	-0.112	[(11, 12, 13, 14)]	[(1, 0, 17, 18), (17, 18)]	['-']	['-']	0	0	0	0	-2.71316	1.35697	1.06126	131.914	297.756	7.54324	2.80092	-5.54128	-5.23287	0.971456	0.000169199	0.000388986	9.53674e-07
		116	Molecule 2607	NPA016411	CC(=O)Nc1ccc(cc1)c1cc(O)c(c(=O)o1)C	C14H13NO4	259.26	CC(=O)Nc1ccc(-c2cc(O)c(C)c(=O)o2)cc1	259.08	261.29	0.991543	5	2	79.54	3	2	6	5	0	14	0.214286	0	0	0.867	2.122	0.143	13	0.04	[(16, 14, 15), (11, 10, 9, 8, 16, 14, 12)]	['-']	['-']	['-']	0	0	0	0	-3.62699	1.89846	1.64405	260.988	335.267	7.12671	2.91256	-4.77598	-4.57966	0.970362	0.00171443	0.017931	0.000247419
		117	Molecule 2620	NPA016500	C=CCC1=C(O)C(=O)[C@]2([C@@H]1[C@@H](O)CC2)O	C11H14O4	210.23	C=CCC1=C(O)C(=O)[C@]2(O)CC[C@H](O)[C@H]12	210.09	208.951	1.00545	4	3	77.76	2	2	8	4	0	11	0.181818	3	1	0.578	4.534	0.545	36.235	2.025	[(3, 4, 6, 7, 8)]	['-']	['-']	['-']	0	0	0	0	-1.74754	0.598417	0.787487	130.791	291.937	8.70686	2.98624	-4.96313	-4.8402	0.74729	0.0118322	0.000678857	0.753792
		118	Molecule 2652	NPA016678	CC[C@H](C[C@@H]1CC[C@@H](O)[C@@H](C)C(=O)O[C@H](C[C@@H]2O[C@H]([C@@H](C(=O)O1)C)CC2)CC)O	C22H38O7	414.53	CC[C@@H](O)C[C@@H]1CC[C@@H](O)[C@@H](C)C(=O)O[C@@H](CC)C[C@H]2CC[C@H](O2)[C@H](C)C(=O)O1	414.26	428.214	0.967414	7	2	102.29	4	2	16	7	0	20	0.2	8	1	0.682	5.781	0.909	41.143	1.786	[(14, 12, 13)]	['-']	['-']	['-']	0	0	1	0	-1.33343	1.04696	0.78843	88.1734	265.093	7.85659	5.82761	-4.94351	-4.78033	0.994244	0.17931	0.979533	0.000227034
		119	Molecule 2662	NPA016755	CC[C@H](C[C@@H]1CC[C@@H](O)[C@@H](C)C(=O)O[C@H](C[C@@H]2O[C@H]([C@@H](C(=O)O1)C)CC2)CC)O	C22H38O7	414.53	CC[C@@H](O)C[C@@H]1CC[C@@H](O)[C@@H](C)C(=O)O[C@@H](CC)C[C@H]2CC[C@H](O2)[C@H](C)C(=O)O1	414.26	428.214	0.967414	7	2	102.29	4	2	16	7	0	20	0.2	8	1	0.682	5.781	0.909	41.143	1.786	[(14, 12, 13)]	['-']	['-']	['-']	0	0	1	0	-1.33343	1.04696	0.78843	88.1734	265.093	7.85659	5.82761	-4.94351	-4.78033	0.994244	0.17931	0.979533	0.000227034
		120	Molecule 2668	NPA016788	OC(=O)CCc1nc2ccc(cc2c(=O)[nH]1)O	C11H10N2O4	234.21	O=C(O)CCc1nc2ccc(O)cc2c(=O)[nH]1	234.06	223.035	1.04943	6	3	103.28	3	2	10	6	0	13	0.230769	0	0	0.723	2.216	0.182	12	-0.53	[(11, 10, 12, 13, 14, 16, 5, 6, 7, 8, 9), (11, 10, 9, 8, 7, 6, 13, 12)]	['-']	['-']	['-']	0	0	0	0	-2.8616	0.671531	-0.210596	268.389	342.541	6.30501	4.521	-5.68872	-4.70586	0.999804	1.35435e-05	0.00425047	0.0489581
		121	Molecule 2675	NPA016847	O=C1NC(C(N1)CCCCC(C(=O)O)C)C	C11H20N2O3	228.29	CC(CCCCC1NC(=O)NC1C)C(=O)O	228.15	233.347	0.977728	5	3	78.43	6	1	5	5	0	7	0.857143	3	1	0.6	3.68	0.818	17.6	1.179	['-']	['-']	['-']	['-']	0	0	0	0	-2.04618	1.05999	0.673491	151.618	260.663	5.55009	5.77392	-5.58626	-4.66744	0.992967	9.76105e-05	0.919407	0.00929993
		122	Molecule 2706	NPA017055	C/C=C/[C@H]([C@@H](/C=C/C=C/C=C/[C@H]([C@@H](C=C)O)O)O)O	C15H22O4	266.33	C=C[C@@H](O)[C@H](O)/C=C/C=C/C=C/[C@@H](O)[C@H](O)/C=C/C	266.15	289.975	0.917838	4	4	80.92	8	0	0	4	0	5	1.6	4	1	0.388	4.832	0.333	4	1.3	['-']	[(6, 7, 8, 9, 10, 11)]	['-']	['-']	0	0	0	0	-1.3322	1.29315	1.0781	75.222	235.646	6.02933	6.60876	-4.99897	-4.78013	0.969584	3.77859e-05	0.117665	0.487638
		123	Molecule 2716	NPA017128	OC(=O)Cc1cccc2c1C(=O)CC(O2)(C)O	C12H12O5	236.22	CC1(O)CC(=O)c2c(CC(=O)O)cccc2O1	236.07	229.764	1.02744	5	2	83.83	2	2	10	5	0	13	0.153846	1	0	0.799	3.229	0.333	45.5	1.205	[(7, 12, 13, 14, 15, 6, 4, 5, 3)]	['-']	['-']	['-']	0	0	0	0	-1.68054	1.13637	0.631951	201.938	298.779	2.91353	2.47764	-4.94529	-4.32969	0.999111	1.51143e-05	0.00890231	0.00593787
		124	Molecule 2718	NPA017140	C/C(=C/C=C/C=C/Cc1ocnc1)/[C@H](C(C(=O)N)(C)C)O	C16H22N2O3	290.36	C/C(=C/C=C/C=C/Cc1cnco1)[C@@H](O)C(C)(C)C(N)=O	290.16	309.281	0.938175	5	3	89.35	7	1	5	5	0	9	0.777778	1	0	0.753	4.056	0.375	20	1.575	['-']	[(1, 2, 3, 4, 5, 6)]	['-']	['-']	0	0	0	0	-3.24963	1.67945	1.47543	161.735	289.971	6.38605	3.93125	-5.08374	-4.84422	0.896222	0.0186955	0.83587	0.000295937
		125	Molecule 2727	NPA017211	CC(=O)C[C@@H]1C[C@H](O)c2c(C1=O)cccc2O	C13H14O4	234.25	CC(=O)C[C@@H]1C[C@H](O)c2c(O)cccc2C1=O	234.09	238.27	0.982457	4	2	74.6	2	2	10	4	0	13	0.153846	2	1	0.815	3.507	0.385	43.333	1.753	[(8, 9, 11, 12, 13, 14, 15, 16, 4)]	['-']	['-']	['-']	0	0	0	0	-2.67164	1.39168	1.04649	207.705	300.729	7.37364	4.56748	-4.8149	-4.6997	0.757442	0.0167397	0.571466	0.001037
		126	Molecule 2756	NPA017379	COc1ccc(cc1)C[C@H]1NC[C@@H]([C@H]1OC(=O)C)O	C14H19NO4	265.3	COc1ccc(C[C@H]2NC[C@H](O)[C@H]2OC(C)=O)cc1	265.13	269.199	0.984884	5	2	67.79	5	2	6	5	0	12	0.416667	3	0	0.776	3.244	0.5	40.571	1.594	[(1, 2, 3, 4, 5, 17, 18)]	['-']	['-']	['-']	0	0	0	0	-1.94768	0.435306	0.437733	154.119	296.283	9.91078	6.01292	-5.40016	-4.81764	0.272091	0.726008	0.557351	0.310758
		127	Molecule 2763	NPA017428	C=C1C[C@@]23[C@@H]([C@@H]1C)C=C([C@@H]2COC(=O)[C@@]13CO1)C(=O)O	C15H16O5	276.28	C=C1C[C@@]23[C@H](C=C(C(=O)O)[C@@H]2COC(=O)[C@]32CO2)[C@@H]1C	276.1	267.176	1.0334	5	1	76.13	1	4	12	5	0	20	0.05	5	1	0.442	5.776	0.6	91.667	2.234	[(12, 13, 14)]	[(16, 17, 15)]	['-']	['-']	0	0	0	0	-2.25829	1.22059	1.05218	190.584	278.746	3.49429	1.71871	-5.09788	-4.82096	0.993319	0.000638113	0.030537	0.0112393
		128	Molecule 2765	NPA017456	OC1CCC=C(C1O)c1coc2c(c1=O)c(O)cc(c2)O	C15H14O6	290.27	O=c1c(C2=CCCC(O)C2O)coc2cc(O)cc(O)c12	290.08	279.249	1.03878	6	4	111.13	1	3	10	6	0	18	0.0555556	2	1	0.626	3.773	0.267	61.579	2.125	[(16, 15, 14, 13, 12, 11, 2, 1, 20, 18, 17)]	['-']	['-']	['-']	0	0	0	0	-2.91109	1.40214	0.870428	215.664	304.616	6.75304	5.3838	-5.85209	-4.96633	0.935769	0.00189191	0.764063	0.0896156
		129	Molecule 2797	NPA017688	CCC(/C=C(/C(=O)CC(C(=O)CC)O)\CC)O	C13H22O4	242.31	CCC(=O)C(O)CC(=O)/C(=C/C(O)CC)CC	242.15	260.656	0.929003	4	2	74.6	8	0	0	4	0	3	2.66667	2	0	0.631	4.05	0.692	5	1.045	[(10, 9, 7, 8, 6)]	['-']	['-']	['-']	0	0	0	0	-1.17539	0.675427	0.983869	68.7695	248.534	9.11029	7.02897	-4.82474	-4.54116	0.755194	0.0315569	0.178939	0.290051
		130	Molecule 2798	NPA017690	CCCC[C@H](/C=C(/C=C(/C(=O)Nc1cc(O)c(c(c1O)Cl)/C=C/C=C/C=C/C(=O)N=C1C(=O)CCC1=O)\C)\C)C	C31H35ClN2O6	567.07	CCCC[C@@H](C)/C=C(C)/C=C(\C)C(=O)Nc1cc(O)c(/C=C/C=C/C=C/C(=O)N=C2C(=O)CCC2=O)c(Cl)c1O	566.22	583.291	0.970733	8	3	133.13	13	2	6	9	0	21	0.619048	1	1	0.122	4.331	0.323	58.854	0.845	[(18, 17, 16, 15, 38, 39, 36, 19), (27, 26, 28, 29), (9, 10, 12, 13, 14), (18, 17, 16, 15, 14, 38, 36, 19), (29, 28, 26, 27), (18, 17, 16, 15, 38, 36, 19), (39, 38, 15, 14, 16, 17, 19, 36)]	[(20, 21, 22, 23, 24, 25)]	['-']	[(30, 29, 28, 34, 35, 33)]	0	0	1	1	-6.36519	3.84279	4.88111	178.273	384.127	8.12158	2.6437	-5.10268	-4.84658	0.750383	0.841862	0.000266295	0.0106087
		131	Molecule 2802	NPA017716	Oc1ccccc1c1sc(c(n1)C(=O)N)C	C11H10N2O2S	234.27	Cc1sc(-c2ccccc2O)nc1C(N)=O	234.05	223.964	1.04504	4	3	76.21	2	2	6	5	0	12	0.166667	0	0	0.833	2.327	0.091	12	-0.856	[(1, 2, 3), (10, 9, 8, 7, 6, 5, 4)]	['-']	['-']	['-']	0	0	0	0	-3.90764	2.37086	2.28533	177.377	314.581	8.06876	3.79849	-4.99531	-4.8705	0.65284	0.00125023	0.0769227	0.000376344
		132	Molecule 2847	NPA017945	O=COC(CC(CC[C@H]1OC(=O)[C@@H]1C)O)C	C11H18O5	230.26	CC(CC(O)CC[C@H]1OC(=O)[C@@H]1C)OC=O	230.12	228.934	1.00518	5	1	72.83	7	1	4	5	0	6	1.16667	4	1	0.513	4.227	0.818	17.6	2.528	[(8, 9, 10)]	[(9, 10, 11, 7, 8)]	['-']	['-']	0	0	0	0	-0.979079	0.282787	0.391459	51.8704	249.388	9.89217	5.70766	-4.84625	-4.67749	0.960221	0.0693703	0.265608	0.292567
		133	Molecule 2854	NPA018005	CCC(CC(C(=O)c1c(=O)[nH]c(c(c1O)OC)OC)C)C	C15H23NO5	297.35	CCC(C)CC(C)C(=O)c1c(O)c(OC)c(OC)[nH]c1=O	297.16	303.842	0.978009	6	2	88.62	7	1	6	6	0	8	0.875	2	0	0.754	3.645	0.6	22	0.919	[(11, 10, 9, 19, 18, 15, 12, 13), (16, 15, 12, 10, 9, 7, 8), (11, 10, 9, 19, 18, 15, 12)]	['-']	['-']	['-']	0	0	0	0	-3.66435	2.64879	2.80314	148.078	303.432	8.59697	5.01652	-4.92804	-4.73536	0.0195866	0.42908	0.0229726	0.00157392
		134	Molecule 2858	NPA018032	C[C@H]1C[C@H](C)C(=O)C(C1)[C@H]1C[C@@H](CC(=O)N)CC(=O)O1	C15H23NO4	281.35	C[C@@H]1CC([C@H]2C[C@@H](CC(N)=O)CC(=O)O2)C(=O)[C@@H](C)C1	281.16	289.132	0.972429	5	2	86.46	3	2	6	5	0	15	0.2	5	1	0.793	4.235	0.8	37.333	1.579	[(14, 12, 13)]	['-']	['-']	['-']	0	0	0	0	-1.89899	0.921679	0.798503	135.3	295.306	8.80836	5.20696	-4.92532	-4.72915	0.277692	0.66073	0.0613279	7.51019e-06
		135	Molecule 2859	NPA018033	C/C=C(/[C@@H]([C@@H](/C=C(/C=C/CC1(C)OC1Cc1[nH]c(OC)cc(=O)c1C)\C)C)O)\C	C24H35NO4	401.54	C/C=C(\C)[C@H](O)[C@H](C)/C=C(C)/C=C/CC1(C)OC1Cc1[nH]c(OC)cc(=O)c1C	401.26	436.886	0.918454	5	2	74.85	9	2	6	5	0	13	0.692308	4	1	0.369	4.937	0.542	55.946	2.266	[(22, 21, 20, 19, 27, 25, 24)]	['-']	['-']	['-']	0	0	1	0	-3.47408	2.52805	2.21693	135.175	310.961	9.27362	4.68494	-4.96281	-4.73069	0.165557	0.835905	0.484083	0.0264446
		136	Molecule 2860	NPA018072	CC(CC(C1OC(=O)C(C)C(O)/C=C\C(C)C(O)C(C)C(O)C(C)C(O)CCCC(O)CC2(OC(CC(CC(CC(C(C(/C=C\C=C/C1C)O)C)O)O)OC(=O)CC(=O)O)CC(O)C2O)O)C)CCC/C=C/CCCN(C(=N)N)C	C59H103N3O18	1142.46	CC(CCC/C=C/CCCN(C)C(=N)N)CC(C)C1OC(=O)C(C)C(O)/C=C\C(C)C(O)C(C)C(O)C(C)C(O)CCCC(O)CC2(O)OC(CC(OC(=O)CC(=O)O)CC(O)CC(O)C(C)C(O)/C=C\C=C/C1C)CC(O)C2O	1141.72	1182.03	0.965898	21	15	374.77	16	2	36	21	0	43	0.372093	22	1	0.029	6.219	0.797	88.491	1.9	[(19, 20, 21)]	[(24, 25, 30, 31, 34, 35, 38, 39, 43, 44, 46, 47, 56, 58)]	['-']	['-']	1	0	1	1	-3.50794	2.4647	1.76796	181.81	389.28	6.88694	8.78759	-5.64875	-5.08759	1	7.56368e-15	0.984681	0.00821966
		137	Molecule 2861	NPA018073	CCCCC[C@H]([C@@H](C(=O)N[C@H](C(=O)O)C(C)C)O)N	C13H26N2O4	274.36	CCCCC[C@@H](N)[C@H](O)C(=O)N[C@H](C(=O)O)C(C)C	274.19	285.286	0.961106	6	5	112.65	10	0	0	6	0	2	5	3	0	0.457	3.137	0.846	6	0.802	['-']	['-']	['-']	['-']	0	0	0	0	-1.57856	1.38219	0.00149151	165.094	267.082	3.30077	6.48509	-5.91002	-5.1202	0.499573	0.000205723	0.0176066	0.106418
		138	Molecule 2884	NPA018227	CC(=CC(=O)NC1=CC(=O)[C@@]2(N1[C@H](C)C[C@@H]2O)C)C	C14H20N2O3	264.32	CC(C)=CC(=O)NC1=CC(=O)[C@@]2(C)[C@@H](O)C[C@@H](C)N12	264.15	271.406	0.973266	5	2	69.64	3	2	8	5	0	12	0.25	3	1	0.721	4.579	0.571	37.818	1.992	[(7, 8, 9, 10, 11), (1, 3, 4, 5, 6)]	['-']	['-']	['-']	0	0	0	0	-2.68303	1.42896	1.22956	198.493	309.387	9.08401	3.95302	-5.17891	-4.67863	0.996504	0.0194857	0.995663	0.0209772
		139	Molecule 2920	NPA018388	CC(=O)OC[C@@H]1Oc2c(O1)cc(cc2)C(=O)N	C11H11NO5	237.21	CC(=O)OC[C@@H]1Oc2ccc(C(N)=O)cc2O1	237.06	223.465	1.06084	6	2	87.85	4	2	9	6	0	12	0.333333	1	0	0.771	2.871	0.273	37.714	0.384	['-']	['-']	['-']	['-']	0	0	0	0	-2.20952	0.70117	0.306754	168.423	309.15	8.27939	2.39171	-4.97208	-4.73965	0.277986	0.0729636	0.322125	0.000764251
		140	Molecule 2928	NPA018418	O/N=C\c1nc(cc(c1S(=O)C)OC)c1ccccn1	C13H13N3O3S	291.33	COc1cc(-c2ccccn2)nc(/C=N\O)c1[S+](C)[O-]	291.07	275.706	1.05573	6	1	90.66	4	2	6	7	0	13	0.307692	1	0	0.401	3.804	0.154	24	-0.57	[(1, 2, 3, 4, 11, 12, 16), (16, 17, 18)]	[(13, 12, 16)]	['-']	['-']	0	0	0	0	-2.76502	1.16704	0.893831	187.677	313.412	7.62332	4.19608	-4.71988	-4.57291	0.660976	0.00285837	0.000200263	0.0920025
		141	Molecule 2930	NPA018434	OCc1ccc2c(c1)nc1c(o2)cc(=O)c(c1C(=O)O)NC(=O)C	C16H12N2O6	328.28	CC(=O)Nc1c(C(=O)O)c2nc3cc(CO)ccc3oc-2cc1=O	328.07	310.63	1.05615	8	3	129.73	4	3	14	8	0	19	0.210526	0	1	0.62	2.706	0.125	19	-0.08	[(3, 4, 5, 9, 10, 11, 18, 19, 20, 21, 22)]	['-']	['-']	['-']	0	0	0	0	-3.3243	1.07594	0.184549	246.016	326.555	4.44694	2.71264	-5.2822	-4.68939	0.899798	0.0683484	0.129489	0.133998
		142	Molecule 2933	NPA018447	CCCCC1ON(N=C(OC1O)C)C(=O)CCC1=CCOC1=O	C15H22N2O6	326.34	CCCCC1ON(C(=O)CCC2=CCOC2=O)N=C(C)OC1O	326.15	315.072	1.03516	8	1	97.66	7	2	7	8	0	14	0.5	2	1	0.738	4.465	0.667	29.12	2.219	[(12, 11, 15, 16, 14, 13), (14, 15, 16)]	['-']	['-']	['-']	0	0	0	0	-1.93558	1.04601	1.33301	69.5843	294.871	9.86909	5.104	-4.85414	-4.63321	0.567056	0.0230541	0.0584297	0.0428765
		143	Molecule 2936	NPA018462	CCC1C(=O)N2C1CC(=C2C(=O)O)SCCNC(=O)C	C13H18N2O4S	298.36	CCC1C(=O)N2C(C(=O)O)=C(SCCNC(C)=O)CC12	298.1	281.409	1.05931	6	2	86.71	7	2	7	7	0	11	0.636364	2	1	0.559	3.529	0.615	32	0.114	[(10, 11, 12)]	[(3, 4, 2, 19, 5)]	['-']	['-']	0	0	0	0	-0.853247	0.25493	0.213989	107.815	242.765	3.61488	4.00438	-5.38431	-5.19538	0.99953	0.000211279	0.995382	0.727994
		144	Molecule 2991	NPA018832	C[C@@H]1[C@@H](CCC(CC(CC)O)O)OC1=O	C11H20O4	216.27	CCC(O)CC(O)CC[C@H]1OC(=O)[C@@H]1C	216.14	222.78	0.970194	4	2	66.76	6	1	4	4	0	5	1.2	4	1	0.646	3.847	0.909	17.524	2.463	[(10, 11, 12)]	[(11, 12, 13, 9, 10)]	['-']	['-']	0	0	0	0	-0.698536	0.204692	0.261879	49.1409	265.584	9.49575	5.95771	-4.95655	-4.71463	0.965371	0.00564853	0.548471	0.534145
		145	Molecule 3040	NPA019243	OC(C(=O)NC(C(=O)O)CC(C)C)C(Cc1ccccc1)N	C16H24N2O4	308.37	CC(C)CC(NC(=O)C(O)C(N)Cc1ccccc1)C(=O)O	308.17	320.708	0.960906	6	5	112.65	9	1	6	6	0	8	1.125	3	0	0.559	2.938	0.5	20	0.362	['-']	['-']	['-']	['-']	0	0	0	0	-1.47014	1.10824	-0.460451	181.782	286.563	3.87145	6.56082	-5.59978	-4.79196	0.968866	5.44657e-06	0.335642	0.0489648
		146	Molecule 3060	NPA019400	COc1c(O)cc2c(c1O)c(=O)oc(c2)C	C11H10O5	222.19	COc1c(O)cc2cc(C)oc(=O)c2c1O	222.05	212.468	1.0451	5	2	79.9	1	2	10	5	0	12	0.0833333	0	0	0.764	2.602	0.182	13	1.472	[(4, 3, 5, 6, 13, 14, 2, 1), (10, 11, 12), (1, 2, 14, 13, 11, 10, 8, 7, 6, 5, 3)]	['-']	[(6, 5, 3, 2, 14, 13, 15, 1, 0)]	['-']	0	0	0	0	-3.08782	1.71648	1.56532	214.401	305.903	6.72248	3.97224	-5.00164	-4.77287	0.808712	0.00282733	0.0160171	0.00443661
		147	Molecule 3070	NPA019432	COc1cccc2c1C(O)C13C(C2=O)(O3)C2=C(C=C1)[C@@H]([C@@H]([C@@H](C2=O)O)C)OC(=O)C	C22H20O8	412.39	COc1cccc2c1C(O)C13C=CC4=C(C(=O)[C@@H](O)[C@@H](C)[C@H]4OC(C)=O)C1(O3)C2=O	412.12	395.516	1.04198	8	2	122.66	3	5	11	8	0	26	0.115385	6	1	0.541	4.977	0.409	111.774	1.749	[(5, 4, 3, 2, 7, 6, 28, 29, 26), (13, 14, 15, 16, 17)]	['-']	['-']	['-']	0	0	1	0	-3.16619	1.48659	0.995898	208.08	329.104	7.12775	4.18408	-4.97187	-4.64556	0.838214	0.530822	0.623296	0.00724876
		148	Molecule 3071	NPA019443	COc1cccc2c1C(O)C13C(C2=O)(O3)C2=C(C=C1)[C@@H]([C@@H]([C@@H](C2=O)O)C)OC(=O)C	C22H20O8	412.39	COc1cccc2c1C(O)C13C=CC4=C(C(=O)[C@@H](O)[C@@H](C)[C@H]4OC(C)=O)C1(O3)C2=O	412.12	395.516	1.04198	8	2	122.66	3	5	11	8	0	26	0.115385	6	1	0.541	4.977	0.409	111.774	1.749	[(5, 4, 3, 2, 7, 6, 28, 29, 26), (13, 14, 15, 16, 17)]	['-']	['-']	['-']	0	0	1	0	-3.16619	1.48659	0.995898	208.08	329.104	7.12775	4.18408	-4.97187	-4.64556	0.838214	0.530822	0.623296	0.00724876
		149	Molecule 3123	NPA019757	O=C1C=C(C)[C@]2([C@@](C1)(C)C[C@H]([C@@H](C2)C(O)(C)C)O)O	C15H24O4	268.35	CC1=CC(=O)C[C@]2(C)C[C@@H](O)[C@H](C(C)(C)O)C[C@@]12O	268.17	280.771	0.955119	4	3	77.76	1	2	10	4	0	12	0.0833333	4	1	0.667	4.705	0.8	47.852	2.891	[(1, 2, 3, 4, 5)]	['-']	['-']	['-']	0	0	0	0	-1.31732	1.17742	0.559775	187.581	227.763	7.92107	5.68983	-4.75013	-4.52533	0.740133	0.207644	0.119921	0.00218153
		150	Molecule 3191	NPA020123	COc1cccc2c1[C@@H]1CO[C@H]3N1[C@@H](C2)[C@H]1[C@@H](C[C@@H]3N1C)C(=O)O	C18H22N2O4	330.38	COc1cccc2c1[C@@H]1CO[C@@H]3[C@@H]4C[C@@H](C(=O)O)[C@H]([C@H](C2)N31)N4C	330.16	323.71	1.01992	6	1	62.24	2	5	16	6	0	23	0.0869565	6	1	0.876	5.162	0.611	97.759	0.927	['-']	['-']	['-']	['-']	0	0	0	0	-2.08849	1.2669	0.794168	133.311	265.754	5.64147	5.21435	-5.3745	-4.91871	0.0266439	8.05927e-05	0.994433	0.000881851
		151	Molecule 3203	NPA020156	CNc1ccc(cc1)C(=O)[C@@](/C=C(/C=C/C(=O)N)\C)(O)C	C16H20N2O3	288.34	CNc1ccc(C(=O)[C@](C)(O)/C=C(C)/C=C/C(N)=O)cc1	288.15	306.645	0.939687	5	4	92.42	6	1	6	5	0	10	0.6	1	0	0.421	3.39	0.25	22	0.409	[(14, 15, 16, 18, 17), (1, 2, 3, 4, 5, 19, 20)]	['-']	['-']	['-']	0	0	0	0	-2.94402	1.57218	1.35666	167.902	307.161	8.65779	3.48455	-4.89055	-4.86735	0.554792	0.0574245	0.157952	0.00116116
		152	Molecule 3205	NPA020158	CNC(=O)/C=C/C(=C/[C@](C(=O)c1ccc(cc1)NC)(O)C)/C	C17H22N2O3	302.37	CNC(=O)/C=C/C(C)=C/[C@@](C)(O)C(=O)c1ccc(NC)cc1	302.16	323.941	0.932763	5	3	78.43	7	1	6	5	0	10	0.7	1	0	0.426	3.39	0.294	22	0.308	[(5, 4, 2, 3, 1), (18, 17, 16, 15, 14, 21, 20)]	['-']	['-']	['-']	0	0	0	0	-3.0074	2.14519	1.86566	135.852	300.011	8.59991	3.45555	-4.93332	-4.78614	0.578428	0.822802	0.0462382	0.0576717
		153	Molecule 3325	NPA020577	OC[C@@H]1OC(=O)N[C@@H]1c1ccc(cc1)OC	C11H13NO4	223.23	COc1ccc([C@H]2NC(=O)O[C@H]2CO)cc1	223.08	217.311	1.02655	5	2	67.79	3	2	6	5	0	12	0.25	2	0	0.796	3.015	0.364	35.933	0.782	[(10, 8, 9), (1, 2, 3, 4, 5, 14, 15)]	['-']	['-']	['-']	0	0	0	0	-2.05064	0.920976	0.908671	99.828	304.818	9.64021	3.20287	-5.71297	-5.0646	0.948047	0.0679848	0.196537	0.768252
		154	Molecule 3393	NPA020708	OC[C@H]1COC(=O)[C@@H]1[C@@H](CCC(C)C)O	C11H20O4	216.27	CC(C)CC[C@@H](O)[C@H]1C(=O)OC[C@@H]1CO	216.14	222.78	0.970194	4	2	66.76	5	1	5	4	0	6	0.833333	3	1	0.659	3.76	0.909	18.286	2.085	[(10, 8, 9)]	['-']	['-']	['-']	0	0	0	0	-1.73712	1.11865	1.16205	74.0764	276.628	9.37998	4.14656	-5.15093	-4.89907	0.893705	0.0124596	0.0661627	0.00294971
		155	Molecule 3394	NPA020709	CCCCCC[C@@H]([C@H]1[C@H](CO)COC1=O)O	C12H22O4	230.3	CCCCCC[C@H](O)[C@@H]1C(=O)OC[C@H]1CO	230.15	240.076	0.958654	4	2	66.76	7	1	5	4	0	6	1.16667	3	1	0.507	3.558	0.917	15.826	2.136	[(11, 9, 10)]	['-']	['-']	['-']	0	0	0	0	-2.15538	1.82263	1.72157	53.7722	280.695	9.30906	4.86138	-5.09649	-4.83702	0.506926	0.360534	0.6929	0.186475
		156	Molecule 3395	NPA020712	O=C1CC(CC(=O)N1)CC(=O)/C=C/1\NC(=O)[C@H](C[C@@H]1C)C	C15H20N2O4	292.33	C[C@H]1C[C@H](C)/C(=C/C(=O)CC2CC(=O)NC(=O)C2)NC1=O	292.14	294.855	0.990791	6	2	92.34	3	2	6	6	0	17	0.176471	2	0	0.591	4.195	0.6	35	0.421	[(5, 6, 7, 8, 9)]	['-']	['-']	['-']	0	0	0	0	-1.84946	0.754127	0.329478	153.595	305.769	9.2312	5.08064	-5.01119	-4.64397	0.983394	0.0067165	0.459025	0.000131369
		157	Molecule 3396	NPA020713	OC(=O)[C@@]1(C)CS[C@H](N1C)[C@@H]1CSC(=N1)c1ccccc1O	C15H18N2O3S2	338.45	CN1[C@H]([C@@H]2CSC(c3ccccc3O)=N2)SC[C@]1(C)C(=O)O	338.08	314.527	1.07488	5	2	73.13	3	3	6	7	0	17	0.176471	3	1	0.879	4.287	0.467	65.636	0.872	[(17, 16, 15, 2, 1), (14, 6, 5), (15, 16, 17, 19, 20), (13, 12, 11, 10, 9, 8, 7), (2, 15, 16)]	['-']	['-']	['-']	0	0	0	0	-2.38968	2.00032	1.70423	142.375	257.574	3.50839	4.54844	-5.64508	-5.02228	0.951261	0.00262541	0.324818	0.0144966
		158	Molecule 3397	NPA020714	OC(=O)[C@@]1(C)CS[C@@H](N1C)[C@@H]1CSC(=N1)c1ccccc1O	C15H18N2O3S2	338.45	CN1[C@@H]([C@@H]2CSC(c3ccccc3O)=N2)SC[C@]1(C)C(=O)O	338.08	314.527	1.07488	5	2	73.13	3	3	6	7	0	17	0.176471	3	1	0.879	4.287	0.467	65.636	0.872	[(17, 16, 15, 2, 1), (14, 6, 5), (15, 16, 17, 19, 20), (13, 12, 11, 10, 9, 8, 7), (2, 15, 16)]	['-']	['-']	['-']	0	0	0	0	-2.60919	1.89951	1.18682	163.987	267.824	3.58267	4.42818	-5.49874	-5.09925	0.965998	0.00135622	0.302401	0.012152
		159	Molecule 3415	NPA020743	CC[C@H]([C@H]([C@H](C(C)C)NC(=O)/C=[N+](/OC)\[O-])O)C(=O)O	C12H22N2O6	290.31	CC[C@@H](C(=O)O)[C@@H](O)[C@@H](NC(=O)/C=[N+](\[O-])OC)C(C)C	290.15	282.934	1.0255	8	3	121.93	9	0	0	8	0	3	3	3	0	0.322	4.499	0.75	7	0.239	['-']	[(12, 13, 14)]	['-']	['-']	0	0	0	0	-1.51319	1.48417	1.4853	85.5475	225.033	4.38738	5.12335	-5.31485	-5.17124	0.99931	7.1884e-06	0.000507067	0.00863421
		160	Molecule 3462	NPA020829	CO[C@@H]1Nc2ccccc2C(=O)N2[C@H]1C[C@@H](C2)O	C13H16N2O3	248.28	CO[C@@H]1Nc2ccccc2C(=O)N2C[C@@H](O)C[C@@H]12	248.12	245.553	1.01045	5	2	61.8	1	3	14	5	0	17	0.0588235	3	1	0.766	3.661	0.462	56.421	0.711	['-']	['-']	['-']	['-']	0	0	0	0	-1.38363	0.493614	0.279677	138.739	306.476	8.51915	3.22892	-5.00037	-4.86597	0.841885	0.357546	0.985214	0.0656445
		161	Molecule 3568	NPA020997	CC(=O)N/C=C/SC1=C(C(=O)O)N2C(C1)C(C2=O)C(C)C	C14H18N2O4S	310.37	CC(=O)N/C=C/SC1=C(C(=O)O)N2C(=O)C(C(C)C)C2C1	310.1	296.068	1.04739	6	2	86.71	6	2	7	7	0	12	0.5	2	1	0.752	3.985	0.5	34.286	0.785	[(4, 5, 6), (5, 6, 7)]	[(13, 14, 15, 19, 12)]	['-']	['-']	0	0	0	0	-2.08522	1.32638	1.16319	153.784	261.805	3.36257	2.7699	-5.00605	-4.90431	0.991809	0.00537886	0.246715	0.516818
		162	Molecule 3592	NPA021044	CCC1C(=O)N2C1CC(=C2C(=O)O)S/C=C/NC(=O)C	C13H16N2O4S	296.34	CCC1C(=O)N2C(C(=O)O)=C(S/C=C/NC(C)=O)CC12	296.08	278.773	1.06208	6	2	86.71	6	2	7	7	0	12	0.5	2	1	0.746	4.012	0.462	32.421	0.716	[(13, 12, 11), (10, 11, 12)]	[(3, 4, 2, 19, 5)]	['-']	['-']	0	0	0	0	-1.8159	1.02756	0.826681	153.742	259.77	3.32982	2.92176	-5.12916	-5.05272	0.997471	0.000752131	0.441769	0.662757
		163	Molecule 3593	NPA021045	CC(=O)NCCSC1=C(C(=O)O)N2[C@H](C1)[C@H](C2=O)C(C)C	C14H20N2O4S	312.38	CC(=O)NCCSC1=C(C(=O)O)N2C(=O)[C@H](C(C)C)[C@H]2C1	312.11	298.705	1.04488	6	2	86.71	7	2	7	7	0	11	0.636364	2	1	0.565	3.518	0.643	33.913	0.205	[(5, 6, 7)]	[(13, 14, 15, 19, 12)]	['-']	['-']	0	0	0	0	-1.30579	0.688228	0.731391	116.491	251.505	3.4686	3.38208	-5.67377	-5.04359	0.99969	9.35287e-05	0.997328	0.594372
		164	Molecule 3712	NPA021225	CN(C(=O)C)C1C2SSC=C2NC1=O	C8H10N2O2S2	230.31	CC(=O)N(C)C1C(=O)NC2=CSSC21	230.02	198.494	1.15883	4	1	49.41	2	2	8	6	0	11	0.181818	2	1	0.669	4.812	0.5	28	-0.05	[(12, 13, 5, 6, 7)]	['-']	['-']	['-']	0	0	0	0	-2.04828	0.673173	0.297985	152.878	305.627	8.00778	3.50903	-4.94424	-4.74989	0.584546	0.248499	0.274235	0.516435
		165	Molecule 3713	NPA021226	COC(=O)c1ccc(=O)c2c1[nH]c1c(=O)cc(c(=CO)c1n2)O	C15H10N2O6	314.25	COC(=O)c1ccc(=O)c2nc3c(=CO)c(O)cc(=O)c3[nH]c12	314.05	293.334	1.07062	8	3	129.58	2	3	14	8	0	20	0.1	0	1	0.424	3.256	0.067	19	0.391	[(16, 15, 17, 18, 20, 21, 22, 4, 9, 10, 11, 12), (16, 15, 12, 11, 10, 20, 18, 17), (16, 15, 12, 11, 10, 9, 22, 21, 20, 18, 17), (16, 15, 12, 11, 20, 21, 18, 17)]	['-']	['-']	['-']	0	0	0	0	-2.90157	0.521374	0.100759	299.895	351.013	4.84897	2.92511	-5.34123	-4.81989	0.353676	0.286231	0.206991	0.0211158
		166	Molecule 3830	NPA021465	Nc1ccc(cc1)C(=O)Nc1cc(=O)[nH]c(=O)[nH]1	C11H10N4O3	246.22	Nc1ccc(C(=O)Nc2cc(=O)[nH]c(=O)[nH]2)cc1	246.08	233.602	1.05342	7	5	120.84	3	2	6	7	0	15	0.2	0	0	0.553	2.274	0	12	-0.952	[(0, 1, 2, 3, 4, 16, 17)]	['-']	['-']	['-']	0	0	0	0	-3.70228	0.312502	-0.0409065	326.386	432.876	8.47964	3.8384	-5.55261	-4.41765	0.803376	0.0199552	0.545588	0.0120596
		167	Molecule 3832	NPA021487	CC(C(C(=O)N)OC(=O)C(C(C)C)O)C	C10H19NO4	217.26	CC(C)C(O)C(=O)OC(C(N)=O)C(C)C	217.13	222.401	0.976299	5	3	89.62	6	0	0	5	0	2	3	2	0	0.637	3.383	0.8	6	0.588	['-']	['-']	['-']	['-']	0	0	0	0	-0.949568	0.228615	0.411461	97.307	256.487	8.27403	5.45674	-5.21951	-4.96229	0.550543	0.00597119	0.71136	0.00722325
		168	Molecule 3957	NPA021871	C[C@H]1[C@@H](O)CC(=O)N1c1nc(C=C(C)C)oc(=O)c1	C13H16N2O4	264.28	CC(C)=Cc1nc(N2C(=O)C[C@H](O)[C@@H]2C)cc(=O)o1	264.11	260.263	1.01478	6	1	83.64	2	2	6	6	0	14	0.142857	2	1	0.859	4.258	0.462	46.421	0.487	[(18, 16, 17)]	['-']	['-']	['-']	0	0	0	0	-2.07266	1.14961	0.980036	142.786	278.919	7.1294	3.35152	-5.41667	-4.91779	0.963409	0.267278	0.312662	0.104918
		169	Molecule 3958	NPA021872	CC(=CC(=O)NC1=CC(=O)[C@@]2(N1[C@@H](C)CC2)O)C	C13H18N2O3	250.29	CC(C)=CC(=O)NC1=CC(=O)[C@@]2(O)CC[C@H](C)N12	250.13	254.11	0.984339	5	2	69.64	3	2	8	5	0	12	0.25	2	1	0.707	4.35	0.538	36	1.167	[(7, 8, 9, 10, 11), (1, 3, 4, 5, 6)]	['-']	['-']	['-']	0	0	0	0	-2.99164	1.34725	1.08912	199.212	308.333	8.14981	4.87059	-5.23634	-4.82067	0.953409	0.105532	0.999983	0.0189343
		170	Molecule 3985	NPA022109	NC(=O)[C@@H]1COC(=N1)c1ccccc1O	C10H10N2O3	206.2	NC(=O)[C@@H]1COC(c2ccccc2O)=N1	206.07	199.585	1.03249	5	3	84.91	2	2	6	5	0	12	0.166667	1	0	0.715	3.182	0.2	36.667	0.735	[(13, 12, 11, 10, 9, 8, 7)]	['-']	['-']	['-']	0	0	0	0	-2.25086	1.07967	0.945555	199.827	293.971	8.89214	5.66786	-5.19587	-4.46691	0.638599	0.00148851	0.312735	2.0504e-05
		171	Molecule 4011	NPA022249	CC(/C=C/C=C/C(=O)NC1=C[C@](O)(CCC(=O)N)[C@@H]2[C@H]([C@@H]1O)O2)C	C17H24N2O5	336.38	CC(C)/C=C/C=C/C(=O)NC1=C[C@](O)(CCC(N)=O)[C@H]2O[C@H]2[C@@H]1O	336.17	338.238	0.993887	7	5	125.18	8	2	7	7	0	12	0.666667	4	1	0.293	4.761	0.529	36.923	1.61	[(5, 6, 7, 8, 9)]	['-']	['-']	['-']	0	0	0	0	-1.9991	0.878987	0.537078	140.142	265.298	7.15362	6.03707	-5.67286	-5.09734	0.992102	0.000656221	0.38639	2.51532e-05
		172	Molecule 4017	NPA022255	OC(=O)/C=C/[C@@H]1C=C(C)[C@@H](C[C@@]21OC(=O)C(=C2O)C(=O)[C@H](CC(=O)C)C)C	C20H24O7	376.4	CC(=O)C[C@H](C)C(=O)C1=C(O)[C@@]2(C[C@@H](C)C(C)=C[C@H]2/C=C/C(=O)O)OC1=O	376.15	380.44	0.988725	7	2	117.97	6	2	6	7	0	16	0.375	4	1	0.316	5.115	0.5	62.067	1.732	[(9, 8, 25, 26, 24, 11), (24, 25, 26), (9, 8, 6, 7, 4)]	['-']	['-']	['-']	0	0	0	0	-2.58143	1.83218	1.69761	170.449	259.279	4.14934	4.55658	-4.95228	-4.69132	0.997307	0.000255134	0.125777	4.20809e-05
		173	Molecule 4027	NPA022282	OC[C@@H]1C[C@@H](C(=O)O1)[C@H](CCC(C)C)O	C11H20O4	216.27	CC(C)CC[C@H](O)[C@H]1C[C@@H](CO)OC1=O	216.14	222.78	0.970194	4	2	66.76	5	1	5	4	0	6	0.833333	3	1	0.664	3.841	0.909	18.286	1.904	[(12, 13, 14)]	['-']	['-']	['-']	0	0	0	0	-1.50217	1.15128	1.34311	66.9794	281.84	9.0759	4.00819	-5.57463	-4.95167	0.983203	0.00630512	0.471011	0.0166047
		174	Molecule 4029	NPA022284	OCC(COC(=O)Cc1ccccc1)O	C11H14O4	210.23	O=C(Cc1ccccc1)OCC(O)CO	210.09	214.871	0.97775	4	2	66.76	6	1	6	4	0	7	0.857143	1	0	0.678	2.219	0.364	12	0.51	['-']	['-']	['-']	['-']	0	0	0	0	-1.26529	0.923912	0.886877	56.4429	273.85	8.901	5.53296	-5.22264	-3.64439	0.859603	2.20339e-05	0.00527138	0.00108886
		175	Molecule 4142	NPA022957	CC(Cc1ncc([nH]c1=O)CCCNC(=O)C)C	C13H21N3O2	251.32	CC(=O)NCCCc1cnc(CC(C)C)c(=O)[nH]1	251.16	264.873	0.948229	5	2	74.85	7	1	6	5	0	8	0.875	0	0	0.742	2.55	0.615	8	-0.507	['-']	['-']	['-']	['-']	0	0	0	0	-1.45946	0.599638	0.587908	132.323	272.52	9.0401	5.24633	-4.80438	-4.58371	0.669551	0.137395	0.910413	0.0273762
		176	Molecule 4145	NPA022960	CC[C@H](c1ncc([nH]c1=O)CCCNC(=O)C)C	C13H21N3O2	251.32	CC[C@@H](C)c1ncc(CCCNC(C)=O)[nH]c1=O	251.16	264.873	0.948229	5	2	74.85	7	1	6	5	0	8	0.875	1	0	0.749	3.092	0.615	16	-0.448	['-']	['-']	['-']	['-']	0	0	0	0	-0.793092	0.44459	0.527088	82.1097	269.315	10.0822	5.53422	-4.95922	-4.9258	0.743571	0.0862594	0.86283	0.0058037
		177	Molecule 4146	NPA022961	CC[C@@H]([C@@H](C(=O)N[C@H](C(=O)N)CC(C)C)NC(=O)C)C	C14H27N3O3	285.38	CC[C@H](C)[C@H](NC(C)=O)C(=O)N[C@@H](CC(C)C)C(N)=O	285.21	302.152	0.943929	6	4	101.29	10	0	0	6	0	3	3.33333	3	0	0.607	3.009	0.786	7	-0.088	['-']	['-']	['-']	['-']	0	0	0	0	-1.39515	0.658949	0.656609	128.024	244.381	8.28443	5.6772	-5.6266	-4.30702	0.978281	0.00464792	0.07804	0.135571
		178	Molecule 4172	NPA023108	COC(=O)c1ccc(c(c1NC(=O)C)O)C	C11H13NO4	223.23	COC(=O)c1ccc(C)c(O)c1NC(C)=O	223.08	223.231	0.999323	5	2	75.63	4	1	6	5	0	8	0.5	0	0	0.587	2.144	0.273	9	-0.392	[(10, 9, 7, 6, 5, 4, 11), (10, 9, 11, 12, 4, 5, 6, 7)]	['-']	['-']	['-']	0	0	0	0	-2.86332	1.71499	1.74336	143.08	298.559	8.90014	3.75822	-4.80729	-4.61384	0.397734	0.439358	0.290968	0.0223016
		179	Molecule 4183	NPA023220	O[C@H]1C=C(C2=CCCN([C@H]12)C(=O)C)[C@H](O)C	C12H17NO3	223.27	CC(=O)N1CCC=C2C([C@@H](C)O)=C[C@H](O)[C@H]21	223.12	228.453	0.976654	4	2	60.77	2	2	9	4	0	11	0.181818	3	1	0.668	4.426	0.583	31.474	1.348	['-']	['-']	['-']	['-']	0	0	0	0	-1.14186	0.197798	-0.118189	135.538	295.481	8.69291	3.7483	-5.26158	-5.01229	0.866925	0.129661	0.943959	0.0238188
		180	Molecule 4184	NPA023221	O[C@H]1C=C(C2=CCCN([C@H]12)C(=O)C)[C@@H](O)C	C12H17NO3	223.27	CC(=O)N1CCC=C2C([C@H](C)O)=C[C@H](O)[C@H]21	223.12	228.453	0.976654	4	2	60.77	2	2	9	4	0	11	0.181818	3	1	0.668	4.426	0.583	31.474	1.348	['-']	['-']	['-']	['-']	0	0	0	0	-1.12387	0.254142	-0.0582604	128.627	294.664	8.82357	4.04369	-5.27663	-5.12579	0.908508	0.0175331	0.982113	0.0564174
		181	Molecule 4199	NPA023303	COc1cccc2c1c1c(O)cc3c(c1C2=O)[C@@H](O)[C@@H]([C@@]([C@@H]3O)(C)O)O	C19H18O7	358.34	COc1cccc2c1-c1c(O)cc3c(c1C2=O)[C@@H](O)[C@H](O)[C@@](C)(O)[C@@H]3O	358.11	346.031	1.03491	7	5	127.45	1	4	17	7	0	21	0.047619	4	1	0.435	4.078	0.316	89.64	1.968	[(5, 4, 3, 2, 7, 6, 15, 16, 14)]	['-']	['-']	['-']	0	0	0	0	-3.87345	2.20825	2.11917	189.165	302.232	6.74947	3.93559	-5.25751	-4.65613	0.999247	0.00155497	0.181757	0.196451
		182	Molecule 4292	NPA024379	CCCC(=O)C1=C2C=C(C)Oc3c2c(C1=O)cc(=O)c1c3O[C@H]2[C@]1(O)[C@H](O)[C@@H]([C@H](O2)C)OC	C24H24O9	456.44	CCCC(=O)C1=C2C=C(C)Oc3c4c(c(=O)cc(c32)C1=O)[C@]1(O)[C@H](O4)O[C@H](C)[C@@H](OC)[C@H]1O	456.14	438.898	1.03928	9	2	128.59	4	5	19	9	0	27	0.148148	5	1	0.645	5.166	0.458	108.429	1.838	[(6, 5, 3, 4, 2)]	['-']	['-']	['-']	0	0	1	0	-4.46103	2.23385	2.18243	221.677	319.887	7.36218	4.03142	-5.27025	-4.84761	0.984205	0.104623	0.18638	0.265891
		183	Molecule 4293	NPA024380	CCCC(=O)C1=C2C=C(C)Oc3c2c(C1=O)cc(=O)c1c3O[C@H]2[C@]1(O)[C@@H](O)[C@@H]([C@H](O2)C)OC	C24H24O9	456.44	CCCC(=O)C1=C2C=C(C)Oc3c4c(c(=O)cc(c32)C1=O)[C@]1(O)[C@H](O4)O[C@H](C)[C@@H](OC)[C@@H]1O	456.14	438.898	1.03928	9	2	128.59	4	5	19	9	0	27	0.148148	5	1	0.645	5.166	0.458	108.429	1.838	[(6, 5, 3, 4, 2)]	['-']	['-']	['-']	0	0	1	0	-4.42293	2.26775	2.17514	215.431	321.974	7.57745	4.18059	-5.30579	-4.93441	0.979933	0.0327315	0.205842	0.485331
		184	Molecule 4308	NPA024491	CC=C(C(=O)C1CCC2=C(C1)C(=O)C(O2)(O)CO)C	C14H18O5	266.29	CC=C(C)C(=O)C1CCC2=C(C1)C(=O)C(O)(CO)O2	266.12	266.993	0.996732	5	2	83.83	3	2	9	5	0	13	0.230769	2	1	0.74	4.517	0.571	36.818	2.005	[(1, 2, 4, 5, 6)]	['-']	['-']	['-']	0	0	0	0	-1.53612	0.55452	0.271193	150.064	283.771	7.78125	3.77166	-4.74882	-4.57164	0.938857	0.00852352	0.00753075	0.277821
		185	Molecule 4312	NPA024499	O=C(Nc1cccs1)CCNC(=O)C	C9H12N2O2S	212.27	CC(=O)NCCC(=O)Nc1cccs1	212.06	203.201	1.0436	4	2	58.2	6	1	5	5	0	7	0.857143	0	0	0.788	2.123	0.333	6	-2.114	[(8, 9, 10, 11, 12, 13), (9, 13, 12)]	['-']	['-']	['-']	0	0	0	0	-1.2154	0.781101	0.626325	80.0608	278.031	9.97147	4.74589	-5.08159	-4.2413	0.734797	0.0345998	0.965836	0.391546
		186	Molecule 4318	NPA024562	O=C(Cc1ccccc1O)NCCCCCNC(=O)C	C15H22N2O3	278.35	CC(=O)NCCCCCNC(=O)Cc1ccccc1O	278.16	294.622	0.944126	5	3	78.43	10	1	6	5	0	8	1.25	0	0	0.628	1.898	0.467	7	-0.396	[(19, 18, 17, 16, 15, 14, 13)]	['-']	['-']	['-']	0	0	0	0	-1.6003	0.940051	0.666423	114.181	280.753	8.88185	5.90168	-5.18699	-4.47298	0.908261	0.00771312	0.842567	0.558448
		187	Molecule 4322	NPA024566	C=Cc1ccc(cc1)OC1O[C@@H](C)[C@@H]([C@H]([C@H]1O)O)O	C14H18O5	266.29	C=Cc1ccc(OC2O[C@@H](C)[C@H](O)[C@@H](O)[C@H]2O)cc1	266.12	266.993	0.996732	5	3	79.15	3	2	6	5	0	13	0.230769	5	0	0.744	3.495	0.429	45.5	1.827	[(6, 5, 4, 3, 2, 18, 17)]	['-']	['-']	['-']	0	0	0	0	-1.26401	0.948281	0.789571	110.217	263.234	6.11647	3.96594	-5.7067	-4.9185	0.93062	0.103413	0.0675594	0.0412737
		188	Molecule 4432	NPA024909	COC(=O)c1cccc2c1nc1cccc(c1n2)C(=O)N	C15H11N3O3	281.27	COC(=O)c1cccc2nc3c(C(N)=O)cccc3nc12	281.08	277.96	1.01123	6	2	95.17	3	3	14	6	0	18	0.166667	0	1	0.569	2.107	0.067	17	-0.208	['-']	['-']	['-']	['-']	0	0	0	0	-3.23655	2.09422	1.71857	204.887	324.091	8.75378	4.79388	-4.89336	-4.97614	0.117599	0.201446	0.37709	7.53403e-05
		189	Molecule 4472	NPA025441	CC(C(=O)Nc1ccn(c(=O)n1)[C@H]1CC[C@@H]([C@H](O1)C)O)C	C14H21N3O4	295.33	CC(C)C(=O)Nc1ccn([C@H]2CC[C@H](O)[C@@H](C)O2)c(=O)n1	295.15	291.193	1.01359	7	2	93.45	4	2	6	7	0	14	0.285714	3	0	0.864	3.582	0.643	48.087	0.152	['-']	['-']	['-']	['-']	0	0	0	0	-1.49306	0.26188	0.0436796	158.089	282.419	8.84757	3.52225	-5.45598	-5.001	0.964987	0.0257561	0.00654207	0.00163978
		190	Molecule 4473	NPA025442	CC(C=CC(=O)Nc1ccn(c(=O)n1)[C@H]1CC[C@@H]([C@H](O1)C)O)C	C16H23N3O4	321.37	CC(C)C=CC(=O)Nc1ccn([C@H]2CC[C@H](O)[C@@H](C)O2)c(=O)n1	321.17	323.148	0.993878	7	2	93.45	5	2	6	7	0	15	0.333333	3	1	0.819	3.847	0.562	47.6	0.644	[(3, 4, 5, 6, 7)]	['-']	['-']	['-']	0	0	0	0	-2.29402	0.72373	0.94961	149.471	302.993	9.4765	4.04682	-5.47626	-4.92316	0.927548	0.218011	0.0726713	0.0133519
		191	Molecule 4476	NPA025445	CC(=CC(=O)Nc1ccn(c(=O)n1)[C@H]1C[C@@H](O)[C@@H]([C@H](O1)C)O)C	C15H21N3O5	323.34	CC(C)=CC(=O)Nc1ccn([C@H]2C[C@@H](O)[C@H](O)[C@@H](C)O2)c(=O)n1	323.15	314.642	1.02704	8	3	113.68	4	2	6	8	0	15	0.266667	4	0	0.684	3.896	0.533	51.522	0.752	[(1, 3, 4, 5, 6)]	['-']	['-']	['-']	0	0	0	0	-1.83063	0.368566	0.0382444	178.608	282.779	7.91488	4.54456	-5.46688	-4.93614	0.976731	0.00152066	0.491851	0.0577719
		192	Molecule 4477	NPA025446	C[C@H]1O[C@H](CC[C@@H]1O)n1ccc(nc1=O)NC(=O)C	C12H17N3O4	267.28	CC(=O)Nc1ccn([C@H]2CC[C@H](O)[C@@H](C)O2)c(=O)n1	267.12	256.601	1.04099	7	2	93.45	3	2	6	7	0	14	0.214286	3	0	0.801	3.59	0.583	45.842	0.324	['-']	['-']	['-']	['-']	0	0	0	0	-0.898723	-0.286762	-0.593892	153.74	300.107	8.6797	2.98014	-5.18102	-4.8765	0.969767	0.00433051	0.607088	0.00185108
		193	Molecule 4478	NPA025447	C[C@H]1O[C@H](CC[C@@H]1O)n1ccc(nc1=O)NC(=O)CC	C13H19N3O4	281.31	CCC(=O)Nc1ccn([C@H]2CC[C@H](O)[C@@H](C)O2)c(=O)n1	281.14	273.897	1.02645	7	2	93.45	4	2	6	7	0	14	0.285714	3	0	0.848	3.576	0.615	45.19	0.025	['-']	['-']	['-']	['-']	0	0	0	0	-1.33111	0.0537084	-0.219245	155.8	294.555	8.87625	2.99477	-5.35914	-4.87853	0.982169	0.00279588	0.0868433	0.00786507
		194	Molecule 4480	NPA025449	C[C@H]1O[C@H](CC[C@@H]1O)n1ccc(nc1=O)NC(=O)CC=C(C)C	C16H23N3O4	321.37	CC(C)=CCC(=O)Nc1ccn([C@H]2CC[C@H](O)[C@@H](C)O2)c(=O)n1	321.17	323.148	0.993878	7	2	93.45	5	2	6	7	0	15	0.333333	3	0	0.822	3.848	0.562	47.6	0.82	['-']	['-']	['-']	['-']	0	0	0	0	-2.01599	1.09856	1.11757	134.069	304.446	9.32735	4.14037	-5.30343	-4.86233	0.973144	0.0248762	0.0583153	0.0202766
		195	Molecule 4483	NPA025497	OC[C@]1(C)OC(=CC(=O)CC2CC(=O)NC(=O)C2)[C@@H](C1)C	C15H21NO5	295.33	C[C@@H]1C[C@](C)(CO)OC1=CC(=O)CC1CC(=O)NC(=O)C1	295.14	295.285	0.999508	6	2	92.7	4	2	6	6	0	15	0.266667	2	1	0.588	4.364	0.667	37.2	1.056	[(8, 9, 10, 11, 12)]	['-']	['-']	['-']	0	0	0	0	-1.54222	0.484472	0.29553	181.126	303.499	10.5598	6.05839	-5.30263	-4.71951	0.966104	0.0421966	0.210913	0.0146213
		196	Molecule 4484	NPA025498	OC[C@@]1(C)OC(=CC(=O)CC2CC(=O)NC(=O)C2)[C@@H](C1)C	C15H21NO5	295.33	C[C@@H]1C[C@@](C)(CO)OC1=CC(=O)CC1CC(=O)NC(=O)C1	295.14	295.285	0.999508	6	2	92.7	4	2	6	6	0	15	0.266667	2	1	0.588	4.364	0.667	37.2	1.056	[(8, 9, 10, 11, 12)]	['-']	['-']	['-']	0	0	0	0	-1.4157	0.55672	0.516346	161.974	300.181	10.7853	6.31245	-5.39189	-4.90311	0.996819	0.0282821	0.283846	0.106353
		197	Molecule 4485	NPA025499	OC[C@@]1(C)OC(=CC(=O)CC2CC(=O)NC(=O)C2)C(=C1)C	C15H19NO5	293.32	CC1=C[C@@](C)(CO)OC1=CC(=O)CC1CC(=O)NC(=O)C1	293.13	292.649	1.00164	6	2	92.7	4	2	6	6	0	15	0.266667	1	1	0.585	4.098	0.533	35.217	1.182	[(8, 9, 10, 11, 12)]	['-']	['-']	['-']	0	0	0	0	-1.78661	0.486859	0.442265	170.25	308.821	10.6269	5.67174	-5.48029	-4.91121	0.982827	0.021852	0.135239	0.0110775
		198	Molecule 4489	NPA025503	OC[C@H]([C@@H]1OC(=CC(=O)[C@H]1C)CC1CC(=O)NC(=O)C1)C	C15H21NO5	295.33	C[C@H](CO)[C@@H]1OC(CC2CC(=O)NC(=O)C2)=CC(=O)[C@H]1C	295.14	295.285	0.999508	6	2	92.7	4	2	6	6	0	15	0.266667	3	1	0.739	4.389	0.667	33.6	1.506	[(6, 16, 17, 18, 19)]	['-']	['-']	['-']	0	0	0	0	-1.55871	0.242862	-0.106626	174.645	314.935	10.0733	4.72059	-5.15151	-4.73394	0.992489	0.129177	0.0167134	0.0436701
		199	Molecule 4492	NPA025506	O=C1CC(CC=C2C[C@@H](C)[C@H]([C@@H](C2=O)C)O)CC(=O)N1	C15H21NO4	279.33	C[C@@H]1CC(=CCC2CC(=O)NC(=O)C2)C(=O)[C@@H](C)[C@@H]1O	279.15	286.495	0.974362	5	2	83.47	2	2	6	5	0	16	0.125	3	1	0.582	4.222	0.667	35.84	1.546	[(4, 3, 14, 15, 16)]	['-']	['-']	['-']	0	0	0	0	-1.23584	0.648652	0.52365	129.353	291.806	9.91706	5.95029	-5.28576	-4.63059	0.997159	0.153601	0.159537	0.0492895
		200	Molecule 4506	NPA025656	COc1cccc2c1[C@@H](O)[C@@]13C[C@H](C[C@@]3([C@@]32Oc2c4c3c(O)ccc4cc(c2)C)C(=O)NC1=O)O	C27H23NO7	473.47	COc1cccc2c1[C@@H](O)[C@]13C[C@@H](O)C[C@]1(C(=O)NC3=O)[C@]21Oc2cc(C)cc3ccc(O)c1c23	473.15	461.817	1.02454	8	4	125.32	1	7	13	8	0	35	0.0285714	5	1	0.4	5.256	0.333	188.722	1.008	[(32, 31, 33, 34, 23, 24, 25, 27, 28, 29, 30), (17, 16, 18, 19, 20, 10, 15)]	['-']	['-']	['-']	0	0	1	0	-4.31129	2.45392	2.25919	208.586	325.245	8.23212	5.54171	-5.58315	-5.10383	0.229744	0.0825958	0.316004	0.000224292
		201	Molecule 4552	NPA026121	COC(=O)[C@H](Cc1ccc(cc1)O)NC(=O)CC(C)C	C15H21NO4	279.33	COC(=O)[C@H](Cc1ccc(O)cc1)NC(=O)CC(C)C	279.15	292.415	0.954636	5	2	75.63	8	1	6	5	0	8	1	1	0	0.776	2.346	0.467	18	0.151	[(10, 9, 8, 7, 6, 12, 11)]	['-']	['-']	['-']	0	0	0	0	-2.64652	1.78807	1.7299	123.937	302.292	9.21205	4.89386	-4.80476	-4.57099	0.00815347	0.122465	0.757577	0.00286734
		202	Molecule 4557	NPA026141	O=C1CC(C/C=C/2\C[C@](C)(OC(=O)C)C[C@H](C2=O)C)CC(=O)N1	C17H23NO5	321.37	CC(=O)O[C@@]1(C)C/C(=C\CC2CC(=O)NC(=O)C2)C(=O)[C@H](C)C1	321.16	327.241	0.981418	6	1	89.54	4	2	6	6	0	17	0.235294	2	1	0.485	4.187	0.647	40	1.458	[(8, 7, 18, 19, 20)]	['-']	['-']	['-']	0	0	0	0	-2.2353	1.08514	0.825578	171.774	292.145	8.5804	5.56575	-4.89525	-4.51423	0.821568	0.0341477	0.0649235	0.000366926
		203	Molecule 4558	NPA026142	O=C1CC(C/C=C/2\C[C@@](C)(OC(=O)C)C[C@H](C2=O)C)CC(=O)N1	C17H23NO5	321.37	CC(=O)O[C@]1(C)C/C(=C\CC2CC(=O)NC(=O)C2)C(=O)[C@H](C)C1	321.16	327.241	0.981418	6	1	89.54	4	2	6	6	0	17	0.235294	2	1	0.485	4.187	0.647	40	1.458	[(8, 7, 18, 19, 20)]	['-']	['-']	['-']	0	0	0	0	-2.76493	1.02163	0.638415	188.601	307.833	8.06937	3.97422	-5.0617	-4.59508	0.813475	0.0174304	0.0179064	0.000665009
		204	Molecule 4568	NPA026380	O=C1/C=C/[C@](C)(O)/C=C/[C@H](O)/C(=C/CC[C@]([C@H](O1)C)(C)O)/C	C17H26O5	310.39	C/C1=C\CC[C@](C)(O)[C@@H](C)OC(=O)/C=C/[C@](C)(O)/C=C/[C@@H]1O	310.18	327.437	0.947297	5	3	86.99	0	1	14	5	0	15	0	4	1	0.468	5.171	0.588	31.778	2.225	[(14, 13, 11, 12, 10, 8), (10, 11, 12)]	['-']	['-']	['-']	0	0	0	0	-3.07989	2.03828	1.58554	188.99	292.585	7.33857	4.62702	-5.46651	-5.04734	0.995937	2.64679e-05	0.029666	0.979955
		205	Molecule 4640	NPA027122	CC[C@H]([C@H](C/C=C/C(=O)O)O)Cc1ccc(c(c1)O)NC(=O)C	C17H23NO5	321.37	CC[C@@H](Cc1ccc(NC(C)=O)c(O)c1)[C@@H](O)C/C=C/C(=O)O	321.16	333.161	0.963979	6	4	106.86	9	1	6	6	0	9	1	2	0	0.434	3.366	0.412	20	0.729	[(13, 12, 7, 6, 5, 4, 14), (13, 12, 7, 8, 6, 5, 4, 14)]	['-']	['-']	['-']	0	0	0	0	-2.58202	1.61662	1.55776	163.168	263.388	4.481	3.78085	-4.90832	-4.80875	0.986867	1.92008e-05	0.122494	0.00507659
		206	Molecule 4672	NPA027754	CC(=O)CC1(O)CC(=O)c2c(O1)cc(cc2C)O	C13H14O5	250.25	CC(=O)CC1(O)CC(=O)c2c(C)cc(O)cc2O1	250.08	247.06	1.01222	5	2	83.83	2	2	10	5	0	13	0.153846	1	1	0.827	3.509	0.385	48.333	1.364	[(10, 12, 13, 15, 16, 9, 7, 8, 6)]	['-']	['-']	['-']	0	0	0	0	-2.99836	1.54992	1.19447	205.18	306.032	8.26481	4.57374	-4.76642	-4.72464	0.821884	0.0146885	0.0759936	0.00448942
		207	Molecule 4706	NPA028319	Oc1cc(O)cc(c1)c1cc(O)cc(=O)o1	C11H8O5	220.18	O=c1cc(O)cc(-c2cc(O)cc(O)c2)o1	220.04	209.832	1.04865	5	3	90.9	1	2	6	5	0	13	0.0769231	0	1	0.676	2.542	0	12	1.121	[(15, 1, 0), (4, 3, 2, 1, 15, 6, 5)]	['-']	['-']	['-']	0	0	0	0	-2.9989	1.81792	1.53857	262.223	347.623	7.26069	4.59766	-5.2211	-4.75051	0.816166	0.00113752	0.0312306	0.00413716
		208	Molecule 4787	NPA028617	O=C(N[C@H](C(=O)O)Cc1ccccc1)NCCCC(=O)O	C14H18N2O5	294.3	O=C(O)CCCNC(=O)N[C@@H](Cc1ccccc1)C(=O)O	294.12	292.27	1.00633	7	4	115.73	10	1	6	7	0	9	1.11111	1	0	0.53	2.21	0.357	16	-0.492	['-']	['-']	['-']	['-']	0	0	0	0	-1.59581	0.759981	0.442822	151.403	284.922	3.73052	5.2306	-6.08459	-5.16646	0.999248	1.11458e-05	0.00696676	0.046948
		209	Molecule 4788	NPA028618	CC(C[C@@H](C(=O)O)NC(=O)NCCCC(=O)O)C	C11H20N2O5	260.29	CC(C)C[C@H](NC(=O)NCCCC(=O)O)C(=O)O	260.14	256.848	1.01282	7	4	115.73	10	0	0	7	0	3	3.33333	1	0	0.478	2.405	0.727	5	-0.417	['-']	['-']	['-']	['-']	0	0	0	0	-1.31464	0.516316	0.34716	132.225	260.279	3.52698	4.07624	-5.59971	-5.08748	0.999865	4.86706e-05	0.00815313	0.993817
		210	Molecule 4789	NPA028619	C[C@H]([C@@H](C(=O)O)NC(=O)NCCCC(=O)O)CC	C11H20N2O5	260.29	CC[C@H](C)[C@H](NC(=O)NCCCC(=O)O)C(=O)O	260.14	256.848	1.01282	7	4	115.73	10	0	0	7	0	3	3.33333	2	0	0.478	2.717	0.727	5	-0.487	['-']	['-']	['-']	['-']	0	0	0	0	-1.39585	0.704777	0.526392	125.561	253.838	3.7729	4.6908	-5.41749	-5.07205	0.99917	0.000116761	0.00804311	0.952571
		211	Molecule 4790	NPA028620	O=C(N[C@H](C(=O)O)C(C)C)NCCCC(=O)O	C10H18N2O5	246.26	CC(C)[C@H](NC(=O)NCCCC(=O)O)C(=O)O	246.12	239.552	1.02742	7	4	115.73	9	0	0	7	0	3	3	1	0	0.481	2.39	0.7	5	-0.538	['-']	['-']	['-']	['-']	0	0	0	0	-1.35375	0.366585	-0.0449018	144.653	262.642	3.4831	4.35311	-6.12085	-5.26845	0.994121	0.000148434	0.00235875	0.777303
		212	Molecule 4804	NPA028980	O=C1O[C@@H](CC[C@@H]([C@@H](C1)O)C)[C@@H](C(=O)[C@@]1(C)O[C@@H]1C[C@@H](C(C)C)O)C	C19H32O6	356.45	CC(C)[C@@H](O)C[C@H]1O[C@]1(C)C(=O)[C@@H](C)[C@@H]1CC[C@H](C)[C@H](O)CC(=O)O1	356.22	367.536	0.969212	6	2	96.36	6	2	8	6	0	13	0.461538	7	1	0.557	4.867	0.895	44	2.237	[(24, 22, 23)]	['-']	['-']	['-']	0	0	0	0	-1.78994	1.54408	1.34716	112.218	252.109	6.98455	6.20296	-5.34223	-4.8123	0.919379	0.980002	0.244	0.000154257
		213	Molecule 4805	NPA028981	C[C@H](C(=O)/C(=C/C[C@@H](C(C)C)O)/C)[C@@H]1CCC(C)[C@@H](CC(=O)O1)O	C19H32O5	340.45	C/C(=C\C[C@H](O)C(C)C)C(=O)[C@@H](C)[C@@H]1CCC(C)[C@H](O)CC(=O)O1	340.22	364.665	0.932965	5	2	83.83	6	1	8	5	0	11	0.545455	5	0	0.574	4.418	0.789	28.235	2.294	[(23, 21, 22), (2, 1, 9, 10, 11)]	['-']	['-']	['-']	0	0	0	0	-2.52881	1.61067	1.3555	137.698	292.008	7.98347	6.4908	-5.06546	-4.65879	0.859207	0.994335	0.521322	0.000787854
		214	Molecule 4810	NPA029016	COC(=O)c1ccc(=O)c2c1[nH]c1c(=O)c(C)c(c(=CO)c1n2)O	C16H12N2O6	328.28	COC(=O)c1ccc(=O)c2nc3c(=CO)c(O)c(C)c(=O)c3[nH]c12	328.07	310.63	1.05615	8	3	129.58	2	3	14	8	0	20	0.1	0	1	0.431	3.371	0.125	20	0.3	[(16, 15, 17, 19, 21, 22, 23, 4, 9, 10, 11, 12), (16, 15, 12, 11, 10, 21, 19, 17), (16, 15, 12, 11, 10, 9, 23, 22, 21, 19, 17), (16, 15, 12, 11, 21, 22, 19, 17)]	['-']	['-']	['-']	0	0	0	0	-2.87163	0.757525	0.299156	273.572	332.688	5.57097	3.97773	-5.24637	-4.78729	0.414386	0.525691	0.0745843	0.0307965
		215	Molecule 4838	NPA029131	O=C1/C=C/CC[C@H](C)[C@H](Cc2cnco2)OC(=O)/C(=C/CC[C@@H]([C@@H](O1)Cc1cnco1)C)/C	C25H32N2O6	456.53	C/C1=C\CC[C@H](C)[C@H](Cc2cnco2)OC(=O)/C=C/CC[C@H](C)[C@H](Cc2cnco2)OC1=O	456.23	468.93	0.972917	8	0	104.66	4	3	16	8	0	28	0.142857	4	0	0.614	5.2	0.52	61.579	1.462	[(2, 1, 31, 32, 30, 23), (14, 15, 16)]	['-']	['-']	['-']	0	0	1	0	-3.27167	2.30435	1.99562	121.47	267.304	7.16272	4.48413	-4.83454	-4.83408	0.0518937	0.987361	0.0188226	0.0143349
		216	Molecule 4875	NPA029400	COc1cccc(c1O)C(=O)NC(=O)N	C9H10N2O4	210.19	COc1cccc(C(=O)NC(N)=O)c1O	210.06	199.636	1.05222	6	4	101.65	4	1	6	6	0	8	0.5	0	0	0.649	1.931	0.111	8	-0.617	[(14, 13, 6, 5, 4, 3, 2, 1), (1, 2, 3, 4, 5, 6, 13)]	['-']	[(5, 4, 3, 2, 13, 6, 14, 1, 0)]	['-']	0	0	0	0	-2.70476	1.25469	1.08325	216.632	314.299	8.9577	5.2206	-5.57135	-5.37148	0.700099	0.00271447	0.410639	0.0103871
		217	Molecule 5059	NPA030513	COC(=O)/C=C/c1ccc(c(c1)OC)n1cc[n+](c(c1=O)C)[O-]	C16H16N2O5	316.31	COC(=O)/C=C/c1ccc(-n2cc[n+]([O-])c(C)c2=O)c(OC)c1	316.11	313.032	1.00983	7	0	84.47	5	2	6	7	0	15	0.333333	0	0	0.363	2.864	0.188	14	-0.065	[(5, 4, 2, 3, 1, 0), (20, 19, 9, 8, 7, 6, 22)]	['-']	['-']	['-']	0	0	0	0	-2.39345	0.573492	0.101791	184.743	305.599	8.73446	4.31505	-5.45837	-4.72987	0.278106	0.339596	0.00644228	0.00540233
		218	Molecule 5080	NPA030682	CC(C/C=C/C=C/C(=O)NC1=CC(O)(CCC(=O)N)C2C(C1=O)O2)C	C18H24N2O5	348.39	CC(C)C/C=C/C=C/C(=O)NC1=CC(O)(CCC(N)=O)C2OC2C1=O	348.17	352.897	0.986605	7	4	122.02	9	2	7	7	0	13	0.692308	3	1	0.335	4.543	0.5	35.556	1.788	[(12, 11, 23, 24, 22), (6, 7, 8, 9, 10)]	['-']	['-']	['-']	0	0	0	0	-3.15304	2.16537	1.86944	140.179	293.124	7.66085	5.95761	-5.56714	-5.07973	0.816747	0.00279216	0.0210073	0.00106186
		219	Molecule 5084	NPA030689	O[C@@H](CC(=O)O)CC(=O)Cc1cccc2c1c(=O)cc(o2)C	C16H16O6	304.29	Cc1cc(=O)c2c(CC(=O)C[C@@H](O)CC(=O)O)cccc2o1	304.09	302.465	1.00537	6	2	104.81	6	2	10	6	0	14	0.428571	1	0	0.836	3.076	0.312	28	1.161	['-']	['-']	['-']	['-']	0	0	0	0	-2.16469	1.29498	0.43892	192.905	277.212	3.29548	3.71211	-5.17947	-4.8297	0.991402	0.000101235	0.0130151	2.15769e-05
		220	Molecule 5096	NPA030807	OC[C@@H](C(=O)O)NC(=O)c1nc2ccccc2cc1O	C13H12N2O5	276.24	O=C(N[C@@H](CO)C(=O)O)c1nc2ccccc2cc1O	276.07	263.781	1.04659	7	4	119.75	5	2	10	7	0	13	0.384615	1	0	0.629	2.572	0.154	26	-0.243	['-']	['-']	['-']	['-']	0	0	0	0	-2.10299	1.1779	0.0187935	208.984	282.518	3.35616	3.93009	-6.13358	-5.04971	0.944246	0.000344644	0.0149232	0.0851116
		221	Molecule 5146	NPA031171	CCC(=O)Nc1c(O)cccc1C(=O)N	C10H12N2O3	208.21	CCC(=O)Nc1c(O)cccc1C(N)=O	208.08	208.142	0.999703	5	4	92.42	4	1	6	5	0	8	0.5	0	0	0.642	2	0.2	8	-0.701	[(7, 6, 5, 11, 10, 9, 8), (7, 6, 5, 4, 11, 10, 9, 8)]	['-']	['-']	['-']	0	0	0	0	-2.18227	0.791103	0.798309	184.607	294.612	8.99501	4.52344	-5.10396	-5.23286	0.570185	0.010211	0.472675	0.00736809
		222	Molecule 5359	NPA032111	OC(=O)C[C@H]1OC(=O)c2c(C1)cc1c(c2O)c(O)ccc1	C15H12O6	288.25	O=C(O)C[C@@H]1Cc2cc3cccc(O)c3c(O)c2C(=O)O1	288.06	276.613	1.04138	6	3	104.06	2	3	14	6	0	18	0.111111	1	1	0.728	3.107	0.2	58	1.703	[(20, 18, 19)]	['-']	['-']	['-']	0	0	0	0	-3.06379	1.91689	2.16565	229.681	312.465	4.16029	2.84098	-5.23905	-4.88509	0.998892	1.86293e-05	0.00623225	0.166564
		223	Molecule 5394	NPA032351	OCc1ccccc1[C@H](CCCCCC(=O)O)O	C14H20O4	252.31	O=C(O)CCCCC[C@H](O)c1ccccc1CO	252.14	266.759	0.945198	4	3	77.76	8	1	6	4	0	7	1.14286	1	0	0.62	2.481	0.5	14	0.821	['-']	['-']	['-']	['-']	0	0	0	0	-1.48756	1.29767	1.19712	97.2928	270.05	4.55799	5.93755	-5.01201	-4.57491	0.997044	6.99357e-06	0.0141902	0.00570196
		224	Molecule 5396	NPA032402	OC(=O)C[C@H](Cc1cc2cccc3c2c(o1)cc(=O)c3=C(O)C)O	C18H16O6	328.32	CC(O)=c1c(=O)cc2oc(C[C@H](O)CC(=O)O)cc3cccc1c3-2	328.09	325.865	1.00683	6	3	107.97	4	3	12	6	0	18	0.222222	1	1	0.672	3.568	0.222	38	0.815	['-']	['-']	['-']	['-']	0	0	0	0	-3.42243	1.76274	1.41907	220.227	309.711	4.79272	3.53731	-5.44329	-5.03908	0.998666	6.24348e-06	0.356604	0.0315698
		225	Molecule 5421	NPA032561	O=C1OC(C(C1)Nc1ccc(cc1)C(=O)O)/C=C/C(O)C	C15H17NO5	291.3	CC(O)/C=C/C1OC(=O)CC1Nc1ccc(C(=O)O)cc1	291.11	290.012	1.00378	6	3	95.86	5	2	6	6	0	14	0.357143	3	0	0.561	3.573	0.333	42.9	1.047	[(6, 7, 8), (11, 12, 13, 14, 15, 19, 20)]	['-']	['-']	['-']	0	0	0	0	-2.40818	1.24186	0.732751	215.916	279.389	4.64682	3.60467	-5.32015	-4.87905	0.99335	0.000404246	0.034471	0.810167
		226	Molecule 5422	NPA032562	O=Cc1ccc(cc1)NC1CC(=O)OC1/C=C/C(O)C	C15H17NO4	275.3	CC(O)/C=C/C1OC(=O)CC1Nc1ccc(C=O)cc1	275.12	281.222	0.978301	5	2	75.63	5	2	6	5	0	14	0.357143	3	1	0.484	3.762	0.333	39.6	1.256	[(6, 7, 8), (11, 12, 13, 14, 15, 18, 19), (15, 16, 17)]	[(15, 16, 17)]	['-']	['-']	0	0	0	0	-1.97799	0.822109	0.660242	148.983	297.838	7.88757	3.45785	-5.00998	-4.75422	0.403626	0.174012	0.00545183	0.826299
		227	Molecule 5423	NPA032563	OCc1ccc(cc1)NC1CC(=O)OC1/C=C/C(O)C	C15H19NO4	277.32	CC(O)/C=C/C1OC(=O)CC1Nc1ccc(CO)cc1	277.13	283.859	0.976296	5	3	78.79	5	2	6	5	0	13	0.384615	3	0	0.557	3.656	0.4	39.429	1.307	[(6, 7, 8), (11, 12, 13, 14, 15, 18, 19)]	['-']	['-']	['-']	0	0	0	0	-1.86602	0.604769	0.241535	162.595	302.329	8.45103	4.30555	-5.18381	-4.78461	0.311888	0.0141832	0.0219968	0.760486
		228	Molecule 5467	NPA032869	CC(=O)CC1(O)CC(=O)c2c(O1)cccc2Cc1cc(O)cc(=O)o1	C18H16O7	344.32	CC(=O)CC1(O)CC(=O)c2c(Cc3cc(O)cc(=O)o3)cccc2O1	344.09	334.655	1.02819	7	2	114.04	4	3	10	7	0	20	0.2	1	1	0.865	3.675	0.278	63.478	1.15	[(10, 20, 21, 22, 23, 9, 7, 8, 6), (19, 17, 18), (15, 14, 13, 12, 19, 17, 16)]	['-']	['-']	['-']	0	0	0	0	-3.26832	1.70355	1.31066	211.02	307.11	7.47931	4.44105	-5.21319	-4.86291	0.926723	0.0823699	0.265992	0.00422734
		229	Molecule 5472	NPA032889	O=C(N1CCC[C@H]1C(=O)O)COC(=O)c1ccccc1	C14H15NO5	277.27	O=C(OCC(=O)N1CCC[C@H]1C(=O)O)c1ccccc1	277.1	272.716	1.01607	6	1	83.91	6	2	6	6	0	14	0.428571	1	0	0.827	2.188	0.357	41.053	-0.757	['-']	['-']	['-']	['-']	0	0	0	0	-2.08044	1.26104	1.03341	103.38	287.007	3.59508	2.24072	-5.50486	-4.71548	0.960857	0.00113054	0.025399	0.0202565
		230	Molecule 5504	NPA033059	COC(=O)c1nc2c(N)c(Cl)c(c3c2c(c1)c(=O)n3C)N	C13H11ClN4O3	306.7	COC(=O)c1cc2c3c(c(N)c(Cl)c(N)c3n1)N(C)C2=O	306.05	274.848	1.11352	7	4	111.54	2	3	11	8	0	16	0.125	0	1	0.609	3.136	0.154	40	-0.293	[(10, 9, 11, 13, 15, 16, 4, 5, 6, 7, 8), (10, 9, 8, 7, 6, 5, 4, 16, 15, 13, 11), (14, 13, 11, 9, 8, 7, 6, 5, 4, 16, 15)]	['-']	['-']	['-']	0	0	0	0	-3.46945	1.35712	1.1839	222.21	356.632	8.1579	3.30924	-5.05803	-4.71445	0.602918	0.000318522	0.0799984	8.98838e-05
		231	Molecule 5506	NPA033061	OC(=O)c1nc2c(N)c(Cl)c(c3c2c(c1)c(=O)n3C)N	C12H9ClN4O3	292.68	CN1C(=O)c2cc(C(=O)O)nc3c(N)c(Cl)c(N)c1c23	292.04	257.552	1.1339	7	5	122.54	1	3	11	8	0	16	0.0625	0	1	0.682	3.18	0.083	40	-0.151	[(17, 16, 14, 12, 11, 10, 6, 5, 4, 19, 18), (17, 16, 18, 19, 4, 5, 6, 10, 11, 12, 14), (1, 18, 16, 14, 12, 11, 10, 6, 5, 4, 19)]	['-']	[(9, 7, 8, 6, 10, 11, 19, 4, 5)]	['-']	0	0	0	0	-3.5422	1.07135	1.22824	278.436	369.4	4.90987	4.03145	-5.15072	-4.76296	0.996359	3.37941e-07	0.0942442	0.0002653
		232	Molecule 5553	NPA033231	CC(CCCCC(c1onc(c1)CCCC(=O)O)O)C	C15H25NO4	283.36	CC(C)CCCCC(O)c1cc(CCCC(=O)O)no1	283.18	297.688	0.951264	5	2	83.56	10	1	5	5	0	6	1.66667	1	0	0.643	2.986	0.733	16	0.087	['-']	['-']	['-']	['-']	0	0	0	0	-3.47978	2.85555	3.30221	84.4816	270.786	4.61359	4.86453	-5.10805	-4.74134	0.98707	4.82175e-06	0.0082615	0.00200498
		233	Molecule 5554	NPA033232	CC(CCCCc1nc(CCCC(=O)O)cc(=O)[nH]1)C	C15H24N2O3	280.36	CC(C)CCCCc1nc(CCCC(=O)O)cc(=O)[nH]1	280.18	297.258	0.942548	5	2	83.05	9	1	6	5	0	8	1.125	0	0	0.681	2.536	0.667	8	-0.346	['-']	['-']	['-']	['-']	0	0	0	0	-3.46319	2.31406	2.61196	130.831	277.979	4.983	5.57277	-5.17183	-4.76496	0.98473	0.000132287	0.00477782	0.00470358
		234	Molecule 5555	NPA033233	CCCCCCc1nc(CCCC(=O)O)cc(=O)[nH]1	C14H22N2O3	266.34	CCCCCCc1nc(CCCC(=O)O)cc(=O)[nH]1	266.16	279.962	0.9507	5	2	83.05	9	1	6	5	0	8	1.125	0	0	0.672	2.457	0.643	7	-0.464	['-']	['-']	['-']	['-']	0	0	0	0	-3.18064	2.01271	2.00773	136.316	279.351	4.86331	5.46101	-5.08267	-4.77041	0.981204	0.000159873	0.0183303	0.0835955
		235	Molecule 5624	NPA033587	C[C@@H](OC(=O)c1cc(c[nH]1)C)CC(=O)O	C10H13NO4	211.21	Cc1c[nH]c(C(=O)O[C@H](C)CC(=O)O)c1	211.08	208.572	1.01203	5	2	79.39	5	1	5	5	0	7	0.714286	1	0	0.736	3.089	0.4	16	0.261	['-']	['-']	['-']	['-']	0	0	0	0	-1.73688	1.42271	1.48938	133.718	272.317	4.20159	2.88719	-5.00965	-4.89441	0.998034	0.000915019	0.0647614	0.0163358
		236	Molecule 5626	NPA033589	OC(=O)CCC[C@H](OC(=O)c1ccc[nH]1)C	C11H15NO4	225.24	C[C@H](CCCC(=O)O)OC(=O)c1ccc[nH]1	225.1	225.868	0.996601	5	2	79.39	7	1	5	5	0	7	1	1	0	0.723	2.855	0.455	14	0.383	['-']	['-']	['-']	['-']	0	0	0	0	-1.62415	1.28614	1.49661	102.553	272.779	4.41876	3.47293	-5.298	-4.8317	0.978349	0.00144591	0.0338868	0.0212924
		237	Molecule 5628	NPA033591	C[C@@H](OC(=O)c1cc(c[nH]1)C)CCCC(=O)O	C12H17NO4	239.27	Cc1c[nH]c(C(=O)O[C@H](C)CCCC(=O)O)c1	239.12	243.164	0.983371	5	2	79.39	7	1	5	5	0	7	1	1	0	0.745	3.005	0.5	16	0.449	['-']	['-']	['-']	['-']	0	0	0	0	-2.01138	1.61272	1.88127	104.148	273.363	4.33523	3.59729	-5.13222	-4.88314	0.984373	0.00145776	0.0451312	0.00372565
		238	Molecule 5629	NPA033592	C[C@@H](OC(=O)c1cc(c[nH]1)C)C[C@H](CC(=O)O)O	C12H17NO5	255.27	Cc1c[nH]c(C(=O)O[C@H](C)C[C@@H](O)CC(=O)O)c1	255.11	251.954	1.01253	6	3	99.62	7	1	5	6	0	7	1	2	0	0.661	3.448	0.5	18	0.462	['-']	['-']	['-']	['-']	0	0	0	0	-1.40755	1.21349	1.18336	123.298	268.373	3.94791	3.06908	-5.20059	-5.02769	0.998004	0.000619889	0.69805	0.00250417
		239	Molecule 5630	NPA033593	O[C@H](C[C@H](OC(=O)c1ccc[nH]1)C)CC(=O)O	C11H15NO5	241.24	C[C@H](C[C@@H](O)CC(=O)O)OC(=O)c1ccc[nH]1	241.1	234.658	1.02745	6	3	99.62	7	1	5	6	0	7	1	2	0	0.639	3.31	0.455	16	0.4	['-']	['-']	['-']	['-']	0	0	0	0	-1.38977	1.05141	0.948954	122.695	264.567	3.8914	2.88837	-5.34964	-5.01651	0.997708	0.000260615	0.578246	0.0122712
		240	Molecule 5631	NPA033594	OC(=O)CCCCC[C@H](OC(=O)c1ccc[nH]1)C	C13H19NO4	253.29	C[C@H](CCCCCC(=O)O)OC(=O)c1ccc[nH]1	253.13	260.46	0.971859	5	2	79.39	9	1	5	5	0	7	1.28571	1	0	0.551	2.788	0.538	14	0.409	['-']	['-']	['-']	['-']	0	0	0	0	-2.68794	2.00982	2.49294	99.1965	282.548	4.462	3.71318	-5.17389	-4.92519	0.97389	0.00368884	0.0579178	0.0142332
		241	Molecule 5632	NPA033595	C[C@@H](OC(=O)c1cc(c[nH]1)C)CCCCCC(=O)O	C14H21NO4	267.32	Cc1c[nH]c(C(=O)O[C@H](C)CCCCCC(=O)O)c1	267.15	277.756	0.961817	5	2	79.39	9	1	5	5	0	7	1.28571	1	0	0.56	2.929	0.571	16	0.467	['-']	['-']	['-']	['-']	0	0	0	0	-3.10193	2.23746	2.83894	105.243	285.948	4.54432	3.67879	-5.13018	-4.92126	0.980258	0.00396665	0.0862937	0.00200665
		242	Molecule 5651	NPA034045	O=C(O[C@H]([C@@H](C(=O)O)N)C)/C=C/c1ccccc1C1OC1C	C16H19NO5	305.33	CC1OC1c1ccccc1/C=C/C(=O)O[C@@H](C)[C@H](N)C(=O)O	305.13	307.308	0.992911	6	3	102.15	7	2	6	6	0	12	0.583333	4	0	0.469	3.745	0.375	44.545	0.917	[(10, 11, 12, 13, 14, 15)]	[(1, 2, 3, 4)]	['-']	['-']	0	0	0	0	-3.38555	1.89892	1.46497	190.745	308.789	5.75629	4.95326	-5.84813	-5.16738	0.986538	0.00114175	0.00655741	6.07967e-05
		243	Molecule 5659	NPA034186	OC(=O)c1cc(C)c(c2c1c(=O)c1c(o2)cccc1O)C(=O)C	C17H12O6	312.27	CC(=O)c1c(C)cc(C(=O)O)c2c(=O)c3c(O)cccc3oc12	312.06	305.932	1.02003	6	2	104.81	2	3	14	6	0	19	0.105263	0	1	0.557	2.577	0.118	20	1.018	['-']	['-']	['-']	['-']	0	0	0	0	-2.86208	2.09793	2.27983	200.762	295.618	3.88447	3.73972	-4.90855	-4.69885	0.992735	0.00585856	0.523601	0.241876
		244	Molecule 5665	NPA034511	CN(c1ccc(cc1)C(=O)[C@@](/C=C(/C=C/C(=O)O)\C)(O)C)C	C17H21NO4	303.35	CC(/C=C/C(=O)O)=C\[C@@](C)(O)C(=O)c1ccc(N(C)C)cc1	303.15	321.734	0.942237	5	2	77.84	6	1	6	5	0	10	0.6	1	0	0.479	3.247	0.294	24	0.173	[(17, 16, 15, 14, 13, 21, 20)]	['-']	['-']	['-']	0	0	0	0	-2.96603	2.14913	2.18095	175.929	274.929	4.57262	3.05651	-4.76883	-4.68625	0.976155	0.0289202	0.0530585	0.0654699
		245	Molecule 5673	NPA034925	C/C=C(\C(=O)O)/NC(=O)C(=C)NC(=O)[C@H](C(C)C)N	C12H19N3O4	269.3	C=C(NC(=O)[C@@H](N)C(C)C)C(=O)N/C(=C/C)C(=O)O	269.14	271.077	0.992854	7	5	121.52	8	0	0	7	0	5	1.6	1	0	0.493	3.57	0.417	7	0.304	[(0, 1, 10, 11, 12)]	['-']	['-']	['-']	0	0	0	0	-1.51182	0.729512	0.370461	162.451	240.172	3.64278	4.92614	-5.53999	-5.06619	0.998195	8.15075e-08	0.0358205	0.000321865
[truncated: 81 more columns]
