# Supplementary material for: Endostemonine I as a Multi-Target Inhibitor of Kaposi’s Sarcoma-Associated Herpesvirus Oncogenic Pathways: An Integrative Computational Study
Source: Med Sci (Basel). 2026 May 4;14(2):237. doi: 10.3390/medsci14020237 (PMC13214889; doi:10.3390/medsci14020237)
Supplement: Supplementary file 1 [file medsci-14-00237-s001.zip › 4-Supplementary Table 4.xlsx]

## Sheet: GO_BP_enrichment_all
		Gene Ontology (GO) Biological Process (BP) terms
		Original source:		ShinyGO 0.82 (https://bioinformatics.sdstate.edu/go/)
		Reference:		Ge SX, Jung D, Yao R. ShinyGO: a graphical gene-set enrichment tool for animals and plants. Bioinformatics. 2020 Apr 15;36(8):2628-2629. doi: 10.1093/bioinformatics/btz931. PMID: 31882993; PMCID: PMC7178415.
		Access date:		May 12, 2025.
		No.	Enrichment FDR	nGenes	Pathway Genes	Fold Enrichment	Pathway	Genes	URL
		1	1.17e-24	53	4821	4.12367	GO:0042221 response to chemical	PGR GSK3B JAK2 IKBKB TGFBR1 PPARD PDGFRB PPARG JAK1 ERN1 SRC HDAC1 MTOR FGFR1 ICAM1 MAPK1 FLT1 MET MAPK8 MAPK14 PIN1 KDR CDK9 PARP1 EGFR PTPN11 GPBAR1 MAPK9 PTGS2 PTGS1 HNF4A ITGA4 IDO1 KDM6B ITGB1 CDK5 FABP4 TYMS IMPDH2 DPP4 DHFR TLR9 ITGB3 MMP12 ITGB5 PIM1 ITGAV MMP3 HDAC5 NR1H2 PLAU CDK2 MMP13	http://amigo.geneontology.org/amigo/term/GO:0042221
		2	1.17e-24	47	3300	5.34231	GO:0070887 cellular response to chemical stimulus	PGR GSK3B JAK2 IKBKB TGFBR1 PPARD PDGFRB PPARG JAK1 ERN1 SRC HDAC1 MTOR FGFR1 ICAM1 FLT1 MAPK8 MAPK14 PIN1 KDR CDK9 PARP1 EGFR PTPN11 GPBAR1 PTGS2 PTGS1 MAPK1 HNF4A ITGA4 KDM6B CDK5 FABP4 IMPDH2 TLR9 ITGB3 MMP12 MAPK9 ITGB5 MET PIM1 DPP4 MMP3 DHFR HDAC5 NR1H2 CDK2	http://amigo.geneontology.org/amigo/term/GO:0070887
		3	1.71e-22	45	3269	5.16348	GO:0010033 response to organic substance	PGR GSK3B JAK2 IKBKB TGFBR1 PPARD PPARG JAK1 ERN1 SRC HDAC1 FGFR1 ICAM1 MAPK1 FLT1 MAPK8 MAPK14 PDGFRB PIN1 KDR CDK9 PARP1 EGFR PTPN11 GPBAR1 MTOR PTGS2 HNF4A ITGA4 IDO1 ITGB1 CDK5 FABP4 TYMS IMPDH2 DHFR TLR9 ITGB3 MMP12 ITGB5 PIM1 HDAC5 NR1H2 MMP13 MMP3	http://amigo.geneontology.org/amigo/term/GO:0010033
		4	5.98e-22	36	1752	7.7075	GO:1901700 response to oxygen-containing compound	GSK3B JAK2 JAK1 PPARG ICAM1 TGFBR1 MAPK8 MAPK14 PARP1 EGFR ERN1 PTPN11 GPBAR1 MTOR PTGS2 MAPK1 HNF4A PPARD PDGFRB IDO1 KDM6B CDK5 TYMS SRC DHFR TLR9 ITGB3 ITGA4 MAPK9 MET PIM1 HDAC5 CDK2 MMP13 MMP3 MMP12	http://amigo.geneontology.org/amigo/term/GO:1901700
		5	3.65e-20	34	1684	7.57324	GO:0006468 protein phosphorylation	JAK2 IKBKB TGFBR1 CDK2 CDK9 PIM1 JAK1 CDK5 MTOR AURKB SRC MAPK9 FGFR1 GSK3B AURKA MAPK1 FLT1 MAPK8 PDGFRB PIN1 KDR CCNT1 PPARG EGFR PLK1 ERN1 TLR9 PTGS2 MET MAPK10 MAPK14 FABP4 ITGB3 PTPN11	http://amigo.geneontology.org/amigo/term/GO:0006468
		6	1.26e-19	41	3005	5.11781	GO:0006796 phosphate-containing compound metabolic process	FGFR1 JAK2 FLT1 IKBKB MET TGFBR1 PDGFRB AMPD2 CDK2 KDR IDO1 CDK9 PIM1 EGFR JAK1 CDK5 TYMS IMPDH2 MTOR AURKB SRC MAPK9 GSK3B AURKA MAPK1 MAPK8 PIN1 CCNT1 PPARG PLK1 ERN1 PTPN11 TLR9 PTGS2 MAPK10 PPARD MAPK14 NR1H2 FABP4 ITGB3 PARP1	http://amigo.geneontology.org/amigo/term/GO:0006796
		7	1.26e-19	39	2609	5.60707	GO:0071310 cellular response to organic substance	PGR GSK3B JAK2 IKBKB TGFBR1 PPARD PPARG JAK1 ERN1 SRC HDAC1 FGFR1 ICAM1 FLT1 MAPK8 MAPK14 PDGFRB PIN1 KDR CDK9 PARP1 EGFR PTPN11 GPBAR1 MTOR PTGS2 MAPK1 HNF4A ITGA4 CDK5 FABP4 IMPDH2 TLR9 ITGB3 MMP12 ITGB5 PIM1 HDAC5 NR1H2	http://amigo.geneontology.org/amigo/term/GO:0071310
		8	1.52e-19	41	3030	5.07559	GO:0006793 phosphorus metabolic process	FGFR1 JAK2 FLT1 IKBKB MET TGFBR1 PDGFRB AMPD2 CDK2 KDR IDO1 CDK9 PIM1 EGFR JAK1 CDK5 TYMS IMPDH2 MTOR AURKB SRC MAPK9 GSK3B AURKA MAPK1 MAPK8 PIN1 CCNT1 PPARG PLK1 ERN1 PTPN11 TLR9 PTGS2 MAPK10 PPARD MAPK14 NR1H2 FABP4 ITGB3 PARP1	http://amigo.geneontology.org/amigo/term/GO:0006793
		9	2.96e-19	30	1272	8.84666	GO:1901701 cellular response to oxygen-containing compound	GSK3B JAK2 JAK1 PPARG ICAM1 MAPK8 MAPK14 PARP1 EGFR ERN1 PTPN11 GPBAR1 MTOR PTGS2 MAPK1 PPARD KDM6B CDK5 SRC TLR9 ITGB3 ITGA4 MAPK9 MET PIM1 DHFR HNF4A HDAC5 CDK2 MMP3	http://amigo.geneontology.org/amigo/term/GO:1901701
		10	4.1e-18	34	1994	6.39586	GO:0016310 phosphorylation	FGFR1 JAK2 FLT1 IKBKB MET TGFBR1 PDGFRB CDK2 KDR CDK9 PIM1 EGFR JAK1 CDK5 MTOR AURKB SRC MAPK9 GSK3B AURKA MAPK1 MAPK8 PIN1 CCNT1 PPARG PLK1 ERN1 TLR9 PTGS2 MAPK10 MAPK14 FABP4 ITGB3 PTPN11	http://amigo.geneontology.org/amigo/term/GO:0016310
		11	7.13e-18	45	4338	3.89106	GO:0048583 regulation of response to stimulus	GSK3B MET PPARD PLAU PPARG S100B SRC TLR9 JAK2 HDAC1 AURKB FGFR1 ICAM1 FLT1 TGFBR1 PIN1 KDR CDK9 PARP1 EGFR ITGB1 ERN1 PTPN11 MAPK9 PTGS2 MAPK1 MAPK14 PDGFRB IDO1 NR1H2 CDK5 FABP4 GPBAR1 MTOR ITGB3 MMP12 IKBKB ITGAV DPP4 MMP3 DHFR HNF4A AURKA MAPK8 MAPK10	http://amigo.geneontology.org/amigo/term/GO:0048583
		12	3.35e-17	34	2143	5.95116	GO:0008283 cell population proliferation	CDK2 EGFR S100B JAK2 FGFR1 PDGFRB KDR PPARG PIM1 ITGAV ERN1 DPP4 TLR9 MMP12 PTGS2 PGR PTGS1 MAPK1 FLT1 TGFBR1 PPARD MAPK14 HDAC1 PLAU IDO1 ITGB1 IMPDH2 AURKB GPBAR1 SRC ITGB3 HNF4A ITGA4 CDK9	http://amigo.geneontology.org/amigo/term/GO:0008283
		13	5.3e-17	40	3356	4.47078	GO:0065009 regulation of molecular function	FGFR1 FLT1 IKBKB MET PDGFRB KDR EGFR TLR9 PPARG GSK3B AURKA MAPK8 ITGA4 PLAU PIN1 CDK9 PIM1 PARP1 ITGB1 PLK1 ERN1 AURKB SRC PTGS2 JAK2 TGFBR1 CCNT1 CDK5 FABP4 MTOR ITGB3 MAPK1 HDAC5 MAPK14 HDAC1 NR1H2 ITGAV DHFR MAPK9 MAPK10	http://amigo.geneontology.org/amigo/term/GO:0065009
		14	8.2e-17	40	3403	4.40903	GO:0051173 positive regulation of nitrogen compound metabolic process	HNF4A IKBKB PPARD CCNT1 NR1H2 PPARG GSK3B HDAC1 AURKB SRC MTOR FGFR1 PGR MAPK1 FLT1 MET TGFBR1 PDGFRB PIN1 KDR CDK9 PARP1 EGFR PLK1 ERN1 TLR9 MAPK9 PTGS2 AURKA JAK2 MAPK14 CDK2 KDM6B PIM1 CDK5 MAPK8 HDAC5 PTPN11 ITGB3 MMP12	http://amigo.geneontology.org/amigo/term/GO:0051173
		15	1.86e-16	37	2847	4.87483	GO:0035556 intracellular signal transduction	MAPK9 JAK2 MAPK1 MET MAPK8 MAPK10 MAPK14 S100B JAK1 ERN1 SRC MTOR TLR9 AURKB FGFR1 GSK3B FLT1 TGFBR1 PIN1 KDR PPARG EGFR ITGB1 PLK1 PTGS2 IKBKB PPARD PDGFRB HDAC1 ITGAV PARP1 PTPN11 GPBAR1 ITGB3 CDK2 ICAM1 AURKA	http://amigo.geneontology.org/amigo/term/GO:0035556
		16	1.99e-16	18	347	19.4576	GO:0018209 peptidyl-serine modification	IKBKB MAPK9 GSK3B MAPK1 TGFBR1 MAPK8 CDK2 PARP1 CDK5 PLK1 ERN1 MTOR PTGS2 AURKA MAPK14 AURKB SRC EGFR	http://amigo.geneontology.org/amigo/term/GO:0018209
		17	2.88e-16	30	1660	6.77889	GO:0009719 response to endogenous stimulus	PGR GSK3B JAK2 TGFBR1 PPARD PPARG JAK1 SRC HDAC1 FGFR1 ICAM1 MAPK1 PIN1 PARP1 PTPN11 MTOR PTGS2 HNF4A MAPK14 PDGFRB KDR EGFR ITGB1 CDK5 TYMS TLR9 ITGB3 ITGA4 ITGB5 HDAC5	http://amigo.geneontology.org/amigo/term/GO:0009719
		18	2.88e-16	28	1375	7.63837	GO:0018193 peptidyl-amino acid modification	JAK2 IKBKB JAK1 SRC MAPK9 FGFR1 GSK3B MAPK1 FLT1 TGFBR1 MAPK8 PDGFRB CDK2 PIN1 KDR PARP1 EGFR CDK5 PLK1 ERN1 MTOR PTGS2 AURKA MET MAPK14 AURKB ITGB3 PTPN11	http://amigo.geneontology.org/amigo/term/GO:0018193
		19	3.6e-16	31	1835	6.33681	GO:0042127 regulation of cell population proliferation	CDK2 EGFR S100B JAK2 FGFR1 PDGFRB KDR PPARG PIM1 ITGAV DPP4 TLR9 MMP12 PTGS2 PGR PTGS1 FLT1 TGFBR1 PPARD MAPK14 HDAC1 PLAU IDO1 ITGB1 GPBAR1 SRC ITGB3 MAPK1 HNF4A ITGA4 ERN1	http://amigo.geneontology.org/amigo/term/GO:0042127
		20	4.38e-16	37	2945	4.71261	GO:0032879 regulation of localization	GSK3B ITGB3 PPARD PDGFRB PPARG HDAC1 AURKB FGFR1 FLT1 TGFBR1 MAPK8 PLAU PIN1 KDR NR1H2 CDK9 ITGAV EGFR ITGB1 PLK1 PTPN11 TLR9 PTGS2 JAK2 MAPK1 HNF4A MAPK14 ITGA4 PARP1 CDK5 SRC ICAM1 MET HDAC5 PIM1 DPP4 MTOR	http://amigo.geneontology.org/amigo/term/GO:0032879
		21	4.59e-16	31	1857	6.26174	GO:1902531 regulation of intracellular signal transduction	MET S100B SRC AURKB TLR9 FGFR1 FLT1 TGFBR1 PIN1 KDR PPARG EGFR ITGB1 ERN1 PTGS2 JAK2 MAPK1 PPARD PDGFRB HDAC1 PARP1 PTPN11 GPBAR1 MTOR ITGB3 GSK3B ICAM1 IKBKB MAPK14 ITGAV AURKA	http://amigo.geneontology.org/amigo/term/GO:1902531
		22	4.61e-16	41	3847	3.99767	GO:0010604 positive regulation of macromolecule metabolic process	HNF4A IKBKB PPARD CCNT1 NR1H2 PPARG TLR9 GSK3B JAK2 HDAC1 AURKB SRC FGFR1 PGR MAPK1 FLT1 MET TGFBR1 PDGFRB PIN1 KDR CDK9 PARP1 EGFR PLK1 ERN1 MTOR MAPK9 PTGS2 AURKA MAPK14 CDK2 IDO1 KDM6B PIM1 CDK5 PTPN11 ITGB3 MMP12 MAPK8 HDAC5	http://amigo.geneontology.org/amigo/term/GO:0010604
		23	5.61e-16	30	1718	6.55003	GO:0044093 positive regulation of molecular function	FGFR1 FLT1 IKBKB MET PDGFRB KDR EGFR TLR9 PIN1 PPARG CDK9 ITGB1 PLK1 ERN1 SRC JAK2 CCNT1 PARP1 CDK5 GSK3B MAPK1 MAPK8 HDAC5 MAPK14 HDAC1 NR1H2 AURKB ITGB3 DHFR MTOR	http://amigo.geneontology.org/amigo/term/GO:0044093
		24	5.73e-16	25	1038	9.03416	GO:2000145 regulation of cell motility	PDGFRB HDAC1 FGFR1 FLT1 TGFBR1 PLAU PIN1 KDR PPARG ITGB1 PTGS2 JAK2 PPARD ITGA4 ITGAV CDK5 SRC ITGB3 MAPK1 ICAM1 MET HDAC5 EGFR DPP4 MTOR	http://amigo.geneontology.org/amigo/term/GO:2000145
		25	6.98e-16	26	1172	8.32129	GO:1901698 response to nitrogen compound	GSK3B JAK2 JAK1 PPARG ICAM1 PARP1 PTPN11 MTOR PTGS2 MAPK1 MAPK14 EGFR ITGB1 CDK5 TYMS SRC DHFR TLR9 ITGB3 ITGA4 HNF4A HDAC5 CDK2 MMP13 MMP3 MMP12	http://amigo.geneontology.org/amigo/term/GO:1901698
		26	7.25e-16	23	827	10.432	GO:0000165 MAPK cascade	MAPK9 MAPK8 MAPK10 TLR9 FGFR1 MAPK1 FLT1 TGFBR1 PIN1 KDR PPARG EGFR ERN1 JAK2 MAPK14 PDGFRB ITGAV PTPN11 GPBAR1 SRC ITGB3 ICAM1 IKBKB	http://amigo.geneontology.org/amigo/term/GO:0000165
		27	7.25e-16	25	1052	8.91393	GO:0008284 positive regulation of cell population proliferation	CDK2 EGFR S100B JAK2 FGFR1 PDGFRB KDR PIM1 ITGAV DPP4 TLR9 MMP12 PTGS2 FLT1 PPARD MAPK14 HDAC1 ITGB1 GPBAR1 SRC ITGB3 MAPK1 TGFBR1 ITGA4 ERN1	http://amigo.geneontology.org/amigo/term/GO:0008284
		28	7.37e-16	43	4424	3.64585	GO:0006950 response to stress	MAPK9 MAPK8 MAPK10 PPARD PLAU PPARG PARP1 ERN1 SRC TLR9 JAK2 ITGB1 JAK1 MTOR ITGB3 GSK3B AURKA MAPK1 HNF4A MAPK14 PIN1 CDK9 EGFR PLK1 DPP4 MMP12 PTGS2 PTGS1 PDGFRB CDK2 IDO1 NR1H2 KDM6B CDK5 FABP4 PTPN11 MET KDR MMP3 DHFR IKBKB TGFBR1 HDAC5	http://amigo.geneontology.org/amigo/term/GO:0006950
		29	7.75e-16	42	4181	3.76803	GO:0009893 positive regulation of metabolic process	FGFR1 HNF4A FLT1 IKBKB MET PPARD PDGFRB KDR CCNT1 NR1H2 PPARG EGFR TLR9 GSK3B JAK2 HDAC1 AURKB SRC MTOR PGR MAPK1 TGFBR1 PIN1 CDK9 PARP1 PLK1 ERN1 MAPK9 PTGS2 AURKA MAPK14 CDK2 IDO1 KDM6B PIM1 CDK5 FABP4 PTPN11 ITGB3 MMP12 MAPK8 HDAC5	http://amigo.geneontology.org/amigo/term/GO:0009893
		30	7.75e-16	25	1061	8.83832	GO:0010243 response to organonitrogen compound	GSK3B JAK2 JAK1 PPARG ICAM1 PARP1 PTPN11 MTOR PTGS2 MAPK14 EGFR ITGB1 CDK5 TYMS SRC DHFR TLR9 ITGB3 ITGA4 MAPK1 HNF4A HDAC5 MMP13 MMP3 MMP12	http://amigo.geneontology.org/amigo/term/GO:0010243
		31	7.9e-16	32	2086	5.75415	GO:0009888 tissue development	KDR PPARG ITGB1 MET TGFBR1 PIM1 SRC MMP12 PTGS2 PGR JAK2 MAPK1 HNF4A PPARD MAPK14 PDGFRB HDAC1 KDM6B MMP13 EGFR CDK5 TYMS PTPN11 MTOR ITGB3 ITGB5 ITGA4 ICAM1 FGFR1 GSK3B IKBKB ITGAV	http://amigo.geneontology.org/amigo/term/GO:0009888
		32	8.78e-16	17	324	19.6811	GO:0018105 peptidyl-serine phosphorylation	IKBKB MAPK9 GSK3B MAPK1 TGFBR1 MAPK8 CDK2 CDK5 PLK1 ERN1 MTOR PTGS2 AURKA MAPK14 AURKB SRC EGFR	http://amigo.geneontology.org/amigo/term/GO:0018105
		33	1.19e-15	25	1085	8.64282	GO:0040012 regulation of locomotion	PDGFRB HDAC1 FGFR1 FLT1 TGFBR1 PLAU PIN1 KDR PPARG ITGB1 PTGS2 JAK2 PPARD ITGA4 ITGAV CDK5 SRC ITGB3 MAPK1 ICAM1 MET HDAC5 EGFR DPP4 MTOR	http://amigo.geneontology.org/amigo/term/GO:0040012
		34	1.5e-15	24	977	9.21429	GO:0030334 regulation of cell migration	PDGFRB HDAC1 FGFR1 FLT1 TGFBR1 PLAU KDR PPARG ITGB1 PTGS2 JAK2 PPARD ITGA4 ITGAV CDK5 SRC ITGB3 MAPK1 ICAM1 MET HDAC5 EGFR DPP4 MTOR	http://amigo.geneontology.org/amigo/term/GO:0030334
		35	1.79e-15	43	4552	3.54333	GO:0030154 cell differentiation	FGFR1 GSK3B JAK2 HNF4A FLT1 MET PPARD KDR NR1H2 PPARG EGFR JAK1 CDK5 SRC ITGA4 HDAC1 ITGB1 TGFBR1 ITGAV TLR9 ITGB3 PTGS2 PGR AURKA MAPK1 MAPK14 KDM6B PIM1 PARP1 FABP4 TYMS PTPN11 MTOR ITGB5 ICAM1 MAPK9 IKBKB HDAC5 CDK9 PDGFRB PIN1 DHFR S100B	http://amigo.geneontology.org/amigo/term/GO:0030154
		36	1.82e-15	25	1109	8.45578	GO:0051270 regulation of cellular component movement	PDGFRB HDAC1 FGFR1 FLT1 TGFBR1 PLAU PIN1 KDR PPARG ITGB1 PTGS2 JAK2 PPARD ITGA4 ITGAV CDK5 SRC ITGB3 MAPK1 ICAM1 MET HDAC5 EGFR DPP4 MTOR	http://amigo.geneontology.org/amigo/term/GO:0051270
		37	2.01e-15	30	1830	6.14915	GO:0010647 positive regulation of cell communication	MET S100B AURKB TLR9 FGFR1 JAK2 FLT1 TGFBR1 PIN1 KDR EGFR ITGB1 ERN1 PTPN11 SRC MAPK9 PTGS2 MAPK1 PPARD PDGFRB PPARG PARP1 CDK5 GPBAR1 ITGB3 MMP12 ICAM1 IKBKB ITGAV GSK3B	http://amigo.geneontology.org/amigo/term/GO:0010647
		38	2.02e-15	43	4576	3.52474	GO:0048869 cellular developmental process	FGFR1 GSK3B JAK2 HNF4A FLT1 MET PPARD KDR NR1H2 PPARG EGFR JAK1 CDK5 SRC ITGA4 HDAC1 ITGB1 TGFBR1 ITGAV TLR9 ITGB3 PTGS2 PGR AURKA MAPK1 MAPK14 KDM6B PIM1 PARP1 FABP4 TYMS PTPN11 MTOR ITGB5 ICAM1 MAPK9 IKBKB HDAC5 CDK9 PDGFRB PIN1 DHFR S100B	http://amigo.geneontology.org/amigo/term/GO:0048869
		39	2.09e-15	30	1836	6.12906	GO:0023056 positive regulation of signaling	MET S100B AURKB TLR9 FGFR1 JAK2 FLT1 TGFBR1 PIN1 KDR EGFR ITGB1 ERN1 PTPN11 SRC MAPK9 PTGS2 MAPK1 PPARD PDGFRB PPARG PARP1 CDK5 GPBAR1 ITGB3 MMP12 ICAM1 IKBKB ITGAV GSK3B	http://amigo.geneontology.org/amigo/term/GO:0023056
		40	2.63e-15	39	3617	4.04447	GO:0031325 positive regulation of cellular metabolic process	FGFR1 HNF4A FLT1 IKBKB MET PPARD PDGFRB KDR CCNT1 NR1H2 PPARG EGFR GSK3B HDAC1 AURKB SRC MTOR PGR MAPK1 TGFBR1 PIN1 CDK9 PARP1 PLK1 ERN1 TLR9 MAPK9 PTGS2 AURKA JAK2 MAPK14 CDK2 KDM6B PIM1 CDK5 HDAC5 PTPN11 ITGB3 MMP12	http://amigo.geneontology.org/amigo/term/GO:0031325
		41	2.73e-15	19	504	14.1406	GO:1901652 response to peptide	GSK3B JAK2 JAK1 PPARG ICAM1 PARP1 PTPN11 PTGS2 MAPK14 CDK5 SRC MTOR ITGB3 ITGA4 HNF4A HDAC5 MMP13 MMP3 MMP12	http://amigo.geneontology.org/amigo/term/GO:1901652
		42	3.01e-15	27	1409	7.18783	GO:0071495 cellular response to endogenous stimulus	PGR GSK3B JAK2 TGFBR1 PPARD PPARG JAK1 SRC HDAC1 FGFR1 ICAM1 PIN1 PARP1 PTPN11 MTOR PTGS2 HNF4A PDGFRB KDR EGFR CDK5 TLR9 ITGB3 ITGA4 ITGB5 MAPK1 HDAC5	http://amigo.geneontology.org/amigo/term/GO:0071495
		43	3.69e-15	37	3210	4.32356	GO:0009966 regulation of signal transduction	GSK3B MET S100B SRC HDAC1 AURKB TLR9 FGFR1 ICAM1 JAK2 FLT1 TGFBR1 PLAU PIN1 KDR PPARG EGFR ITGB1 ERN1 PTPN11 MAPK9 PTGS2 MAPK1 PPARD MAPK14 PDGFRB PARP1 CDK5 GPBAR1 MTOR ITGB3 MMP12 IKBKB ITGAV HNF4A NR1H2 AURKA	http://amigo.geneontology.org/amigo/term/GO:0009966
		44	3.72e-15	35	2795	4.69712	GO:0051246 regulation of protein metabolic process	GSK3B PLAU AURKB SRC FGFR1 MAPK1 FLT1 TGFBR1 PDGFRB PIN1 KDR PPARG CDK9 EGFR PLK1 TYMS ERN1 MTOR DHFR TLR9 MAPK9 PTGS2 AURKA JAK2 IKBKB MAPK8 CCNT1 NR1H2 CDK5 FABP4 ITGB3 HDAC1 ITGAV PTPN11 CDK2	http://amigo.geneontology.org/amigo/term/GO:0051246
		45	1.22e-14	32	2320	5.17377	GO:0008219 cell death	GSK3B JAK2 MAPK8 EGFR CDK5 ERN1 SRC MTOR ICAM1 TGFBR1 KDR PIM1 PARP1 AURKB MAPK9 PTGS2 AURKA MAPK1 PPARD MAPK14 PDGFRB HDAC1 IDO1 PPARG ITGAV ITGB3 ITGB1 MET ITGA4 PLK1 MMP3 FGFR1	http://amigo.geneontology.org/amigo/term/GO:0008219
		46	1.33e-14	29	1810	6.00986	GO:0010941 regulation of cell death	JAK2 MAPK8 EGFR SRC MTOR GSK3B ICAM1 TGFBR1 KDR PIM1 CDK5 AURKB MAPK9 PTGS2 AURKA PPARD PDGFRB HDAC1 IDO1 PPARG PARP1 ITGB3 ITGB1 MET ITGA4 ITGAV PLK1 MMP3 FGFR1	http://amigo.geneontology.org/amigo/term/GO:0010941
		47	2.24e-14	22	876	9.42028	GO:0042327 positive regulation of phosphorylation	FGFR1 FLT1 MET PDGFRB KDR EGFR AURKB SRC MTOR MAPK1 TGFBR1 ERN1 TLR9 PTGS2 JAK2 CCNT1 CDK5 PIN1 PPARG PLK1 PTPN11 ITGB3	http://amigo.geneontology.org/amigo/term/GO:0042327
		48	2.54e-14	33	2575	4.80709	GO:0032268 regulation of cellular protein metabolic process	GSK3B PLAU AURKB SRC FGFR1 MAPK1 FLT1 TGFBR1 PDGFRB PIN1 KDR PPARG CDK9 EGFR PLK1 TYMS ERN1 MTOR DHFR TLR9 MAPK9 PTGS2 AURKA JAK2 IKBKB MAPK8 CCNT1 NR1H2 CDK5 FABP4 ITGB3 PTPN11 CDK2	http://amigo.geneontology.org/amigo/term/GO:0032268
		49	3.8e-14	21	791	9.95836	GO:0001934 positive regulation of protein phosphorylation	AURKB SRC FGFR1 MAPK1 FLT1 TGFBR1 KDR EGFR ERN1 TLR9 PTGS2 JAK2 CCNT1 CDK5 MTOR PIN1 PPARG PLK1 PTPN11 ITGB3 PDGFRB	http://amigo.geneontology.org/amigo/term/GO:0001934
		50	3.8e-14	39	3932	3.72046	GO:0006464 cellular protein modification process	JAK2 IKBKB TGFBR1 HDAC5 CDK2 KDM6B CDK9 PIM1 PARP1 JAK1 CDK5 MTOR FNTB AURKB SRC MAPK9 FGFR1 GSK3B AURKA MAPK1 FLT1 MAPK8 PDGFRB HDAC1 PIN1 KDR CCNT1 PPARG EGFR PLK1 ERN1 PTPN11 TLR9 PTGS2 MET MAPK10 MAPK14 FABP4 ITGB3	http://amigo.geneontology.org/amigo/term/GO:0006464
		51	3.8e-14	25	1280	7.32614	GO:0043085 positive regulation of catalytic activity	FGFR1 FLT1 MET PDGFRB KDR EGFR PIN1 PPARG PLK1 ERN1 SRC TLR9 JAK2 CCNT1 CDK5 GSK3B MAPK1 MAPK8 MAPK14 NR1H2 ITGB1 AURKB ITGB3 DHFR MTOR	http://amigo.geneontology.org/amigo/term/GO:0043085
		52	3.8e-14	35	3024	4.34142	GO:0051239 regulation of multicellular organismal process	FLT1 PLAU KDR TLR9 JAK2 HDAC1 PPARG FGFR1 MAPK14 PIM1 ITGAV PTGS2 MAPK1 HNF4A TGFBR1 PPARD IDO1 NR1H2 KDM6B CDK9 PARP1 ITGB1 JAK1 CDK5 FABP4 PTPN11 SRC MTOR ITGB3 MMP12 IKBKB MET HDAC5 EGFR GSK3B	http://amigo.geneontology.org/amigo/term/GO:0051239
		53	3.83e-14	32	2427	4.94567	GO:0048584 positive regulation of response to stimulus	MET S100B JAK2 PLAU AURKB TLR9 FGFR1 FLT1 TGFBR1 PIN1 KDR PARP1 EGFR ITGB1 ERN1 PTPN11 SRC MAPK9 PTGS2 MAPK1 PPARD PDGFRB IDO1 FABP4 GPBAR1 MTOR ITGB3 MMP12 PPARG ICAM1 IKBKB ITGAV	http://amigo.geneontology.org/amigo/term/GO:0048584
		54	4.31e-14	39	3952	3.70163	GO:0036211 protein modification process	JAK2 IKBKB TGFBR1 HDAC5 CDK2 KDM6B CDK9 PIM1 PARP1 JAK1 CDK5 MTOR FNTB AURKB SRC MAPK9 FGFR1 GSK3B AURKA MAPK1 FLT1 MAPK8 PDGFRB HDAC1 PIN1 KDR CCNT1 PPARG EGFR PLK1 ERN1 PTPN11 TLR9 PTGS2 MET MAPK10 MAPK14 FABP4 ITGB3	http://amigo.geneontology.org/amigo/term/GO:0036211
		55	5.65e-14	27	1602	6.32188	GO:0016477 cell migration	ITGB5 FLT1 MET PDGFRB ITGA4 KDR ITGB1 ITGB3 HDAC1 FGFR1 TGFBR1 PLAU PPARG DPP4 MMP12 PTGS2 ICAM1 JAK2 PPARD ITGAV EGFR CDK5 PTPN11 SRC MAPK1 HDAC5 MTOR	http://amigo.geneontology.org/amigo/term/GO:0016477
		56	8.04e-14	30	2127	5.29053	GO:0012501 programmed cell death	GSK3B JAK2 MAPK8 EGFR CDK5 ERN1 SRC MTOR ICAM1 TGFBR1 KDR PIM1 PARP1 AURKB MAPK9 PTGS2 AURKA MAPK1 PPARD MAPK14 PDGFRB HDAC1 IDO1 PPARG ITGAV ITGB1 MET ITGA4 PLK1 FGFR1	http://amigo.geneontology.org/amigo/term/GO:0012501
		57	8.04e-14	27	1627	6.22474	GO:0043067 regulation of programmed cell death	JAK2 MAPK8 EGFR SRC MTOR GSK3B ICAM1 TGFBR1 KDR PIM1 AURKB MAPK9 PTGS2 AURKA PPARD PDGFRB HDAC1 IDO1 PPARG PARP1 CDK5 ITGB1 MET ITGA4 ITGAV PLK1 FGFR1	http://amigo.geneontology.org/amigo/term/GO:0043067
		58	8.24e-14	26	1478	6.59848	GO:0019220 regulation of phosphate metabolic process	FGFR1 FLT1 MET PDGFRB KDR EGFR AURKB SRC MTOR MAPK1 IKBKB TGFBR1 PIN1 PPARG ERN1 TLR9 PTGS2 JAK2 CCNT1 CDK5 FABP4 ITGB3 PARP1 PLK1 PTPN11 GSK3B	http://amigo.geneontology.org/amigo/term/GO:0019220
		59	8.24e-14	26	1479	6.59402	GO:0051174 regulation of phosphorus metabolic process	FGFR1 FLT1 MET PDGFRB KDR EGFR AURKB SRC MTOR MAPK1 IKBKB TGFBR1 PIN1 PPARG ERN1 TLR9 PTGS2 JAK2 CCNT1 CDK5 FABP4 ITGB3 PARP1 PLK1 PTPN11 GSK3B	http://amigo.geneontology.org/amigo/term/GO:0051174
		60	9.39e-14	27	1641	6.17164	GO:0031399 regulation of protein modification process	AURKB SRC FGFR1 MAPK1 FLT1 TGFBR1 PDGFRB PIN1 KDR PPARG CDK9 EGFR PLK1 ERN1 TLR9 MAPK9 PTGS2 JAK2 IKBKB MAPK8 CCNT1 CDK5 FABP4 MTOR ITGB3 PTPN11 GSK3B	http://amigo.geneontology.org/amigo/term/GO:0031399
		61	9.74e-14	28	1806	5.81548	GO:0048870 cell motility	ITGB5 FLT1 MET PDGFRB ITGA4 KDR ITGB1 ITGB3 HDAC1 FGFR1 TGFBR1 PLAU PIN1 PPARG DPP4 MMP12 PTGS2 ICAM1 JAK2 PPARD ITGAV EGFR CDK5 PTPN11 SRC MAPK1 HDAC5 MTOR	http://amigo.geneontology.org/amigo/term/GO:0048870
		62	9.74e-14	28	1806	5.81548	GO:0051674 localization of cell	ITGB5 FLT1 MET PDGFRB ITGA4 KDR ITGB1 ITGB3 HDAC1 FGFR1 TGFBR1 PLAU PIN1 PPARG DPP4 MMP12 PTGS2 ICAM1 JAK2 PPARD ITGAV EGFR CDK5 PTPN11 SRC MAPK1 HDAC5 MTOR	http://amigo.geneontology.org/amigo/term/GO:0051674
		63	1.1e-13	22	961	8.58706	GO:0010562 positive regulation of phosphorus metabolic process	FGFR1 FLT1 MET PDGFRB KDR EGFR AURKB SRC MTOR MAPK1 TGFBR1 ERN1 TLR9 PTGS2 JAK2 CCNT1 CDK5 PIN1 PPARG PLK1 PTPN11 ITGB3	http://amigo.geneontology.org/amigo/term/GO:0010562
		64	1.1e-13	37	3602	3.85304	GO:0010646 regulation of cell communication	GSK3B MET S100B SRC HDAC1 AURKB TLR9 FGFR1 ICAM1 JAK2 FLT1 TGFBR1 PLAU PIN1 KDR PPARG EGFR ITGB1 ERN1 PTPN11 MAPK9 PTGS2 MAPK1 HNF4A PPARD MAPK14 PDGFRB PARP1 CDK5 GPBAR1 MTOR ITGB3 MMP12 IKBKB ITGAV NR1H2 AURKA	http://amigo.geneontology.org/amigo/term/GO:0010646
		65	1.1e-13	22	961	8.58706	GO:0045937 positive regulation of phosphate metabolic process	FGFR1 FLT1 MET PDGFRB KDR EGFR AURKB SRC MTOR MAPK1 TGFBR1 ERN1 TLR9 PTGS2 JAK2 CCNT1 CDK5 PIN1 PPARG PLK1 PTPN11 ITGB3	http://amigo.geneontology.org/amigo/term/GO:0045937
		66	1.1e-13	20	734	10.2207	GO:1901699 cellular response to nitrogen compound	GSK3B JAK2 JAK1 PPARG ICAM1 PARP1 PTPN11 MTOR PTGS2 EGFR CDK5 SRC TLR9 ITGB3 ITGA4 MAPK1 HNF4A HDAC5 CDK2 MMP3	http://amigo.geneontology.org/amigo/term/GO:1901699
		67	1.15e-13	29	1992	5.46077	GO:0040011 locomotion	ITGB5 FLT1 MET PDGFRB ITGA4 KDR ITGB1 ITGB3 HDAC1 FGFR1 TGFBR1 PLAU PIN1 PPARG DPP4 MMP12 PTGS2 ICAM1 JAK2 PPARD ITGAV EGFR CDK5 PTPN11 SRC MAPK1 HDAC5 MTOR MAPK14	http://amigo.geneontology.org/amigo/term/GO:0040011
		68	1.2e-13	37	3615	3.83918	GO:0023051 regulation of signaling	GSK3B MET S100B SRC HDAC1 AURKB TLR9 FGFR1 ICAM1 JAK2 FLT1 TGFBR1 PLAU PIN1 KDR PPARG EGFR ITGB1 ERN1 PTPN11 MAPK9 PTGS2 MAPK1 HNF4A PPARD MAPK14 PDGFRB PARP1 CDK5 GPBAR1 MTOR ITGB3 MMP12 IKBKB ITGAV NR1H2 AURKA	http://amigo.geneontology.org/amigo/term/GO:0023051
		69	1.34e-13	14	244	21.522	GO:0046777 protein autophosphorylation	PIM1 FGFR1 GSK3B FLT1 PDGFRB KDR ERN1 SRC MTOR JAK2 EGFR CDK5 AURKA AURKB	http://amigo.geneontology.org/amigo/term/GO:0046777
		70	1.69e-13	34	2990	4.26533	GO:0007166 cell surface receptor signaling pathway	ITGB3 FGFR1 GSK3B ITGB5 JAK2 MAPK1 FLT1 IKBKB MET TGFBR1 PDGFRB ITGA4 KDR ITGAV EGFR ITGB1 JAK1 SRC HDAC1 PLAU ICAM1 PIN1 PPARG PTPN11 GPBAR1 HNF4A MAPK14 PARP1 CDK5 MMP12 NR1H2 MAPK9 MAPK8 MAPK10	http://amigo.geneontology.org/amigo/term/GO:0007166
		71	1.69e-13	16	386	15.5481	GO:0051098 regulation of binding	GSK3B AURKA MET MAPK8 ITGA4 PIN1 CDK9 AURKB JAK2 TGFBR1 PARP1 CDK5 PLK1 SRC HDAC5 PPARG	http://amigo.geneontology.org/amigo/term/GO:0051098
		72	1.69e-13	23	1112	7.75833	GO:0060548 negative regulation of cell death	EGFR SRC MTOR GSK3B ICAM1 MAPK8 KDR PIM1 CDK5 AURKB PTGS2 AURKA JAK2 TGFBR1 PPARD PDGFRB HDAC1 IDO1 ITGB3 MET ITGAV ITGB1 PLK1	http://amigo.geneontology.org/amigo/term/GO:0060548
		73	1.84e-13	27	1700	5.95744	GO:0045595 regulation of cell differentiation	FGFR1 HDAC1 NR1H2 PPARG TLR9 PTGS2 AURKA JAK2 MAPK1 TGFBR1 PPARD MAPK14 KDR PIM1 PARP1 ITGB1 CDK5 PTPN11 MTOR ITGB3 MAPK9 GSK3B IKBKB HDAC5 CDK9 ITGAV EGFR	http://amigo.geneontology.org/amigo/term/GO:0045595
		74	2.1e-13	18	563	11.9925	GO:0030335 positive regulation of cell migration	PDGFRB FGFR1 FLT1 TGFBR1 PLAU KDR ITGB1 PTGS2 JAK2 ITGA4 ITGAV SRC ITGB3 MAPK1 ICAM1 MET EGFR MTOR	http://amigo.geneontology.org/amigo/term/GO:0030335
		75	2.64e-13	29	2065	5.26773	GO:0006915 apoptotic process	GSK3B JAK2 MAPK8 EGFR CDK5 ERN1 SRC MTOR ICAM1 TGFBR1 KDR PIM1 PARP1 AURKB MAPK9 PTGS2 AURKA MAPK1 PPARD MAPK14 PDGFRB HDAC1 IDO1 PPARG ITGAV ITGB1 ITGA4 PLK1 FGFR1	http://amigo.geneontology.org/amigo/term/GO:0006915
		76	2.64e-13	39	4206	3.47809	GO:0043412 macromolecule modification	JAK2 IKBKB TGFBR1 HDAC5 CDK2 KDM6B CDK9 PIM1 PARP1 JAK1 CDK5 MTOR FNTB AURKB SRC MAPK9 FGFR1 GSK3B AURKA MAPK1 FLT1 MAPK8 PDGFRB HDAC1 PIN1 KDR CCNT1 PPARG EGFR PLK1 ERN1 PTPN11 TLR9 PTGS2 MET MAPK10 MAPK14 FABP4 ITGB3	http://amigo.geneontology.org/amigo/term/GO:0043412
		77	3.75e-13	26	1594	6.11829	GO:0042981 regulation of apoptotic process	JAK2 MAPK8 EGFR SRC MTOR GSK3B ICAM1 TGFBR1 KDR PIM1 AURKB MAPK9 PTGS2 AURKA PPARD PDGFRB HDAC1 IDO1 PPARG PARP1 CDK5 ITGB1 ITGA4 ITGAV PLK1 FGFR1	http://amigo.geneontology.org/amigo/term/GO:0042981
		78	4.21e-13	18	588	11.4826	GO:2000147 positive regulation of cell motility	PDGFRB FGFR1 FLT1 TGFBR1 PLAU KDR ITGB1 PTGS2 JAK2 ITGA4 ITGAV SRC ITGB3 MAPK1 ICAM1 MET EGFR MTOR	http://amigo.geneontology.org/amigo/term/GO:2000147
		79	5.2e-13	24	1318	6.83032	GO:0042325 regulation of phosphorylation	FGFR1 FLT1 MET PDGFRB KDR EGFR AURKB SRC MTOR MAPK1 IKBKB TGFBR1 PIN1 PPARG ERN1 TLR9 PTGS2 JAK2 CCNT1 CDK5 FABP4 ITGB3 PLK1 PTPN11	http://amigo.geneontology.org/amigo/term/GO:0042325
		80	5.2e-13	26	1618	6.02754	GO:0051247 positive regulation of protein metabolic process	GSK3B AURKB SRC FGFR1 MAPK1 FLT1 TGFBR1 PDGFRB PIN1 KDR PPARG EGFR PLK1 ERN1 MTOR TLR9 MAPK9 PTGS2 AURKA JAK2 CCNT1 CDK5 MAPK8 NR1H2 PTPN11 ITGB3	http://amigo.geneontology.org/amigo/term/GO:0051247
		81	5.69e-13	31	2509	4.63454	GO:0051128 regulation of cellular component organization	ITGB3 GSK3B AURKB MTOR MET TGFBR1 CDK2 KDR EGFR MMP3 PLK1 PTPN11 DPP4 MAPK9 ICAM1 MAPK1 PPARD MAPK14 NR1H2 PPARG PARP1 CDK5 GPBAR1 SRC AURKA HNF4A IKBKB ITGAV PDGFRB MAPK8 PIN1	http://amigo.geneontology.org/amigo/term/GO:0051128
		82	5.69e-13	18	600	11.253	GO:0051272 positive regulation of cellular component movement	PDGFRB FGFR1 FLT1 TGFBR1 PLAU KDR ITGB1 PTGS2 JAK2 ITGA4 ITGAV SRC ITGB3 MAPK1 ICAM1 MET EGFR MTOR	http://amigo.geneontology.org/amigo/term/GO:0051272
		83	6.46e-13	18	605	11.16	GO:0040017 positive regulation of locomotion	PDGFRB FGFR1 FLT1 TGFBR1 PLAU KDR ITGB1 PTGS2 JAK2 ITGA4 ITGAV SRC ITGB3 MAPK1 ICAM1 MET EGFR MTOR	http://amigo.geneontology.org/amigo/term/GO:0040017
		84	6.88e-13	22	1064	7.75579	GO:0031401 positive regulation of protein modification process	AURKB SRC FGFR1 MAPK1 FLT1 TGFBR1 PDGFRB PIN1 KDR EGFR PLK1 ERN1 TLR9 MAPK9 PTGS2 JAK2 CCNT1 CDK5 MTOR PPARG PTPN11 ITGB3	http://amigo.geneontology.org/amigo/term/GO:0031401
		85	7.16e-13	26	1645	5.92861	GO:0009967 positive regulation of signal transduction	MET S100B AURKB TLR9 FGFR1 JAK2 FLT1 TGFBR1 PIN1 KDR EGFR ITGB1 ERN1 PTPN11 SRC MAPK9 PPARD PDGFRB PARP1 GPBAR1 ITGB3 MMP12 PPARG ICAM1 IKBKB ITGAV	http://amigo.geneontology.org/amigo/term/GO:0009967
		86	7.65e-13	40	4617	3.24972	GO:0048731 system development	GSK3B JAK2 FLT1 MET TGFBR1 PDGFRB KDR KDM6B ITGAV JAK1 CDK5 SRC ITGA4 ITGB1 AURKA PPARG PIM1 MMP13 TLR9 PTGS2 PGR MAPK1 HNF4A PPARD MAPK14 HDAC1 IDO1 EGFR TYMS IMPDH2 PTPN11 MTOR ITGB3 MMP12 FGFR1 HDAC5 PIN1 DHFR PARP1 S100B	http://amigo.geneontology.org/amigo/term/GO:0048731
		87	9.57e-13	21	956	8.23961	GO:0051338 regulation of transferase activity	FGFR1 FLT1 MET PDGFRB KDR EGFR PIN1 PPARG PLK1 ERN1 SRC TLR9 JAK2 CCNT1 CDK5 FABP4 MTOR ITGB3 MAPK1 AURKB GSK3B	http://amigo.geneontology.org/amigo/term/GO:0051338
		88	9.79e-13	18	622	10.8549	GO:0051347 positive regulation of transferase activity	FGFR1 FLT1 MET PDGFRB KDR EGFR PIN1 PLK1 ERN1 SRC TLR9 JAK2 CCNT1 CDK5 MAPK1 AURKB ITGB3 MTOR	http://amigo.geneontology.org/amigo/term/GO:0051347
		89	1.24e-12	25	1529	6.13307	GO:0080134 regulation of response to stress	PPARD PLAU PPARG TLR9 JAK2 CDK9 PARP1 EGFR ITGB1 PTGS2 MAPK1 IDO1 NR1H2 FABP4 MTOR MMP12 MET ERN1 MMP3 DHFR GSK3B IKBKB MAPK14 PTPN11 SRC	http://amigo.geneontology.org/amigo/term/GO:0080134
		90	1.43e-12	29	2219	4.90214	GO:0009891 positive regulation of biosynthetic process	HNF4A IKBKB PPARD CCNT1 NR1H2 PPARG HDAC1 MTOR PGR MET TGFBR1 PIN1 KDR CDK9 PARP1 EGFR PTGS2 JAK2 MAPK14 PDGFRB CDK2 KDM6B PIM1 SRC TLR9 MAPK1 HDAC5 AURKB MMP12	http://amigo.geneontology.org/amigo/term/GO:0009891
		91	1.46e-12	15	369	15.2479	GO:0062197 cellular response to chemical stress	MTOR MAPK8 PTGS2 JAK2 PPARG KDM6B PARP1 ERN1 SRC MAPK9 MAPK1 MET EGFR MMP3 DHFR	http://amigo.geneontology.org/amigo/term/GO:0062197
		92	1.47e-12	21	980	8.03782	GO:0033993 response to lipid	PGR PPARD PPARG SRC TGFBR1 MAPK8 MAPK14 HDAC1 EGFR GPBAR1 PTGS2 JAK2 MAPK1 HNF4A PDGFRB IDO1 PARP1 TYMS TLR9 GSK3B PIM1	http://amigo.geneontology.org/amigo/term/GO:0033993
		93	1.67e-12	21	987	7.98082	GO:0043069 negative regulation of programmed cell death	EGFR SRC MTOR GSK3B ICAM1 MAPK8 KDR PIM1 AURKB PTGS2 AURKA JAK2 TGFBR1 PPARD PDGFRB HDAC1 IDO1 MET ITGAV ITGB1 PLK1	http://amigo.geneontology.org/amigo/term/GO:0043069
		94	1.97e-12	28	2068	5.0787	GO:0010557 positive regulation of macromolecule biosynthetic process	HNF4A IKBKB PPARD CCNT1 NR1H2 PPARG HDAC1 PGR MET TGFBR1 PIN1 KDR CDK9 PARP1 EGFR MTOR JAK2 MAPK14 CDK2 KDM6B PIM1 SRC TLR9 MAPK1 HDAC5 AURKB MMP12 PDGFRB	http://amigo.geneontology.org/amigo/term/GO:0010557
		95	2.11e-12	34	3283	3.88466	GO:0009892 negative regulation of metabolic process	HDAC5 PPARD NR1H2 PPARG MTOR HDAC1 PLAU HNF4A CDK2 PIN1 KDR EGFR MMP3 TYMS AURKB DHFR TLR9 PTGS2 IDO1 CDK5 FABP4 SRC MMP12 PGR GSK3B AURKA IKBKB ITGAV PARP1 PLK1 ITGB3 MET MAPK14 ERN1	http://amigo.geneontology.org/amigo/term/GO:0009892
		96	2.11e-12	18	654	10.3238	GO:0071417 cellular response to organonitrogen compound	GSK3B JAK2 JAK1 PPARG ICAM1 PARP1 PTPN11 MTOR PTGS2 EGFR CDK5 SRC TLR9 ITGB3 ITGA4 MAPK1 HNF4A HDAC5	http://amigo.geneontology.org/amigo/term/GO:0071417
		97	2.43e-12	32	2867	4.18666	GO:0009653 anatomical structure morphogenesis	FLT1 PDGFRB KDR ITGAV CDK5 ITGB1 MET PPARG PIM1 MMP13 ITGB3 MMP12 PTGS2 PGR AURKA MAPK1 HNF4A TGFBR1 MAPK14 ITGA4 HDAC1 KDM6B EGFR PTPN11 SRC MTOR ITGB5 JAK1 HDAC5 GSK3B FGFR1 S100B	http://amigo.geneontology.org/amigo/term/GO:0009653
		98	2.92e-12	31	2680	4.33882	GO:0050793 regulation of developmental process	FGFR1 FLT1 KDR HDAC1 NR1H2 PPARG PIM1 TLR9 PTGS2 GSK3B AURKA JAK2 MAPK1 HNF4A TGFBR1 PPARD MAPK14 PARP1 ITGB1 CDK5 PTPN11 SRC MTOR ITGB3 JAK1 MAPK9 IKBKB HDAC5 CDK9 ITGAV EGFR	http://amigo.geneontology.org/amigo/term/GO:0050793
		99	3.04e-12	17	568	11.2265	GO:0010035 response to inorganic substance	KDR MAPK9 PTGS2 PDGFRB KDM6B PARP1 FABP4 ERN1 SRC TLR9 MAPK1 MET MAPK8 EGFR DHFR CDK2 MMP3	http://amigo.geneontology.org/amigo/term/GO:0010035
		100	3.24e-12	21	1025	7.68494	GO:0007167 enzyme linked receptor protein signaling pathway	FGFR1 GSK3B JAK2 FLT1 MET TGFBR1 PDGFRB KDR EGFR JAK1 SRC HDAC1 MAPK1 PIN1 PPARG PTPN11 HNF4A MAPK14 PARP1 ITGB3 ITGB5	http://amigo.geneontology.org/amigo/term/GO:0007167
		101	3.53e-12	14	318	16.5138	GO:0010631 epithelial cell migration	FGFR1 KDR PPARG DPP4 PTGS2 TGFBR1 PPARD ITGB1 PTPN11 MET HDAC5 SRC MTOR ITGB3	http://amigo.geneontology.org/amigo/term/GO:0010631
		102	3.58e-12	22	1165	7.0834	GO:0001932 regulation of protein phosphorylation	AURKB SRC FGFR1 MAPK1 FLT1 TGFBR1 PIN1 KDR PPARG EGFR ERN1 TLR9 PTGS2 JAK2 CCNT1 CDK5 FABP4 MTOR ITGB3 PLK1 PTPN11 PDGFRB	http://amigo.geneontology.org/amigo/term/GO:0001932
		103	3.94e-12	14	321	16.3594	GO:0090132 epithelium migration	FGFR1 KDR PPARG DPP4 PTGS2 TGFBR1 PPARD ITGB1 PTPN11 MET HDAC5 SRC MTOR ITGB3	http://amigo.geneontology.org/amigo/term/GO:0090132
		104	5.02e-12	14	327	16.0593	GO:0090130 tissue migration	FGFR1 KDR PPARG DPP4 PTGS2 TGFBR1 PPARD ITGB1 PTPN11 MET HDAC5 SRC MTOR ITGB3	http://amigo.geneontology.org/amigo/term/GO:0090130
		105	6.73e-12	28	2182	4.81336	GO:0031328 positive regulation of cellular biosynthetic process	HNF4A IKBKB PPARD CCNT1 NR1H2 PPARG HDAC1 PGR MET TGFBR1 PIN1 CDK9 PARP1 EGFR MTOR PTGS2 JAK2 MAPK14 CDK2 KDM6B PIM1 SRC TLR9 MAPK1 HDAC5 AURKB MMP12 PDGFRB	http://amigo.geneontology.org/amigo/term/GO:0031328
		106	7.05e-12	24	1504	5.98561	GO:0032270 positive regulation of cellular protein metabolic process	GSK3B AURKB SRC FGFR1 MAPK1 FLT1 TGFBR1 PDGFRB PIN1 KDR PPARG EGFR PLK1 ERN1 MTOR TLR9 MAPK9 PTGS2 AURKA JAK2 CCNT1 CDK5 PTPN11 ITGB3	http://amigo.geneontology.org/amigo/term/GO:0032270
		107	7.7e-12	30	2582	4.35823	GO:0050790 regulation of catalytic activity	FGFR1 FLT1 MET PDGFRB KDR EGFR PIN1 PPARG PARP1 PLK1 ERN1 SRC TLR9 PTGS2 JAK2 CCNT1 CDK5 FABP4 MTOR ITGB3 GSK3B MAPK1 IKBKB MAPK8 MAPK14 HDAC1 NR1H2 ITGB1 AURKB DHFR	http://amigo.geneontology.org/amigo/term/GO:0050790
		108	7.97e-12	21	1078	7.30711	GO:1902533 positive regulation of intracellular signal transduction	MET S100B AURKB TLR9 FGFR1 FLT1 TGFBR1 KDR EGFR ITGB1 ERN1 JAK2 PPARD PDGFRB PTPN11 GPBAR1 SRC ITGB3 ICAM1 IKBKB ITGAV	http://amigo.geneontology.org/amigo/term/GO:1902533
		109	8.31e-12	28	2204	4.76531	GO:0045935 positive regulation of nucleobase-containing compound metabolic process	HNF4A IKBKB PPARD CCNT1 NR1H2 PPARG HDAC1 MTOR PGR MET TGFBR1 PIN1 CDK9 PARP1 EGFR ERN1 JAK2 MAPK14 CDK2 KDM6B PIM1 SRC TLR9 MAPK1 HDAC5 AURKB MMP12 PDGFRB	http://amigo.geneontology.org/amigo/term/GO:0045935
		110	9.43e-12	20	958	7.83086	GO:0014070 response to organic cyclic compound	PGR SRC TGFBR1 HDAC1 EGFR GPBAR1 PTGS2 JAK2 MAPK1 HNF4A PPARD PDGFRB PPARG PARP1 CDK5 TYMS DHFR TLR9 PIM1 GSK3B	http://amigo.geneontology.org/amigo/term/GO:0014070
		111	9.43e-12	21	1089	7.2333	GO:0032101 regulation of response to external stimulus	PPARD PLAU PPARG TLR9 FGFR1 JAK2 KDR PTGS2 IDO1 FABP4 MMP12 MAPK1 MET DPP4 PDGFRB NR1H2 IKBKB MAPK14 MMP3 PTPN11 SRC	http://amigo.geneontology.org/amigo/term/GO:0032101
		112	1.04e-11	20	964	7.78212	GO:0043066 negative regulation of apoptotic process	EGFR SRC MTOR GSK3B ICAM1 MAPK8 KDR PIM1 AURKB PTGS2 AURKA JAK2 TGFBR1 PPARD PDGFRB HDAC1 IDO1 ITGAV ITGB1 PLK1	http://amigo.geneontology.org/amigo/term/GO:0043066
		113	1.07e-11	17	619	10.3016	GO:0009611 response to wounding	PLAU ITGB1 ITGB3 AURKA JAK2 HNF4A MMP12 PPARD PDGFRB PPARG CDK5 KDR MTOR DHFR TGFBR1 MAPK14 SRC	http://amigo.geneontology.org/amigo/term/GO:0009611
		114	1.28e-11	38	4503	3.16539	GO:0018130 heterocycle biosynthetic process	PGR HNF4A IKBKB HDAC5 PPARD AMPD2 HDAC1 CCNT1 IDO1 NR1H2 PPARG CDK5 TYMS IMPDH2 DHFR TLR9 MET TGFBR1 PIN1 CDK9 PIM1 PARP1 EGFR AURKB JAK2 MAPK14 CDK2 KDM6B FABP4 SRC MTOR MMP12 MAPK1 PLK1 PDGFRB MAPK9 MAPK8 MAPK10	http://amigo.geneontology.org/amigo/term/GO:0018130
		115	1.33e-11	12	215	20.9357	GO:0033002 muscle cell proliferation	PPARG PIM1 PTGS2 JAK2 TGFBR1 PPARD MAPK14 SRC ITGB3 PDGFRB ERN1 HDAC1	http://amigo.geneontology.org/amigo/term/GO:0033002
		116	1.35e-11	28	2254	4.65961	GO:0006928 movement of cell or subcellular component	ITGB5 FLT1 MET PDGFRB ITGA4 KDR ITGB1 ITGB3 HDAC1 FGFR1 TGFBR1 PLAU PIN1 PPARG DPP4 MMP12 PTGS2 ICAM1 JAK2 PPARD ITGAV EGFR CDK5 PTPN11 SRC MAPK1 HDAC5 MTOR	http://amigo.geneontology.org/amigo/term/GO:0006928
		117	1.35e-11	38	4513	3.15837	GO:0019438 aromatic compound biosynthetic process	PGR HNF4A IKBKB HDAC5 PPARD AMPD2 HDAC1 CCNT1 IDO1 NR1H2 PPARG CDK5 TYMS IMPDH2 DHFR TLR9 MET TGFBR1 PIN1 CDK9 PIM1 PARP1 EGFR AURKB JAK2 MAPK14 CDK2 KDM6B FABP4 SRC MMP12 MAPK1 PLK1 MTOR PDGFRB MAPK9 MAPK8 MAPK10	http://amigo.geneontology.org/amigo/term/GO:0019438
		118	1.54e-11	35	3774	3.47865	GO:0048513 animal organ development	JAK2 FLT1 MET TGFBR1 KDR KDM6B JAK1 SRC ITGA4 PPARG ITGB1 AURKA PIM1 MMP13 TLR9 PTGS2 PGR MAPK1 HNF4A PPARD MAPK14 PDGFRB HDAC1 EGFR CDK5 TYMS IMPDH2 PTPN11 MTOR ITGB3 MMP12 FGFR1 GSK3B HDAC5 PARP1	http://amigo.geneontology.org/amigo/term/GO:0048513
		119	1.66e-11	38	4545	3.13614	GO:0009889 regulation of biosynthetic process	PGR HNF4A IKBKB HDAC5 PPARD HDAC1 CCNT1 NR1H2 PPARG CDK5 TLR9 MTOR MET TGFBR1 PIN1 KDR CDK9 PIM1 PARP1 EGFR TYMS AURKB DHFR PTGS2 JAK2 MAPK14 PDGFRB CDK2 KDM6B FABP4 SRC MMP12 MAPK1 PLK1 MAPK9 GSK3B MAPK8 MAPK10	http://amigo.geneontology.org/amigo/term/GO:0009889
		120	1.73e-11	15	446	12.6154	GO:0001667 ameboidal-type cell migration	FGFR1 KDR PPARG ITGB1 DPP4 PTGS2 TGFBR1 PPARD PTPN11 ITGB3 MET HDAC5 ITGA4 SRC MTOR	http://amigo.geneontology.org/amigo/term/GO:0001667
		121	1.8e-11	26	1917	5.08741	GO:0044419 biological process involved in interspecies interaction between organisms	SRC TLR9 JAK2 JAK1 DPP4 ICAM1 MAPK8 MAPK14 CCNT1 CDK9 ITGAV PTGS2 ITGB5 MAPK1 PPARD IDO1 EGFR ITGB1 FABP4 MMP12 HDAC1 PPARG ITGB3 NR1H2 IKBKB PTPN11	http://amigo.geneontology.org/amigo/term/GO:0044419
		122	1.95e-11	37	4309	3.22085	GO:0010556 regulation of macromolecule biosynthetic process	PGR HNF4A IKBKB HDAC5 PPARD HDAC1 CCNT1 NR1H2 PPARG CDK5 TLR9 MET TGFBR1 PIN1 KDR CDK9 PIM1 PARP1 EGFR TYMS AURKB MTOR DHFR JAK2 MAPK14 CDK2 KDM6B FABP4 SRC MMP12 MAPK1 PLK1 PDGFRB MAPK9 GSK3B MAPK8 MAPK10	http://amigo.geneontology.org/amigo/term/GO:0010556
		123	2.71e-11	19	892	7.98976	GO:0032880 regulation of protein localization	GSK3B MAPK8 PIN1 CDK9 EGFR ITGB1 PLK1 PTGS2 JAK2 HNF4A PPARD MAPK14 NR1H2 PPARG PARP1 CDK5 PTPN11 SRC ITGB3	http://amigo.geneontology.org/amigo/term/GO:0032880
		124	3.19e-11	22	1312	6.28976	GO:0010628 positive regulation of gene expression	TLR9 JAK2 PPARG ERN1 MTOR PTGS2 PPARD MAPK14 IDO1 NR1H2 PTPN11 SRC ITGB3 MMP12 MAPK9 GSK3B MAPK1 TGFBR1 MAPK8 EGFR HDAC1 PGR	http://amigo.geneontology.org/amigo/term/GO:0010628
		125	3.98e-11	38	4676	3.04828	GO:1901362 organic cyclic compound biosynthetic process	PGR HNF4A IKBKB HDAC5 PPARD AMPD2 HDAC1 CCNT1 IDO1 NR1H2 PPARG CDK5 TYMS IMPDH2 DHFR TLR9 MET TGFBR1 PIN1 CDK9 PIM1 PARP1 EGFR AURKB JAK2 MAPK14 CDK2 KDM6B FABP4 SRC MTOR MMP12 MAPK1 PLK1 PDGFRB MAPK9 MAPK8 MAPK10	http://amigo.geneontology.org/amigo/term/GO:1901362
		126	4.19e-11	15	476	11.8203	GO:0006979 response to oxidative stress	MAPK8 PTGS2 PTGS1 JAK2 PDGFRB KDM6B PARP1 ERN1 SRC MAPK9 MAPK1 MET EGFR MMP3 DHFR	http://amigo.geneontology.org/amigo/term/GO:0006979
		127	4.35e-11	37	4425	3.13642	GO:0034654 nucleobase-containing compound biosynthetic process	PGR HNF4A IKBKB HDAC5 PPARD AMPD2 HDAC1 CCNT1 IDO1 NR1H2 PPARG CDK5 TYMS IMPDH2 TLR9 MET TGFBR1 PIN1 CDK9 PIM1 PARP1 EGFR AURKB JAK2 MAPK14 CDK2 KDM6B FABP4 SRC MMP12 MAPK1 PLK1 MTOR PDGFRB MAPK9 MAPK8 MAPK10	http://amigo.geneontology.org/amigo/term/GO:0034654
		128	4.55e-11	13	311	15.6794	GO:0048511 rhythmic process	IMPDH2 MAPK9 PGR GSK3B HNF4A MAPK8 MAPK10 HDAC1 PPARG CDK5 TYMS SRC MTOR	http://amigo.geneontology.org/amigo/term/GO:0048511
		129	4.61e-11	15	480	11.7218	GO:1903829 positive regulation of protein localization	GSK3B CDK9 EGFR ITGB1 PTGS2 JAK2 PPARD MAPK14 NR1H2 PPARG PARP1 CDK5 SRC MAPK8 PLK1	http://amigo.geneontology.org/amigo/term/GO:1903829
		130	5.08e-11	8	55	54.5598	GO:1904645 response to amyloid-beta	ICAM1 PARP1 CDK5 ITGA4 GSK3B MMP13 MMP3 MMP12	http://amigo.geneontology.org/amigo/term/GO:1904645
		131	6.32e-11	37	4482	3.09653	GO:0031326 regulation of cellular biosynthetic process	PGR HNF4A IKBKB HDAC5 PPARD HDAC1 CCNT1 NR1H2 PPARG CDK5 TLR9 MET TGFBR1 PIN1 CDK9 PIM1 PARP1 EGFR TYMS AURKB MTOR DHFR PTGS2 JAK2 MAPK14 CDK2 KDM6B FABP4 SRC MMP12 MAPK1 PLK1 PDGFRB MAPK9 GSK3B MAPK8 MAPK10	http://amigo.geneontology.org/amigo/term/GO:0031326
		132	6.71e-11	24	1687	5.33631	GO:0051240 positive regulation of multicellular organismal process	FLT1 KDR TLR9 JAK2 HDAC1 PLAU PPARG PIM1 PTGS2 TGFBR1 MAPK14 IDO1 NR1H2 KDM6B CDK9 PARP1 ITGB1 FABP4 PTPN11 SRC MTOR ITGB3 MMP12 JAK1	http://amigo.geneontology.org/amigo/term/GO:0051240
		133	6.9e-11	9	91	37.0976	GO:0033627 cell adhesion mediated by integrin	ITGB5 ITGA4 PLAU ITGAV ITGB1 ITGB3 DPP4 ICAM1 PTPN11	http://amigo.geneontology.org/amigo/term/GO:0033627
		134	7.49e-11	31	3057	3.80375	GO:0010605 negative regulation of macromolecule metabolic process	HDAC5 PPARD NR1H2 PPARG HDAC1 PLAU HNF4A CDK2 PIN1 KDR EGFR TYMS AURKB DHFR TLR9 PTGS2 IDO1 CDK5 FABP4 SRC MMP12 PGR GSK3B AURKA IKBKB ITGAV PLK1 ITGB3 PARP1 MAPK14 ERN1	http://amigo.geneontology.org/amigo/term/GO:0010605
		135	8.55e-11	31	3073	3.78394	GO:0009605 response to external stimulus	MAPK8 PPARD PDGFRB PLAU PPARG SRC TLR9 JAK2 JAK1 MTOR FGFR1 MAPK1 FLT1 MET MAPK14 KDR PTGS2 IDO1 NR1H2 CDK5 FABP4 TYMS DPP4 ITGB3 MMP12 ITGA4 PIM1 ITGAV IKBKB MMP3 PTPN11	http://amigo.geneontology.org/amigo/term/GO:0009605
		136	9.67e-11	17	719	8.86881	GO:0043408 regulation of MAPK cascade	TLR9 FGFR1 FLT1 TGFBR1 PIN1 KDR PPARG EGFR ERN1 JAK2 MAPK1 PDGFRB PTPN11 GPBAR1 SRC ITGB3 ICAM1	http://amigo.geneontology.org/amigo/term/GO:0043408
		137	1.12e-10	17	726	8.78329	GO:0070848 response to growth factor	TGFBR1 HDAC1 FGFR1 MAPK1 FLT1 PDGFRB PIN1 KDR PPARG ERN1 PARP1 EGFR PTPN11 SRC ITGB3 ITGB5 MAPK14	http://amigo.geneontology.org/amigo/term/GO:0070848
		138	1.26e-10	18	852	7.92461	GO:0060341 regulation of cellular localization	AURKB GSK3B PIN1 CDK9 EGFR ITGB1 PLK1 PTGS2 JAK2 MAPK1 PPARD MAPK14 PARP1 CDK5 PTPN11 SRC ITGB3 MAPK8	http://amigo.geneontology.org/amigo/term/GO:0060341
		139	2.05e-10	11	208	19.8369	GO:0043393 regulation of protein binding	GSK3B AURKA MAPK8 ITGA4 PIN1 AURKB TGFBR1 CDK5 PLK1 SRC HDAC5	http://amigo.geneontology.org/amigo/term/GO:0043393
		140	2.39e-10	26	2160	4.51507	GO:0033554 cellular response to stress	MAPK9 MAPK8 MAPK10 PARP1 ERN1 MTOR TLR9 GSK3B MAPK1 CDK9 EGFR PLK1 PTGS2 JAK2 PPARD MAPK14 CDK2 NR1H2 PPARG KDM6B PTPN11 SRC MET MMP3 DHFR IKBKB	http://amigo.geneontology.org/amigo/term/GO:0033554
		141	2.73e-10	25	1987	4.71941	GO:0051254 positive regulation of RNA metabolic process	HNF4A IKBKB PPARD CCNT1 NR1H2 PPARG HDAC1 PGR MET TGFBR1 PIN1 CDK9 PARP1 EGFR ERN1 JAK2 MAPK14 CDK2 KDM6B PIM1 SRC TLR9 HDAC5 MTOR MMP12	http://amigo.geneontology.org/amigo/term/GO:0051254
		142	2.93e-10	18	898	7.51868	GO:0009725 response to hormone	PGR GSK3B JAK2 PPARD PPARG JAK1 SRC HDAC1 PARP1 PTPN11 PTGS2 HNF4A MAPK14 PDGFRB TYMS MTOR ITGB3 HDAC5	http://amigo.geneontology.org/amigo/term/GO:0009725
		143	3.01e-10	16	659	9.10709	GO:0071396 cellular response to lipid	PGR SRC MAPK8 MAPK14 HDAC1 EGFR GPBAR1 JAK2 MAPK1 HNF4A PPARD PPARG PARP1 TLR9 GSK3B PIM1	http://amigo.geneontology.org/amigo/term/GO:0071396
		144	3.12e-10	14	455	11.5415	GO:0050673 epithelial cell proliferation	EGFR ERN1 MMP12 PGR MAPK1 TGFBR1 PPARD KDR GPBAR1 FGFR1 FLT1 ITGA4 PPARG ITGB3	http://amigo.geneontology.org/amigo/term/GO:0050673
		145	3.22e-10	24	1825	4.9328	GO:0045893 positive regulation of transcription DNA-templated	HNF4A IKBKB PPARD CCNT1 NR1H2 PPARG HDAC1 PGR MET TGFBR1 PIN1 CDK9 PARP1 EGFR JAK2 MAPK14 CDK2 KDM6B PIM1 SRC TLR9 HDAC5 MTOR MMP12	http://amigo.geneontology.org/amigo/term/GO:0045893
		146	3.22e-10	24	1825	4.9328	GO:1903508 positive regulation of nucleic acid-templated transcription	HNF4A IKBKB PPARD CCNT1 NR1H2 PPARG HDAC1 PGR MET TGFBR1 PIN1 CDK9 PARP1 EGFR JAK2 MAPK14 CDK2 KDM6B PIM1 SRC TLR9 HDAC5 MTOR MMP12	http://amigo.geneontology.org/amigo/term/GO:1903508
		147	3.43e-10	24	1831	4.91664	GO:1902680 positive regulation of RNA biosynthetic process	HNF4A IKBKB PPARD CCNT1 NR1H2 PPARG HDAC1 PGR MET TGFBR1 PIN1 CDK9 PARP1 EGFR JAK2 MAPK14 CDK2 KDM6B PIM1 SRC TLR9 HDAC5 MTOR MMP12	http://amigo.geneontology.org/amigo/term/GO:1902680
		148	3.94e-10	20	1194	6.28305	GO:0009628 response to abiotic stimulus	MAPK8 MTOR PIN1 EGFR MMP3 AURKB DPP4 PTGS2 PPARD MAPK14 PDGFRB PLAU PPARG PARP1 ITGB1 CDK5 SRC ITGB3 MAPK10 GSK3B	http://amigo.geneontology.org/amigo/term/GO:0009628
		149	4.1e-10	13	375	13.0034	GO:1901653 cellular response to peptide	GSK3B JAK2 JAK1 PPARG ICAM1 PARP1 PTPN11 CDK5 SRC ITGB3 ITGA4 HNF4A HDAC5	http://amigo.geneontology.org/amigo/term/GO:1901653
		150	5.31e-10	14	475	11.0555	GO:0042060 wound healing	PLAU ITGB1 ITGB3 JAK2 HNF4A MMP12 PPARD PDGFRB PPARG KDR MTOR TGFBR1 MAPK14 SRC	http://amigo.geneontology.org/amigo/term/GO:0042060
		151	5.61e-10	13	385	12.6657	GO:0031589 cell-substrate adhesion	ITGB5 ITGA4 ITGAV ITGB1 ITGB3 JAK2 PLAU KDR MMP12 PPARD CDK5 SRC GSK3B	http://amigo.geneontology.org/amigo/term/GO:0031589
		152	6.53e-10	16	697	8.61058	GO:0071363 cellular response to growth factor stimulus	TGFBR1 HDAC1 FGFR1 FLT1 PDGFRB PIN1 KDR PPARG ERN1 PARP1 EGFR PTPN11 SRC ITGB3 ITGB5 MAPK14	http://amigo.geneontology.org/amigo/term/GO:0071363
		153	7.2e-10	20	1237	6.06465	GO:0048646 anatomical structure formation involved in morphogenesis	FLT1 PDGFRB KDR ITGAV PPARG PIM1 PTGS2 MAPK1 TGFBR1 MAPK14 HDAC1 KDM6B ITGB1 CDK5 PTPN11 ITGB3 ITGB5 ITGA4 JAK1 HDAC5	http://amigo.geneontology.org/amigo/term/GO:0048646
		154	7.58e-10	17	826	7.71994	GO:0043549 regulation of kinase activity	FGFR1 FLT1 MET PDGFRB KDR EGFR PPARG ERN1 SRC TLR9 JAK2 CCNT1 CDK5 FABP4 MTOR ITGB3 PLK1	http://amigo.geneontology.org/amigo/term/GO:0043549
		155	8.65e-10	34	4103	3.1083	GO:0065008 regulation of biological quality	GSK3B ITGB3 JAK2 PLAU SRC HNF4A PIN1 KDR PLK1 ERN1 PTGS2 ICAM1 PTGS1 MAPK1 PPARD MAPK14 NR1H2 PPARG KDM6B PIM1 ITGAV PARP1 ITGB1 S100B CDK5 FABP4 PTPN11 MTOR TLR9 AMPD2 AURKA MET MAPK8 DPP4	http://amigo.geneontology.org/amigo/term/GO:0065008
		156	8.69e-10	12	315	14.2895	GO:0034599 cellular response to oxidative stress	MAPK8 JAK2 KDM6B PARP1 ERN1 SRC MAPK9 MAPK1 MET EGFR MMP3 DHFR	http://amigo.geneontology.org/amigo/term/GO:0034599
		157	1.16e-09	19	1123	6.34628	GO:0035295 tube development	FLT1 PDGFRB KDR ITGAV PPARG SRC PTGS2 PGR MAPK1 TGFBR1 MAPK14 EGFR ITGB1 TYMS ITGB3 MMP12 JAK1 MET HDAC5	http://amigo.geneontology.org/amigo/term/GO:0035295
		158	1.34e-09	15	618	9.10433	GO:0071407 cellular response to organic cyclic compound	PGR SRC HDAC1 EGFR GPBAR1 PTGS2 JAK2 HNF4A PPARD PPARG PARP1 TLR9 MAPK1 PIM1 GSK3B	http://amigo.geneontology.org/amigo/term/GO:0071407
		159	1.39e-09	13	416	11.7218	GO:0043434 response to peptide hormone	GSK3B JAK2 JAK1 PPARG PARP1 PTPN11 PTGS2 MAPK14 SRC MTOR ITGB3 HNF4A HDAC5	http://amigo.geneontology.org/amigo/term/GO:0043434
		160	1.54e-09	11	254	16.2444	GO:0007160 cell-matrix adhesion	ITGB5 ITGA4 ITGAV ITGB1 ITGB3 PLAU KDR MMP12 CDK5 SRC GSK3B	http://amigo.geneontology.org/amigo/term/GO:0007160
		161	1.67e-09	18	1006	6.7115	GO:0040007 growth	MTOR TGFBR1 PIM1 EGFR AURKA PPARD MAPK14 PDGFRB ITGA4 PPARG MMP13 ITGB1 CDK5 TYMS PTPN11 SRC HNF4A GSK3B	http://amigo.geneontology.org/amigo/term/GO:0040007
		162	1.68e-09	19	1150	6.19728	GO:0072359 circulatory system development	FLT1 TGFBR1 PDGFRB KDR KDM6B ITGAV PPARG PIM1 PTGS2 MAPK1 PPARD MAPK14 ITGB1 MTOR ITGB3 JAK1 HDAC5 EGFR PTPN11	http://amigo.geneontology.org/amigo/term/GO:0072359
		163	1.96e-09	14	528	9.94579	GO:0033674 positive regulation of kinase activity	FGFR1 FLT1 MET PDGFRB KDR EGFR ERN1 SRC TLR9 JAK2 CCNT1 CDK5 ITGB3 MTOR	http://amigo.geneontology.org/amigo/term/GO:0033674
		164	1.96e-09	14	528	9.94579	GO:0043410 positive regulation of MAPK cascade	TLR9 FGFR1 FLT1 TGFBR1 KDR EGFR ERN1 JAK2 PDGFRB PTPN11 GPBAR1 SRC ITGB3 ICAM1	http://amigo.geneontology.org/amigo/term/GO:0043410
		165	2.19e-09	15	642	8.76398	GO:0007169 transmembrane receptor protein tyrosine kinase signaling pathway	FGFR1 GSK3B JAK2 FLT1 MET PDGFRB KDR EGFR JAK1 SRC MAPK1 PTPN11 ITGB3 MAPK14 HNF4A	http://amigo.geneontology.org/amigo/term/GO:0007169
		166	2.45e-09	18	1032	6.54241	GO:0034097 response to cytokine	JAK2 IKBKB JAK1 CDK9 SRC PTGS2 ICAM1 MAPK1 MAPK14 ITGA4 FABP4 TYMS IMPDH2 MMP12 PPARG GSK3B NR1H2 PTPN11	http://amigo.geneontology.org/amigo/term/GO:0034097
		167	2.57e-09	15	650	8.65612	GO:0010942 positive regulation of cell death	MAPK8 GSK3B TGFBR1 MAPK9 PTGS2 JAK2 PDGFRB IDO1 PPARG PARP1 CDK5 SRC ITGB1 ITGA4 MMP3	http://amigo.geneontology.org/amigo/term/GO:0010942
		168	2.9e-09	15	656	8.57694	GO:0048589 developmental growth	PIM1 AURKA TGFBR1 PPARD MAPK14 PDGFRB ITGA4 MMP13 ITGB1 CDK5 TYMS PTPN11 SRC MTOR GSK3B	http://amigo.geneontology.org/amigo/term/GO:0048589
		169	3.14e-09	10	202	18.5692	GO:0000302 response to reactive oxygen species	PDGFRB KDM6B ERN1 SRC MAPK9 MAPK1 MET MAPK8 EGFR DHFR	http://amigo.geneontology.org/amigo/term/GO:0000302
		170	3.4e-09	14	552	9.51336	GO:0032103 positive regulation of response to external stimulus	PLAU TLR9 FGFR1 KDR PTGS2 JAK2 IDO1 FABP4 MMP12 MAPK1 MET PDGFRB IKBKB SRC	http://amigo.geneontology.org/amigo/term/GO:0032103
		171	3.51e-09	13	451	10.8121	GO:0048608 reproductive structure development	PTGS2 PGR MAPK1 TGFBR1 PPARD MAPK14 PDGFRB KDR EGFR SRC TLR9 PTPN11 PPARG	http://amigo.geneontology.org/amigo/term/GO:0048608
		172	3.56e-09	12	359	12.5381	GO:0044403 biological process involved in symbiotic interaction	DPP4 ICAM1 CCNT1 CDK9 ITGAV ITGB5 JAK2 EGFR ITGB1 HDAC1 ITGB3 SRC	http://amigo.geneontology.org/amigo/term/GO:0044403
		173	3.58e-09	14	555	9.46194	GO:0010638 positive regulation of organelle organization	CDK2 AURKB MAPK9 TGFBR1 SRC MTOR KDR GSK3B AURKA MAPK1 MET PDGFRB MAPK8 CDK5	http://amigo.geneontology.org/amigo/term/GO:0010638
		174	3.75e-09	12	361	12.4686	GO:0070371 ERK1 and ERK2 cascade	MAPK1 PIN1 EGFR ITGAV PTPN11 GPBAR1 SRC TLR9 ITGB3 ICAM1 PDGFRB KDR	http://amigo.geneontology.org/amigo/term/GO:0070371
		175	3.82e-09	13	455	10.7171	GO:0061458 reproductive system development	PTGS2 PGR MAPK1 TGFBR1 PPARD MAPK14 PDGFRB KDR EGFR SRC TLR9 PTPN11 PPARG	http://amigo.geneontology.org/amigo/term/GO:0061458
		176	4.08e-09	9	147	22.9652	GO:0034614 cellular response to reactive oxygen species	KDM6B ERN1 SRC MAPK9 MAPK1 MET MAPK8 EGFR DHFR	http://amigo.geneontology.org/amigo/term/GO:0034614
		177	4.36e-09	17	933	6.83459	GO:0045597 positive regulation of cell differentiation	FGFR1 PTGS2 AURKA JAK2 TGFBR1 MAPK14 HDAC1 KDR PPARG PIM1 PARP1 ITGB1 MTOR ITGB3 MAPK9 GSK3B PPARD	http://amigo.geneontology.org/amigo/term/GO:0045597
		178	5.74e-09	10	216	17.3657	GO:0007623 circadian rhythm	IMPDH2 MAPK9 HNF4A HDAC1 TYMS MTOR GSK3B MAPK8 MAPK10 PPARG	http://amigo.geneontology.org/amigo/term/GO:0007623
		179	6.63e-09	34	4433	2.87691	GO:0019219 regulation of nucleobase-containing compound metabolic process	PGR HNF4A IKBKB HDAC5 PPARD HDAC1 CCNT1 NR1H2 PPARG CDK5 TLR9 MTOR MET TGFBR1 PIN1 CDK9 PIM1 PARP1 EGFR ERN1 AURKB JAK2 MAPK14 CDK2 KDM6B FABP4 SRC MMP12 MAPK1 PLK1 PDGFRB MAPK9 MAPK8 MAPK10	http://amigo.geneontology.org/amigo/term/GO:0019219
		180	6.65e-09	27	2748	3.68546	GO:0031324 negative regulation of cellular metabolic process	HDAC5 PPARD NR1H2 PPARG MTOR HDAC1 PLAU HNF4A MMP3 TYMS AURKB DHFR PTGS2 CDK2 CDK5 FABP4 SRC MMP12 IKBKB PIN1 ITGAV PARP1 PLK1 ITGB3 GSK3B MET MAPK14	http://amigo.geneontology.org/amigo/term/GO:0031324
		181	6.75e-09	9	156	21.6403	GO:0048660 regulation of smooth muscle cell proliferation	PPARG PTGS2 JAK2 PPARD SRC ITGB3 PDGFRB ERN1 HDAC1	http://amigo.geneontology.org/amigo/term/GO:0048660
		182	6.85e-09	15	702	8.01492	GO:0045859 regulation of protein kinase activity	FGFR1 FLT1 PPARG EGFR ERN1 SRC TLR9 JAK2 CCNT1 CDK5 FABP4 MTOR ITGB3 PLK1 PDGFRB	http://amigo.geneontology.org/amigo/term/GO:0045859
		183	7.01e-09	18	1108	6.09366	GO:0002520 immune system development	JAK2 FLT1 KDR JAK1 SRC ITGA4 ITGB1 PPARG TLR9 MAPK1 TGFBR1 MAPK14 IDO1 PIM1 PTPN11 MTOR HDAC5 PARP1	http://amigo.geneontology.org/amigo/term/GO:0002520
		184	7.29e-09	20	1424	5.26824	GO:0051094 positive regulation of developmental process	FGFR1 FLT1 KDR HDAC1 PPARG PIM1 PTGS2 AURKA JAK2 TGFBR1 PPARD MAPK14 PARP1 ITGB1 SRC MTOR ITGB3 JAK1 MAPK9 GSK3B	http://amigo.geneontology.org/amigo/term/GO:0051094
		185	7.36e-09	12	385	11.6914	GO:0050678 regulation of epithelial cell proliferation	EGFR MMP12 PGR TGFBR1 PPARD KDR GPBAR1 FGFR1 FLT1 ITGA4 PPARG ITGB3	http://amigo.geneontology.org/amigo/term/GO:0050678
		186	7.76e-09	19	1269	5.61613	GO:0033043 regulation of organelle organization	GSK3B AURKB MET CDK2 PLK1 MAPK9 MAPK1 TGFBR1 SRC MTOR ITGB3 KDR AURKA PPARG PDGFRB PARP1 MAPK8 PIN1 CDK5	http://amigo.geneontology.org/amigo/term/GO:0033043
		187	7.92e-09	18	1118	6.03915	GO:0051130 positive regulation of cellular component organization	GSK3B CDK2 KDR MMP3 AURKB MAPK9 TGFBR1 MAPK14 NR1H2 PPARG SRC MTOR AURKA MAPK1 MET PDGFRB MAPK8 CDK5	http://amigo.geneontology.org/amigo/term/GO:0051130
		188	8.15e-09	9	160	21.0993	GO:0048659 smooth muscle cell proliferation	PPARG PTGS2 JAK2 PPARD SRC ITGB3 PDGFRB ERN1 HDAC1	http://amigo.geneontology.org/amigo/term/GO:0048659
		189	1.15e-08	21	1635	4.81778	GO:0022414 reproductive process	PTGS2 PGR AURKA MAPK1 HNF4A TGFBR1 PPARD MAPK14 PDGFRB CDK2 KDR EGFR ITGB1 PLK1 PTPN11 SRC MTOR TLR9 ITGB3 PPARG IDO1	http://amigo.geneontology.org/amigo/term/GO:0022414
		190	1.22e-08	10	235	15.9616	GO:0043542 endothelial cell migration	FGFR1 KDR PPARG DPP4 PTGS2 TGFBR1 ITGB1 MET HDAC5 ITGB3	http://amigo.geneontology.org/amigo/term/GO:0043542
		191	1.26e-08	21	1644	4.7914	GO:0000003 reproduction	PTGS2 PGR AURKA MAPK1 HNF4A TGFBR1 PPARD MAPK14 PDGFRB CDK2 KDR EGFR ITGB1 PLK1 PTPN11 SRC MTOR TLR9 ITGB3 PPARG IDO1	http://amigo.geneontology.org/amigo/term/GO:0000003
		192	1.26e-08	12	405	11.114	GO:0018108 peptidyl-tyrosine phosphorylation	JAK2 JAK1 SRC FGFR1 FLT1 PDGFRB KDR EGFR MET MTOR ITGB3 PTPN11	http://amigo.geneontology.org/amigo/term/GO:0018108
		193	1.33e-08	12	407	11.0594	GO:0018212 peptidyl-tyrosine modification	JAK2 JAK1 SRC FGFR1 FLT1 PDGFRB KDR EGFR MET MTOR ITGB3 PTPN11	http://amigo.geneontology.org/amigo/term/GO:0018212
		194	1.36e-08	10	238	15.7604	GO:0071241 cellular response to inorganic substance	PTGS2 PARP1 FABP4 TLR9 MAPK9 MAPK1 MAPK8 EGFR CDK2 MMP3	http://amigo.geneontology.org/amigo/term/GO:0071241
		195	1.36e-08	19	1316	5.41555	GO:0045944 positive regulation of transcription by RNA polymerase II	HNF4A IKBKB PPARD NR1H2 PPARG PGR MET HDAC1 PIN1 CCNT1 CDK9 PARP1 EGFR JAK2 MAPK14 KDM6B TLR9 HDAC5 MMP12	http://amigo.geneontology.org/amigo/term/GO:0045944
		196	1.47e-08	31	3797	3.06243	GO:0006355 regulation of transcription DNA-templated	PGR HNF4A IKBKB HDAC5 PPARD HDAC1 CCNT1 NR1H2 PPARG CDK5 TLR9 MET TGFBR1 PIN1 CDK9 PIM1 PARP1 EGFR AURKB JAK2 MAPK14 CDK2 KDM6B FABP4 SRC MMP12 PLK1 MTOR MAPK9 MAPK8 MAPK10	http://amigo.geneontology.org/amigo/term/GO:0006355
		197	1.47e-08	31	3798	3.06162	GO:1903506 regulation of nucleic acid-templated transcription	PGR HNF4A IKBKB HDAC5 PPARD HDAC1 CCNT1 NR1H2 PPARG CDK5 TLR9 MET TGFBR1 PIN1 CDK9 PIM1 PARP1 EGFR AURKB JAK2 MAPK14 CDK2 KDM6B FABP4 SRC MMP12 PLK1 MTOR MAPK9 MAPK8 MAPK10	http://amigo.geneontology.org/amigo/term/GO:1903506
		198	1.49e-08	26	2642	3.69135	GO:0008104 protein localization	GSK3B MAPK8 PIN1 PPARG CDK9 EGFR ITGB1 PLK1 MAPK9 PTGS2 AURKA JAK2 HNF4A PPARD MAPK14 NR1H2 PARP1 CDK5 PTPN11 SRC ITGB3 MMP12 IKBKB ITGA4 JAK1 AURKB	http://amigo.geneontology.org/amigo/term/GO:0008104
		199	1.54e-08	31	3807	3.05439	GO:2001141 regulation of RNA biosynthetic process	PGR HNF4A IKBKB HDAC5 PPARD HDAC1 CCNT1 NR1H2 PPARG CDK5 TLR9 MET TGFBR1 PIN1 CDK9 PIM1 PARP1 EGFR AURKB JAK2 MAPK14 CDK2 KDM6B FABP4 SRC MMP12 PLK1 MTOR MAPK9 MAPK8 MAPK10	http://amigo.geneontology.org/amigo/term/GO:2001141
		200	1.62e-08	8	117	25.6478	GO:0014066 regulation of phosphatidylinositol 3-kinase signaling	KDR JAK2 PPARD FLT1 EGFR PDGFRB FGFR1 SRC	http://amigo.geneontology.org/amigo/term/GO:0014066
		201	1.62e-08	24	2239	4.02071	GO:0048468 cell development	GSK3B CDK5 SRC MET PPARG ITGAV ITGB3 PGR AURKA JAK2 MAPK1 HNF4A ITGA4 HDAC1 KDR ITGB1 TYMS PTPN11 MTOR ICAM1 IKBKB PDGFRB DHFR S100B	http://amigo.geneontology.org/amigo/term/GO:0048468
		202	1.82e-08	16	892	6.72822	GO:0006954 inflammatory response	PPARD PPARG TLR9 JAK2 MAPK14 PTGS2 PTGS1 IDO1 KDM6B ITGB1 FABP4 MTOR IKBKB HDAC5 MMP3 SRC	http://amigo.geneontology.org/amigo/term/GO:0006954
		203	2.06e-08	17	1042	6.11965	GO:0048534 hematopoietic or lymphoid organ development	JAK2 FLT1 KDR JAK1 SRC ITGA4 ITGB1 PPARG TLR9 MAPK1 TGFBR1 MAPK14 PIM1 PTPN11 MTOR HDAC5 PARP1	http://amigo.geneontology.org/amigo/term/GO:0048534
		204	2.07e-08	28	3133	3.3523	GO:0033036 macromolecule localization	PPARD PPARG FABP4 GSK3B MAPK8 PIN1 NR1H2 CDK9 EGFR ITGB1 PLK1 MAPK9 PTGS2 AURKA JAK2 HNF4A MAPK14 PARP1 CDK5 PTPN11 SRC ITGB3 MMP12 IKBKB ITGA4 ITGAV JAK1 AURKB	http://amigo.geneontology.org/amigo/term/GO:0033036
		205	2.09e-08	32	4112	2.91905	GO:0051252 regulation of RNA metabolic process	PGR HNF4A IKBKB HDAC5 PPARD HDAC1 CCNT1 NR1H2 PPARG CDK5 TLR9 MET TGFBR1 PIN1 CDK9 PIM1 PARP1 EGFR ERN1 AURKB JAK2 MAPK14 CDK2 KDM6B FABP4 SRC MMP12 PLK1 MTOR MAPK9 MAPK8 MAPK10	http://amigo.geneontology.org/amigo/term/GO:0051252
		206	2.1e-08	16	902	6.65363	GO:0035239 tube morphogenesis	FLT1 PDGFRB KDR ITGAV PPARG PTGS2 PGR TGFBR1 MAPK14 EGFR ITGB1 SRC ITGB3 JAK1 MET HDAC5	http://amigo.geneontology.org/amigo/term/GO:0035239
		207	2.57e-08	14	655	8.01737	GO:0097190 apoptotic signaling pathway	GSK3B ERN1 SRC ICAM1 TGFBR1 MAPK9 PTGS2 JAK2 HDAC1 ITGAV PARP1 PPARD FGFR1 MAPK8	http://amigo.geneontology.org/amigo/term/GO:0097190
		208	2.92e-08	28	3183	3.29964	GO:0002376 immune system process	JAK2 FLT1 ITGA4 KDR JAK1 SRC TLR9 ITGB1 PPARG DPP4 ICAM1 MAPK1 TGFBR1 MAPK14 IDO1 PIM1 IMPDH2 PTPN11 MTOR ITGB3 MMP12 NR1H2 MAPK9 IKBKB MAPK8 HDAC5 MAPK10 PARP1	http://amigo.geneontology.org/amigo/term/GO:0002376
		209	2.92e-08	22	1916	4.30697	GO:0042592 homeostatic process	JAK2 SRC ERN1 PTGS2 ICAM1 MAPK1 HNF4A PPARD MAPK14 KDR NR1H2 KDM6B ITGAV CDK5 FABP4 PTPN11 TLR9 ITGB3 AMPD2 MET PPARG ITGB1	http://amigo.geneontology.org/amigo/term/GO:0042592
		210	2.92e-08	18	1222	5.52518	GO:0044092 negative regulation of molecular function	GSK3B AURKA MET MAPK8 ITGA4 PIN1 PPARG PIM1 AURKB TLR9 PTGS2 JAK2 FABP4 IKBKB ITGAV PLK1 SRC ITGB3	http://amigo.geneontology.org/amigo/term/GO:0044092
		211	3.17e-08	12	443	10.1607	GO:0045860 positive regulation of protein kinase activity	FGFR1 FLT1 EGFR ERN1 SRC TLR9 JAK2 CCNT1 CDK5 ITGB3 PDGFRB MTOR	http://amigo.geneontology.org/amigo/term/GO:0045860
		212	3.36e-08	31	3936	2.95428	GO:0006351 transcription DNA-templated	PGR HNF4A IKBKB HDAC5 PPARD HDAC1 CCNT1 NR1H2 PPARG CDK5 TLR9 MET TGFBR1 PIN1 CDK9 PIM1 PARP1 EGFR AURKB JAK2 MAPK14 CDK2 KDM6B FABP4 SRC MMP12 PLK1 MTOR MAPK9 MAPK8 MAPK10	http://amigo.geneontology.org/amigo/term/GO:0006351
		213	3.37e-08	31	3937	2.95353	GO:0097659 nucleic acid-templated transcription	PGR HNF4A IKBKB HDAC5 PPARD HDAC1 CCNT1 NR1H2 PPARG CDK5 TLR9 MET TGFBR1 PIN1 CDK9 PIM1 PARP1 EGFR AURKB JAK2 MAPK14 CDK2 KDM6B FABP4 SRC MMP12 PLK1 MTOR MAPK9 MAPK8 MAPK10	http://amigo.geneontology.org/amigo/term/GO:0097659
		214	3.39e-08	16	935	6.4188	GO:0071345 cellular response to cytokine stimulus	JAK2 IKBKB JAK1 CDK9 SRC ICAM1 MAPK1 MAPK14 ITGA4 FABP4 IMPDH2 MMP12 PPARG GSK3B NR1H2 PTPN11	http://amigo.geneontology.org/amigo/term/GO:0071345
		215	3.79e-08	31	3957	2.9386	GO:0032774 RNA biosynthetic process	PGR HNF4A IKBKB HDAC5 PPARD HDAC1 CCNT1 NR1H2 PPARG CDK5 TLR9 MET TGFBR1 PIN1 CDK9 PIM1 PARP1 EGFR AURKB JAK2 MAPK14 CDK2 KDM6B FABP4 SRC MMP12 PLK1 MTOR MAPK9 MAPK8 MAPK10	http://amigo.geneontology.org/amigo/term/GO:0032774
		216	4.98e-08	13	572	8.52496	GO:0048871 multicellular organismal homeostasis	SRC PTGS2 JAK2 KDR NR1H2 KDM6B FABP4 PTPN11 TLR9 ITGB3 AMPD2 MET ITGB1	http://amigo.geneontology.org/amigo/term/GO:0048871
		217	5e-08	17	1110	5.74475	GO:0010629 negative regulation of gene expression	PLAU CDK2 KDR PPARG TYMS DHFR TLR9 IDO1 NR1H2 PGR HDAC1 GSK3B AURKA EGFR HDAC5 MAPK14 ERN1	http://amigo.geneontology.org/amigo/term/GO:0010629
		218	5.23e-08	18	1271	5.31217	GO:0060429 epithelium development	KDR ITGB1 MET SRC MMP12 PGR JAK2 MAPK1 HNF4A HDAC1 KDM6B EGFR TYMS ICAM1 IKBKB MTOR PPARG GSK3B	http://amigo.geneontology.org/amigo/term/GO:0060429
		219	5.41e-08	6	48	46.8873	GO:1905953 negative regulation of lipid localization	PPARD PPARG PTPN11 NR1H2 ITGAV ITGB3	http://amigo.geneontology.org/amigo/term/GO:1905953
		220	5.7e-08	7	87	30.1803	GO:0014068 positive regulation of phosphatidylinositol 3-kinase signaling	KDR JAK2 PPARD FLT1 PDGFRB FGFR1 SRC	http://amigo.geneontology.org/amigo/term/GO:0014068
		221	5.99e-08	25	2613	3.58877	GO:0051172 negative regulation of nitrogen compound metabolic process	HDAC5 PPARD NR1H2 PPARG HDAC1 PLAU HNF4A PIN1 EGFR TYMS AURKB DHFR PTGS2 CDK2 CDK5 FABP4 SRC MMP12 IKBKB ITGAV PARP1 PLK1 ITGB3 GSK3B MAPK14	http://amigo.geneontology.org/amigo/term/GO:0051172
		222	6.22e-08	17	1128	5.65308	GO:0051336 regulation of hydrolase activity	FGFR1 MET PDGFRB PPARG PTGS2 JAK2 MTOR GSK3B FLT1 IKBKB MAPK8 HDAC1 PIN1 NR1H2 ITGB1 SRC EGFR	http://amigo.geneontology.org/amigo/term/GO:0051336
		223	8.22e-08	13	598	8.15431	GO:0007507 heart development	TGFBR1 KDM6B PIM1 MAPK1 PPARD MAPK14 KDR PPARG ITGB1 MTOR EGFR PTPN11 PDGFRB	http://amigo.geneontology.org/amigo/term/GO:0007507
		224	8.93e-08	8	147	20.4135	GO:1900180 regulation of protein localization to nucleus	PIN1 PTGS2 JAK2 MAPK14 PARP1 SRC GSK3B PLK1	http://amigo.geneontology.org/amigo/term/GO:1900180
		225	9.6e-08	14	731	7.18383	GO:0031347 regulation of defense response	PPARD PPARG TLR9 JAK2 PTGS2 IDO1 FABP4 MMP12 NR1H2 IKBKB MAPK14 MMP3 PTPN11 SRC	http://amigo.geneontology.org/amigo/term/GO:0031347
		226	1.01e-07	10	298	12.5872	GO:0030522 intracellular receptor signaling pathway	PGR SRC PPARG HDAC1 JAK2 HNF4A PPARD NR1H2 PARP1 PIM1	http://amigo.geneontology.org/amigo/term/GO:0030522
		227	1.03e-07	9	218	15.4857	GO:0009755 hormone-mediated signaling pathway	PGR PPARD PPARG SRC HDAC1 JAK2 HNF4A PARP1 PTPN11	http://amigo.geneontology.org/amigo/term/GO:0009755
		228	1.13e-07	11	395	10.4458	GO:2001233 regulation of apoptotic signaling pathway	SRC ICAM1 TGFBR1 MAPK9 PTGS2 JAK2 HDAC1 PARP1 GSK3B ITGAV FGFR1	http://amigo.geneontology.org/amigo/term/GO:2001233
		229	1.17e-07	16	1025	5.85519	GO:0044087 regulation of cellular component biogenesis	GSK3B MET CDK2 KDR MMP3 PLK1 PTPN11 MAPK9 ICAM1 TGFBR1 NR1H2 PARP1 GPBAR1 SRC MTOR IKBKB	http://amigo.geneontology.org/amigo/term/GO:0044087
		230	1.19e-07	8	153	19.613	GO:0014065 phosphatidylinositol 3-kinase signaling	KDR JAK2 PPARD FLT1 EGFR PDGFRB FGFR1 SRC	http://amigo.geneontology.org/amigo/term/GO:0014065
		231	1.32e-07	10	307	12.2182	GO:0071375 cellular response to peptide hormone stimulus	GSK3B JAK2 JAK1 PPARG PARP1 PTPN11 SRC ITGB3 HNF4A HDAC5	http://amigo.geneontology.org/amigo/term/GO:0071375
		232	1.33e-07	11	402	10.2639	GO:0007178 transmembrane receptor protein serine/threonine kinase signaling pathway	TGFBR1 HDAC1 PIN1 PPARG HNF4A MAPK14 KDR PARP1 JAK2 ITGB5 SRC	http://amigo.geneontology.org/amigo/term/GO:0007178
		233	1.34e-07	7	99	26.5221	GO:0048661 positive regulation of smooth muscle cell proliferation	PTGS2 JAK2 SRC ITGB3 PDGFRB ERN1 HDAC1	http://amigo.geneontology.org/amigo/term/GO:0048661
		234	1.42e-07	9	227	14.8717	GO:0002064 epithelial cell development	MET SRC PGR HNF4A KDR TYMS ICAM1 IKBKB GSK3B	http://amigo.geneontology.org/amigo/term/GO:0002064
		235	1.45e-07	13	630	7.74012	GO:0032870 cellular response to hormone stimulus	PGR GSK3B JAK2 PPARD PPARG JAK1 SRC HDAC1 PARP1 PTPN11 HNF4A ITGB3 HDAC5	http://amigo.geneontology.org/amigo/term/GO:0032870
		236	1.46e-07	12	513	8.77423	GO:0009991 response to extracellular stimulus	MTOR MAPK1 MAPK8 PTGS2 PPARD MAPK14 NR1H2 PPARG TYMS SRC ITGA4 PIM1	http://amigo.geneontology.org/amigo/term/GO:0009991
		237	1.62e-07	20	1729	4.33891	GO:0007155 cell adhesion	ITGB5 ICAM1 ITGA4 PLAU ITGAV ITGB1 SRC ITGB3 JAK2 KDR DPP4 MMP12 PPARD MAPK14 IDO1 JAK1 CDK5 PTPN11 GSK3B EGFR	http://amigo.geneontology.org/amigo/term/GO:0007155
		238	1.64e-07	8	160	18.7549	GO:0001935 endothelial cell proliferation	ERN1 TGFBR1 FGFR1 FLT1 ITGA4 KDR PPARG ITGB3	http://amigo.geneontology.org/amigo/term/GO:0001935
		239	1.68e-07	10	316	11.8702	GO:0051222 positive regulation of protein transport	GSK3B PTGS2 JAK2 PPARD MAPK14 NR1H2 PPARG CDK5 SRC MAPK8	http://amigo.geneontology.org/amigo/term/GO:0051222
		240	1.68e-07	5	28	66.9819	GO:0010888 negative regulation of lipid storage	PPARD PPARG NR1H2 ITGAV ITGB3	http://amigo.geneontology.org/amigo/term/GO:0010888
		241	1.7e-07	8	161	18.6384	GO:0045834 positive regulation of lipid metabolic process	PPARD PPARG MTOR PDGFRB PTGS2 SRC FLT1 NR1H2	http://amigo.geneontology.org/amigo/term/GO:0045834
		242	1.92e-07	12	527	8.54114	GO:0051223 regulation of protein transport	GSK3B PTGS2 JAK2 HNF4A PPARD MAPK14 NR1H2 PPARG CDK5 PTPN11 SRC MAPK8	http://amigo.geneontology.org/amigo/term/GO:0051223
		243	2.3e-07	9	241	14.0078	GO:0010632 regulation of epithelial cell migration	FGFR1 KDR PPARG PTGS2 MET HDAC5 SRC MTOR ITGB3	http://amigo.geneontology.org/amigo/term/GO:0010632
		244	2.33e-07	16	1081	5.55187	GO:0003006 developmental process involved in reproduction	PTGS2 PGR AURKA MAPK1 HNF4A TGFBR1 PPARD MAPK14 PDGFRB KDR EGFR SRC MTOR TLR9 PTPN11 PPARG	http://amigo.geneontology.org/amigo/term/GO:0003006
		245	2.33e-07	10	328	11.4359	GO:0034504 protein localization to nucleus	PIN1 PTGS2 JAK2 MAPK14 PARP1 CDK5 SRC MMP12 PLK1 GSK3B	http://amigo.geneontology.org/amigo/term/GO:0034504
		246	2.48e-07	7	109	24.0889	GO:0032963 collagen metabolic process	MMP13 MMP3 MMP12 ITGB1 PPARD PDGFRB PPARG	http://amigo.geneontology.org/amigo/term/GO:0032963
		247	2.48e-07	20	1777	4.2217	GO:0048585 negative regulation of response to stimulus	GSK3B PPARD PLAU PPARG SRC HDAC1 ICAM1 MET PIN1 TLR9 PTGS2 MAPK14 NR1H2 ITGB1 MTOR MMP12 TGFBR1 ITGAV DPP4 EGFR	http://amigo.geneontology.org/amigo/term/GO:0048585
		248	2.51e-07	16	1088	5.51615	GO:0009894 regulation of catabolic process	MTOR GSK3B PIN1 EGFR ITGB1 MAPK9 AURKA TLR9 KDR PLK1 MET MAPK8 MAPK14 CDK2 CDK5 ERN1	http://amigo.geneontology.org/amigo/term/GO:0009894
		249	2.64e-07	10	333	11.2642	GO:1904951 positive regulation of establishment of protein localization	GSK3B PTGS2 JAK2 PPARD MAPK14 NR1H2 PPARG CDK5 SRC MAPK8	http://amigo.geneontology.org/amigo/term/GO:1904951
		250	2.95e-07	10	337	11.1305	GO:0070372 regulation of ERK1 and ERK2 cascade	PIN1 EGFR PTPN11 GPBAR1 SRC TLR9 ITGB3 ICAM1 PDGFRB KDR	http://amigo.geneontology.org/amigo/term/GO:0070372
		251	3.25e-07	12	555	8.11023	GO:0001525 angiogenesis	FLT1 PDGFRB KDR ITGAV PPARG PTGS2 TGFBR1 MAPK14 ITGB1 ITGB3 JAK1 HDAC5	http://amigo.geneontology.org/amigo/term/GO:0001525
		252	3.25e-07	5	32	58.6091	GO:0010743 regulation of macrophage derived foam cell differentiation	NR1H2 PPARG MAPK9 ITGAV ITGB3	http://amigo.geneontology.org/amigo/term/GO:0010743
		253	3.25e-07	12	555	8.11023	GO:0070201 regulation of establishment of protein localization	GSK3B PTGS2 JAK2 HNF4A PPARD MAPK14 NR1H2 PPARG CDK5 PTPN11 SRC MAPK8	http://amigo.geneontology.org/amigo/term/GO:0070201
		254	3.79e-07	12	563	7.99499	GO:0043065 positive regulation of apoptotic process	MAPK8 TGFBR1 MAPK9 PTGS2 JAK2 PDGFRB IDO1 PPARG CDK5 SRC ITGB1 ITGA4	http://amigo.geneontology.org/amigo/term/GO:0043065
		255	4.08e-07	21	2031	3.87842	GO:0006952 defense response	PPARD PPARG SRC TLR9 JAK2 JAK1 MAPK14 PTGS2 PTGS1 IDO1 KDM6B ITGB1 FABP4 DPP4 MTOR MMP12 NR1H2 IKBKB HDAC5 MMP3 PTPN11	http://amigo.geneontology.org/amigo/term/GO:0006952
		256	4.72e-07	4	13	115.415	GO:0010745 negative regulation of macrophage derived foam cell differentiation	NR1H2 PPARG ITGAV ITGB3	http://amigo.geneontology.org/amigo/term/GO:0010745
		257	4.72e-07	8	185	16.2205	GO:0051099 positive regulation of binding	MET PIN1 CDK9 JAK2 PARP1 CDK5 PPARG GSK3B	http://amigo.geneontology.org/amigo/term/GO:0051099
		258	4.79e-07	12	576	7.81455	GO:0043068 positive regulation of programmed cell death	MAPK8 TGFBR1 MAPK9 PTGS2 JAK2 PDGFRB IDO1 PPARG CDK5 SRC ITGB1 ITGA4	http://amigo.geneontology.org/amigo/term/GO:0043068
		259	4.84e-07	18	1483	4.55278	GO:0010648 negative regulation of cell communication	GSK3B SRC HDAC1 ICAM1 MET PIN1 PPARG TLR9 PTGS2 MAPK14 ITGB1 PTPN11 MTOR MMP12 TGFBR1 ITGAV NR1H2 EGFR	http://amigo.geneontology.org/amigo/term/GO:0010648
		260	5.05e-07	18	1488	4.53748	GO:0023057 negative regulation of signaling	GSK3B SRC HDAC1 ICAM1 MET PIN1 PPARG TLR9 PTGS2 MAPK14 ITGB1 PTPN11 MTOR MMP12 TGFBR1 ITGAV NR1H2 EGFR	http://amigo.geneontology.org/amigo/term/GO:0023057
		261	5.05e-07	8	187	16.047	GO:0048015 phosphatidylinositol-mediated signaling	KDR JAK2 PPARD FLT1 PDGFRB EGFR FGFR1 SRC	http://amigo.geneontology.org/amigo/term/GO:0048015
		262	5.11e-07	7	122	21.522	GO:0042752 regulation of circadian rhythm	MAPK9 HNF4A MTOR GSK3B MAPK8 MAPK10 PPARG	http://amigo.geneontology.org/amigo/term/GO:0042752
		263	5.63e-07	7	124	21.1749	GO:0018107 peptidyl-threonine phosphorylation	GSK3B MAPK1 TGFBR1 MAPK8 CDK5 MTOR PLK1	http://amigo.geneontology.org/amigo/term/GO:0018107
		264	5.63e-07	15	1001	5.62085	GO:0030097 hemopoiesis	JAK2 FLT1 KDR JAK1 SRC ITGA4 ITGB1 PPARG TLR9 MAPK14 PIM1 PTPN11 MTOR HDAC5 PARP1	http://amigo.geneontology.org/amigo/term/GO:0030097
		265	5.63e-07	7	124	21.1749	GO:0043406 positive regulation of MAP kinase activity	FGFR1 FLT1 EGFR ERN1 TLR9 SRC PDGFRB	http://amigo.geneontology.org/amigo/term/GO:0043406
		266	5.63e-07	8	190	15.7936	GO:0044409 entry into host	DPP4 ITGAV ITGB5 ICAM1 EGFR ITGB1 ITGB3 SRC	http://amigo.geneontology.org/amigo/term/GO:0044409
		267	5.69e-07	16	1160	5.17377	GO:0051248 negative regulation of protein metabolic process	PLAU PIN1 PPARG EGFR TYMS DHFR PTGS2 NR1H2 CDK5 FABP4 IKBKB ITGAV PLK1 SRC ITGB3 GSK3B	http://amigo.geneontology.org/amigo/term/GO:0051248
		268	5.79e-07	8	191	15.7109	GO:0048017 inositol lipid-mediated signaling	KDR JAK2 PPARD FLT1 PDGFRB EGFR FGFR1 SRC	http://amigo.geneontology.org/amigo/term/GO:0048017
		269	5.82e-07	11	471	8.76026	GO:0009314 response to radiation	MAPK8 EGFR MMP3 AURKB PTGS2 PARP1 ITGB1 CDK5 ITGB3 MAPK14 MAPK10	http://amigo.geneontology.org/amigo/term/GO:0009314
		270	6.49e-07	5	37	50.689	GO:0010742 macrophage derived foam cell differentiation	NR1H2 PPARG MAPK9 ITGAV ITGB3	http://amigo.geneontology.org/amigo/term/GO:0010742
		271	6.49e-07	8	194	15.468	GO:0043405 regulation of MAP kinase activity	FGFR1 FLT1 PPARG EGFR ERN1 TLR9 SRC PDGFRB	http://amigo.geneontology.org/amigo/term/GO:0043405
		272	6.68e-07	11	478	8.63197	GO:0016032 viral process	DPP4 ICAM1 CCNT1 CDK9 ITGB5 EGFR ITGB1 HDAC1 ITGAV ITGB3 GSK3B	http://amigo.geneontology.org/amigo/term/GO:0016032
		273	7.1e-07	11	481	8.57813	GO:0031667 response to nutrient levels	MTOR MAPK1 MAPK8 PTGS2 PPARD MAPK14 NR1H2 PPARG TYMS SRC PIM1	http://amigo.geneontology.org/amigo/term/GO:0031667
		274	7.37e-07	5	38	49.355	GO:0090077 foam cell differentiation	NR1H2 PPARG MAPK9 ITGAV ITGB3	http://amigo.geneontology.org/amigo/term/GO:0090077
		275	7.44e-07	17	1354	4.70951	GO:0009968 negative regulation of signal transduction	GSK3B SRC HDAC1 ICAM1 MET PIN1 PPARG TLR9 PTGS2 MAPK14 ITGB1 MTOR MMP12 TGFBR1 ITGAV NR1H2 EGFR	http://amigo.geneontology.org/amigo/term/GO:0009968
		276	7.45e-07	13	734	6.64343	GO:0001568 blood vessel development	FLT1 PDGFRB KDR ITGAV PPARG PTGS2 MAPK1 TGFBR1 MAPK14 ITGB1 ITGB3 JAK1 HDAC5	http://amigo.geneontology.org/amigo/term/GO:0001568
		277	7.49e-07	7	130	20.1976	GO:0007229 integrin-mediated signaling pathway	ITGB3 ITGB5 ITGA4 ITGAV ITGB1 PTPN11 SRC	http://amigo.geneontology.org/amigo/term/GO:0007229
		278	8.01e-07	9	283	11.9289	GO:0061448 connective tissue development	PPARG TGFBR1 PPARD MAPK14 MMP13 TYMS PTPN11 ITGB3 PDGFRB	http://amigo.geneontology.org/amigo/term/GO:0061448
		279	8.65e-07	19	1735	4.10771	GO:0002682 regulation of immune system process	TLR9 JAK2 DPP4 MAPK1 MAPK14 ITGA4 IDO1 MTOR ITGB3 MMP12 ICAM1 PPARG NR1H2 MAPK9 IKBKB MAPK8 MAPK10 PTPN11 SRC	http://amigo.geneontology.org/amigo/term/GO:0002682
		280	8.67e-07	7	133	19.742	GO:0018210 peptidyl-threonine modification	GSK3B MAPK1 TGFBR1 MAPK8 CDK5 MTOR PLK1	http://amigo.geneontology.org/amigo/term/GO:0018210
		281	8.7e-07	13	745	6.54534	GO:0051129 negative regulation of cellular component organization	AURKB MET DPP4 CDK5 SRC GSK3B IKBKB NR1H2 PPARG ITGAV PLK1 ITGB3 PARP1	http://amigo.geneontology.org/amigo/term/GO:0051129
		282	9.08e-07	13	748	6.51909	GO:0045596 negative regulation of cell differentiation	NR1H2 PPARG MAPK1 TGFBR1 PPARD ITGB1 CDK5 PTPN11 GSK3B HDAC5 ITGAV EGFR ITGB3	http://amigo.geneontology.org/amigo/term/GO:0045596
		283	9.96e-07	16	1213	4.94771	GO:0051726 regulation of cell cycle	AURKA CDK2 PLK1 AURKB CDK9 PTGS2 MAPK14 CCNT1 ITGB1 CDK5 PTPN11 SRC PIN1 EGFR PDGFRB TGFBR1	http://amigo.geneontology.org/amigo/term/GO:0051726
		284	1.06e-06	8	208	14.4269	GO:0071248 cellular response to metal ion	PTGS2 PARP1 FABP4 TLR9 MAPK9 MAPK1 MAPK8 EGFR	http://amigo.geneontology.org/amigo/term/GO:0071248
		285	1.17e-06	13	765	6.37422	GO:0001944 vasculature development	FLT1 PDGFRB KDR ITGAV PPARG PTGS2 MAPK1 TGFBR1 MAPK14 ITGB1 ITGB3 JAK1 HDAC5	http://amigo.geneontology.org/amigo/term/GO:0001944
		286	1.29e-06	19	1782	3.99937	GO:0034613 cellular protein localization	GSK3B PIN1 CDK9 EGFR ITGB1 PLK1 PTGS2 AURKA JAK2 MAPK14 PARP1 CDK5 PTPN11 SRC MMP12 IKBKB ITGA4 AURKB MAPK8	http://amigo.geneontology.org/amigo/term/GO:0034613
		287	1.31e-06	10	401	9.35407	GO:0071900 regulation of protein serine/threonine kinase activity	FGFR1 FLT1 PPARG EGFR ERN1 SRC TLR9 CCNT1 PLK1 PDGFRB	http://amigo.geneontology.org/amigo/term/GO:0071900
		288	1.32e-06	7	142	18.4908	GO:0001936 regulation of endothelial cell proliferation	TGFBR1 FGFR1 FLT1 ITGA4 KDR PPARG ITGB3	http://amigo.geneontology.org/amigo/term/GO:0001936
		289	1.36e-06	10	403	9.30765	GO:0050727 regulation of inflammatory response	PPARD PPARG TLR9 JAK2 PTGS2 IDO1 FABP4 MAPK14 MMP3 SRC	http://amigo.geneontology.org/amigo/term/GO:0050727
		290	1.38e-06	19	1791	3.97927	GO:0070727 cellular macromolecule localization	GSK3B PIN1 CDK9 EGFR ITGB1 PLK1 PTGS2 AURKA JAK2 MAPK14 PARP1 CDK5 PTPN11 SRC MMP12 IKBKB ITGA4 AURKB MAPK8	http://amigo.geneontology.org/amigo/term/GO:0070727
		291	1.43e-06	8	217	13.8285	GO:0043491 protein kinase B signaling	MET TGFBR1 ITGB1 MTOR FGFR1 KDR EGFR SRC	http://amigo.geneontology.org/amigo/term/GO:0043491
		292	1.44e-06	14	927	5.66492	GO:0030155 regulation of cell adhesion	PLAU JAK2 KDR ITGAV DPP4 MMP12 MAPK14 ITGA4 IDO1 JAK1 PTPN11 SRC ITGB3 GSK3B	http://amigo.geneontology.org/amigo/term/GO:0030155
		293	1.46e-06	8	218	13.7651	GO:0050679 positive regulation of epithelial cell proliferation	EGFR MMP12 KDR GPBAR1 FGFR1 ITGA4 ITGB3 TGFBR1	http://amigo.geneontology.org/amigo/term/GO:0050679
		294	1.46e-06	12	646	6.96777	GO:0051345 positive regulation of hydrolase activity	FGFR1 PDGFRB PPARG JAK2 GSK3B FLT1 MAPK8 PIN1 NR1H2 ITGB1 EGFR MTOR	http://amigo.geneontology.org/amigo/term/GO:0051345
		295	1.46e-06	13	782	6.23565	GO:0080135 regulation of cellular response to stress	TLR9 CDK9 PARP1 EGFR PTGS2 MAPK1 NR1H2 MTOR MET ERN1 MMP3 DHFR GSK3B	http://amigo.geneontology.org/amigo/term/GO:0080135
		296	1.48e-06	12	647	6.957	GO:0048514 blood vessel morphogenesis	FLT1 PDGFRB KDR ITGAV PPARG PTGS2 TGFBR1 MAPK14 ITGB1 ITGB3 JAK1 HDAC5	http://amigo.geneontology.org/amigo/term/GO:0048514
		297	1.49e-06	11	522	7.90437	GO:0016049 cell growth	MTOR TGFBR1 EGFR AURKA PPARD ITGA4 PPARG ITGB1 CDK5 HNF4A GSK3B	http://amigo.geneontology.org/amigo/term/GO:0016049
		298	1.5e-06	8	219	13.7022	GO:0052126 movement in host environment	DPP4 ITGAV ITGB5 ICAM1 EGFR ITGB1 ITGB3 SRC	http://amigo.geneontology.org/amigo/term/GO:0052126
		299	1.63e-06	26	3365	2.89823	GO:0022607 cellular component assembly	AURKB GSK3B MET CDK2 KDR MMP3 PLK1 PTPN11 MAPK9 AURKA ICAM1 TGFBR1 NR1H2 PARP1 ITGB1 CDK5 GPBAR1 SRC MTOR ITGB3 HDAC1 ITGB5 IKBKB PDGFRB JAK2 HDAC5	http://amigo.geneontology.org/amigo/term/GO:0022607
		300	1.81e-06	5	46	40.7716	GO:1904646 cellular response to amyloid-beta	ICAM1 PARP1 CDK5 ITGA4 GSK3B	http://amigo.geneontology.org/amigo/term/GO:1904646
		301	1.84e-06	7	150	17.5046	GO:0010634 positive regulation of epithelial cell migration	FGFR1 KDR PTGS2 MET SRC MTOR ITGB3	http://amigo.geneontology.org/amigo/term/GO:0010634
		302	1.84e-06	7	150	17.5046	GO:0043401 steroid hormone mediated signaling pathway	PGR SRC HDAC1 JAK2 HNF4A PPARD PARP1	http://amigo.geneontology.org/amigo/term/GO:0043401
		303	1.94e-06	16	1280	4.68873	GO:0001775 cell activation	JAK2 ITGA4 ITGB1 DPP4 TLR9 PDGFRB IDO1 IMPDH2 MTOR ITGB3 ICAM1 TGFBR1 HDAC5 MAPK14 PTPN11 SRC	http://amigo.geneontology.org/amigo/term/GO:0001775
		304	1.94e-06	6	91	24.7318	GO:1900182 positive regulation of protein localization to nucleus	PTGS2 JAK2 MAPK14 PARP1 SRC PLK1	http://amigo.geneontology.org/amigo/term/GO:1900182
		305	2.16e-06	12	672	6.69819	GO:0006935 chemotaxis	PDGFRB FGFR1 FLT1 MET KDR CDK5 DPP4 MAPK1 ITGAV ITGB3 MAPK14 PLAU	http://amigo.geneontology.org/amigo/term/GO:0006935
		306	2.3e-06	12	676	6.65855	GO:0042330 taxis	PDGFRB FGFR1 FLT1 MET KDR CDK5 DPP4 MAPK1 ITGAV ITGB3 MAPK14 PLAU	http://amigo.geneontology.org/amigo/term/GO:0042330
		307	2.46e-06	7	157	16.7241	GO:0035303 regulation of dephosphorylation	PDGFRB SRC JAK2 IKBKB GSK3B PIN1 MTOR	http://amigo.geneontology.org/amigo/term/GO:0035303
		308	2.46e-06	17	1483	4.29985	GO:2000026 regulation of multicellular organismal development	FLT1 KDR PPARG PIM1 TLR9 HNF4A TGFBR1 PPARD MAPK14 HDAC1 ITGB1 CDK5 PTPN11 MTOR ITGB3 JAK1 IKBKB	http://amigo.geneontology.org/amigo/term/GO:2000026
		309	2.56e-06	8	236	12.7152	GO:0071902 positive regulation of protein serine/threonine kinase activity	FGFR1 FLT1 EGFR ERN1 SRC TLR9 CCNT1 PDGFRB	http://amigo.geneontology.org/amigo/term/GO:0071902
		310	2.57e-06	14	977	5.375	GO:0033365 protein localization to organelle	PIN1 CDK9 PLK1 PTGS2 AURKA JAK2 MAPK14 PARP1 CDK5 SRC MMP12 GSK3B AURKB MAPK8	http://amigo.geneontology.org/amigo/term/GO:0033365
		311	2.6e-06	6	96	23.4436	GO:0032091 negative regulation of protein binding	GSK3B AURKA MAPK8 ITGA4 PIN1 AURKB	http://amigo.geneontology.org/amigo/term/GO:0032091
		312	2.6e-06	19	1874	3.80303	GO:0051049 regulation of transport	GSK3B ITGB3 PPARG NR1H2 ITGAV PTPN11 TLR9 PTGS2 JAK2 MAPK1 HNF4A PPARD MAPK14 ITGB1 CDK5 SRC PIM1 PDGFRB MAPK8	http://amigo.geneontology.org/amigo/term/GO:0051049
		313	2.66e-06	5	50	37.5098	GO:0002066 columnar/cuboidal epithelial cell development	SRC PGR HNF4A TYMS GSK3B	http://amigo.geneontology.org/amigo/term/GO:0002066
		314	2.68e-06	9	331	10.199	GO:0009416 response to light stimulus	MAPK8 EGFR MMP3 AURKB PTGS2 ITGB1 CDK5 PARP1 MAPK10	http://amigo.geneontology.org/amigo/term/GO:0009416
		315	2.73e-06	13	831	5.86796	GO:0030162 regulation of proteolysis	GSK3B PLAU PPARG PLK1 MAPK9 PTGS2 AURKA JAK2 NR1H2 SRC HDAC1 CDK5 CDK2	http://amigo.geneontology.org/amigo/term/GO:0030162
		316	2.8e-06	9	333	10.1378	GO:0070482 response to oxygen levels	MTOR PIN1 DPP4 PPARD PDGFRB PLAU PPARG SRC PTGS2	http://amigo.geneontology.org/amigo/term/GO:0070482
		317	2.84e-06	8	240	12.5033	GO:0051701 biological process involved in interaction with host	DPP4 ITGAV ITGB5 ICAM1 EGFR ITGB1 ITGB3 SRC	http://amigo.geneontology.org/amigo/term/GO:0051701
		318	3.12e-06	11	566	7.2899	GO:1902532 negative regulation of intracellular signal transduction	SRC MET PIN1 PPARG PTGS2 HDAC1 ITGB1 MTOR TLR9 GSK3B MAPK14	http://amigo.geneontology.org/amigo/term/GO:1902532
		319	3.19e-06	7	164	16.0103	GO:0051100 negative regulation of binding	GSK3B AURKA MAPK8 ITGA4 PIN1 AURKB JAK2	http://amigo.geneontology.org/amigo/term/GO:0051100
		320	3.38e-06	14	1002	5.2409	GO:0051093 negative regulation of developmental process	HDAC1 NR1H2 PPARG GSK3B MAPK1 TGFBR1 PPARD ITGB1 CDK5 PTPN11 HDAC5 ITGAV EGFR ITGB3	http://amigo.geneontology.org/amigo/term/GO:0051093
		321	3.8e-06	4	22	68.1997	GO:0036120 cellular response to platelet-derived growth factor stimulus	PDGFRB SRC ITGB3 HDAC1	http://amigo.geneontology.org/amigo/term/GO:0036120
		322	3.81e-06	8	250	12.0031	GO:0070374 positive regulation of ERK1 and ERK2 cascade	EGFR PTPN11 GPBAR1 SRC ITGB3 ICAM1 PDGFRB KDR	http://amigo.geneontology.org/amigo/term/GO:0070374
		323	3.97e-06	10	458	8.18992	GO:0048732 gland development	MET AURKA PGR JAK2 MAPK1 HNF4A TGFBR1 EGFR TYMS SRC	http://amigo.geneontology.org/amigo/term/GO:0048732
		324	4.17e-06	5	55	34.0999	GO:0048010 vascular endothelial growth factor receptor signaling pathway	FLT1 KDR MAPK14 SRC ITGB3	http://amigo.geneontology.org/amigo/term/GO:0048010
		325	4.24e-06	9	351	9.61791	GO:0032386 regulation of intracellular transport	GSK3B PTGS2 JAK2 MAPK1 MAPK14 CDK5 PTPN11 SRC MAPK8	http://amigo.geneontology.org/amigo/term/GO:0032386
		326	4.37e-06	8	255	11.7678	GO:0051403 stress-activated MAPK cascade	MAPK9 MAPK8 MAPK10 TLR9 MAPK1 MAPK14 EGFR IKBKB	http://amigo.geneontology.org/amigo/term/GO:0051403
		327	4.9e-06	8	259	11.586	GO:0032868 response to insulin	GSK3B PPARG PARP1 PTPN11 MAPK14 SRC MTOR HDAC5	http://amigo.geneontology.org/amigo/term/GO:0032868
		328	5.2e-06	9	360	9.37746	GO:0019216 regulation of lipid metabolic process	PPARD PPARG MTOR HNF4A PDGFRB PTGS2 SRC FLT1 NR1H2	http://amigo.geneontology.org/amigo/term/GO:0019216
		329	5.31e-06	8	262	11.4534	GO:0031098 stress-activated protein kinase signaling cascade	MAPK9 MAPK8 MAPK10 TLR9 MAPK1 MAPK14 EGFR IKBKB	http://amigo.geneontology.org/amigo/term/GO:0031098
		330	5.31e-06	4	24	62.5164	GO:0032369 negative regulation of lipid transport	PTPN11 NR1H2 ITGAV ITGB3	http://amigo.geneontology.org/amigo/term/GO:0032369
		331	5.31e-06	4	24	62.5164	GO:0036119 response to platelet-derived growth factor	PDGFRB SRC ITGB3 HDAC1	http://amigo.geneontology.org/amigo/term/GO:0036119
		332	5.31e-06	4	24	62.5164	GO:0060391 positive regulation of SMAD protein signal transduction	TGFBR1 PARP1 JAK2 PPARG	http://amigo.geneontology.org/amigo/term/GO:0060391
		333	5.32e-06	5	58	32.3361	GO:0048008 platelet-derived growth factor receptor signaling pathway	PDGFRB JAK2 PTPN11 SRC ITGB3	http://amigo.geneontology.org/amigo/term/GO:0048008
		334	5.94e-06	7	181	14.5066	GO:0010594 regulation of endothelial cell migration	FGFR1 KDR PPARG PTGS2 MET HDAC5 ITGB3	http://amigo.geneontology.org/amigo/term/GO:0010594
		335	5.95e-06	14	1054	4.98233	GO:0050776 regulation of immune response	TLR9 JAK2 MAPK1 IDO1 MMP12 PPARG NR1H2 MAPK9 IKBKB MAPK8 MAPK10 MAPK14 PTPN11 SRC	http://amigo.geneontology.org/amigo/term/GO:0050776
		336	6.1e-06	9	368	9.1736	GO:0048545 response to steroid hormone	PGR SRC HDAC1 PTGS2 JAK2 HNF4A PPARD PARP1 TYMS	http://amigo.geneontology.org/amigo/term/GO:0048545
		337	6.22e-06	17	1594	4.00042	GO:0007010 cytoskeleton organization	GSK3B AURKA AURKB MTOR MET PLK1 MAPK1 TGFBR1 ITGB1 CDK5 ITGB3 ITGB5 IKBKB CDK2 SRC PDGFRB JAK2	http://amigo.geneontology.org/amigo/term/GO:0007010
		338	6.22e-06	5	60	31.2582	GO:0010883 regulation of lipid storage	PPARD PPARG NR1H2 ITGAV ITGB3	http://amigo.geneontology.org/amigo/term/GO:0010883
		339	6.29e-06	7	183	14.348	GO:0046718 viral entry into host cell	DPP4 ITGB5 ICAM1 EGFR ITGB1 ITGAV ITGB3	http://amigo.geneontology.org/amigo/term/GO:0046718
		340	6.29e-06	6	113	19.9167	GO:0046822 regulation of nucleocytoplasmic transport	GSK3B PTGS2 JAK2 MAPK14 CDK5 PTPN11	http://amigo.geneontology.org/amigo/term/GO:0046822
		341	6.5e-06	7	184	14.27	GO:0051896 regulation of protein kinase B signaling	MET TGFBR1 ITGB1 MTOR FGFR1 EGFR SRC	http://amigo.geneontology.org/amigo/term/GO:0051896
		342	6.54e-06	26	3630	2.68665	GO:0044085 cellular component biogenesis	AURKB GSK3B MET CDK2 KDR MMP3 PLK1 PTPN11 MAPK9 AURKA ICAM1 TGFBR1 NR1H2 PARP1 ITGB1 CDK5 GPBAR1 SRC MTOR ITGB3 HDAC1 ITGB5 IKBKB PDGFRB JAK2 HDAC5	http://amigo.geneontology.org/amigo/term/GO:0044085
		343	6.56e-06	6	114	19.742	GO:0035304 regulation of protein dephosphorylation	PDGFRB JAK2 IKBKB GSK3B PIN1 MTOR	http://amigo.geneontology.org/amigo/term/GO:0035304
		344	6.72e-06	12	756	5.95394	GO:0030855 epithelial cell differentiation	KDR MET SRC PGR HNF4A HDAC1 KDM6B TYMS ICAM1 IKBKB PPARG GSK3B	http://amigo.geneontology.org/amigo/term/GO:0030855
		345	6.95e-06	15	1241	4.53382	GO:0048878 chemical homeostasis	ERN1 ICAM1 JAK2 MAPK1 HNF4A PPARD KDR NR1H2 ITGAV CDK5 FABP4 PTPN11 ITGB3 MET PPARG	http://amigo.geneontology.org/amigo/term/GO:0048878
		346	6.97e-06	14	1071	4.90325	GO:0000902 cell morphogenesis	CDK5 MET KDR ITGAV ITGB3 AURKA MAPK14 ITGA4 EGFR ITGB1 PTPN11 SRC GSK3B S100B	http://amigo.geneontology.org/amigo/term/GO:0000902
		347	7.06e-06	9	376	8.97842	GO:0032496 response to lipopolysaccharide	MAPK8 MAPK14 PTGS2 JAK2 MAPK1 PPARD IDO1 SRC TLR9	http://amigo.geneontology.org/amigo/term/GO:0032496
		348	7.08e-06	4	26	57.7074	GO:0101023 vascular endothelial cell proliferation	FGFR1 FLT1 ITGA4 PPARG	http://amigo.geneontology.org/amigo/term/GO:0101023
		349	7.08e-06	4	26	57.7074	GO:1905562 regulation of vascular endothelial cell proliferation	FGFR1 FLT1 ITGA4 PPARG	http://amigo.geneontology.org/amigo/term/GO:1905562
		350	7.61e-06	13	918	5.31185	GO:0031329 regulation of cellular catabolic process	MTOR GSK3B MAPK9 AURKA TLR9 KDR PLK1 MET MAPK8 MAPK14 CDK2 CDK5 ERN1	http://amigo.geneontology.org/amigo/term/GO:0031329
		351	7.66e-06	5	63	29.7697	GO:0035924 cellular response to vascular endothelial growth factor stimulus	FLT1 PDGFRB KDR ERN1 MAPK14	http://amigo.geneontology.org/amigo/term/GO:0035924
		352	8.23e-06	4	27	55.5701	GO:0038095 Fc-epsilon receptor signaling pathway	MAPK9 IKBKB MAPK8 MAPK10	http://amigo.geneontology.org/amigo/term/GO:0038095
		353	8.63e-06	11	634	6.50802	GO:0006897 endocytosis	ITGB3 DPP4 EGFR MAPK1 ITGA4 PPARG ITGB1 CDK5 NR1H2 ITGAV SRC	http://amigo.geneontology.org/amigo/term/GO:0006897
		354	8.89e-06	5	65	28.8537	GO:0014855 striated muscle cell proliferation	PIM1 JAK2 TGFBR1 PPARD MAPK14	http://amigo.geneontology.org/amigo/term/GO:0014855
		355	9.45e-06	6	122	18.4475	GO:0051897 positive regulation of protein kinase B signaling	MET TGFBR1 ITGB1 FGFR1 EGFR SRC	http://amigo.geneontology.org/amigo/term/GO:0051897
		356	9.51e-06	5	66	28.4165	GO:0035306 positive regulation of dephosphorylation	PDGFRB SRC JAK2 PIN1 MTOR	http://amigo.geneontology.org/amigo/term/GO:0035306
		357	9.51e-06	11	641	6.43695	GO:0048598 embryonic morphogenesis	MAPK1 HNF4A TGFBR1 HDAC1 KDM6B ITGB5 ITGA4 ITGB1 ITGB3 ITGAV FLT1	http://amigo.geneontology.org/amigo/term/GO:0048598
		358	9.68e-06	14	1104	4.75668	GO:0098609 cell-cell adhesion	ITGA4 ITGAV JAK2 ITGB1 DPP4 ICAM1 MAPK14 IDO1 SRC ITGB3 ITGB5 EGFR JAK1 PTPN11	http://amigo.geneontology.org/amigo/term/GO:0098609
		359	1.03e-05	6	124	18.1499	GO:0001952 regulation of cell-matrix adhesion	PLAU KDR MMP12 SRC ITGB3 GSK3B	http://amigo.geneontology.org/amigo/term/GO:0001952
		360	1.07e-05	17	1665	3.82983	GO:0010558 negative regulation of macromolecule biosynthetic process	HDAC5 PPARD NR1H2 PPARG HDAC1 HNF4A TYMS AURKB DHFR CDK2 FABP4 SRC MMP12 CDK5 PLK1 GSK3B PARP1	http://amigo.geneontology.org/amigo/term/GO:0010558
		361	1.08e-05	4	29	51.7377	GO:0060333 interferon-gamma-mediated signaling pathway	JAK2 JAK1 PPARG NR1H2	http://amigo.geneontology.org/amigo/term/GO:0060333
		362	1.09e-05	8	292	10.2767	GO:0001666 response to hypoxia	MTOR PIN1 DPP4 PPARD PLAU PPARG SRC PTGS2	http://amigo.geneontology.org/amigo/term/GO:0001666
		363	1.09e-05	22	2747	3.00406	GO:0006357 regulation of transcription by RNA polymerase II	PGR HNF4A IKBKB HDAC5 PPARD HDAC1 CCNT1 NR1H2 PPARG MET PIN1 CDK9 PARP1 EGFR AURKB JAK2 MAPK14 CDK2 KDM6B TLR9 MMP12 PLK1	http://amigo.geneontology.org/amigo/term/GO:0006357
		364	1.09e-05	8	292	10.2767	GO:0007548 sex differentiation	PGR HNF4A TGFBR1 PDGFRB KDR SRC TLR9 PTPN11	http://amigo.geneontology.org/amigo/term/GO:0007548
		365	1.12e-05	9	400	8.43971	GO:0002237 response to molecule of bacterial origin	MAPK8 MAPK14 PTGS2 JAK2 MAPK1 PPARD IDO1 SRC TLR9	http://amigo.geneontology.org/amigo/term/GO:0002237
		366	1.16e-05	5	69	27.181	GO:0060193 positive regulation of lipase activity	FGFR1 PDGFRB FLT1 NR1H2 EGFR	http://amigo.geneontology.org/amigo/term/GO:0060193
		367	1.16e-05	8	295	10.1722	GO:0071216 cellular response to biotic stimulus	GSK3B MAPK8 MAPK14 JAK2 MAPK1 PPARD SRC TLR9	http://amigo.geneontology.org/amigo/term/GO:0071216
		368	1.24e-05	5	70	26.7927	GO:0045600 positive regulation of fat cell differentiation	PTGS2 MAPK14 PPARG PIM1 PPARD	http://amigo.geneontology.org/amigo/term/GO:0045600
		369	1.24e-05	14	1130	4.64724	GO:0051241 negative regulation of multicellular organismal process	PLAU HDAC1 PPARG TLR9 PTGS2 JAK2 TGFBR1 IDO1 NR1H2 CDK5 PTPN11 HDAC5 EGFR GSK3B	http://amigo.geneontology.org/amigo/term/GO:0051241
		370	1.27e-05	11	663	6.22335	GO:0048729 tissue morphogenesis	ITGB1 MMP12 PGR TGFBR1 KDR KDM6B EGFR SRC ITGB3 MET MTOR	http://amigo.geneontology.org/amigo/term/GO:0048729
		371	1.27e-05	7	206	12.7461	GO:0007369 gastrulation	HNF4A KDM6B ITGB5 ITGA4 ITGB1 ITGB3 ITGAV	http://amigo.geneontology.org/amigo/term/GO:0007369
		372	1.31e-05	6	130	17.3122	GO:0043534 blood vessel endothelial cell migration	PPARG PTGS2 KDR ITGB1 FGFR1 HDAC5	http://amigo.geneontology.org/amigo/term/GO:0043534
		373	1.37e-05	13	973	5.01159	GO:0051050 positive regulation of transport	GSK3B NR1H2 PPARG PTPN11 PTGS2 JAK2 PPARD MAPK14 ITGB1 CDK5 SRC PDGFRB MAPK8	http://amigo.geneontology.org/amigo/term/GO:0051050
		374	1.39e-05	7	209	12.5631	GO:0031032 actomyosin structure organization	MET TGFBR1 ITGB1 MTOR ITGB5 SRC PDGFRB	http://amigo.geneontology.org/amigo/term/GO:0031032
		375	1.4e-05	5	72	26.0485	GO:0014910 regulation of smooth muscle cell migration	PDGFRB PLAU PPARD SRC ITGB3	http://amigo.geneontology.org/amigo/term/GO:0014910
		376	1.46e-05	8	305	9.83865	GO:0036293 response to decreased oxygen levels	MTOR PIN1 DPP4 PPARD PLAU PPARG SRC PTGS2	http://amigo.geneontology.org/amigo/term/GO:0036293
		377	1.49e-05	10	539	6.95915	GO:0044089 positive regulation of cellular component biogenesis	GSK3B CDK2 KDR MMP3 MAPK9 TGFBR1 NR1H2 SRC MTOR MET	http://amigo.geneontology.org/amigo/term/GO:0044089
		378	1.49e-05	22	2805	2.94195	GO:0009056 catabolic process	IDO1 MMP13 MMP3 MTOR MMP12 GSK3B PIN1 EGFR ITGB1 MAPK9 AURKA PPARD CDK5 TLR9 KDR PLK1 MET MAPK8 MAPK14 CDK2 ERN1 SRC	http://amigo.geneontology.org/amigo/term/GO:0009056
		379	1.56e-05	7	213	12.3272	GO:0031334 positive regulation of protein-containing complex assembly	GSK3B MMP3 MAPK9 NR1H2 SRC MTOR MET	http://amigo.geneontology.org/amigo/term/GO:0031334
		380	1.59e-05	5	74	25.3445	GO:0038093 Fc receptor signaling pathway	MAPK9 IKBKB MAPK8 MAPK10 SRC	http://amigo.geneontology.org/amigo/term/GO:0038093
		381	1.65e-05	7	215	12.2125	GO:0007179 transforming growth factor beta receptor signaling pathway	TGFBR1 HDAC1 PIN1 PPARG PARP1 ITGB5 SRC	http://amigo.geneontology.org/amigo/term/GO:0007179
		382	1.66e-05	17	1726	3.69448	GO:0031327 negative regulation of cellular biosynthetic process	HDAC5 PPARD NR1H2 PPARG HDAC1 HNF4A TYMS AURKB DHFR CDK2 FABP4 SRC MMP12 PARP1 CDK5 PLK1 GSK3B	http://amigo.geneontology.org/amigo/term/GO:0031327
		383	1.73e-05	18	1937	3.48568	GO:0007049 cell cycle	AURKA CDK2 CDK5 PLK1 AURKB CDK9 PTGS2 MAPK1 MAPK14 PIN1 CCNT1 PIM1 ITGB1 PTPN11 SRC EGFR PDGFRB TGFBR1	http://amigo.geneontology.org/amigo/term/GO:0007049
		384	1.74e-05	4	33	45.4665	GO:0016572 histone phosphorylation	CDK2 AURKA CDK5 AURKB	http://amigo.geneontology.org/amigo/term/GO:0016572
		385	1.9e-05	7	220	11.9349	GO:0010810 regulation of cell-substrate adhesion	JAK2 PLAU KDR MMP12 SRC ITGB3 GSK3B	http://amigo.geneontology.org/amigo/term/GO:0010810
		386	1.94e-05	6	140	16.0756	GO:0001704 formation of primary germ layer	KDM6B ITGB5 ITGA4 ITGB1 ITGB3 ITGAV	http://amigo.geneontology.org/amigo/term/GO:0001704
		387	2.01e-05	22	2859	2.88638	GO:0006366 transcription by RNA polymerase II	PGR HNF4A IKBKB HDAC5 PPARD HDAC1 CCNT1 NR1H2 PPARG MET PIN1 CDK9 PARP1 EGFR AURKB JAK2 MAPK14 CDK2 KDM6B TLR9 MMP12 PLK1	http://amigo.geneontology.org/amigo/term/GO:0006366
		388	2.07e-05	17	1756	3.63136	GO:0009890 negative regulation of biosynthetic process	HDAC5 PPARD NR1H2 PPARG HDAC1 HNF4A TYMS AURKB DHFR CDK2 FABP4 SRC MMP12 PARP1 CDK5 PLK1 GSK3B	http://amigo.geneontology.org/amigo/term/GO:0009890
		389	2.08e-05	18	1964	3.43777	GO:0006508 proteolysis	PLAU DPP4 GSK3B PPARG MMP3 PLK1 MMP12 MAPK9 PTGS2 AURKA JAK2 NR1H2 MMP13 PARP1 SRC HDAC1 CDK5 CDK2	http://amigo.geneontology.org/amigo/term/GO:0006508
		390	2.08e-05	17	1757	3.6293	GO:0022008 neurogenesis	GSK3B MET CDK5 AURKA JAK2 MAPK1 TGFBR1 ITGA4 HDAC1 PPARG ITGB1 PTPN11 MTOR FGFR1 PIN1 DHFR S100B	http://amigo.geneontology.org/amigo/term/GO:0022008
		391	2.13e-05	14	1189	4.41663	GO:0009790 embryo development	MAPK1 HNF4A TGFBR1 HDAC1 KDR KDM6B EGFR ITGB1 ITGB5 ITGA4 ITGB3 ITGAV FLT1 FGFR1	http://amigo.geneontology.org/amigo/term/GO:0009790
		392	2.13e-05	5	79	23.7404	GO:0043666 regulation of phosphoprotein phosphatase activity	PDGFRB JAK2 IKBKB GSK3B MTOR	http://amigo.geneontology.org/amigo/term/GO:0043666
		393	2.16e-05	7	225	11.6697	GO:0048738 cardiac muscle tissue development	PIM1 TGFBR1 MAPK14 KDM6B ITGB1 MTOR PDGFRB	http://amigo.geneontology.org/amigo/term/GO:0048738
		394	2.19e-05	9	438	7.7075	GO:0043254 regulation of protein-containing complex assembly	GSK3B MMP3 PTPN11 MAPK9 NR1H2 PARP1 SRC MTOR MET	http://amigo.geneontology.org/amigo/term/GO:0043254
		395	2.19e-05	23	3120	2.76515	GO:0051641 cellular localization	GSK3B ITGB3 CDK5 AURKB PIN1 CDK9 EGFR ITGB1 PLK1 MTOR PTGS2 AURKA JAK2 MAPK1 PPARD MAPK14 ITGA4 PARP1 PTPN11 SRC MMP12 IKBKB MAPK8	http://amigo.geneontology.org/amigo/term/GO:0051641
		396	2.28e-05	17	1771	3.60061	GO:0009607 response to biotic stimulus	SRC TLR9 JAK2 JAK1 GSK3B MAPK8 MAPK14 PTGS2 MAPK1 PPARD IDO1 FABP4 MMP12 PPARG NR1H2 IKBKB PTPN11	http://amigo.geneontology.org/amigo/term/GO:0009607
		397	2.38e-05	17	1777	3.58845	GO:0007267 cell-cell signaling	GSK3B PIN1 PTGS2 PGR JAK2 MAPK1 HNF4A PPARD MAPK14 HDAC1 PPARG ITGB1 S100B CDK5 PTPN11 SRC EGFR	http://amigo.geneontology.org/amigo/term/GO:0007267
		398	2.59e-05	8	332	9.03851	GO:0071496 cellular response to external stimulus	MTOR MAPK1 MAPK8 PTGS2 PPARG ITGB3 ITGA4 PIM1	http://amigo.geneontology.org/amigo/term/GO:0071496
		399	2.67e-05	4	37	40.5512	GO:0045923 positive regulation of fatty acid metabolic process	PPARD PPARG PTGS2 NR1H2	http://amigo.geneontology.org/amigo/term/GO:0045923
		400	2.67e-05	4	37	40.5512	GO:0060390 regulation of SMAD protein signal transduction	TGFBR1 PARP1 JAK2 PPARG	http://amigo.geneontology.org/amigo/term/GO:0060390
		401	2.67e-05	7	233	11.269	GO:0071383 cellular response to steroid hormone stimulus	PGR SRC HDAC1 JAK2 HNF4A PPARD PARP1	http://amigo.geneontology.org/amigo/term/GO:0071383
		402	2.75e-05	3	11	102.3	GO:0010887 negative regulation of cholesterol storage	PPARD PPARG NR1H2	http://amigo.geneontology.org/amigo/term/GO:0010887
		403	2.81e-05	5	84	22.3273	GO:0014909 smooth muscle cell migration	PDGFRB PLAU PPARD SRC ITGB3	http://amigo.geneontology.org/amigo/term/GO:0014909
		404	2.88e-05	6	151	14.9046	GO:0001890 placenta development	PTGS2 MAPK1 PPARD MAPK14 EGFR PPARG	http://amigo.geneontology.org/amigo/term/GO:0001890
		405	2.98e-05	6	152	14.8065	GO:0062013 positive regulation of small molecule metabolic process	PPARD PPARG MTOR PTGS2 SRC NR1H2	http://amigo.geneontology.org/amigo/term/GO:0062013
		406	3.09e-05	6	153	14.7097	GO:0035051 cardiocyte differentiation	MAPK1 KDM6B ITGB1 MTOR EGFR PDGFRB	http://amigo.geneontology.org/amigo/term/GO:0035051
		407	3.29e-05	7	241	10.895	GO:0033157 regulation of intracellular protein transport	GSK3B PTGS2 JAK2 MAPK14 CDK5 PTPN11 MAPK8	http://amigo.geneontology.org/amigo/term/GO:0033157
		408	3.32e-05	6	155	14.5199	GO:0009411 response to UV	MAPK8 EGFR MMP3 AURKB PTGS2 PARP1	http://amigo.geneontology.org/amigo/term/GO:0009411
		409	3.34e-05	8	345	8.69793	GO:0062012 regulation of small molecule metabolic process	PPARD PPARG MTOR PTGS2 SRC NR1H2 PARP1 GSK3B	http://amigo.geneontology.org/amigo/term/GO:0062012
		410	3.36e-05	7	242	10.85	GO:0014706 striated muscle tissue development	PIM1 TGFBR1 MAPK14 KDM6B ITGB1 MTOR PDGFRB	http://amigo.geneontology.org/amigo/term/GO:0014706
		411	3.39e-05	8	346	8.67279	GO:0071214 cellular response to abiotic stimulus	MTOR MMP3 AURKB PTGS2 ITGB3 MAPK8 MAPK14 PARP1	http://amigo.geneontology.org/amigo/term/GO:0071214
		412	3.39e-05	8	346	8.67279	GO:0104004 cellular response to environmental stimulus	MTOR MMP3 AURKB PTGS2 ITGB3 MAPK8 MAPK14 PARP1	http://amigo.geneontology.org/amigo/term/GO:0104004
		413	3.45e-05	5	88	21.3124	GO:0033273 response to vitamin	PTGS2 PPARD PPARG TYMS PIM1	http://amigo.geneontology.org/amigo/term/GO:0033273
		414	3.52e-05	10	600	6.25164	GO:0045785 positive regulation of cell adhesion	JAK2 KDR ITGAV DPP4 ITGA4 SRC ITGB3 GSK3B JAK1 PTPN11	http://amigo.geneontology.org/amigo/term/GO:0045785
		415	3.52e-05	8	348	8.62295	GO:0060249 anatomical structure homeostasis	SRC PTGS2 KDR CDK5 PTPN11 TLR9 ITGB3 ITGB1	http://amigo.geneontology.org/amigo/term/GO:0060249
		416	3.63e-05	6	158	14.2442	GO:0007584 response to nutrient	PTGS2 PPARD PPARG TYMS PIM1 MTOR	http://amigo.geneontology.org/amigo/term/GO:0007584
		417	3.68e-05	7	246	10.6735	GO:0097191 extrinsic apoptotic signaling pathway	GSK3B SRC ICAM1 JAK2 ITGAV TGFBR1 FGFR1	http://amigo.geneontology.org/amigo/term/GO:0097191
		418	3.75e-05	6	159	14.1547	GO:1905952 regulation of lipid localization	PPARD PPARG NR1H2 PTPN11 ITGAV ITGB3	http://amigo.geneontology.org/amigo/term/GO:1905952
		419	3.8e-05	5	90	20.8388	GO:0060191 regulation of lipase activity	FGFR1 PDGFRB FLT1 NR1H2 EGFR	http://amigo.geneontology.org/amigo/term/GO:0060191
		420	3.84e-05	4	41	36.595	GO:0010712 regulation of collagen metabolic process	ITGB1 PPARD PDGFRB PPARG	http://amigo.geneontology.org/amigo/term/GO:0010712
		421	3.84e-05	4	41	36.595	GO:0010863 positive regulation of phospholipase C activity	FGFR1 PDGFRB FLT1 EGFR	http://amigo.geneontology.org/amigo/term/GO:0010863
		422	3.84e-05	6	160	14.0662	GO:0035265 organ growth	PIM1 TGFBR1 MAPK14 PDGFRB MMP13 PTPN11	http://amigo.geneontology.org/amigo/term/GO:0035265
		423	3.84e-05	4	41	36.595	GO:0071276 cellular response to cadmium ion	MAPK9 MAPK1 MAPK8 EGFR	http://amigo.geneontology.org/amigo/term/GO:0071276
		424	3.96e-05	5	91	20.6098	GO:0150076 neuroinflammatory response	PTGS2 JAK2 ITGB1 TLR9 MMP3	http://amigo.geneontology.org/amigo/term/GO:0150076
		425	4.01e-05	7	250	10.5028	GO:2001234 negative regulation of apoptotic signaling pathway	SRC ICAM1 PTGS2 HDAC1 GSK3B TGFBR1 ITGAV	http://amigo.geneontology.org/amigo/term/GO:2001234
		426	4.16e-05	5	92	20.3858	GO:0060395 SMAD protein signal transduction	TGFBR1 HNF4A PARP1 JAK2 PPARG	http://amigo.geneontology.org/amigo/term/GO:0060395
		427	4.55e-05	12	928	4.85041	GO:0046649 lymphocyte activation	JAK2 ITGA4 ITGB1 DPP4 TLR9 IDO1 IMPDH2 MTOR ICAM1 HDAC5 PTPN11 SRC	http://amigo.geneontology.org/amigo/term/GO:0046649
		428	4.59e-05	11	769	5.36552	GO:0030036 actin cytoskeleton organization	MET TGFBR1 ITGB1 CDK5 MTOR ITGB3 ITGB5 IKBKB SRC PDGFRB JAK2	http://amigo.geneontology.org/amigo/term/GO:0030036
		429	4.59e-05	5	94	19.952	GO:0019915 lipid storage	PPARD PPARG NR1H2 ITGAV ITGB3	http://amigo.geneontology.org/amigo/term/GO:0019915
		430	4.59e-05	4	43	34.8929	GO:1900274 regulation of phospholipase C activity	FGFR1 PDGFRB FLT1 EGFR	http://amigo.geneontology.org/amigo/term/GO:1900274
		431	4.66e-05	6	166	13.5578	GO:0090316 positive regulation of intracellular protein transport	GSK3B PTGS2 JAK2 MAPK14 CDK5 MAPK8	http://amigo.geneontology.org/amigo/term/GO:0090316
		432	4.79e-05	13	1105	4.41292	GO:0009887 animal organ morphogenesis	PIM1 MMP13 PGR MAPK1 TGFBR1 MAPK14 PDGFRB HDAC1 KDR EGFR SRC MTOR FGFR1	http://amigo.geneontology.org/amigo/term/GO:0009887
		433	4.84e-05	7	258	10.1771	GO:0071222 cellular response to lipopolysaccharide	MAPK8 MAPK14 JAK2 MAPK1 PPARD SRC TLR9	http://amigo.geneontology.org/amigo/term/GO:0071222
		434	5.13e-05	6	169	13.3171	GO:2001236 regulation of extrinsic apoptotic signaling pathway	SRC ICAM1 GSK3B TGFBR1 ITGAV FGFR1	http://amigo.geneontology.org/amigo/term/GO:2001236
		435	5.15e-05	8	369	8.13221	GO:0010506 regulation of autophagy	MTOR TLR9 KDR GSK3B MET MAPK8 CDK5 ERN1	http://amigo.geneontology.org/amigo/term/GO:0010506
		436	5.27e-05	5	97	19.335	GO:0014812 muscle cell migration	PDGFRB PLAU PPARD SRC ITGB3	http://amigo.geneontology.org/amigo/term/GO:0014812
		437	5.53e-05	5	98	19.1377	GO:0001938 positive regulation of endothelial cell proliferation	FGFR1 ITGA4 KDR ITGB3 TGFBR1	http://amigo.geneontology.org/amigo/term/GO:0001938
		438	5.64e-05	8	374	8.02349	GO:0010038 response to metal ion	MAPK9 PTGS2 PARP1 FABP4 TLR9 MAPK1 MAPK8 EGFR	http://amigo.geneontology.org/amigo/term/GO:0010038
		439	5.69e-05	7	265	9.90826	GO:0071560 cellular response to transforming growth factor beta stimulus	TGFBR1 HDAC1 PIN1 PPARG PARP1 SRC ITGB5	http://amigo.geneontology.org/amigo/term/GO:0071560
		440	5.96e-05	8	377	7.95965	GO:0031349 positive regulation of defense response	TLR9 PTGS2 JAK2 IDO1 FABP4 MMP12 IKBKB SRC	http://amigo.geneontology.org/amigo/term/GO:0031349
		441	6.1e-05	7	268	9.79735	GO:0071219 cellular response to molecule of bacterial origin	MAPK8 MAPK14 JAK2 MAPK1 PPARD SRC TLR9	http://amigo.geneontology.org/amigo/term/GO:0071219
		442	6.54e-05	7	271	9.68889	GO:0071559 response to transforming growth factor beta	TGFBR1 HDAC1 PIN1 PPARG PARP1 SRC ITGB5	http://amigo.geneontology.org/amigo/term/GO:0071559
		443	6.64e-05	5	102	18.3872	GO:0043535 regulation of blood vessel endothelial cell migration	PPARG PTGS2 FGFR1 HDAC5 KDR	http://amigo.geneontology.org/amigo/term/GO:0043535
		444	6.75e-05	17	1936	3.29374	GO:0044281 small molecule metabolic process	PTGS2 PTGS1 PPARD AMPD2 IDO1 PPARG TYMS IMPDH2 DHFR MTOR MAPK1 MAPK14 SRC HNF4A NR1H2 PARP1 GSK3B	http://amigo.geneontology.org/amigo/term/GO:0044281
		445	6.8e-05	3	15	75.0197	GO:0006206 pyrimidine nucleobase metabolic process	MAPK1 TYMS MTOR	http://amigo.geneontology.org/amigo/term/GO:0006206
		446	6.8e-05	3	15	75.0197	GO:2001028 positive regulation of endothelial cell chemotaxis	FGFR1 KDR MET	http://amigo.geneontology.org/amigo/term/GO:2001028
		447	6.84e-05	20	2618	2.86553	GO:0007399 nervous system development	GSK3B MET TGFBR1 CDK5 AURKA JAK2 MAPK1 PPARD ITGA4 HDAC1 PPARG EGFR ITGB1 PTPN11 SRC MTOR FGFR1 PIN1 DHFR S100B	http://amigo.geneontology.org/amigo/term/GO:0007399
		448	6.84e-05	16	1728	3.47313	GO:0051707 response to other organism	SRC TLR9 JAK2 JAK1 MAPK8 MAPK14 PTGS2 MAPK1 PPARD IDO1 FABP4 MMP12 PPARG NR1H2 IKBKB PTPN11	http://amigo.geneontology.org/amigo/term/GO:0051707
		449	6.97e-05	16	1731	3.46711	GO:0043207 response to external biotic stimulus	SRC TLR9 JAK2 JAK1 MAPK8 MAPK14 PTGS2 MAPK1 PPARD IDO1 FABP4 MMP12 PPARG NR1H2 IKBKB PTPN11	http://amigo.geneontology.org/amigo/term/GO:0043207
		450	7.01e-05	9	514	6.56787	GO:0051090 regulation of DNA-binding transcription factor activity	IKBKB TLR9 PPARG PIM1 JAK2 HDAC5 MAPK9 MAPK8 MAPK10	http://amigo.geneontology.org/amigo/term/GO:0051090
		451	7.37e-05	10	659	5.69193	GO:0007610 behavior	PTGS2 IDO1 ITGB1 S100B CDK5 SRC DPP4 MTOR EGFR MAPK1	http://amigo.geneontology.org/amigo/term/GO:0007610
		452	7.4e-05	4	49	30.6203	GO:0035307 positive regulation of protein dephosphorylation	PDGFRB JAK2 PIN1 MTOR	http://amigo.geneontology.org/amigo/term/GO:0035307
		453	7.52e-05	9	519	6.5046	GO:0022411 cellular component disassembly	GSK3B DPP4 TGFBR1 MMP13 CDK5 PLK1 AURKA MMP3 MMP12	http://amigo.geneontology.org/amigo/term/GO:0022411
		454	7.94e-05	15	1546	3.63938	GO:0051253 negative regulation of RNA metabolic process	HDAC5 PPARD NR1H2 PPARG HDAC1 HNF4A AURKB CDK2 FABP4 SRC MMP12 CDK5 PLK1 MAPK14 PARP1	http://amigo.geneontology.org/amigo/term/GO:0051253
		455	7.96e-05	4	50	30.0079	GO:0030574 collagen catabolic process	MMP13 MMP3 MMP12 ITGB1	http://amigo.geneontology.org/amigo/term/GO:0030574
		456	7.96e-05	4	50	30.0079	GO:0033628 regulation of cell adhesion mediated by integrin	PLAU DPP4 PTPN11 ITGB3	http://amigo.geneontology.org/amigo/term/GO:0033628
		457	8.13e-05	5	107	17.528	GO:0010595 positive regulation of endothelial cell migration	FGFR1 KDR PTGS2 MET ITGB3	http://amigo.geneontology.org/amigo/term/GO:0010595
		458	8.34e-05	26	4206	2.31873	GO:0006996 organelle organization	HDAC1 GSK3B AURKA AURKB MTOR MET CDK2 PLK1 MAPK9 JAK2 MAPK1 TGFBR1 HDAC5 KDM6B ITGB1 CDK5 SRC ITGB3 KDR ITGB5 IKBKB PPARG PARP1 PDGFRB MAPK8 PIN1	http://amigo.geneontology.org/amigo/term/GO:0006996
		459	8.47e-05	5	108	17.3657	GO:0010921 regulation of phosphatase activity	PDGFRB JAK2 IKBKB GSK3B MTOR	http://amigo.geneontology.org/amigo/term/GO:0010921
		460	8.64e-05	6	187	12.0352	GO:0010469 regulation of signaling receptor activity	PLAU PPARG ITGB1 JAK2 SRC HDAC1	http://amigo.geneontology.org/amigo/term/GO:0010469
		461	8.74e-05	9	530	6.36959	GO:0060284 regulation of cell development	AURKA HDAC1 PPARG ITGB1 CDK5 MTOR ITGB3 IKBKB GSK3B	http://amigo.geneontology.org/amigo/term/GO:0060284
		462	8.88e-05	7	286	9.18073	GO:0001894 tissue homeostasis	SRC PTGS2 KDR PTPN11 TLR9 ITGB3 ITGB1	http://amigo.geneontology.org/amigo/term/GO:0001894
		463	9.19e-05	8	403	7.44612	GO:0016311 dephosphorylation	PDGFRB PTPN11 SRC JAK2 IKBKB GSK3B PIN1 MTOR	http://amigo.geneontology.org/amigo/term/GO:0016311
		464	9.53e-05	10	681	5.50805	GO:0061061 muscle structure development	TGFBR1 PPARD MAPK14 KDM6B ITGB1 CDK5 MTOR HDAC5 CDK9 PDGFRB	http://amigo.geneontology.org/amigo/term/GO:0061061
		465	9.7e-05	3	17	66.1938	GO:0051770 positive regulation of nitric-oxide synthase biosynthetic process	KDR JAK2 TLR9	http://amigo.geneontology.org/amigo/term/GO:0051770
		466	9.85e-05	7	291	9.02298	GO:0007611 learning or memory	PTGS2 ITGB1 S100B CDK5 SRC EGFR MAPK1	http://amigo.geneontology.org/amigo/term/GO:0007611
		467	9.9e-05	5	112	16.7455	GO:0030038 contractile actin filament bundle assembly	MET TGFBR1 MTOR ITGB5 SRC	http://amigo.geneontology.org/amigo/term/GO:0030038
		468	9.9e-05	5	112	16.7455	GO:0043149 stress fiber assembly	MET TGFBR1 MTOR ITGB5 SRC	http://amigo.geneontology.org/amigo/term/GO:0043149
		469	9.9e-05	5	112	16.7455	GO:2001237 negative regulation of extrinsic apoptotic signaling pathway	SRC ICAM1 GSK3B TGFBR1 ITGAV	http://amigo.geneontology.org/amigo/term/GO:2001237
		470	0.00010397	9	543	6.2171	GO:0016570 histone modification	HDAC5 KDM6B HDAC1 CDK2 CDK9 AURKA MAPK8 CDK5 AURKB	http://amigo.geneontology.org/amigo/term/GO:0016570
		471	0.000103983	6	194	11.601	GO:0031099 regeneration	AURKA JAK2 PPARD PPARG TYMS DHFR	http://amigo.geneontology.org/amigo/term/GO:0031099
		472	0.000104781	4	54	27.7851	GO:0051972 regulation of telomerase activity	PPARG MAPK1 AURKB SRC	http://amigo.geneontology.org/amigo/term/GO:0051972
		473	0.000105991	7	295	8.90064	GO:0090092 regulation of transmembrane receptor protein serine/threonine kinase signaling pathway	HDAC1 TGFBR1 PIN1 PPARG KDR PARP1 JAK2	http://amigo.geneontology.org/amigo/term/GO:0090092
		474	0.000113178	8	417	7.19613	GO:0006869 lipid transport	FABP4 PPARG NR1H2 PTGS2 PPARD PTPN11 ITGAV ITGB3	http://amigo.geneontology.org/amigo/term/GO:0006869
		475	0.000113178	3	18	62.5164	GO:0010885 regulation of cholesterol storage	PPARD PPARG NR1H2	http://amigo.geneontology.org/amigo/term/GO:0010885
		476	0.000113178	11	857	4.81456	GO:0030029 actin filament-based process	MET TGFBR1 ITGB1 CDK5 MTOR ITGB3 ITGB5 IKBKB SRC PDGFRB JAK2	http://amigo.geneontology.org/amigo/term/GO:0030029
		477	0.000113178	3	18	62.5164	GO:0033631 cell-cell adhesion mediated by integrin	DPP4 ITGB1 ITGA4	http://amigo.geneontology.org/amigo/term/GO:0033631
		478	0.000113178	3	18	62.5164	GO:0051900 regulation of mitochondrial depolarization	PARP1 KDR SRC	http://amigo.geneontology.org/amigo/term/GO:0051900
		479	0.000113178	8	417	7.19613	GO:0060537 muscle tissue development	PIM1 TGFBR1 MAPK14 KDM6B ITGB1 CDK5 MTOR PDGFRB	http://amigo.geneontology.org/amigo/term/GO:0060537
		480	0.000113178	3	18	62.5164	GO:0090336 positive regulation of brown fat cell differentiation	PTGS2 MAPK14 PIM1	http://amigo.geneontology.org/amigo/term/GO:0090336
		481	0.000113178	8	417	7.19613	GO:0140694 non-membrane-bounded organelle assembly	AURKB PLK1 MAPK9 AURKA ITGB1 SRC CDK2 PDGFRB	http://amigo.geneontology.org/amigo/term/GO:0140694
		482	0.000114222	5	116	16.168	GO:0032368 regulation of lipid transport	PPARG NR1H2 PTPN11 ITGAV ITGB3	http://amigo.geneontology.org/amigo/term/GO:0032368
		483	0.000118202	7	301	8.72322	GO:0006470 protein dephosphorylation	PDGFRB PTPN11 JAK2 IKBKB GSK3B PIN1 MTOR	http://amigo.geneontology.org/amigo/term/GO:0006470
		484	0.000118202	4	56	26.7927	GO:0050873 brown fat cell differentiation	PTGS2 MAPK14 PIM1 FABP4	http://amigo.geneontology.org/amigo/term/GO:0050873
		485	0.000118554	10	702	5.34328	GO:0040008 regulation of growth	MTOR TGFBR1 PIM1 EGFR PPARD MAPK14 PPARG CDK5 HNF4A GSK3B	http://amigo.geneontology.org/amigo/term/GO:0040008
		486	0.000120012	7	302	8.69433	GO:0045088 regulation of innate immune response	TLR9 MMP12 PPARG NR1H2 IKBKB PTPN11 SRC	http://amigo.geneontology.org/amigo/term/GO:0045088
		487	0.000121799	8	422	7.11087	GO:0050878 regulation of body fluid levels	PLAU JAK2 HNF4A NR1H2 ITGB3 MET MAPK14 SRC	http://amigo.geneontology.org/amigo/term/GO:0050878
		488	0.000125573	4	57	26.3227	GO:0002042 cell migration involved in sprouting angiogenesis	PTGS2 KDR ITGB1 HDAC5	http://amigo.geneontology.org/amigo/term/GO:0002042
		489	0.000125573	4	57	26.3227	GO:0010518 positive regulation of phospholipase activity	FGFR1 PDGFRB FLT1 EGFR	http://amigo.geneontology.org/amigo/term/GO:0010518
		490	0.00012956	7	306	8.58068	GO:0045165 cell fate commitment	HDAC1 TGFBR1 KDR KDM6B ITGB1 MTOR PPARG	http://amigo.geneontology.org/amigo/term/GO:0045165
		491	0.000130197	3	19	59.2261	GO:0033189 response to vitamin A	PPARD PPARG TYMS	http://amigo.geneontology.org/amigo/term/GO:0033189
		492	0.000130197	3	19	59.2261	GO:0070102 interleukin-6-mediated signaling pathway	SRC JAK2 JAK1	http://amigo.geneontology.org/amigo/term/GO:0070102
		493	0.00013208	6	204	11.0323	GO:0071897 DNA biosynthetic process	TYMS PPARG SRC MAPK1 AURKB PDGFRB	http://amigo.geneontology.org/amigo/term/GO:0071897
		494	0.000136732	5	121	15.4999	GO:0007088 regulation of mitotic nuclear division	AURKB PLK1 PDGFRB AURKA PIN1	http://amigo.geneontology.org/amigo/term/GO:0007088
		495	0.000139004	6	206	10.9252	GO:0032869 cellular response to insulin stimulus	GSK3B PPARG PARP1 PTPN11 SRC HDAC5	http://amigo.geneontology.org/amigo/term/GO:0032869
		496	0.000140067	14	1431	3.66973	GO:0045892 negative regulation of transcription DNA-templated	HDAC5 PPARD NR1H2 PPARG HDAC1 HNF4A AURKB CDK2 FABP4 SRC MMP12 CDK5 PLK1 PARP1	http://amigo.geneontology.org/amigo/term/GO:0045892
		497	0.000141987	14	1433	3.6646	GO:1903507 negative regulation of nucleic acid-templated transcription	HDAC5 PPARD NR1H2 PPARG HDAC1 HNF4A AURKB CDK2 FABP4 SRC MMP12 CDK5 PLK1 PARP1	http://amigo.geneontology.org/amigo/term/GO:1903507
		498	0.000143931	14	1435	3.6595	GO:1902679 negative regulation of RNA biosynthetic process	HDAC5 PPARD NR1H2 PPARG HDAC1 HNF4A AURKB CDK2 FABP4 SRC MMP12 CDK5 PLK1 PARP1	http://amigo.geneontology.org/amigo/term/GO:1902679
		499	0.000147517	8	435	6.89836	GO:0001503 ossification	PTGS2 MAPK1 MAPK14 MMP13 PTPN11 GSK3B PPARG EGFR	http://amigo.geneontology.org/amigo/term/GO:0001503
		500	0.000147517	9	572	5.9019	GO:0051052 regulation of DNA metabolic process	CDK9 PARP1 EGFR CDK2 PPARG SRC MAPK1 AURKB PDGFRB	http://amigo.geneontology.org/amigo/term/GO:0051052
		501	0.000149021	6	209	10.7684	GO:0050731 positive regulation of peptidyl-tyrosine phosphorylation	SRC JAK2 EGFR MTOR PTPN11 ITGB3	http://amigo.geneontology.org/amigo/term/GO:0050731
		502	0.000149242	3	20	56.2648	GO:0010878 cholesterol storage	PPARD PPARG NR1H2	http://amigo.geneontology.org/amigo/term/GO:0010878
		503	0.000149242	3	20	56.2648	GO:0051767 nitric-oxide synthase biosynthetic process	KDR JAK2 TLR9	http://amigo.geneontology.org/amigo/term/GO:0051767
		504	0.000149242	3	20	56.2648	GO:0051769 regulation of nitric-oxide synthase biosynthetic process	KDR JAK2 TLR9	http://amigo.geneontology.org/amigo/term/GO:0051769
		505	0.000149972	5	124	15.1249	GO:0030518 intracellular steroid hormone receptor signaling pathway	PGR SRC HDAC1 JAK2 PARP1	http://amigo.geneontology.org/amigo/term/GO:0030518
		506	0.000149972	5	124	15.1249	GO:0045446 endothelial cell differentiation	KDR MET KDM6B ICAM1 IKBKB	http://amigo.geneontology.org/amigo/term/GO:0045446
		507	0.000149972	9	574	5.88133	GO:0051493 regulation of cytoskeleton organization	GSK3B MET PLK1 MAPK1 TGFBR1 MTOR ITGB3 PDGFRB CDK5	http://amigo.geneontology.org/amigo/term/GO:0051493
		508	0.000150979	6	210	10.7171	GO:0032388 positive regulation of intracellular transport	GSK3B PTGS2 JAK2 MAPK14 CDK5 MAPK8	http://amigo.geneontology.org/amigo/term/GO:0032388
		509	0.00015488	5	125	15.0039	GO:0002065 columnar/cuboidal epithelial cell differentiation	SRC PGR HNF4A TYMS GSK3B	http://amigo.geneontology.org/amigo/term/GO:0002065
		510	0.00015488	5	125	15.0039	GO:0042542 response to hydrogen peroxide	PDGFRB KDM6B ERN1 SRC MET	http://amigo.geneontology.org/amigo/term/GO:0042542
		511	0.00015488	2	3	250.066	GO:0071619 phosphorylation of RNA polymerase II C-terminal domain serine 2 residues	CCNT1 CDK9	http://amigo.geneontology.org/amigo/term/GO:0071619
		512	0.000155568	7	317	8.28293	GO:0051054 positive regulation of DNA metabolic process	PARP1 EGFR CDK2 SRC MAPK1 AURKB PDGFRB	http://amigo.geneontology.org/amigo/term/GO:0051054
		513	0.000155726	14	1449	3.62414	GO:0030182 neuron differentiation	GSK3B MET CDK5 AURKA JAK2 TGFBR1 ITGA4 HDAC1 ITGB1 PTPN11 FGFR1 PIN1 DHFR S100B	http://amigo.geneontology.org/amigo/term/GO:0030182
		514	0.000156577	4	61	24.5966	GO:1904705 regulation of vascular associated smooth muscle cell proliferation	PPARG JAK2 SRC ERN1	http://amigo.geneontology.org/amigo/term/GO:1904705
		515	0.000161805	12	1073	4.19495	GO:0032269 negative regulation of cellular protein metabolic process	PLAU PPARG TYMS DHFR PTGS2 NR1H2 CDK5 FABP4 IKBKB PLK1 SRC GSK3B	http://amigo.geneontology.org/amigo/term/GO:0032269
		516	0.000168762	6	215	10.4679	GO:0009612 response to mechanical stimulus	MAPK8 PTGS2 MAPK14 PPARG SRC ITGB3	http://amigo.geneontology.org/amigo/term/GO:0009612
		517	0.000168762	3	21	53.5855	GO:0035313 wound healing spreading of epidermal cells	ITGB1 MMP12 MTOR	http://amigo.geneontology.org/amigo/term/GO:0035313
		518	0.000168762	3	21	53.5855	GO:0051882 mitochondrial depolarization	PARP1 KDR SRC	http://amigo.geneontology.org/amigo/term/GO:0051882
		519	0.000168762	3	21	53.5855	GO:2001026 regulation of endothelial cell chemotaxis	FGFR1 KDR MET	http://amigo.geneontology.org/amigo/term/GO:2001026
		520	0.000174912	8	448	6.69819	GO:0050900 leukocyte migration	ITGA4 FLT1 ICAM1 ITGB3 MAPK1 ITGB1 DPP4 SRC	http://amigo.geneontology.org/amigo/term/GO:0050900
		521	0.000174912	28	4987	2.10603	GO:0051234 establishment of localization	GSK3B ITGB3 MET CDK5 FABP4 PPARG AURKB DPP4 NR1H2 ITGAV EGFR PLK1 PTPN11 TLR9 PTGS2 JAK2 MAPK1 HNF4A PPARD MAPK14 ITGA4 CDK2 ITGB1 SRC MMP12 PIM1 PDGFRB MAPK8	http://amigo.geneontology.org/amigo/term/GO:0051234
		522	0.000175285	4	63	23.8158	GO:1990874 vascular associated smooth muscle cell proliferation	PPARG JAK2 SRC ERN1	http://amigo.geneontology.org/amigo/term/GO:1990874
		523	0.000176872	9	589	5.73155	GO:0006914 autophagy	MTOR TLR9 KDR GSK3B MET MAPK8 CDK5 ERN1 SRC	http://amigo.geneontology.org/amigo/term/GO:0006914
		524	0.000176872	15	1674	3.3611	GO:0045934 negative regulation of nucleobase-containing compound metabolic process	HDAC5 PPARD NR1H2 PPARG HDAC1 HNF4A AURKB CDK2 FABP4 SRC MMP12 PARP1 CDK5 PLK1 MAPK14	http://amigo.geneontology.org/amigo/term/GO:0045934
		525	0.000176872	9	589	5.73155	GO:0061919 process utilizing autophagic mechanism	MTOR TLR9 KDR GSK3B MET MAPK8 CDK5 ERN1 SRC	http://amigo.geneontology.org/amigo/term/GO:0061919
		526	0.000180859	5	130	14.4269	GO:0090100 positive regulation of transmembrane receptor protein serine/threonine kinase signaling pathway	TGFBR1 KDR PARP1 JAK2 PPARG	http://amigo.geneontology.org/amigo/term/GO:0090100
		527	0.000180859	5	130	14.4269	GO:0090398 cellular senescence	MAPK14 MAPK9 MAPK8 MAPK10 CDK2	http://amigo.geneontology.org/amigo/term/GO:0090398
		528	0.000180859	5	130	14.4269	GO:2000278 regulation of DNA biosynthetic process	PPARG SRC MAPK1 AURKB PDGFRB	http://amigo.geneontology.org/amigo/term/GO:2000278
		529	0.000183782	4	64	23.4436	GO:0046686 response to cadmium ion	MAPK9 MAPK1 MAPK8 EGFR	http://amigo.geneontology.org/amigo/term/GO:0046686
		530	0.000183782	4	64	23.4436	GO:0046824 positive regulation of nucleocytoplasmic transport	GSK3B PTGS2 JAK2 MAPK14	http://amigo.geneontology.org/amigo/term/GO:0046824
		531	0.000185553	8	453	6.62425	GO:0001558 regulation of cell growth	MTOR TGFBR1 EGFR PPARD PPARG CDK5 HNF4A GSK3B	http://amigo.geneontology.org/amigo/term/GO:0001558
		532	0.000186243	5	131	14.3167	GO:0002040 sprouting angiogenesis	PTGS2 KDR ITGB1 JAK1 HDAC5	http://amigo.geneontology.org/amigo/term/GO:0002040
		533	0.000196193	9	598	5.64529	GO:0044770 cell cycle phase transition	CDK2 CDK5 AURKB PLK1 MAPK14 ITGB1 PTPN11 EGFR AURKA	http://amigo.geneontology.org/amigo/term/GO:0044770
		534	0.000196327	10	753	4.98139	GO:0000904 cell morphogenesis involved in differentiation	CDK5 MET ITGAV ITGB3 ITGA4 ITGB1 PTPN11 SRC GSK3B S100B	http://amigo.geneontology.org/amigo/term/GO:0000904
		535	0.000216767	3	23	48.9259	GO:0002070 epithelial cell maturation	PGR KDR TYMS	http://amigo.geneontology.org/amigo/term/GO:0002070
		536	0.000216767	3	23	48.9259	GO:0032516 positive regulation of phosphoprotein phosphatase activity	PDGFRB JAK2 MTOR	http://amigo.geneontology.org/amigo/term/GO:0032516
		537	0.000217512	4	67	22.3939	GO:1904356 regulation of telomere maintenance via telomere lengthening	MAPK1 AURKB SRC PARP1	http://amigo.geneontology.org/amigo/term/GO:1904356
		538	0.000230218	4	68	22.0646	GO:0010517 regulation of phospholipase activity	FGFR1 PDGFRB FLT1 EGFR	http://amigo.geneontology.org/amigo/term/GO:0010517
		539	0.000233505	12	1119	4.0225	GO:0002684 positive regulation of immune system process	JAK2 DPP4 TLR9 MAPK1 ITGA4 IDO1 ITGB3 MMP12 ICAM1 IKBKB PTPN11 SRC	http://amigo.geneontology.org/amigo/term/GO:0002684
		540	0.000233505	8	469	6.39827	GO:0032102 negative regulation of response to external stimulus	PPARD PLAU PPARG MMP12 DPP4 NR1H2 MAPK14 SRC	http://amigo.geneontology.org/amigo/term/GO:0032102
		541	0.000237538	9	614	5.49818	GO:0007423 sensory organ development	MAPK1 TGFBR1 PDGFRB HDAC1 KDR EGFR IMPDH2 PTPN11 FLT1	http://amigo.geneontology.org/amigo/term/GO:0007423
		542	0.000238409	12	1122	4.01175	GO:0045321 leukocyte activation	JAK2 ITGA4 ITGB1 DPP4 TLR9 IDO1 IMPDH2 MTOR ICAM1 HDAC5 PTPN11 SRC	http://amigo.geneontology.org/amigo/term/GO:0045321
		543	0.000238551	10	772	4.85879	GO:0009617 response to bacterium	MAPK8 MAPK14 PTGS2 JAK2 MAPK1 PPARD IDO1 FABP4 SRC TLR9	http://amigo.geneontology.org/amigo/term/GO:0009617
		544	0.000249868	8	474	6.33077	GO:0050804 modulation of chemical synaptic transmission	GSK3B PTGS2 JAK2 MAPK1 ITGB1 S100B CDK5 SRC	http://amigo.geneontology.org/amigo/term/GO:0050804
		545	0.000252666	14	1522	3.45031	GO:0048699 generation of neurons	GSK3B MET CDK5 AURKA JAK2 TGFBR1 ITGA4 HDAC1 ITGB1 PTPN11 FGFR1 PIN1 DHFR S100B	http://amigo.geneontology.org/amigo/term/GO:0048699
		546	0.000252694	8	475	6.31745	GO:0099177 regulation of trans-synaptic signaling	GSK3B PTGS2 JAK2 MAPK1 ITGB1 S100B CDK5 SRC	http://amigo.geneontology.org/amigo/term/GO:0099177
		547	0.000257359	6	234	9.61791	GO:0008406 gonad development	PGR TGFBR1 PDGFRB KDR SRC TLR9	http://amigo.geneontology.org/amigo/term/GO:0008406
		548	0.000258733	7	347	7.56683	GO:0050890 cognition	PTGS2 ITGB1 S100B CDK5 SRC EGFR MAPK1	http://amigo.geneontology.org/amigo/term/GO:0050890
		549	0.000270623	8	480	6.25164	GO:0010876 lipid localization	PPARD PPARG FABP4 NR1H2 PTGS2 PTPN11 ITGAV ITGB3	http://amigo.geneontology.org/amigo/term/GO:0010876
		550	0.000271897	17	2190	2.91172	GO:0006955 immune response	SRC TLR9 JAK2 JAK1 ICAM1 MAPK1 IDO1 MTOR MMP12 PPARG NR1H2 MAPK9 IKBKB MAPK8 MAPK10 MAPK14 PTPN11	http://amigo.geneontology.org/amigo/term/GO:0006955
		551	0.000272814	3	25	45.0118	GO:0090335 regulation of brown fat cell differentiation	PTGS2 MAPK14 PIM1	http://amigo.geneontology.org/amigo/term/GO:0090335
		552	0.000282025	5	144	13.0242	GO:0045598 regulation of fat cell differentiation	PTGS2 PPARD MAPK14 PPARG PIM1	http://amigo.geneontology.org/amigo/term/GO:0045598
		553	0.000282025	5	144	13.0242	GO:0071456 cellular response to hypoxia	MTOR PPARD PPARG SRC PTGS2	http://amigo.geneontology.org/amigo/term/GO:0071456
		554	0.000285909	6	239	9.4167	GO:0045137 development of primary sexual characteristics	PGR TGFBR1 PDGFRB KDR SRC TLR9	http://amigo.geneontology.org/amigo/term/GO:0045137
		555	0.000289406	7	354	7.4172	GO:0006913 nucleocytoplasmic transport	GSK3B PTGS2 JAK2 MAPK14 CDK5 PTPN11 MMP12	http://amigo.geneontology.org/amigo/term/GO:0006913
		556	0.000289406	7	354	7.4172	GO:0051169 nuclear transport	GSK3B PTGS2 JAK2 MAPK14 CDK5 PTPN11 MMP12	http://amigo.geneontology.org/amigo/term/GO:0051169
		557	0.000293199	4	73	20.5533	GO:0022617 extracellular matrix disassembly	DPP4 MMP13 MMP3 MMP12	http://amigo.geneontology.org/amigo/term/GO:0022617
		558	0.000293199	7	355	7.39631	GO:0030198 extracellular matrix organization	MMP13 MMP3 MMP12 DPP4 TGFBR1 ITGB1 ITGB3	http://amigo.geneontology.org/amigo/term/GO:0030198
		559	0.000293199	7	355	7.39631	GO:0060326 cell chemotaxis	PDGFRB FGFR1 FLT1 KDR MAPK1 MET DPP4	http://amigo.geneontology.org/amigo/term/GO:0060326
		560	0.000296282	6	241	9.33855	GO:0050920 regulation of chemotaxis	FGFR1 KDR MAPK1 MET DPP4 PDGFRB	http://amigo.geneontology.org/amigo/term/GO:0050920
		561	0.000297232	7	356	7.37553	GO:0043062 extracellular structure organization	MMP13 MMP3 MMP12 DPP4 TGFBR1 ITGB1 ITGB3	http://amigo.geneontology.org/amigo/term/GO:0043062
		562	0.000301475	7	357	7.35487	GO:0043010 camera-type eye development	TGFBR1 HDAC1 KDR EGFR IMPDH2 FLT1 PDGFRB	http://amigo.geneontology.org/amigo/term/GO:0043010
		563	0.000301475	3	26	43.2806	GO:0048714 positive regulation of oligodendrocyte differentiation	HDAC1 PPARG MTOR	http://amigo.geneontology.org/amigo/term/GO:0048714
		564	0.000306595	4	74	20.2756	GO:0061180 mammary gland epithelium development	PGR JAK2 MAPK1 SRC	http://amigo.geneontology.org/amigo/term/GO:0061180
		565	0.000311201	7	359	7.3139	GO:0045229 external encapsulating structure organization	MMP13 MMP3 MMP12 DPP4 TGFBR1 ITGB1 ITGB3	http://amigo.geneontology.org/amigo/term/GO:0045229
		566	0.000314251	11	975	4.23188	GO:0022603 regulation of anatomical structure morphogenesis	FLT1 KDR PPARG HNF4A CDK5 ITGB3 JAK1 AURKA ITGB1 SRC GSK3B	http://amigo.geneontology.org/amigo/term/GO:0022603
		567	0.000323715	5	149	12.5872	GO:0003158 endothelium development	KDR MET KDM6B ICAM1 IKBKB	http://amigo.geneontology.org/amigo/term/GO:0003158
		568	0.000327446	6	246	9.14874	GO:0007596 blood coagulation	PLAU JAK2 HNF4A ITGB3 MAPK14 SRC	http://amigo.geneontology.org/amigo/term/GO:0007596
		569	0.000333022	5	150	12.5033	GO:0051783 regulation of nuclear division	AURKB PLK1 PDGFRB AURKA PIN1	http://amigo.geneontology.org/amigo/term/GO:0051783
		570	0.000333527	3	27	41.6776	GO:0060396 growth hormone receptor signaling pathway	JAK2 JAK1 HNF4A	http://amigo.geneontology.org/amigo/term/GO:0060396
		571	0.000333527	3	27	41.6776	GO:0071378 cellular response to growth hormone stimulus	JAK2 JAK1 HNF4A	http://amigo.geneontology.org/amigo/term/GO:0071378
		572	0.000336644	8	498	6.02568	GO:0023061 signal release	GSK3B PTGS2 JAK2 HNF4A PPARD PPARG CDK5 PTPN11	http://amigo.geneontology.org/amigo/term/GO:0023061
		573	0.000347184	6	249	9.03851	GO:0010001 glial cell differentiation	CDK5 MAPK1 HDAC1 PPARG PTPN11 MTOR	http://amigo.geneontology.org/amigo/term/GO:0010001
		574	0.000349921	8	501	5.98959	GO:0061564 axon development	CDK5 JAK2 ITGA4 ITGB1 PTPN11 GSK3B DHFR S100B	http://amigo.geneontology.org/amigo/term/GO:0061564
		575	0.000350781	7	367	7.15446	GO:0019058 viral life cycle	DPP4 ICAM1 ITGB5 EGFR ITGB1 ITGAV ITGB3	http://amigo.geneontology.org/amigo/term/GO:0019058
		576	0.000350781	5	152	12.3388	GO:0036294 cellular response to decreased oxygen levels	MTOR PPARD PPARG SRC PTGS2	http://amigo.geneontology.org/amigo/term/GO:0036294
		577	0.000352529	6	250	9.00236	GO:0009636 response to toxic substance	PTGS2 PTGS1 PDGFRB TYMS PIM1 DHFR	http://amigo.geneontology.org/amigo/term/GO:0009636
		578	0.000358258	9	653	5.16981	GO:0002521 leukocyte differentiation	SRC ITGA4 ITGB1 PPARG TLR9 MAPK14 MTOR HDAC5 PARP1	http://amigo.geneontology.org/amigo/term/GO:0002521
		579	0.00035888	15	1795	3.13453	GO:0045184 establishment of protein localization	GSK3B PPARG PTGS2 JAK2 HNF4A PPARD MAPK14 NR1H2 CDK5 PTPN11 SRC MMP12 PLK1 MAPK8 EGFR	http://amigo.geneontology.org/amigo/term/GO:0045184
		580	0.00035888	6	251	8.96649	GO:0050817 coagulation	PLAU JAK2 HNF4A ITGB3 MAPK14 SRC	http://amigo.geneontology.org/amigo/term/GO:0050817
		581	0.000365167	6	252	8.93091	GO:0007599 hemostasis	PLAU JAK2 HNF4A ITGB3 MAPK14 SRC	http://amigo.geneontology.org/amigo/term/GO:0007599
		582	0.000365167	3	28	40.1891	GO:0035767 endothelial cell chemotaxis	FGFR1 KDR MET	http://amigo.geneontology.org/amigo/term/GO:0035767
		583	0.000365167	6	252	8.93091	GO:0042593 glucose homeostasis	ERN1 ICAM1 HNF4A PPARD PTPN11 PPARG	http://amigo.geneontology.org/amigo/term/GO:0042593
		584	0.000371474	6	253	8.89561	GO:0033500 carbohydrate homeostasis	ERN1 ICAM1 HNF4A PPARD PTPN11 PPARG	http://amigo.geneontology.org/amigo/term/GO:0033500
		585	0.000371474	6	253	8.89561	GO:0045444 fat cell differentiation	PTGS2 PPARD MAPK14 PPARG PIM1 FABP4	http://amigo.geneontology.org/amigo/term/GO:0045444
		586	0.000381513	4	79	18.9923	GO:2000573 positive regulation of DNA biosynthetic process	SRC MAPK1 AURKB PDGFRB	http://amigo.geneontology.org/amigo/term/GO:2000573
		587	0.000388997	5	156	12.0224	GO:0050921 positive regulation of chemotaxis	FGFR1 KDR MAPK1 MET PDGFRB	http://amigo.geneontology.org/amigo/term/GO:0050921
		588	0.000397072	18	2507	2.69317	GO:0003008 system process	PTGS2 PTGS1 JAK2 PPARD NR1H2 PPARG CDK9 PARP1 ITGB1 S100B CDK5 PTPN11 SRC MTOR TLR9 EGFR GSK3B MAPK1	http://amigo.geneontology.org/amigo/term/GO:0003008
		589	0.000398754	4	80	18.7549	GO:0034113 heterotypic cell-cell adhesion	ITGA4 ITGAV ITGB1 ITGB3	http://amigo.geneontology.org/amigo/term/GO:0034113
		590	0.000412315	7	378	6.94627	GO:0045787 positive regulation of cell cycle	AURKB CCNT1 PTPN11 SRC EGFR PDGFRB AURKA	http://amigo.geneontology.org/amigo/term/GO:0045787
		591	0.000417219	4	81	18.5234	GO:0010822 positive regulation of mitochondrion organization	KDR GSK3B AURKA MAPK8	http://amigo.geneontology.org/amigo/term/GO:0010822
		592	0.000440379	2	5	150.039	GO:0038027 apolipoprotein A-I-mediated signaling pathway	ITGAV ITGB3	http://amigo.geneontology.org/amigo/term/GO:0038027
		593	0.000440379	2	5	150.039	GO:0050748 negative regulation of lipoprotein metabolic process	ITGAV ITGB3	http://amigo.geneontology.org/amigo/term/GO:0050748
		594	0.000440379	2	5	150.039	GO:0060978 angiogenesis involved in coronary vascular morphogenesis	TGFBR1 PDGFRB	http://amigo.geneontology.org/amigo/term/GO:0060978
		595	0.000440379	2	5	150.039	GO:1905563 negative regulation of vascular endothelial cell proliferation	FLT1 PPARG	http://amigo.geneontology.org/amigo/term/GO:1905563
		596	0.000440379	2	5	150.039	GO:1905598 negative regulation of low-density lipoprotein receptor activity	ITGAV ITGB3	http://amigo.geneontology.org/amigo/term/GO:1905598
		597	0.000440379	2	5	150.039	GO:1905784 regulation of anaphase-promoting complex-dependent catabolic process	CDK2 PLK1	http://amigo.geneontology.org/amigo/term/GO:1905784
		598	0.000440877	6	262	8.59004	GO:0060828 regulation of canonical Wnt signaling pathway	GSK3B PIN1 MAPK14 HDAC1 SRC EGFR	http://amigo.geneontology.org/amigo/term/GO:0060828
		599	0.000448741	6	263	8.55738	GO:0031668 cellular response to extracellular stimulus	MTOR MAPK1 MAPK8 PPARG ITGA4 PIM1	http://amigo.geneontology.org/amigo/term/GO:0031668
		600	0.000448741	6	263	8.55738	GO:0050708 regulation of protein secretion	JAK2 HNF4A PPARD NR1H2 PPARG PTPN11	http://amigo.geneontology.org/amigo/term/GO:0050708
		601	0.00046355	8	525	5.71578	GO:0007159 leukocyte cell-cell adhesion	JAK2 ITGA4 ITGB1 DPP4 ICAM1 IDO1 PTPN11 SRC	http://amigo.geneontology.org/amigo/term/GO:0007159
		602	0.000480728	5	164	11.4359	GO:0032434 regulation of proteasomal ubiquitin-dependent protein catabolic process	GSK3B MAPK9 AURKA PLK1 CDK2	http://amigo.geneontology.org/amigo/term/GO:0032434
		603	0.000506535	7	392	6.69819	GO:0042692 muscle cell differentiation	MAPK14 KDM6B ITGB1 MTOR HDAC5 CDK9 PDGFRB	http://amigo.geneontology.org/amigo/term/GO:0042692
		604	0.000507386	5	166	11.2981	GO:0010821 regulation of mitochondrion organization	KDR GSK3B AURKA PPARG MAPK8	http://amigo.geneontology.org/amigo/term/GO:0010821
		605	0.00051506	4	86	17.4464	GO:0010833 telomere maintenance via telomere lengthening	MAPK1 AURKB SRC PARP1	http://amigo.geneontology.org/amigo/term/GO:0010833
		606	0.000517423	8	534	5.61945	GO:0007346 regulation of mitotic cell cycle	CDK2 AURKB PLK1 PTPN11 EGFR PDGFRB AURKA PIN1	http://amigo.geneontology.org/amigo/term/GO:0007346
		607	0.000533852	6	272	8.27423	GO:0006909 phagocytosis	MET ITGAV PPARG ITGB3 ITGB1 SRC	http://amigo.geneontology.org/amigo/term/GO:0006909
		608	0.000548513	5	169	11.0976	GO:0071453 cellular response to oxygen levels	MTOR PPARD PPARG SRC PTGS2	http://amigo.geneontology.org/amigo/term/GO:0071453
		609	0.000553043	6	274	8.21383	GO:0006898 receptor-mediated endocytosis	ITGB3 DPP4 EGFR ITGA4 ITGB1 ITGAV	http://amigo.geneontology.org/amigo/term/GO:0006898
		610	0.000553043	6	274	8.21383	GO:0045927 positive regulation of growth	MTOR TGFBR1 PIM1 EGFR PPARD MAPK14	http://amigo.geneontology.org/amigo/term/GO:0045927
		611	0.000557567	5	170	11.0323	GO:0007292 female gamete generation	PTGS2 PGR AURKA PLK1 SRC	http://amigo.geneontology.org/amigo/term/GO:0007292
		612	0.000557567	5	170	11.0323	GO:0045766 positive regulation of angiogenesis	FLT1 KDR ITGB3 JAK1 ITGB1	http://amigo.geneontology.org/amigo/term/GO:0045766
		613	0.000557567	5	170	11.0323	GO:0051017 actin filament bundle assembly	MET TGFBR1 MTOR ITGB5 SRC	http://amigo.geneontology.org/amigo/term/GO:0051017
		614	0.000557567	4	88	17.0499	GO:0070301 cellular response to hydrogen peroxide	KDM6B ERN1 SRC MET	http://amigo.geneontology.org/amigo/term/GO:0070301
		615	0.000557567	5	170	11.0323	GO:1904018 positive regulation of vasculature development	FLT1 KDR ITGB3 JAK1 ITGB1	http://amigo.geneontology.org/amigo/term/GO:1904018
		616	0.000569224	3	33	34.0999	GO:0038083 peptidyl-tyrosine autophosphorylation	KDR SRC EGFR	http://amigo.geneontology.org/amigo/term/GO:0038083
		617	0.000569224	3	33	34.0999	GO:0043552 positive regulation of phosphatidylinositol 3-kinase activity	PDGFRB SRC FLT1	http://amigo.geneontology.org/amigo/term/GO:0043552
		618	0.000579501	6	277	8.12487	GO:0050730 regulation of peptidyl-tyrosine phosphorylation	SRC JAK2 EGFR MTOR ITGB3 PTPN11	http://amigo.geneontology.org/amigo/term/GO:0050730
		619	0.000585349	5	172	10.904	GO:0016241 regulation of macroautophagy	MTOR KDR MAPK8 CDK5 ERN1	http://amigo.geneontology.org/amigo/term/GO:0016241
		620	0.000598644	5	173	10.841	GO:0001959 regulation of cytokine-mediated signaling pathway	MMP12 PPARG NR1H2 IKBKB PTPN11	http://amigo.geneontology.org/amigo/term/GO:0001959
		621	0.000598644	4	90	16.671	GO:0019217 regulation of fatty acid metabolic process	PPARD PPARG PTGS2 NR1H2	http://amigo.geneontology.org/amigo/term/GO:0019217
		622	0.000598644	5	173	10.841	GO:0031960 response to corticosteroid	PTGS2 JAK2 PARP1 TYMS SRC	http://amigo.geneontology.org/amigo/term/GO:0031960
		623	0.000613132	5	174	10.7787	GO:0050729 positive regulation of inflammatory response	TLR9 PTGS2 JAK2 IDO1 FABP4	http://amigo.geneontology.org/amigo/term/GO:0050729
		624	0.000613132	5	174	10.7787	GO:0061572 actin filament bundle organization	MET TGFBR1 MTOR ITGB5 SRC	http://amigo.geneontology.org/amigo/term/GO:0061572
		625	0.0006136	8	550	5.45598	GO:0002009 morphogenesis of an epithelium	ITGB1 MMP12 PGR KDR EGFR SRC MET MTOR	http://amigo.geneontology.org/amigo/term/GO:0002009
		626	0.0006136	3	34	33.0969	GO:0034405 response to fluid shear stress	PTGS2 PDGFRB SRC	http://amigo.geneontology.org/amigo/term/GO:0034405
		627	0.0006136	3	34	33.0969	GO:0090140 regulation of mitochondrial fission	KDR AURKA PPARG	http://amigo.geneontology.org/amigo/term/GO:0090140
		628	0.000616887	6	281	8.00922	GO:0033044 regulation of chromosome organization	AURKB CDK2 PLK1 MAPK1 SRC PARP1	http://amigo.geneontology.org/amigo/term/GO:0033044
		629	0.000617348	4	91	16.4878	GO:0048145 regulation of fibroblast proliferation	PDGFRB PPARG EGFR ITGB3	http://amigo.geneontology.org/amigo/term/GO:0048145
		630	0.000643105	4	92	16.3086	GO:0034644 cellular response to UV	MMP3 AURKB PTGS2 PARP1	http://amigo.geneontology.org/amigo/term/GO:0034644
		631	0.000659687	7	412	6.37303	GO:0001654 eye development	TGFBR1 HDAC1 KDR EGFR IMPDH2 FLT1 PDGFRB	http://amigo.geneontology.org/amigo/term/GO:0001654
		632	0.000662267	6	285	7.89681	GO:0031348 negative regulation of defense response	PPARD PPARG MMP12 NR1H2 MAPK14 SRC	http://amigo.geneontology.org/amigo/term/GO:0031348
		633	0.000663058	3	35	32.1513	GO:0046825 regulation of protein export from nucleus	GSK3B CDK5 PTPN11	http://amigo.geneontology.org/amigo/term/GO:0046825
		634	0.000666504	7	413	6.3576	GO:0045862 positive regulation of proteolysis	GSK3B PPARG PLK1 MAPK9 AURKA JAK2 SRC	http://amigo.geneontology.org/amigo/term/GO:0045862
		635	0.000671878	6	286	7.8692	GO:0051146 striated muscle cell differentiation	MAPK14 KDM6B ITGB1 MTOR HDAC5 PDGFRB	http://amigo.geneontology.org/amigo/term/GO:0051146
		636	0.000692498	4	94	15.9616	GO:0007492 endoderm development	HDAC1 ITGB5 ITGA4 ITGAV	http://amigo.geneontology.org/amigo/term/GO:0007492
		637	0.000693776	7	416	6.31175	GO:0150063 visual system development	TGFBR1 HDAC1 KDR EGFR IMPDH2 FLT1 PDGFRB	http://amigo.geneontology.org/amigo/term/GO:0150063
		638	0.000694664	6	288	7.81455	GO:1903532 positive regulation of secretion by cell	JAK2 PPARD NR1H2 PPARG CDK5 PTPN11	http://amigo.geneontology.org/amigo/term/GO:1903532
		639	0.000698735	8	562	5.33948	GO:0001501 skeletal system development	SRC MMP13 TGFBR1 MAPK14 KDR TYMS PTPN11 FGFR1	http://amigo.geneontology.org/amigo/term/GO:0001501
		640	0.000701006	5	180	10.4194	GO:1990138 neuron projection extension	AURKA ITGA4 ITGB1 CDK5 GSK3B	http://amigo.geneontology.org/amigo/term/GO:1990138
		641	0.000701665	26	4823	2.02209	GO:0006810 transport	GSK3B ITGB3 MET CDK5 FABP4 PPARG DPP4 NR1H2 ITGAV EGFR PTPN11 TLR9 PTGS2 JAK2 MAPK1 HNF4A PPARD MAPK14 ITGA4 CDK2 ITGB1 SRC MMP12 PIM1 PDGFRB MAPK8	http://amigo.geneontology.org/amigo/term/GO:0006810
		642	0.000708532	3	36	31.2582	GO:0009112 nucleobase metabolic process	MAPK1 TYMS MTOR	http://amigo.geneontology.org/amigo/term/GO:0009112
		643	0.000708532	3	36	31.2582	GO:0032965 regulation of collagen biosynthetic process	PPARD PDGFRB PPARG	http://amigo.geneontology.org/amigo/term/GO:0032965
		644	0.000708532	3	36	31.2582	GO:0043276 anoikis	ITGB1 SRC MTOR	http://amigo.geneontology.org/amigo/term/GO:0043276
		645	0.000708532	3	36	31.2582	GO:1904707 positive regulation of vascular associated smooth muscle cell proliferation	JAK2 SRC ERN1	http://amigo.geneontology.org/amigo/term/GO:1904707
		646	0.000710334	4	95	15.7936	GO:0009791 post-embryonic development	JAK2 TGFBR1 KDR MTOR	http://amigo.geneontology.org/amigo/term/GO:0009791
		647	0.000736308	17	2402	2.65473	GO:0044248 cellular catabolic process	IDO1 MTOR GSK3B MMP12 MAPK9 AURKA PPARD CDK5 TLR9 KDR PLK1 MET MAPK8 MAPK14 CDK2 ERN1 SRC	http://amigo.geneontology.org/amigo/term/GO:0044248
		648	0.000750259	8	569	5.27379	GO:0019221 cytokine-mediated signaling pathway	JAK2 IKBKB JAK1 SRC MMP12 PPARG NR1H2 PTPN11	http://amigo.geneontology.org/amigo/term/GO:0019221
		649	0.000763669	3	37	30.4134	GO:0002068 glandular epithelial cell development	PGR HNF4A GSK3B	http://amigo.geneontology.org/amigo/term/GO:0002068
		650	0.000763669	3	37	30.4134	GO:0090218 positive regulation of lipid kinase activity	PDGFRB SRC FLT1	http://amigo.geneontology.org/amigo/term/GO:0090218
		651	0.000774864	7	425	6.17809	GO:0045786 negative regulation of cell cycle	AURKB PLK1 PTGS2 MAPK14 CDK5 PTPN11 CDK2	http://amigo.geneontology.org/amigo/term/GO:0045786
		652	0.000782344	5	185	10.1378	GO:0060759 regulation of response to cytokine stimulus	MMP12 PPARG NR1H2 IKBKB PTPN11	http://amigo.geneontology.org/amigo/term/GO:0060759
		653	0.000792619	4	98	15.3101	GO:1900407 regulation of cellular response to oxidative stress	PARP1 MET MMP3 DHFR	http://amigo.geneontology.org/amigo/term/GO:1900407
		654	0.000805504	7	428	6.13479	GO:0048880 sensory system development	TGFBR1 HDAC1 KDR EGFR IMPDH2 FLT1 PDGFRB	http://amigo.geneontology.org/amigo/term/GO:0048880
		655	0.000810837	9	739	4.56818	GO:0034330 cell junction organization	KDR TGFBR1 MAPK14 CDK5 GPBAR1 SRC ITGB3 IKBKB PIN1	http://amigo.geneontology.org/amigo/term/GO:0034330
		656	0.0008137	6	298	7.55232	GO:0034612 response to tumor necrosis factor	IKBKB JAK2 PTGS2 MAPK1 MAPK14 FABP4	http://amigo.geneontology.org/amigo/term/GO:0034612
		657	0.000819335	4	99	15.1555	GO:0032465 regulation of cytokinesis	AURKA PLK1 AURKB PIN1	http://amigo.geneontology.org/amigo/term/GO:0032465
		658	0.000831128	5	188	9.97602	GO:0007565 female pregnancy	PTGS2 PGR PPARD ITGB3 IDO1	http://amigo.geneontology.org/amigo/term/GO:0007565
		659	0.000831128	2	7	107.171	GO:0036015 response to interleukin-3	JAK2 GSK3B	http://amigo.geneontology.org/amigo/term/GO:0036015
		660	0.000831128	2	7	107.171	GO:0036016 cellular response to interleukin-3	JAK2 GSK3B	http://amigo.geneontology.org/amigo/term/GO:0036016
		661	0.000831128	2	7	107.171	GO:0046813 receptor-mediated virion attachment to host cell	DPP4 ICAM1	http://amigo.geneontology.org/amigo/term/GO:0046813
		662	0.000831128	2	7	107.171	GO:0060398 regulation of growth hormone receptor signaling pathway	JAK2 HNF4A	http://amigo.geneontology.org/amigo/term/GO:0060398
		663	0.000842801	13	1516	3.21654	GO:0006629 lipid metabolic process	PTGS2 PTGS1 PPARD PPARG MTOR HNF4A PDGFRB MAPK14 NR1H2 PTPN11 SRC FNTB FLT1	http://amigo.geneontology.org/amigo/term/GO:0006629
		664	0.000842801	4	100	15.0039	GO:2001251 negative regulation of chromosome organization	AURKB PLK1 SRC PARP1	http://amigo.geneontology.org/amigo/term/GO:2001251
		665	0.000868846	7	435	6.03607	GO:0009410 response to xenobiotic stimulus	PTGS2 PPARG CDK9 TYMS SRC ITGB3 HNF4A	http://amigo.geneontology.org/amigo/term/GO:0009410
		666	0.000868846	3	39	28.8537	GO:0010922 positive regulation of phosphatase activity	PDGFRB JAK2 MTOR	http://amigo.geneontology.org/amigo/term/GO:0010922
		667	0.000868846	8	584	5.13833	GO:0044057 regulation of system process	PTGS2 JAK2 NR1H2 PPARG CDK9 PARP1 PTPN11 SRC	http://amigo.geneontology.org/amigo/term/GO:0044057
		668	0.000868846	3	39	28.8537	GO:0060043 regulation of cardiac muscle cell proliferation	PIM1 TGFBR1 MAPK14	http://amigo.geneontology.org/amigo/term/GO:0060043
		669	0.000868846	3	39	28.8537	GO:0060416 response to growth hormone	JAK2 JAK1 HNF4A	http://amigo.geneontology.org/amigo/term/GO:0060416
		670	0.000868846	3	39	28.8537	GO:0090049 regulation of cell migration involved in sprouting angiogenesis	PTGS2 HDAC5 KDR	http://amigo.geneontology.org/amigo/term/GO:0090049
		671	0.000882435	5	191	9.81933	GO:0007254 JNK cascade	MAPK9 MAPK8 MAPK10 TLR9 EGFR	http://amigo.geneontology.org/amigo/term/GO:0007254
		672	0.000929777	11	1123	3.67416	GO:0007417 central nervous system development	CDK5 MAPK1 HDAC1 PPARG EGFR ITGB1 PTPN11 SRC MTOR GSK3B S100B	http://amigo.geneontology.org/amigo/term/GO:0007417
		673	0.000929777	3	40	28.1324	GO:0044319 wound healing spreading of cells	ITGB1 MMP12 MTOR	http://amigo.geneontology.org/amigo/term/GO:0044319
		674	0.000929777	3	40	28.1324	GO:0048333 mesodermal cell differentiation	KDM6B ITGB1 ITGB3	http://amigo.geneontology.org/amigo/term/GO:0048333
		675	0.000929777	3	40	28.1324	GO:0090505 epiboly involved in wound healing	ITGB1 MMP12 MTOR	http://amigo.geneontology.org/amigo/term/GO:0090505
		676	0.000932462	8	591	5.07747	GO:0060627 regulation of vesicle-mediated transport	GSK3B ITGB3 ITGAV MAPK1 PPARG CDK5 NR1H2 SRC	http://amigo.geneontology.org/amigo/term/GO:0060627
		677	0.000952787	8	593	5.06035	GO:1903530 regulation of secretion by cell	GSK3B JAK2 HNF4A PPARD NR1H2 PPARG CDK5 PTPN11	http://amigo.geneontology.org/amigo/term/GO:1903530
		678	0.000957401	4	104	14.4269	GO:0032436 positive regulation of proteasomal ubiquitin-dependent protein catabolic process	GSK3B MAPK9 AURKA PLK1	http://amigo.geneontology.org/amigo/term/GO:0032436
		679	0.000957401	6	309	7.28346	GO:0045765 regulation of angiogenesis	FLT1 KDR PPARG ITGB3 JAK1 ITGB1	http://amigo.geneontology.org/amigo/term/GO:0045765
		680	0.000957401	4	104	14.4269	GO:0048709 oligodendrocyte differentiation	CDK5 HDAC1 PPARG MTOR	http://amigo.geneontology.org/amigo/term/GO:0048709
		681	0.000957649	5	195	9.61791	GO:2000058 regulation of ubiquitin-dependent protein catabolic process	GSK3B MAPK9 AURKA PLK1 CDK2	http://amigo.geneontology.org/amigo/term/GO:2000058
		682	0.000978949	5	196	9.56884	GO:0048469 cell maturation	PPARG PGR AURKA KDR TYMS	http://amigo.geneontology.org/amigo/term/GO:0048469
		683	0.000978949	10	941	3.98617	GO:0048609 multicellular organismal reproductive process	PTGS2 PGR AURKA TGFBR1 PPARD ITGB1 PLK1 PTPN11 SRC MTOR	http://amigo.geneontology.org/amigo/term/GO:0048609
		684	0.000986663	3	41	27.4462	GO:0042307 positive regulation of protein import into nucleus	PTGS2 JAK2 MAPK14	http://amigo.geneontology.org/amigo/term/GO:0042307
		685	0.000986663	3	41	27.4462	GO:0090504 epiboly	ITGB1 MMP12 MTOR	http://amigo.geneontology.org/amigo/term/GO:0090504
		686	0.00100277	7	447	5.87402	GO:0002831 regulation of response to biotic stimulus	TLR9 MMP12 PPARG NR1H2 IKBKB PTPN11 SRC	http://amigo.geneontology.org/amigo/term/GO:0002831
		687	0.00101252	6	313	7.19038	GO:0060485 mesenchyme development	TGFBR1 MAPK1 PDGFRB FGFR1 GSK3B MTOR	http://amigo.geneontology.org/amigo/term/GO:0060485
		688	0.00101252	6	313	7.19038	GO:1901342 regulation of vasculature development	FLT1 KDR PPARG ITGB3 JAK1 ITGB1	http://amigo.geneontology.org/amigo/term/GO:1901342
		689	0.00101385	5	198	9.47218	GO:0001659 temperature homeostasis	PTGS2 JAK2 NR1H2 KDM6B FABP4	http://amigo.geneontology.org/amigo/term/GO:0001659
		690	0.00101385	5	198	9.47218	GO:0009746 response to hexose	ERN1 PTGS2 ICAM1 HNF4A PPARD	http://amigo.geneontology.org/amigo/term/GO:0009746
		691	0.00101385	4	106	14.1547	GO:0036473 cell death in response to oxidative stress	JAK2 PARP1 MET MMP3	http://amigo.geneontology.org/amigo/term/GO:0036473
		692	0.00103412	7	450	5.83486	GO:0009615 response to virus	TLR9 JAK2 JAK1 SRC MMP12 MAPK14 IKBKB	http://amigo.geneontology.org/amigo/term/GO:0009615
		693	0.00103412	7	450	5.83486	GO:0030099 myeloid cell differentiation	JAK2 SRC PPARG MAPK14 PTPN11 MTOR PARP1	http://amigo.geneontology.org/amigo/term/GO:0030099
		694	0.0010389	6	315	7.14473	GO:0051047 positive regulation of secretion	JAK2 PPARD NR1H2 PPARG CDK5 PTPN11	http://amigo.geneontology.org/amigo/term/GO:0051047
		695	0.00104523	7	451	5.82193	GO:0042176 regulation of protein catabolic process	GSK3B PIN1 EGFR MAPK9 AURKA PLK1 CDK2	http://amigo.geneontology.org/amigo/term/GO:0042176
		696	0.00104805	6	316	7.12212	GO:0010720 positive regulation of cell development	AURKA HDAC1 PPARG ITGB1 MTOR ITGB3	http://amigo.geneontology.org/amigo/term/GO:0010720
		697	0.00104805	5	200	9.37746	GO:0030324 lung development	PGR MAPK1 PDGFRB KDR MMP12	http://amigo.geneontology.org/amigo/term/GO:0030324
		698	0.00104805	2	8	93.7746	GO:0035404 histone-serine phosphorylation	AURKA AURKB	http://amigo.geneontology.org/amigo/term/GO:0035404
		699	0.00104805	2	8	93.7746	GO:0051901 positive regulation of mitochondrial depolarization	PARP1 KDR	http://amigo.geneontology.org/amigo/term/GO:0051901
		700	0.00104805	5	200	9.37746	GO:0071478 cellular response to radiation	MMP3 AURKB PTGS2 MAPK14 PARP1	http://amigo.geneontology.org/amigo/term/GO:0071478
		701	0.00106276	6	317	7.09965	GO:0060070 canonical Wnt signaling pathway	GSK3B PIN1 MAPK14 HDAC1 SRC EGFR	http://amigo.geneontology.org/amigo/term/GO:0060070
		702	0.00106276	6	317	7.09965	GO:0097193 intrinsic apoptotic signaling pathway	ERN1 SRC PTGS2 JAK2 HDAC1 PARP1	http://amigo.geneontology.org/amigo/term/GO:0097193
		703	0.00106776	4	108	13.8925	GO:0010389 regulation of G2/M transition of mitotic cell cycle	CDK2 PLK1 AURKB AURKA	http://amigo.geneontology.org/amigo/term/GO:0010389
		704	0.00106776	4	108	13.8925	GO:0048144 fibroblast proliferation	PDGFRB PPARG EGFR ITGB3	http://amigo.geneontology.org/amigo/term/GO:0048144
		705	0.00106776	4	108	13.8925	GO:1902882 regulation of response to oxidative stress	PARP1 MET MMP3 DHFR	http://amigo.geneontology.org/amigo/term/GO:1902882
		706	0.00107262	13	1563	3.11982	GO:0120036 plasma membrane bounded cell projection organization	GSK3B CDK5 AURKA ICAM1 JAK2 TGFBR1 ITGA4 ITGB1 PTPN11 MTOR SRC DHFR S100B	http://amigo.geneontology.org/amigo/term/GO:0120036
		707	0.00109324	3	43	26.1697	GO:0000266 mitochondrial fission	KDR AURKA PPARG	http://amigo.geneontology.org/amigo/term/GO:0000266
		708	0.00109324	3	43	26.1697	GO:0003254 regulation of membrane depolarization	PARP1 KDR SRC	http://amigo.geneontology.org/amigo/term/GO:0003254
		709	0.00109324	3	43	26.1697	GO:0010830 regulation of myotube differentiation	MAPK14 MTOR HDAC5	http://amigo.geneontology.org/amigo/term/GO:0010830
		710	0.00109324	3	43	26.1697	GO:0014911 positive regulation of smooth muscle cell migration	PDGFRB SRC ITGB3	http://amigo.geneontology.org/amigo/term/GO:0014911
		711	0.00109324	3	43	26.1697	GO:0038084 vascular endothelial growth factor signaling pathway	PDGFRB KDR FLT1	http://amigo.geneontology.org/amigo/term/GO:0038084
		712	0.00109324	3	43	26.1697	GO:0045687 positive regulation of glial cell differentiation	HDAC1 PPARG MTOR	http://amigo.geneontology.org/amigo/term/GO:0045687
		713	0.00109324	7	456	5.75809	GO:0051051 negative regulation of transport	TLR9 PTGS2 CDK5 PTPN11 NR1H2 ITGAV ITGB3	http://amigo.geneontology.org/amigo/term/GO:0051051
		714	0.00111798	6	321	7.01118	GO:0090287 regulation of cellular response to growth factor stimulus	HDAC1 FGFR1 PIN1 PPARG KDR ITGB3	http://amigo.geneontology.org/amigo/term/GO:0090287
		715	0.00112273	9	781	4.32252	GO:0010564 regulation of cell cycle process	AURKA CDK2 PLK1 AURKB MAPK14 PTPN11 PIN1 EGFR PDGFRB	http://amigo.geneontology.org/amigo/term/GO:0010564
		716	0.00112324	5	204	9.19359	GO:0030323 respiratory tube development	PGR MAPK1 PDGFRB KDR MMP12	http://amigo.geneontology.org/amigo/term/GO:0030323
		717	0.0011429	10	965	3.88703	GO:0032504 multicellular organism reproduction	PTGS2 PGR AURKA TGFBR1 PPARD ITGB1 PLK1 PTPN11 SRC MTOR	http://amigo.geneontology.org/amigo/term/GO:0032504
		718	0.00116147	3	44	25.5749	GO:0009124 nucleoside monophosphate biosynthetic process	AMPD2 TYMS IMPDH2	http://amigo.geneontology.org/amigo/term/GO:0009124
		719	0.00116147	8	616	4.87141	GO:0022407 regulation of cell-cell adhesion	JAK2 DPP4 MAPK14 ITGA4 IDO1 JAK1 SRC PTPN11	http://amigo.geneontology.org/amigo/term/GO:0022407
		720	0.00116147	4	111	13.5171	GO:0051588 regulation of neurotransmitter transport	GSK3B ITGB1 CDK5 ITGB3	http://amigo.geneontology.org/amigo/term/GO:0051588
		721	0.00116702	5	206	9.10433	GO:0034284 response to monosaccharide	ERN1 PTGS2 ICAM1 HNF4A PPARD	http://amigo.geneontology.org/amigo/term/GO:0034284
		722	0.00119917	9	789	4.27869	GO:0032989 cellular component morphogenesis	CDK5 AURKA ITGA4 ITGB1 PTPN11 SRC GSK3B PDGFRB S100B	http://amigo.geneontology.org/amigo/term/GO:0032989
		723	0.00120705	8	620	4.83998	GO:0001819 positive regulation of cytokine production	TLR9 JAK2 PTGS2 IDO1 PTPN11 SRC MMP12 MAPK14	http://amigo.geneontology.org/amigo/term/GO:0001819
		724	0.00121534	5	208	9.01679	GO:0060491 regulation of cell projection assembly	ICAM1 TGFBR1 SRC MTOR GSK3B	http://amigo.geneontology.org/amigo/term/GO:0060491
		725	0.00121637	6	327	6.88254	GO:0048638 regulation of developmental growth	PIM1 TGFBR1 PPARD MAPK14 CDK5 GSK3B	http://amigo.geneontology.org/amigo/term/GO:0048638
		726	0.00122503	3	45	25.0066	GO:0001937 negative regulation of endothelial cell proliferation	TGFBR1 FLT1 PPARG	http://amigo.geneontology.org/amigo/term/GO:0001937
		727	0.00122503	4	113	13.2778	GO:0032204 regulation of telomere maintenance	MAPK1 AURKB SRC PARP1	http://amigo.geneontology.org/amigo/term/GO:0032204
		728	0.00122503	3	45	25.0066	GO:0048713 regulation of oligodendrocyte differentiation	HDAC1 PPARG MTOR	http://amigo.geneontology.org/amigo/term/GO:0048713
		729	0.00122503	4	113	13.2778	GO:0055007 cardiac muscle cell differentiation	KDM6B ITGB1 MTOR PDGFRB	http://amigo.geneontology.org/amigo/term/GO:0055007
		730	0.00122503	3	45	25.0066	GO:1904591 positive regulation of protein import	PTGS2 JAK2 MAPK14	http://amigo.geneontology.org/amigo/term/GO:1904591
		731	0.00122503	4	113	13.2778	GO:1905477 positive regulation of protein localization to membrane	EGFR ITGB1 CDK5 MAPK8	http://amigo.geneontology.org/amigo/term/GO:1905477
		732	0.00122902	5	209	8.97364	GO:1901654 response to ketone	JAK2 PPARG PARP1 TYMS SRC	http://amigo.geneontology.org/amigo/term/GO:1901654
		733	0.0012636	4	114	13.1613	GO:0034446 substrate adhesion-dependent cell spreading	ITGAV ITGB3 SRC ITGA4	http://amigo.geneontology.org/amigo/term/GO:0034446
		734	0.00127195	2	9	83.3552	GO:0008354 germ cell migration	TGFBR1 ITGB1	http://amigo.geneontology.org/amigo/term/GO:0008354
		735	0.00127195	2	9	83.3552	GO:0019371 cyclooxygenase pathway	PTGS2 PTGS1	http://amigo.geneontology.org/amigo/term/GO:0019371
		736	0.00127195	2	9	83.3552	GO:0035635 entry of bacterium into host cell	ITGAV SRC	http://amigo.geneontology.org/amigo/term/GO:0035635
		737	0.00127195	2	9	83.3552	GO:0050847 progesterone receptor signaling pathway	SRC PGR	http://amigo.geneontology.org/amigo/term/GO:0050847
		738	0.00127195	2	9	83.3552	GO:0060331 negative regulation of response to interferon-gamma	PPARG NR1H2	http://amigo.geneontology.org/amigo/term/GO:0060331
		739	0.00127195	2	9	83.3552	GO:0060336 negative regulation of interferon-gamma-mediated signaling pathway	PPARG NR1H2	http://amigo.geneontology.org/amigo/term/GO:0060336
		740	0.0012721	6	331	6.79937	GO:2000146 negative regulation of cell motility	HDAC1 PIN1 PPARG PPARD HDAC5 DPP4	http://amigo.geneontology.org/amigo/term/GO:2000146
		741	0.0012814	10	983	3.81585	GO:0019752 carboxylic acid metabolic process	PTGS2 PTGS1 PPARD IDO1 PPARG DHFR MTOR MAPK14 HNF4A NR1H2	http://amigo.geneontology.org/amigo/term/GO:0019752
		742	0.0012814	8	628	4.77832	GO:0032787 monocarboxylic acid metabolic process	PTGS2 PTGS1 PPARD PPARG MTOR MAPK14 IDO1 NR1H2	http://amigo.geneontology.org/amigo/term/GO:0032787
		743	0.0012814	3	46	24.4629	GO:0032964 collagen biosynthetic process	PPARD PDGFRB PPARG	http://amigo.geneontology.org/amigo/term/GO:0032964
		744	0.0012814	3	46	24.4629	GO:0070849 response to epidermal growth factor	MAPK1 PTPN11 EGFR	http://amigo.geneontology.org/amigo/term/GO:0070849
		745	0.00128977	5	212	8.84666	GO:0051216 cartilage development	TGFBR1 MAPK14 MMP13 TYMS PTPN11	http://amigo.geneontology.org/amigo/term/GO:0051216
		746	0.00131822	7	474	5.53943	GO:1901987 regulation of cell cycle phase transition	CDK2 AURKB PLK1 MAPK14 PTPN11 EGFR AURKA	http://amigo.geneontology.org/amigo/term/GO:1901987
		747	0.0013215	13	1606	3.03629	GO:0030030 cell projection organization	GSK3B CDK5 AURKA ICAM1 JAK2 TGFBR1 ITGA4 ITGB1 PTPN11 SRC MTOR DHFR S100B	http://amigo.geneontology.org/amigo/term/GO:0030030
		748	0.0013215	6	334	6.73829	GO:0051271 negative regulation of cellular component movement	HDAC1 PIN1 PPARG PPARD HDAC5 DPP4	http://amigo.geneontology.org/amigo/term/GO:0051271
		749	0.00133862	6	335	6.71818	GO:0016236 macroautophagy	MTOR KDR MAPK8 CDK5 ERN1 SRC	http://amigo.geneontology.org/amigo/term/GO:0016236
		750	0.00133862	5	214	8.76398	GO:0048167 regulation of synaptic plasticity	PTGS2 MAPK1 S100B CDK5 GSK3B	http://amigo.geneontology.org/amigo/term/GO:0048167
		751	0.00134329	7	476	5.51615	GO:0044772 mitotic cell cycle phase transition	CDK2 CDK5 AURKB PLK1 ITGB1 EGFR AURKA	http://amigo.geneontology.org/amigo/term/GO:0044772
		752	0.0013603	4	117	12.8239	GO:0000079 regulation of cyclin-dependent protein serine/threonine kinase activity	CCNT1 SRC EGFR PLK1	http://amigo.geneontology.org/amigo/term/GO:0000079
		753	0.00136154	5	215	8.72322	GO:0044703 multi-organism reproductive process	PTGS2 PGR PPARD ITGB3 IDO1	http://amigo.geneontology.org/amigo/term/GO:0044703
		754	0.00137464	6	337	6.67831	GO:0030111 regulation of Wnt signaling pathway	GSK3B PIN1 MAPK14 HDAC1 SRC EGFR	http://amigo.geneontology.org/amigo/term/GO:0030111
		755	0.00139859	10	996	3.76605	GO:0000278 mitotic cell cycle	AURKA CDK2 CDK5 PLK1 AURKB ITGB1 PTPN11 EGFR PDGFRB PIN1	http://amigo.geneontology.org/amigo/term/GO:0000278
		756	0.00142951	3	48	23.4436	GO:0060038 cardiac muscle cell proliferation	PIM1 TGFBR1 MAPK14	http://amigo.geneontology.org/amigo/term/GO:0060038
		757	0.00142951	3	48	23.4436	GO:2000273 positive regulation of signaling receptor activity	ITGB1 JAK2 HDAC1	http://amigo.geneontology.org/amigo/term/GO:2000273
		758	0.00143974	4	119	12.6083	GO:0098586 cellular response to virus	JAK2 JAK1 MMP12 MAPK14	http://amigo.geneontology.org/amigo/term/GO:0098586
		759	0.00143982	5	218	8.60317	GO:0042180 cellular ketone metabolic process	PPARD IDO1 PPARG PTGS2 NR1H2	http://amigo.geneontology.org/amigo/term/GO:0042180
		760	0.0014666	5	219	8.56389	GO:0000075 cell cycle checkpoint signaling	AURKB PLK1 MAPK14 PTPN11 CDK2	http://amigo.geneontology.org/amigo/term/GO:0000075
		761	0.0014666	5	219	8.56389	GO:0044706 multi-multicellular organism process	PTGS2 PGR PPARD ITGB3 IDO1	http://amigo.geneontology.org/amigo/term/GO:0044706
		762	0.00147476	4	120	12.5033	GO:1902749 regulation of cell cycle G2/M phase transition	CDK2 PLK1 AURKB AURKA	http://amigo.geneontology.org/amigo/term/GO:1902749
		763	0.00147476	4	120	12.5033	GO:1904029 regulation of cyclin-dependent protein kinase activity	CCNT1 SRC EGFR PLK1	http://amigo.geneontology.org/amigo/term/GO:1904029
		764	0.00147476	4	120	12.5033	GO:1904035 regulation of epithelial cell apoptotic process	ICAM1 KDR JAK2 ITGA4	http://amigo.geneontology.org/amigo/term/GO:1904035
		765	0.00148984	5	220	8.52496	GO:0030100 regulation of endocytosis	ITGB3 PPARG NR1H2 ITGAV SRC	http://amigo.geneontology.org/amigo/term/GO:0030100
		766	0.001502	3	49	22.9652	GO:0071354 cellular response to interleukin-6	SRC JAK2 JAK1	http://amigo.geneontology.org/amigo/term/GO:0071354
		767	0.00151423	4	121	12.3999	GO:0019080 viral gene expression	CCNT1 CDK9 HDAC1 GSK3B	http://amigo.geneontology.org/amigo/term/GO:0019080
		768	0.00151423	4	121	12.3999	GO:2000060 positive regulation of ubiquitin-dependent protein catabolic process	GSK3B MAPK9 AURKA PLK1	http://amigo.geneontology.org/amigo/term/GO:2000060
		769	0.00151937	2	10	75.0197	GO:0032966 negative regulation of collagen biosynthetic process	PPARD PPARG	http://amigo.geneontology.org/amigo/term/GO:0032966
		770	0.00151937	10	1009	3.71753	GO:0043436 oxoacid metabolic process	PTGS2 PTGS1 PPARD IDO1 PPARG DHFR MTOR MAPK14 HNF4A NR1H2	http://amigo.geneontology.org/amigo/term/GO:0043436
		771	0.00151937	2	10	75.0197	GO:0060397 growth hormone receptor signaling pathway via JAK-STAT	JAK2 JAK1	http://amigo.geneontology.org/amigo/term/GO:0060397
		772	0.00151937	2	10	75.0197	GO:1904181 positive regulation of membrane depolarization	PARP1 KDR	http://amigo.geneontology.org/amigo/term/GO:1904181
		773	0.00151992	6	345	6.52345	GO:0042063 gliogenesis	CDK5 MAPK1 HDAC1 PPARG PTPN11 MTOR	http://amigo.geneontology.org/amigo/term/GO:0042063
		774	0.00154635	4	122	12.2983	GO:0038127 ERBB signaling pathway	SRC MAPK1 EGFR PTPN11	http://amigo.geneontology.org/amigo/term/GO:0038127
		775	0.00154635	8	650	4.6166	GO:0051046 regulation of secretion	GSK3B JAK2 HNF4A PPARD NR1H2 PPARG CDK5 PTPN11	http://amigo.geneontology.org/amigo/term/GO:0051046
		776	0.00154635	4	122	12.2983	GO:1990748 cellular detoxification	PTGS2 PTGS1 PIM1 DHFR	http://amigo.geneontology.org/amigo/term/GO:1990748
		777	0.00154826	9	825	4.09198	GO:1903047 mitotic cell cycle process	AURKA CDK2 CDK5 AURKB PLK1 ITGB1 EGFR PDGFRB PIN1	http://amigo.geneontology.org/amigo/term/GO:1903047
		778	0.00155903	5	223	8.41028	GO:0061136 regulation of proteasomal protein catabolic process	GSK3B MAPK9 AURKA PLK1 CDK2	http://amigo.geneontology.org/amigo/term/GO:0061136
		779	0.00156022	3	50	22.5059	GO:0031295 T cell costimulation	DPP4 PTPN11 SRC	http://amigo.geneontology.org/amigo/term/GO:0031295
		780	0.00156022	3	50	22.5059	GO:0034198 cellular response to amino acid starvation	MAPK1 MAPK8 MTOR	http://amigo.geneontology.org/amigo/term/GO:0034198
		781	0.00156022	3	50	22.5059	GO:0045737 positive regulation of cyclin-dependent protein serine/threonine kinase activity	CCNT1 SRC EGFR	http://amigo.geneontology.org/amigo/term/GO:0045737
		782	0.00156022	3	50	22.5059	GO:0048286 lung alveolus development	PGR KDR MMP12	http://amigo.geneontology.org/amigo/term/GO:0048286
		783	0.00156022	3	50	22.5059	GO:0050919 negative chemotaxis	DPP4 ITGAV ITGB3	http://amigo.geneontology.org/amigo/term/GO:0050919
		784	0.00161182	5	225	8.33552	GO:0060541 respiratory system development	PGR MAPK1 PDGFRB KDR MMP12	http://amigo.geneontology.org/amigo/term/GO:0060541
		785	0.00165038	3	51	22.0646	GO:0045806 negative regulation of endocytosis	NR1H2 ITGAV ITGB3	http://amigo.geneontology.org/amigo/term/GO:0045806
		786	0.00167493	10	1024	3.66307	GO:0000122 negative regulation of transcription by RNA polymerase II	HDAC5 PPARD NR1H2 PPARG HDAC1 AURKB CDK2 MMP12 PLK1 PARP1	http://amigo.geneontology.org/amigo/term/GO:0000122
		787	0.00170621	5	228	8.22584	GO:0031396 regulation of protein ubiquitination	TGFBR1 PIN1 PLK1 MAPK9 CDK5	http://amigo.geneontology.org/amigo/term/GO:0031396
		788	0.00170826	6	354	6.3576	GO:0051235 maintenance of location	PPARD PPARG NR1H2 CDK5 ITGB3 ITGAV	http://amigo.geneontology.org/amigo/term/GO:0051235
		789	0.00170826	17	2618	2.4357	GO:0071702 organic substance transport	FABP4 PPARG GSK3B NR1H2 PTPN11 PTGS2 JAK2 HNF4A PPARD MAPK14 ITGB1 CDK5 SRC ITGB3 MMP12 ITGAV MAPK8	http://amigo.geneontology.org/amigo/term/GO:0071702
		790	0.00171547	8	662	4.53291	GO:0120039 plasma membrane bounded cell projection morphogenesis	CDK5 AURKA ITGA4 ITGB1 PTPN11 SRC GSK3B S100B	http://amigo.geneontology.org/amigo/term/GO:0120039
		791	0.00171654	10	1028	3.64882	GO:0006082 organic acid metabolic process	PTGS2 PTGS1 PPARD IDO1 PPARG DHFR MTOR MAPK14 HNF4A NR1H2	http://amigo.geneontology.org/amigo/term/GO:0006082
		792	0.00172586	3	52	21.6403	GO:0031294 lymphocyte costimulation	DPP4 PTPN11 SRC	http://amigo.geneontology.org/amigo/term/GO:0031294
		793	0.00172586	7	501	5.2409	GO:0031331 positive regulation of cellular catabolic process	GSK3B MTOR MAPK9 AURKA TLR9 KDR PLK1	http://amigo.geneontology.org/amigo/term/GO:0031331
		794	0.00172586	5	229	8.18992	GO:0048588 developmental cell growth	AURKA ITGA4 ITGB1 CDK5 GSK3B	http://amigo.geneontology.org/amigo/term/GO:0048588
		795	0.00172586	3	52	21.6403	GO:0070741 response to interleukin-6	SRC JAK2 JAK1	http://amigo.geneontology.org/amigo/term/GO:0070741
		796	0.00172586	3	52	21.6403	GO:1990928 response to amino acid starvation	MAPK1 MAPK8 MTOR	http://amigo.geneontology.org/amigo/term/GO:1990928
		797	0.00175403	4	127	11.8141	GO:0051702 biological process involved in interaction with symbiont	CCNT1 CDK9 JAK2 HDAC1	http://amigo.geneontology.org/amigo/term/GO:0051702
		798	0.00177782	5	231	8.11901	GO:0009743 response to carbohydrate	ERN1 PTGS2 ICAM1 HNF4A PPARD	http://amigo.geneontology.org/amigo/term/GO:0009743
		799	0.00177782	2	11	68.1997	GO:0010713 negative regulation of collagen metabolic process	PPARD PPARG	http://amigo.geneontology.org/amigo/term/GO:0010713
		800	0.00177782	2	11	68.1997	GO:0019062 virion attachment to host cell	DPP4 ICAM1	http://amigo.geneontology.org/amigo/term/GO:0019062
		801	0.00177782	5	231	8.11901	GO:0031669 cellular response to nutrient levels	MTOR MAPK1 MAPK8 PPARG PIM1	http://amigo.geneontology.org/amigo/term/GO:0031669
		802	0.00177782	8	667	4.49893	GO:0048858 cell projection morphogenesis	CDK5 AURKA ITGA4 ITGB1 PTPN11 SRC GSK3B S100B	http://amigo.geneontology.org/amigo/term/GO:0048858
		803	0.00177782	2	11	68.1997	GO:0060020 Bergmann glial cell differentiation	MAPK1 PTPN11	http://amigo.geneontology.org/amigo/term/GO:0060020
		804	0.00177782	2	11	68.1997	GO:0072110 glomerular mesangial cell proliferation	ITGB3 PDGFRB	http://amigo.geneontology.org/amigo/term/GO:0072110
		805	0.00177782	2	11	68.1997	GO:0072584 caveolin-mediated endocytosis	MAPK1 SRC	http://amigo.geneontology.org/amigo/term/GO:0072584
		806	0.00178243	4	128	11.7218	GO:0010811 positive regulation of cell-substrate adhesion	JAK2 KDR ITGB3 GSK3B	http://amigo.geneontology.org/amigo/term/GO:0010811
		807	0.00178243	4	128	11.7218	GO:0046887 positive regulation of hormone secretion	JAK2 PPARD PPARG PTPN11	http://amigo.geneontology.org/amigo/term/GO:0046887
		808	0.00178243	4	128	11.7218	GO:0051101 regulation of DNA binding	JAK2 PARP1 MAPK8 PPARG	http://amigo.geneontology.org/amigo/term/GO:0051101
		809	0.00179462	3	53	21.232	GO:0043536 positive regulation of blood vessel endothelial cell migration	PTGS2 FGFR1 KDR	http://amigo.geneontology.org/amigo/term/GO:0043536
		810	0.00183129	4	129	11.631	GO:0014902 myotube differentiation	MAPK14 MTOR HDAC5 ITGB1	http://amigo.geneontology.org/amigo/term/GO:0014902
		811	0.00183562	16	2388	2.51322	GO:0051649 establishment of localization in cell	GSK3B ITGB3 CDK5 AURKB PLK1 PTGS2 JAK2 MAPK1 PPARD MAPK14 ITGA4 ITGB1 PTPN11 MMP12 SRC MAPK8	http://amigo.geneontology.org/amigo/term/GO:0051649
		812	0.00184132	6	361	6.23432	GO:0031647 regulation of protein stability	PIN1 PLK1 PIM1 SRC AURKA MAPK1	http://amigo.geneontology.org/amigo/term/GO:0031647
		813	0.0018662	6	362	6.2171	GO:0002768 immune response-regulating cell surface receptor signaling pathway	MAPK1 MAPK9 IKBKB MAPK8 MAPK10 SRC	http://amigo.geneontology.org/amigo/term/GO:0002768
		814	0.00187411	4	130	11.5415	GO:0010565 regulation of cellular ketone metabolic process	PPARD PPARG PTGS2 NR1H2	http://amigo.geneontology.org/amigo/term/GO:0010565
		815	0.00187411	4	130	11.5415	GO:0097237 cellular response to toxic substance	PTGS2 PTGS1 PIM1 DHFR	http://amigo.geneontology.org/amigo/term/GO:0097237
		816	0.00187453	13	1680	2.90255	GO:0015031 protein transport	GSK3B PPARG PTGS2 JAK2 HNF4A PPARD MAPK14 NR1H2 CDK5 PTPN11 SRC MMP12 MAPK8	http://amigo.geneontology.org/amigo/term/GO:0015031
		817	0.00187573	3	54	20.8388	GO:0010611 regulation of cardiac muscle hypertrophy	PPARG CDK9 PARP1	http://amigo.geneontology.org/amigo/term/GO:0010611
		818	0.00187573	3	54	20.8388	GO:1904031 positive regulation of cyclin-dependent protein kinase activity	CCNT1 SRC EGFR	http://amigo.geneontology.org/amigo/term/GO:1904031
		819	0.00191755	4	131	11.4534	GO:0050714 positive regulation of protein secretion	JAK2 PPARD NR1H2 PPARG	http://amigo.geneontology.org/amigo/term/GO:0050714
		820	0.00191755	4	131	11.4534	GO:0071482 cellular response to light stimulus	MMP3 AURKB PTGS2 PARP1	http://amigo.geneontology.org/amigo/term/GO:0071482
		821	0.00193442	9	857	3.93919	GO:0032940 secretion by cell	GSK3B PTGS2 JAK2 HNF4A PPARD NR1H2 PPARG CDK5 PTPN11	http://amigo.geneontology.org/amigo/term/GO:0032940
		822	0.00194984	5	237	7.91347	GO:0050777 negative regulation of immune response	MMP12 PPARG NR1H2 MAPK14 SRC	http://amigo.geneontology.org/amigo/term/GO:0050777
		823	0.00196101	3	55	20.4599	GO:0007566 embryo implantation	PTGS2 PPARD ITGB3	http://amigo.geneontology.org/amigo/term/GO:0007566
		824	0.00196101	3	55	20.4599	GO:0035987 endodermal cell differentiation	ITGB5 ITGA4 ITGAV	http://amigo.geneontology.org/amigo/term/GO:0035987
		825	0.00196101	3	55	20.4599	GO:0048146 positive regulation of fibroblast proliferation	PDGFRB EGFR ITGB3	http://amigo.geneontology.org/amigo/term/GO:0048146
		826	0.00196101	3	55	20.4599	GO:0055021 regulation of cardiac muscle tissue growth	PIM1 TGFBR1 MAPK14	http://amigo.geneontology.org/amigo/term/GO:0055021
		827	0.00201429	13	1695	2.87686	GO:0016192 vesicle-mediated transport	GSK3B ITGB3 MET DPP4 ITGAV EGFR MAPK1 ITGA4 PPARG ITGB1 CDK5 SRC NR1H2	http://amigo.geneontology.org/amigo/term/GO:0016192
		828	0.00202533	6	369	6.09916	GO:0009306 protein secretion	JAK2 HNF4A PPARD NR1H2 PPARG PTPN11	http://amigo.geneontology.org/amigo/term/GO:0009306
		829	0.00202533	6	369	6.09916	GO:0040013 negative regulation of locomotion	HDAC1 PIN1 PPARG PPARD HDAC5 DPP4	http://amigo.geneontology.org/amigo/term/GO:0040013
		830	0.00205201	6	370	6.08268	GO:0035592 establishment of protein localization to extracellular region	JAK2 HNF4A PPARD NR1H2 PPARG PTPN11	http://amigo.geneontology.org/amigo/term/GO:0035592
		831	0.00205814	2	12	62.5164	GO:0002069 columnar/cuboidal epithelial cell maturation	PGR TYMS	http://amigo.geneontology.org/amigo/term/GO:0002069
		832	0.00205814	2	12	62.5164	GO:0014842 regulation of skeletal muscle satellite cell proliferation	JAK2 PPARD	http://amigo.geneontology.org/amigo/term/GO:0014842
		833	0.00205814	4	134	11.197	GO:1904375 regulation of protein localization to cell periphery	EGFR ITGB1 PLK1 CDK5	http://amigo.geneontology.org/amigo/term/GO:1904375
		834	0.00205872	8	686	4.37432	GO:0032990 cell part morphogenesis	CDK5 AURKA ITGA4 ITGB1 PTPN11 SRC GSK3B S100B	http://amigo.geneontology.org/amigo/term/GO:0032990
		835	0.00209041	15	2175	2.58689	GO:0071705 nitrogen compound transport	GSK3B PPARG PTGS2 JAK2 HNF4A PPARD MAPK14 NR1H2 ITGB1 CDK5 PTPN11 SRC ITGB3 MMP12 MAPK8	http://amigo.geneontology.org/amigo/term/GO:0071705
		836	0.00211394	8	689	4.35528	GO:0000226 microtubule cytoskeleton organization	GSK3B AURKA AURKB PLK1 MET CDK2 ITGB1 CDK5	http://amigo.geneontology.org/amigo/term/GO:0000226
		837	0.00214765	3	57	19.742	GO:0014743 regulation of muscle hypertrophy	PPARG CDK9 PARP1	http://amigo.geneontology.org/amigo/term/GO:0014743
		838	0.00214765	3	57	19.742	GO:0043388 positive regulation of DNA binding	JAK2 PARP1 PPARG	http://amigo.geneontology.org/amigo/term/GO:0043388
		839	0.00215927	4	136	11.0323	GO:1901800 positive regulation of proteasomal protein catabolic process	GSK3B MAPK9 AURKA PLK1	http://amigo.geneontology.org/amigo/term/GO:1901800
		840	0.0021785	5	244	7.68644	GO:0060560 developmental growth involved in morphogenesis	AURKA ITGA4 ITGB1 CDK5 GSK3B	http://amigo.geneontology.org/amigo/term/GO:0060560
		841	0.00220447	6	376	5.98561	GO:0032956 regulation of actin cytoskeleton organization	MET TGFBR1 MTOR ITGB3 PDGFRB CDK5	http://amigo.geneontology.org/amigo/term/GO:0032956
		842	0.00220777	7	527	4.98233	GO:0008015 blood circulation	PTGS2 PTGS1 JAK2 PPARD MTOR PPARG SRC	http://amigo.geneontology.org/amigo/term/GO:0008015
		843	0.00220928	4	137	10.9518	GO:0051147 regulation of muscle cell differentiation	MAPK14 MTOR HDAC5 CDK9	http://amigo.geneontology.org/amigo/term/GO:0051147
		844	0.00222757	6	377	5.96974	GO:0071692 protein localization to extracellular region	JAK2 HNF4A PPARD NR1H2 PPARG PTPN11	http://amigo.geneontology.org/amigo/term/GO:0071692
		845	0.00223649	3	58	19.4016	GO:0001954 positive regulation of cell-matrix adhesion	KDR ITGB3 GSK3B	http://amigo.geneontology.org/amigo/term/GO:0001954
		846	0.00223649	3	58	19.4016	GO:0032210 regulation of telomere maintenance via telomerase	MAPK1 AURKB SRC	http://amigo.geneontology.org/amigo/term/GO:0032210
		847	0.00223649	3	58	19.4016	GO:0060135 maternal process involved in female pregnancy	PTGS2 PGR PPARD	http://amigo.geneontology.org/amigo/term/GO:0060135
		848	0.0022395	5	246	7.62395	GO:0060348 bone development	SRC MMP13 MAPK14 KDR PTPN11	http://amigo.geneontology.org/amigo/term/GO:0060348
		849	0.00227845	5	247	7.59308	GO:0002573 myeloid leukocyte differentiation	SRC PPARG MAPK14 MTOR PARP1	http://amigo.geneontology.org/amigo/term/GO:0002573
		850	0.0023392	7	533	4.92624	GO:0002683 negative regulation of immune system process	IDO1 MMP12 PPARG DPP4 NR1H2 MAPK14 SRC	http://amigo.geneontology.org/amigo/term/GO:0002683
		851	0.00234079	3	59	19.0728	GO:0043551 regulation of phosphatidylinositol 3-kinase activity	PDGFRB SRC FLT1	http://amigo.geneontology.org/amigo/term/GO:0043551
		852	0.00235505	5	249	7.5321	GO:0048762 mesenchymal cell differentiation	TGFBR1 MAPK1 FGFR1 GSK3B MTOR	http://amigo.geneontology.org/amigo/term/GO:0048762
		853	0.00236569	2	13	57.7074	GO:0033690 positive regulation of osteoblast proliferation	ITGAV ITGB3	http://amigo.geneontology.org/amigo/term/GO:0033690
		854	0.00236569	2	13	57.7074	GO:0044650 adhesion of symbiont to host cell	DPP4 ICAM1	http://amigo.geneontology.org/amigo/term/GO:0044650
		855	0.00236569	2	13	57.7074	GO:0051974 negative regulation of telomerase activity	PPARG SRC	http://amigo.geneontology.org/amigo/term/GO:0051974
		856	0.0024194	6	384	5.86091	GO:0010639 negative regulation of organelle organization	AURKB MET PPARG PLK1 SRC PARP1	http://amigo.geneontology.org/amigo/term/GO:0010639
		857	0.00242213	4	141	10.6411	GO:0007498 mesoderm development	KDM6B ITGB1 ITGB3 JAK2	http://amigo.geneontology.org/amigo/term/GO:0007498
		858	0.00242495	5	251	7.47208	GO:0071674 mononuclear cell migration	FLT1 ICAM1 ITGA4 ITGB3 MAPK1	http://amigo.geneontology.org/amigo/term/GO:0071674
		859	0.00248161	4	142	10.5662	GO:0001889 liver development	MET AURKA HNF4A TYMS	http://amigo.geneontology.org/amigo/term/GO:0001889
		860	0.00249085	12	1514	2.97304	GO:0009057 macromolecule catabolic process	GSK3B PIN1 EGFR MMP12 MAPK9 AURKA CDK5 PLK1 MAPK14 CDK2 ERN1 MTOR	http://amigo.geneontology.org/amigo/term/GO:0009057
		861	0.0025391	4	143	10.4923	GO:0030168 platelet activation	JAK2 ITGB3 MAPK14 SRC	http://amigo.geneontology.org/amigo/term/GO:0030168
		862	0.0025391	4	143	10.4923	GO:0035270 endocrine system development	MAPK1 HNF4A TGFBR1 GSK3B	http://amigo.geneontology.org/amigo/term/GO:0035270
		863	0.002636	5	256	7.32614	GO:0046883 regulation of hormone secretion	JAK2 HNF4A PPARD PPARG PTPN11	http://amigo.geneontology.org/amigo/term/GO:0046883
		864	0.00265357	3	62	18.1499	GO:0032735 positive regulation of interleukin-12 production	IDO1 TLR9 MAPK14	http://amigo.geneontology.org/amigo/term/GO:0032735
		865	0.00265357	3	62	18.1499	GO:0042306 regulation of protein import into nucleus	PTGS2 JAK2 MAPK14	http://amigo.geneontology.org/amigo/term/GO:0042306
		866	0.00265357	4	145	10.3475	GO:0050680 negative regulation of epithelial cell proliferation	TGFBR1 PPARD FLT1 PPARG	http://amigo.geneontology.org/amigo/term/GO:0050680
		867	0.00265357	3	62	18.1499	GO:0060420 regulation of heart growth	PIM1 TGFBR1 MAPK14	http://amigo.geneontology.org/amigo/term/GO:0060420
		868	0.00265357	4	145	10.3475	GO:0061008 hepaticobiliary system development	MET AURKA HNF4A TYMS	http://amigo.geneontology.org/amigo/term/GO:0061008
		869	0.00265357	3	62	18.1499	GO:0090303 positive regulation of wound healing	PLAU ITGB1 MTOR	http://amigo.geneontology.org/amigo/term/GO:0090303
		870	0.00266126	5	257	7.29763	GO:0048863 stem cell differentiation	HDAC1 MAPK1 MAPK14 ITGB1 GSK3B	http://amigo.geneontology.org/amigo/term/GO:0048863
		871	0.00268919	2	14	53.5855	GO:0010831 positive regulation of myotube differentiation	MAPK14 MTOR	http://amigo.geneontology.org/amigo/term/GO:0010831
		872	0.00268919	2	14	53.5855	GO:0014841 skeletal muscle satellite cell proliferation	JAK2 PPARD	http://amigo.geneontology.org/amigo/term/GO:0014841
		873	0.00268919	2	14	53.5855	GO:0060576 intestinal epithelial cell development	SRC TYMS	http://amigo.geneontology.org/amigo/term/GO:0060576
		874	0.00268919	2	14	53.5855	GO:0061029 eyelid development in camera-type eye	HDAC1 EGFR	http://amigo.geneontology.org/amigo/term/GO:0061029
		875	0.00268919	2	14	53.5855	GO:0070141 response to UV-A	EGFR MMP3	http://amigo.geneontology.org/amigo/term/GO:0070141
		876	0.00268919	2	14	53.5855	GO:1901030 positive regulation of mitochondrial outer membrane permeabilization involved in apoptotic signaling pathway	GSK3B MAPK8	http://amigo.geneontology.org/amigo/term/GO:1901030
		877	0.00270101	7	549	4.78267	GO:0002764 immune response-regulating signaling pathway	TLR9 MAPK1 MAPK9 IKBKB MAPK8 MAPK10 SRC	http://amigo.geneontology.org/amigo/term/GO:0002764
		878	0.00273096	5	259	7.24128	GO:1903050 regulation of proteolysis involved in cellular protein catabolic process	GSK3B MAPK9 AURKA PLK1 CDK2	http://amigo.geneontology.org/amigo/term/GO:1903050
		879	0.00274741	3	63	17.8618	GO:0002011 morphogenesis of an epithelial sheet	ITGB1 MMP12 MTOR	http://amigo.geneontology.org/amigo/term/GO:0002011
		880	0.00275862	4	147	10.2068	GO:0098754 detoxification	PTGS2 PTGS1 PIM1 DHFR	http://amigo.geneontology.org/amigo/term/GO:0098754
		881	0.0027694	5	260	7.21343	GO:0002685 regulation of leukocyte migration	ITGA4 ITGB3 MAPK1 ICAM1 DPP4	http://amigo.geneontology.org/amigo/term/GO:0002685
		882	0.00281458	5	261	7.18579	GO:0071695 anatomical structure maturation	PPARG PGR AURKA KDR TYMS	http://amigo.geneontology.org/amigo/term/GO:0071695
		883	0.00282003	4	148	10.1378	GO:1904019 epithelial cell apoptotic process	ICAM1 KDR JAK2 ITGA4	http://amigo.geneontology.org/amigo/term/GO:1904019
		884	0.00282797	11	1321	3.12345	GO:0022402 cell cycle process	AURKA CDK2 CDK5 PLK1 AURKB MAPK14 ITGB1 PTPN11 PIN1 EGFR PDGFRB	http://amigo.geneontology.org/amigo/term/GO:0022402
		885	0.00287613	9	915	3.68949	GO:0140352 export from cell	GSK3B PTGS2 JAK2 HNF4A PPARD NR1H2 PPARG CDK5 PTPN11	http://amigo.geneontology.org/amigo/term/GO:0140352
		886	0.00288229	4	149	10.0698	GO:2000377 regulation of reactive oxygen species metabolic process	MMP3 MAPK14 PDGFRB DHFR	http://amigo.geneontology.org/amigo/term/GO:2000377
		887	0.00295207	4	150	10.0026	GO:0030879 mammary gland development	PGR JAK2 MAPK1 SRC	http://amigo.geneontology.org/amigo/term/GO:0030879
		888	0.00297672	3	65	17.3122	GO:1900076 regulation of cellular response to insulin stimulus	PPARG PTPN11 SRC	http://amigo.geneontology.org/amigo/term/GO:1900076
		889	0.00297672	3	65	17.3122	GO:2000351 regulation of endothelial cell apoptotic process	ICAM1 KDR ITGA4	http://amigo.geneontology.org/amigo/term/GO:2000351
		890	0.0030162	4	151	9.93638	GO:0000077 DNA damage checkpoint signaling	PLK1 MAPK14 PTPN11 CDK2	http://amigo.geneontology.org/amigo/term/GO:0000077
		891	0.00301636	9	922	3.66148	GO:0001817 regulation of cytokine production	TLR9 JAK2 MAPK14 ITGAV PTGS2 IDO1 PTPN11 SRC MMP12	http://amigo.geneontology.org/amigo/term/GO:0001817
		892	0.00303183	2	15	50.0131	GO:0014857 regulation of skeletal muscle cell proliferation	JAK2 PPARD	http://amigo.geneontology.org/amigo/term/GO:0014857
		893	0.00303183	2	15	50.0131	GO:0035791 platelet-derived growth factor receptor-beta signaling pathway	SRC PDGFRB	http://amigo.geneontology.org/amigo/term/GO:0035791
		894	0.00303183	2	15	50.0131	GO:0070885 negative regulation of calcineurin-NFAT signaling cascade	MTOR GSK3B	http://amigo.geneontology.org/amigo/term/GO:0070885
		895	0.00303183	2	15	50.0131	GO:0106057 negative regulation of calcineurin-mediated signaling	MTOR GSK3B	http://amigo.geneontology.org/amigo/term/GO:0106057
		896	0.00306746	4	152	9.87101	GO:0000086 G2/M transition of mitotic cell cycle	CDK2 PLK1 AURKB AURKA	http://amigo.geneontology.org/amigo/term/GO:0000086
		897	0.00306746	4	152	9.87101	GO:0050728 negative regulation of inflammatory response	PPARD PPARG MAPK14 SRC	http://amigo.geneontology.org/amigo/term/GO:0050728
		898	0.00308138	3	66	17.0499	GO:0001706 endoderm formation	ITGB5 ITGA4 ITGAV	http://amigo.geneontology.org/amigo/term/GO:0001706
		899	0.00308802	7	564	4.65548	GO:0048285 organelle fission	AURKB PLK1 AURKA KDR PPARG PDGFRB PIN1	http://amigo.geneontology.org/amigo/term/GO:0048285
		900	0.00317556	9	930	3.62998	GO:0001816 cytokine production	TLR9 JAK2 MAPK14 ITGAV PTGS2 IDO1 PTPN11 SRC MMP12	http://amigo.geneontology.org/amigo/term/GO:0001816
		901	0.00319861	3	67	16.7954	GO:0006611 protein export from nucleus	GSK3B CDK5 PTPN11	http://amigo.geneontology.org/amigo/term/GO:0006611
		902	0.00319861	4	154	9.74281	GO:0032147 activation of protein kinase activity	JAK2 SRC ITGB3 MTOR	http://amigo.geneontology.org/amigo/term/GO:0032147
		903	0.00319861	5	270	6.94627	GO:1903320 regulation of protein modification by small protein conjugation or removal	TGFBR1 PIN1 PLK1 MAPK9 CDK5	http://amigo.geneontology.org/amigo/term/GO:1903320
		904	0.00319861	3	67	16.7954	GO:1904589 regulation of protein import	PTGS2 JAK2 MAPK14	http://amigo.geneontology.org/amigo/term/GO:1904589
		905	0.00330267	5	272	6.89519	GO:0071356 cellular response to tumor necrosis factor	IKBKB JAK2 MAPK1 MAPK14 FABP4	http://amigo.geneontology.org/amigo/term/GO:0071356
		906	0.00331192	10	1138	3.29612	GO:0006259 DNA metabolic process	PARP1 TYMS CDK9 EGFR CDK2 PPARG SRC MAPK1 AURKB PDGFRB	http://amigo.geneontology.org/amigo/term/GO:0006259
		907	0.00332493	3	68	16.5485	GO:0019083 viral transcription	CCNT1 CDK9 HDAC1	http://amigo.geneontology.org/amigo/term/GO:0019083
		908	0.00332493	3	68	16.5485	GO:0031100 animal organ regeneration	AURKA PPARG TYMS	http://amigo.geneontology.org/amigo/term/GO:0031100
		909	0.00333166	4	156	9.61791	GO:0030183 B cell differentiation	ITGA4 ITGB1 TLR9 HDAC5	http://amigo.geneontology.org/amigo/term/GO:0030183
		910	0.00333166	4	156	9.61791	GO:1903052 positive regulation of proteolysis involved in cellular protein catabolic process	GSK3B MAPK9 AURKA PLK1	http://amigo.geneontology.org/amigo/term/GO:1903052
		911	0.00336621	6	414	5.43621	GO:0006631 fatty acid metabolic process	PTGS2 PTGS1 PPARD PPARG MAPK14 NR1H2	http://amigo.geneontology.org/amigo/term/GO:0006631
		912	0.00338339	2	16	46.8873	GO:0010763 positive regulation of fibroblast migration	ITGB1 ITGB3	http://amigo.geneontology.org/amigo/term/GO:0010763
		913	0.00338339	2	16	46.8873	GO:0044406 adhesion of symbiont to host	DPP4 ICAM1	http://amigo.geneontology.org/amigo/term/GO:0044406
		914	0.00338339	2	16	46.8873	GO:0046321 positive regulation of fatty acid oxidation	PPARD PPARG	http://amigo.geneontology.org/amigo/term/GO:0046321
		915	0.00338339	2	16	46.8873	GO:0072109 glomerular mesangium development	ITGB3 PDGFRB	http://amigo.geneontology.org/amigo/term/GO:0072109
		916	0.00342745	5	275	6.81997	GO:1903362 regulation of cellular protein catabolic process	GSK3B MAPK9 AURKA PLK1 CDK2	http://amigo.geneontology.org/amigo/term/GO:1903362
		917	0.00343545	3	69	16.3086	GO:0060393 regulation of pathway-restricted SMAD protein phosphorylation	TGFBR1 PIN1 PPARG	http://amigo.geneontology.org/amigo/term/GO:0060393
		918	0.00349102	7	578	4.54271	GO:0007005 mitochondrion organization	CDK5 KDR GSK3B AURKA PPARG PARP1 MAPK8	http://amigo.geneontology.org/amigo/term/GO:0007005
		919	0.00350737	6	418	5.38419	GO:0032970 regulation of actin filament-based process	MET TGFBR1 MTOR ITGB3 PDGFRB CDK5	http://amigo.geneontology.org/amigo/term/GO:0032970
		920	0.00353789	4	159	9.43644	GO:0031570 DNA integrity checkpoint signaling	PLK1 MAPK14 PTPN11 CDK2	http://amigo.geneontology.org/amigo/term/GO:0031570
		921	0.00355054	7	580	4.52705	GO:1905114 cell surface receptor signaling pathway involved in cell-cell signaling	GSK3B PIN1 MAPK14 HDAC1 CDK5 SRC EGFR	http://amigo.geneontology.org/amigo/term/GO:1905114
		922	0.00356306	3	70	16.0756	GO:0072577 endothelial cell apoptotic process	ICAM1 KDR ITGA4	http://amigo.geneontology.org/amigo/term/GO:0072577
		923	0.00360575	4	160	9.37746	GO:0106106 cold-induced thermogenesis	JAK2 NR1H2 KDM6B FABP4	http://amigo.geneontology.org/amigo/term/GO:0106106
		924	0.00360575	4	160	9.37746	GO:0120161 regulation of cold-induced thermogenesis	JAK2 NR1H2 KDM6B FABP4	http://amigo.geneontology.org/amigo/term/GO:0120161
		925	0.00374569	8	764	3.92773	GO:0007268 chemical synaptic transmission	GSK3B PTGS2 JAK2 MAPK1 ITGB1 S100B CDK5 SRC	http://amigo.geneontology.org/amigo/term/GO:0007268
		926	0.00374569	7	586	4.4807	GO:0009896 positive regulation of catabolic process	GSK3B MTOR MAPK9 AURKA TLR9 KDR PLK1	http://amigo.geneontology.org/amigo/term/GO:0009896
		927	0.00374569	8	764	3.92773	GO:0098916 anterograde trans-synaptic signaling	GSK3B PTGS2 JAK2 MAPK1 ITGB1 S100B CDK5 SRC	http://amigo.geneontology.org/amigo/term/GO:0098916
		928	0.00375409	2	17	44.1292	GO:0050872 white fat cell differentiation	FABP4 PPARG	http://amigo.geneontology.org/amigo/term/GO:0050872
		929	0.00375409	2	17	44.1292	GO:0060330 regulation of response to interferon-gamma	PPARG NR1H2	http://amigo.geneontology.org/amigo/term/GO:0060330
		930	0.00375409	2	17	44.1292	GO:0060334 regulation of interferon-gamma-mediated signaling pathway	PPARG NR1H2	http://amigo.geneontology.org/amigo/term/GO:0060334
		931	0.00375409	2	17	44.1292	GO:0071732 cellular response to nitric oxide	CDK2 MMP3	http://amigo.geneontology.org/amigo/term/GO:0071732
		932	0.00375409	2	17	44.1292	GO:0071803 positive regulation of podosome assembly	MAPK9 SRC	http://amigo.geneontology.org/amigo/term/GO:0071803
		933	0.00375409	2	17	44.1292	GO:2000641 regulation of early endosome to late endosome transport	MAPK1 SRC	http://amigo.geneontology.org/amigo/term/GO:2000641
		934	0.0038095	3	72	15.6291	GO:0014015 positive regulation of gliogenesis	HDAC1 PPARG MTOR	http://amigo.geneontology.org/amigo/term/GO:0014015
		935	0.0038095	3	72	15.6291	GO:0043550 regulation of lipid kinase activity	PDGFRB SRC FLT1	http://amigo.geneontology.org/amigo/term/GO:0043550
		936	0.0038095	3	72	15.6291	GO:0055017 cardiac muscle tissue growth	PIM1 TGFBR1 MAPK14	http://amigo.geneontology.org/amigo/term/GO:0055017
		937	0.00384032	6	427	5.2707	GO:0010959 regulation of metal ion transport	TLR9 PTGS2 ITGB1 CDK5 ITGB3 PDGFRB	http://amigo.geneontology.org/amigo/term/GO:0010959
		938	0.00389337	4	164	9.14874	GO:0050796 regulation of insulin secretion	JAK2 HNF4A PPARD PTPN11	http://amigo.geneontology.org/amigo/term/GO:0050796
		939	0.0039179	5	285	6.58067	GO:0051348 negative regulation of transferase activity	PPARG FABP4 PLK1 SRC GSK3B	http://amigo.geneontology.org/amigo/term/GO:0051348
		940	0.0039179	5	285	6.58067	GO:1901988 negative regulation of cell cycle phase transition	AURKB PLK1 MAPK14 PTPN11 CDK2	http://amigo.geneontology.org/amigo/term/GO:1901988
		941	0.00393625	3	73	15.415	GO:0007004 telomere maintenance via telomerase	MAPK1 AURKB SRC	http://amigo.geneontology.org/amigo/term/GO:0007004
		942	0.00393625	8	772	3.88703	GO:0008285 negative regulation of cell population proliferation	PPARG PTGS2 JAK2 TGFBR1 PPARD IDO1 FLT1 HNF4A	http://amigo.geneontology.org/amigo/term/GO:0008285
		943	0.00393625	3	73	15.415	GO:0033143 regulation of intracellular steroid hormone receptor signaling pathway	HDAC1 PARP1 SRC	http://amigo.geneontology.org/amigo/term/GO:0033143
		944	0.0039524	5	286	6.55766	GO:0051924 regulation of calcium ion transport	TLR9 PTGS2 CDK5 ITGB3 PDGFRB	http://amigo.geneontology.org/amigo/term/GO:0051924
		945	0.0039524	4	165	9.09329	GO:0071346 cellular response to interferon-gamma	JAK2 JAK1 PPARG NR1H2	http://amigo.geneontology.org/amigo/term/GO:0071346
		946	0.0039524	8	773	3.882	GO:0099537 trans-synaptic signaling	GSK3B PTGS2 JAK2 MAPK1 ITGB1 S100B CDK5 SRC	http://amigo.geneontology.org/amigo/term/GO:0099537
		947	0.0039524	4	165	9.09329	GO:1903364 positive regulation of cellular protein catabolic process	GSK3B MAPK9 AURKA PLK1	http://amigo.geneontology.org/amigo/term/GO:1903364
		948	0.00398982	10	1173	3.19777	GO:0051276 chromosome organization	HDAC1 AURKB CDK2 PLK1 JAK2 HDAC5 KDM6B MAPK1 SRC PARP1	http://amigo.geneontology.org/amigo/term/GO:0051276
		949	0.00402103	4	166	9.03851	GO:0001837 epithelial to mesenchymal transition	TGFBR1 FGFR1 GSK3B MTOR	http://amigo.geneontology.org/amigo/term/GO:0001837
		950	0.00402103	4	166	9.03851	GO:0048754 branching morphogenesis of an epithelial tube	PGR KDR SRC MET	http://amigo.geneontology.org/amigo/term/GO:0048754
		951	0.00402856	7	596	4.40552	GO:0034762 regulation of transmembrane transport	PTPN11 TLR9 MAPK14 ITGB1 CDK5 ITGB3 PIM1	http://amigo.geneontology.org/amigo/term/GO:0034762
		952	0.00403871	3	74	15.2067	GO:0002067 glandular epithelial cell differentiation	PGR HNF4A GSK3B	http://amigo.geneontology.org/amigo/term/GO:0002067
		953	0.00403871	3	74	15.2067	GO:0006278 RNA-templated DNA biosynthetic process	MAPK1 AURKB SRC	http://amigo.geneontology.org/amigo/term/GO:0006278
		954	0.00403871	3	74	15.2067	GO:0051881 regulation of mitochondrial membrane potential	PARP1 KDR SRC	http://amigo.geneontology.org/amigo/term/GO:0051881
		955	0.00403871	3	74	15.2067	GO:0060389 pathway-restricted SMAD protein phosphorylation	TGFBR1 PIN1 PPARG	http://amigo.geneontology.org/amigo/term/GO:0060389
		956	0.00403871	3	74	15.2067	GO:1902893 regulation of miRNA transcription	PPARG PPARD NR1H2	http://amigo.geneontology.org/amigo/term/GO:1902893
		957	0.0040763	4	167	8.98439	GO:0000723 telomere maintenance	MAPK1 AURKB SRC PARP1	http://amigo.geneontology.org/amigo/term/GO:0000723
		958	0.0040763	2	18	41.6776	GO:0014856 skeletal muscle cell proliferation	JAK2 PPARD	http://amigo.geneontology.org/amigo/term/GO:0014856
		959	0.0040763	6	434	5.18569	GO:0022409 positive regulation of cell-cell adhesion	JAK2 DPP4 ITGA4 JAK1 PTPN11 SRC	http://amigo.geneontology.org/amigo/term/GO:0022409
		960	0.0040763	2	18	41.6776	GO:0034112 positive regulation of homotypic cell-cell adhesion	JAK2 JAK1	http://amigo.geneontology.org/amigo/term/GO:0034112
		961	0.0040763	2	18	41.6776	GO:0038128 ERBB2 signaling pathway	EGFR SRC	http://amigo.geneontology.org/amigo/term/GO:0038128
		962	0.0040763	2	18	41.6776	GO:0043923 positive regulation by host of viral transcription	CCNT1 CDK9	http://amigo.geneontology.org/amigo/term/GO:0043923
		963	0.0040763	2	18	41.6776	GO:0050746 regulation of lipoprotein metabolic process	ITGAV ITGB3	http://amigo.geneontology.org/amigo/term/GO:0050746
		964	0.0040763	2	18	41.6776	GO:0060977 coronary vasculature morphogenesis	TGFBR1 PDGFRB	http://amigo.geneontology.org/amigo/term/GO:0060977
		965	0.0040763	2	18	41.6776	GO:1904355 positive regulation of telomere capping	MAPK1 AURKB	http://amigo.geneontology.org/amigo/term/GO:1904355
		966	0.00413389	4	168	8.93091	GO:0044839 cell cycle G2/M phase transition	CDK2 PLK1 AURKB AURKA	http://amigo.geneontology.org/amigo/term/GO:0044839
		967	0.00413418	3	75	15.0039	GO:0001885 endothelial cell development	MET ICAM1 IKBKB	http://amigo.geneontology.org/amigo/term/GO:0001885
		968	0.00413418	3	75	15.0039	GO:0045685 regulation of glial cell differentiation	HDAC1 PPARG MTOR	http://amigo.geneontology.org/amigo/term/GO:0045685
		969	0.00413418	3	75	15.0039	GO:0061614 miRNA transcription	PPARG PPARD NR1H2	http://amigo.geneontology.org/amigo/term/GO:0061614
		970	0.00413418	3	75	15.0039	GO:0071260 cellular response to mechanical stimulus	PTGS2 ITGB3 MAPK8	http://amigo.geneontology.org/amigo/term/GO:0071260
		971	0.00413418	3	75	15.0039	GO:1903036 positive regulation of response to wounding	PLAU ITGB1 MTOR	http://amigo.geneontology.org/amigo/term/GO:1903036
		972	0.00428794	3	76	14.8065	GO:0032481 positive regulation of type I interferon production	TLR9 PTPN11 MMP12	http://amigo.geneontology.org/amigo/term/GO:0032481
		973	0.00428794	4	170	8.82584	GO:0055088 lipid homeostasis	HNF4A NR1H2 FABP4 PPARG	http://amigo.geneontology.org/amigo/term/GO:0055088
		974	0.0044122	6	442	5.09183	GO:0042391 regulation of membrane potential	PARP1 CDK5 MTOR KDR SRC GSK3B	http://amigo.geneontology.org/amigo/term/GO:0042391
		975	0.00444336	3	77	14.6142	GO:0060337 type I interferon signaling pathway	JAK1 MMP12 PTPN11	http://amigo.geneontology.org/amigo/term/GO:0060337
		976	0.00445445	6	443	5.08034	GO:0022412 cellular process involved in reproduction in multicellular organism	AURKA TGFBR1 ITGB1 PLK1 SRC MTOR	http://amigo.geneontology.org/amigo/term/GO:0022412
		977	0.00447844	2	19	39.484	GO:0071404 cellular response to low-density lipoprotein particle stimulus	PPARG ITGB1	http://amigo.geneontology.org/amigo/term/GO:0071404
		978	0.00447844	2	19	39.484	GO:1902170 cellular response to reactive nitrogen species	CDK2 MMP3	http://amigo.geneontology.org/amigo/term/GO:1902170
		979	0.00447844	2	19	39.484	GO:1905564 positive regulation of vascular endothelial cell proliferation	FGFR1 ITGA4	http://amigo.geneontology.org/amigo/term/GO:1905564
		980	0.00447844	2	19	39.484	GO:2000811 negative regulation of anoikis	ITGB1 SRC	http://amigo.geneontology.org/amigo/term/GO:2000811
		981	0.00457949	3	78	14.4269	GO:0002218 activation of innate immune response	TLR9 IKBKB SRC	http://amigo.geneontology.org/amigo/term/GO:0002218
		982	0.00457949	3	78	14.4269	GO:0034103 regulation of tissue remodeling	PPARG SRC ITGB3	http://amigo.geneontology.org/amigo/term/GO:0034103
		983	0.0045805	9	992	3.40311	GO:0006974 cellular response to DNA damage stimulus	PARP1 MTOR CDK9 EGFR PLK1 MAPK1 MAPK14 CDK2 PTPN11	http://amigo.geneontology.org/amigo/term/GO:0006974
		984	0.00462049	4	174	8.62295	GO:1990845 adaptive thermogenesis	JAK2 NR1H2 KDM6B FABP4	http://amigo.geneontology.org/amigo/term/GO:1990845
		985	0.00463586	9	994	3.39626	GO:0070925 organelle assembly	AURKB PLK1 MAPK9 AURKA ITGB1 SRC CDK2 GSK3B PDGFRB	http://amigo.geneontology.org/amigo/term/GO:0070925
		986	0.00465867	7	615	4.26941	GO:0003013 circulatory system process	PTGS2 PTGS1 JAK2 PPARD SRC MTOR PPARG	http://amigo.geneontology.org/amigo/term/GO:0003013
		987	0.0046861	5	300	6.25164	GO:0032409 regulation of transporter activity	PPARG TLR9 ITGB1 CDK5 PIM1	http://amigo.geneontology.org/amigo/term/GO:0032409
		988	0.00469537	4	175	8.57368	GO:0002687 positive regulation of leukocyte migration	ITGA4 ITGB3 MAPK1 ICAM1	http://amigo.geneontology.org/amigo/term/GO:0002687
		989	0.00469537	4	175	8.57368	GO:0050806 positive regulation of synaptic transmission	PTGS2 MAPK1 CDK5 GSK3B	http://amigo.geneontology.org/amigo/term/GO:0050806
		990	0.00469864	3	79	14.2442	GO:0001707 mesoderm formation	KDM6B ITGB1 ITGB3	http://amigo.geneontology.org/amigo/term/GO:0001707
		991	0.00469864	3	79	14.2442	GO:0003300 cardiac muscle hypertrophy	PPARG CDK9 PARP1	http://amigo.geneontology.org/amigo/term/GO:0003300
		992	0.00469864	3	79	14.2442	GO:0051057 positive regulation of small GTPase mediated signal transduction	PDGFRB SRC ITGAV	http://amigo.geneontology.org/amigo/term/GO:0051057
		993	0.00469864	3	79	14.2442	GO:0071357 cellular response to type I interferon	JAK1 MMP12 PTPN11	http://amigo.geneontology.org/amigo/term/GO:0071357
		994	0.00476616	4	176	8.52496	GO:0006606 protein import into nucleus	PTGS2 JAK2 MAPK14 MMP12	http://amigo.geneontology.org/amigo/term/GO:0006606
		995	0.00476616	4	176	8.52496	GO:0007568 aging	PTGS2 PDGFRB TYMS AURKB	http://amigo.geneontology.org/amigo/term/GO:0007568
		996	0.00480946	9	1001	3.37251	GO:0031175 neuron projection development	GSK3B CDK5 AURKA JAK2 ITGA4 ITGB1 PTPN11 DHFR S100B	http://amigo.geneontology.org/amigo/term/GO:0031175
		997	0.00480946	9	1001	3.37251	GO:0046903 secretion	GSK3B PTGS2 JAK2 HNF4A PPARD NR1H2 PPARG CDK5 PTPN11	http://amigo.geneontology.org/amigo/term/GO:0046903
		998	0.00482342	8	804	3.73232	GO:0007276 gamete generation	PTGS2 PGR AURKA TGFBR1 ITGB1 PLK1 SRC MTOR	http://amigo.geneontology.org/amigo/term/GO:0007276
		999	0.00482342	6	452	4.97918	GO:0007409 axonogenesis	CDK5 ITGA4 ITGB1 PTPN11 GSK3B S100B	http://amigo.geneontology.org/amigo/term/GO:0007409
		1000	0.00482873	3	80	14.0662	GO:0001960 negative regulation of cytokine-mediated signaling pathway	MMP12 PPARG NR1H2	http://amigo.geneontology.org/amigo/term/GO:0001960

## Sheet: GO_CC_enrichment_all
		Gene Ontology (GO) Cellular Component (CC) terms
		Original source:		ShinyGO 0.82 (https://bioinformatics.sdstate.edu/go/)
		Reference:		Ge SX, Jung D, Yao R. ShinyGO: a graphical gene-set enrichment tool for animals and plants. Bioinformatics. 2020 Apr 15;36(8):2628-2629. doi: 10.1093/bioinformatics/btz931. PMID: 31882993; PMCID: PMC7178415.
		Access date:		May 12, 2025.
		No.	Enrichment FDR	nGenes	Pathway Genes	Fold Enrichment	Pathway	Genes	URL
		1	5.38319e-12	16	429	13.9897	GO:0043235 receptor complex	FGFR1 FLT1 MET TGFBR1 PDGFRB ITGA4 KDR ITGAV EGFR JAK2 ITGB5 PPARG ITGB1 GPBAR1 ITGB3 IKBKB	http://amigo.geneontology.org/amigo/term/GO:0043235
		2	1.91878e-10	15	475	11.8452	GO:0005925 focal adhesion	ITGB5 ICAM1 FLT1 PDGFRB ITGA4 PLAU ITGAV EGFR ITGB1 JAK1 DPP4 ITGB3 JAK2 MAPK1 SRC	http://amigo.geneontology.org/amigo/term/GO:0005925
		3	1.91878e-10	15	484	11.6249	GO:0030055 cell-substrate junction	ITGB5 ICAM1 FLT1 PDGFRB ITGA4 PLAU ITGAV EGFR ITGB1 JAK1 DPP4 ITGB3 JAK2 MAPK1 SRC	http://amigo.geneontology.org/amigo/term/GO:0030055
		4	1.11391e-07	11	351	11.7552	GO:0045121 membrane raft	TGFBR1 KDR EGFR ITGB1 SRC PTGS2 ICAM1 JAK2 MAPK1 IKBKB DPP4	http://amigo.geneontology.org/amigo/term/GO:0045121
		5	1.11391e-07	16	926	6.48118	GO:0070161 anchoring junction	ITGB5 ICAM1 FLT1 PDGFRB ITGA4 PLAU ITGAV EGFR ITGB1 JAK1 DPP4 ITGB3 JAK2 TGFBR1 MAPK1 SRC	http://amigo.geneontology.org/amigo/term/GO:0070161
		6	1.11391e-07	11	352	11.7218	GO:0098857 membrane microdomain	TGFBR1 KDR EGFR ITGB1 SRC PTGS2 ICAM1 JAK2 MAPK1 IKBKB DPP4	http://amigo.geneontology.org/amigo/term/GO:0098857
		7	2.69689e-07	6	53	42.464	GO:0098636 protein complex involved in cell adhesion	ITGA4 ITGAV ITGB5 ITGB1 ITGB3 PLAU	http://amigo.geneontology.org/amigo/term/GO:0098636
		8	7.45441e-07	5	31	60.4997	GO:0008305 integrin complex	ITGA4 ITGAV ITGB5 ITGB1 ITGB3	http://amigo.geneontology.org/amigo/term/GO:0008305
		9	1.57962e-06	22	2293	3.59885	GO:0030054 cell junction	GSK3B ITGB3 ITGB5 ICAM1 FLT1 PDGFRB ITGA4 PLAU ITGAV EGFR ITGB1 JAK1 DPP4 JAK2 TGFBR1 PIN1 CDK5 SRC MAPK1 MAPK8 MAPK14 KDR	http://amigo.geneontology.org/amigo/term/GO:0030054
		10	1.80215e-06	8	200	15.0039	GO:0098802 plasma membrane signaling receptor complex	TGFBR1 ITGA4 ITGAV JAK2 ITGB5 ITGB1 ITGB3 IKBKB	http://amigo.geneontology.org/amigo/term/GO:0098802
		11	1.80215e-06	7	132	19.8916	GO:1902554 serine/threonine protein kinase complex	IKBKB TGFBR1 CDK2 CCNT1 CDK9 CDK5 ERN1	http://amigo.geneontology.org/amigo/term/GO:1902554
		12	3.97196e-06	7	150	17.5046	GO:1902911 protein kinase complex	IKBKB TGFBR1 CDK2 CCNT1 CDK9 CDK5 ERN1	http://amigo.geneontology.org/amigo/term/GO:1902911
		13	8.04634e-06	30	4581	2.45644	GO:0005654 nucleoplasm	HDAC5 HDAC1 CCNT1 KDM6B MAPK9 GSK3B AURKA JAK2 HNF4A MAPK14 CDK2 PIN1 PPARG CDK9 PIM1 PARP1 S100B CDK5 AURKB SRC ITGB3 PGR PPARD NR1H2 MTOR MAPK1 MAPK8 MAPK10 PLK1 PTPN11	http://amigo.geneontology.org/amigo/term/GO:0005654
		14	1.26436e-05	31	4973	2.33824	GO:0031981 nuclear lumen	HDAC5 HDAC1 CCNT1 KDM6B PARP1 MAPK9 GSK3B AURKA JAK2 HNF4A MAPK14 CDK2 PIN1 PPARG CDK9 PIM1 S100B CDK5 AURKB SRC ITGB3 PGR PPARD NR1H2 PLK1 TYMS MTOR MAPK1 MAPK8 MAPK10 PTPN11	http://amigo.geneontology.org/amigo/term/GO:0031981
		15	6.79323e-05	13	1050	4.64407	GO:0009986 cell surface	ITGB5 ICAM1 MET ITGAV ITGB1 ITGB3 ITGA4 TGFBR1 PLAU EGFR DPP4 PDGFRB KDR	http://amigo.geneontology.org/amigo/term/GO:0009986
		16	7.0406e-05	8	343	8.74865	GO:0098978 glutamatergic synapse	GSK3B ITGB3 PIN1 JAK2 MAPK14 ITGB1 CDK5 SRC	http://amigo.geneontology.org/amigo/term/GO:0098978
		17	0.000139628	21	2849	2.76485	GO:0031410 cytoplasmic vesicle	TGFBR1 CDK2 KDR EGFR SRC DPP4 MTOR ITGB3 FGFR1 MAPK1 FLT1 PDGFRB ITGB1 TLR9 ITGB5 JAK2 MAPK14 PLAU ITGAV JAK1 IMPDH2	http://amigo.geneontology.org/amigo/term/GO:0031410
		18	0.000139628	5	103	18.2087	GO:0032587 ruffle membrane	ITGAV EGFR ITGB1 ITGB3 SRC	http://amigo.geneontology.org/amigo/term/GO:0032587
		19	0.000139628	21	2851	2.76291	GO:0097708 intracellular vesicle	TGFBR1 CDK2 KDR EGFR SRC DPP4 MTOR ITGB3 FGFR1 MAPK1 FLT1 PDGFRB ITGB1 TLR9 ITGB5 JAK2 MAPK14 PLAU ITGAV JAK1 IMPDH2	http://amigo.geneontology.org/amigo/term/GO:0097708
		20	0.000170831	6	187	12.0352	GO:0031256 leading edge membrane	ITGAV EGFR ITGB1 ITGB3 SRC DPP4	http://amigo.geneontology.org/amigo/term/GO:0031256
		21	0.000189055	6	192	11.7218	GO:0001726 ruffle	ITGAV EGFR ITGB1 S100B ITGB3 SRC	http://amigo.geneontology.org/amigo/term/GO:0001726
		22	0.000193282	4	54	27.7851	GO:0000307 cyclin-dependent protein kinase holoenzyme complex	CDK2 CCNT1 CDK9 CDK5	http://amigo.geneontology.org/amigo/term/GO:0000307
		23	0.000232927	5	119	15.7604	GO:0030175 filopodium	ITGAV ITGB1 ITGB3 CDK5 SRC	http://amigo.geneontology.org/amigo/term/GO:0030175
		24	0.000252025	2	3	250.066	GO:0034668 integrin alpha4-beta1 complex	ITGA4 ITGB1	http://amigo.geneontology.org/amigo/term/GO:0034668
		25	0.000252025	2	3	250.066	GO:0034683 integrin alphav-beta3 complex	ITGAV ITGB3	http://amigo.geneontology.org/amigo/term/GO:0034683
		26	0.000252025	2	3	250.066	GO:0035866 alphav-beta3 integrin-PKCalpha complex	ITGB3 ITGAV	http://amigo.geneontology.org/amigo/term/GO:0035866
		27	0.000252025	2	3	250.066	GO:0035868 alphav-beta3 integrin-HMGB1 complex	ITGAV ITGB3	http://amigo.geneontology.org/amigo/term/GO:0035868
		28	0.000270746	8	446	6.72822	GO:0031252 cell leading edge	ITGAV EGFR ITGB1 S100B DPP4 ITGB3 CDK5 SRC	http://amigo.geneontology.org/amigo/term/GO:0031252
		29	0.000285637	16	1894	3.16873	GO:0005887 integral component of plasma membrane	FGFR1 ICAM1 FLT1 MET TGFBR1 PDGFRB ITGA4 KDR ITGAV EGFR GPBAR1 JAK2 ITGB5 ITGB1 ITGB3 IKBKB	http://amigo.geneontology.org/amigo/term/GO:0005887
		30	0.000290106	3	22	51.1498	GO:0031258 lamellipodium membrane	ITGAV ITGB3 DPP4	http://amigo.geneontology.org/amigo/term/GO:0031258
		31	0.000296896	7	332	7.9087	GO:0061695 transferase complex transferring phosphorus-containing groups	IKBKB TGFBR1 CDK2 CCNT1 CDK9 CDK5 ERN1	http://amigo.geneontology.org/amigo/term/GO:0061695
		32	0.000424561	2	4	187.549	GO:0035867 alphav-beta3 integrin-IGF-1-IGF1R complex	ITGAV ITGB3	http://amigo.geneontology.org/amigo/term/GO:0035867
		33	0.000426815	16	1978	3.03416	GO:0031226 intrinsic component of plasma membrane	FGFR1 ICAM1 FLT1 MET TGFBR1 PDGFRB ITGA4 KDR ITGAV EGFR GPBAR1 JAK2 ITGB5 ITGB1 ITGB3 IKBKB	http://amigo.geneontology.org/amigo/term/GO:0031226
		34	0.00089582	25	4466	2.09974	GO:0031982 vesicle	ITGB5 ICAM1 PTGS1 ITGA4 PLAU ITGAV ITGB1 FABP4 IMPDH2 SRC DPP4 ITGB3 TGFBR1 CDK2 KDR EGFR MTOR FGFR1 MAPK1 FLT1 PDGFRB TLR9 JAK2 MAPK14 JAK1	http://amigo.geneontology.org/amigo/term/GO:0031982
		35	0.000914818	4	91	16.4878	GO:0005901 caveola	SRC PTGS2 JAK2 MAPK1	http://amigo.geneontology.org/amigo/term/GO:0005901
		36	0.000914818	2	6	125.033	GO:0032133 chromosome passenger complex	AURKA AURKB	http://amigo.geneontology.org/amigo/term/GO:0032133
		37	0.000914818	17	2360	2.70198	GO:0120025 plasma membrane bounded cell projection	PTGS2 GSK3B PTGS1 AURKA PIN1 ITGAV EGFR ITGB1 S100B DPP4 ITGB3 MAPK1 ITGA4 CDK5 SRC MTOR MAPK8	http://amigo.geneontology.org/amigo/term/GO:0120025
		38	0.000942612	10	888	4.22408	GO:0036477 somatodendritic compartment	AURKA ITGA4 HDAC1 ITGB1 S100B CDK5 SRC MTOR GSK3B MAPK8	http://amigo.geneontology.org/amigo/term/GO:0036477
		39	0.00106696	3	37	30.4134	GO:0051233 spindle midzone	AURKA AURKB PLK1	http://amigo.geneontology.org/amigo/term/GO:0051233
		40	0.00106696	9	730	4.6245	GO:0098797 plasma membrane protein complex	TGFBR1 ITGA4 ITGAV JAK2 ITGB5 ITGB1 ITGB3 IKBKB EGFR	http://amigo.geneontology.org/amigo/term/GO:0098797
		41	0.00121971	3	39	28.8537	GO:0097431 mitotic spindle pole	AURKA PLK1 AURKB	http://amigo.geneontology.org/amigo/term/GO:0097431
		42	0.00136213	12	1332	3.37926	GO:0098590 plasma membrane region	MET EGFR ITGAV ITGB1 SRC DPP4 TLR9 ITGB3 PTGS2 JAK2 MAPK1 PDGFRB	http://amigo.geneontology.org/amigo/term/GO:0098590
		43	0.00138727	17	2477	2.57435	GO:0042995 cell projection	PTGS2 GSK3B PTGS1 AURKA PIN1 ITGAV EGFR ITGB1 S100B DPP4 ITGB3 MAPK1 ITGA4 CDK5 SRC MTOR MAPK8	http://amigo.geneontology.org/amigo/term/GO:0042995
		44	0.00143106	2	8	93.7746	GO:0008024 cyclin/CDK positive transcription elongation factor complex	CCNT1 CDK9	http://amigo.geneontology.org/amigo/term/GO:0008024
		45	0.00200121	5	216	8.68283	GO:0030027 lamellipodium	ITGAV DPP4 ITGB3 ITGB1 CDK5	http://amigo.geneontology.org/amigo/term/GO:0030027
		46	0.00238605	4	124	12.0999	GO:0044853 plasma membrane raft	SRC PTGS2 JAK2 MAPK1	http://amigo.geneontology.org/amigo/term/GO:0044853
		47	0.00254391	11	1232	3.34909	GO:0005768 endosome	TGFBR1 CDK2 KDR EGFR SRC MAPK1 FLT1 ITGB1 TLR9 JAK2 JAK1	http://amigo.geneontology.org/amigo/term/GO:0005768
		48	0.00281606	5	236	7.947	GO:0098858 actin-based cell projection	ITGAV ITGB1 ITGB3 CDK5 SRC	http://amigo.geneontology.org/amigo/term/GO:0098858
		49	0.00290415	6	368	6.11573	GO:0031253 cell projection membrane	ITGAV EGFR ITGB1 ITGB3 SRC DPP4	http://amigo.geneontology.org/amigo/term/GO:0031253
		50	0.00347738	24	4673	1.92646	GO:0005576 extracellular region	ITGB5 ICAM1 PTGS1 ITGA4 PLAU ITGAV ITGB1 FABP4 IMPDH2 SRC DPP4 ITGB3 S100B FLT1 MET KDR MMP13 EGFR MMP3 MMP12 FGFR1 TLR9 MAPK1 MAPK14	http://amigo.geneontology.org/amigo/term/GO:0005576
		51	0.00347738	2	13	57.7074	GO:0019908 nuclear cyclin-dependent protein kinase holoenzyme complex	CCNT1 CDK9	http://amigo.geneontology.org/amigo/term/GO:0019908
		52	0.0043081	9	918	3.67743	GO:1990234 transferase complex	IKBKB TGFBR1 CDK2 CCNT1 KDM6B FNTB CDK9 CDK5 ERN1	http://amigo.geneontology.org/amigo/term/GO:1990234
		53	0.00502215	2	16	46.8873	GO:0031616 spindle pole centrosome	AURKA AURKB	http://amigo.geneontology.org/amigo/term/GO:0031616
		54	0.00520746	8	757	3.96405	GO:0098552 side of membrane	ITGA4 ITGAV SRC ICAM1 KDR ITGB1 ITGB3 IKBKB	http://amigo.geneontology.org/amigo/term/GO:0098552
		55	0.00536649	13	1830	2.66463	GO:0005739 mitochondrion	TYMS DHFR PARP1 SRC MAPK9 PGR GSK3B MAPK1 MAPK8 MAPK10 MAPK14 ERN1 MTOR	http://amigo.geneontology.org/amigo/term/GO:0005739
		56	0.00706967	6	448	5.02364	GO:0030139 endocytic vesicle	DPP4 MTOR EGFR TLR9 ITGB5 ITGAV	http://amigo.geneontology.org/amigo/term/GO:0030139
		57	0.00715333	4	176	8.52496	GO:0000922 spindle pole	AURKA PLK1 AURKB MAPK14	http://amigo.geneontology.org/amigo/term/GO:0000922
		58	0.00772517	6	459	4.90325	GO:0009897 external side of plasma membrane	ITGA4 ITGAV ICAM1 KDR ITGB1 ITGB3	http://amigo.geneontology.org/amigo/term/GO:0009897
		59	0.00837383	12	1695	2.65556	GO:1902494 catalytic complex	IKBKB TGFBR1 HDAC5 HDAC1 CDK2 CCNT1 KDM6B FNTB CDK9 PLAU CDK5 ERN1	http://amigo.geneontology.org/amigo/term/GO:1902494
		60	0.00912153	3	88	12.7874	GO:0005876 spindle microtubule	AURKB AURKA PLK1	http://amigo.geneontology.org/amigo/term/GO:0005876
		61	0.00986908	4	196	7.65507	GO:0045335 phagocytic vesicle	MTOR TLR9 ITGB5 ITGAV	http://amigo.geneontology.org/amigo/term/GO:0045335
		62	0.00986908	7	664	3.95435	GO:0098794 postsynapse	PIN1 GSK3B JAK2 ITGB1 CDK5 SRC ITGB3	http://amigo.geneontology.org/amigo/term/GO:0098794
		63	0.0104007	2	25	30.0079	GO:0031527 filopodium membrane	ITGAV ITGB3	http://amigo.geneontology.org/amigo/term/GO:0031527
		64	0.0113255	4	206	7.28346	GO:0072686 mitotic spindle	AURKA PLK1 AURKB MAPK1	http://amigo.geneontology.org/amigo/term/GO:0072686
		65	0.0120676	6	513	4.38712	GO:0043025 neuronal cell body	AURKA ITGA4 HDAC1 S100B CDK5 SRC	http://amigo.geneontology.org/amigo/term/GO:0043025
		66	0.0121839	4	212	7.07733	GO:0030496 midbody	PIN1 PLK1 AURKB AURKA	http://amigo.geneontology.org/amigo/term/GO:0030496
		67	0.0140597	2	30	25.0066	GO:0032806 carboxy-terminal domain protein kinase complex	CCNT1 CDK9	http://amigo.geneontology.org/amigo/term/GO:0032806
		68	0.014783	2	31	24.1999	GO:0031528 microvillus membrane	ITGAV ITGB3	http://amigo.geneontology.org/amigo/term/GO:0031528
		69	0.0171406	8	952	3.15209	GO:0016604 nuclear body	MAPK9 HDAC5 MAPK14 CDK2 CDK9 PARP1 PIN1 MTOR	http://amigo.geneontology.org/amigo/term/GO:0016604
		70	0.020128	18	3577	1.88755	GO:0005615 extracellular space	ITGB5 ICAM1 PTGS1 ITGA4 PLAU ITGAV ITGB1 FABP4 IMPDH2 SRC DPP4 ITGB3 S100B MMP12 EGFR FLT1 MMP13 MMP3	http://amigo.geneontology.org/amigo/term/GO:0005615
		71	0.020128	10	1441	2.60304	GO:0015630 microtubule cytoskeleton	AURKA PLK1 AURKB GSK3B CDK2 PIN1 FNTB MAPK1 MAPK14 CDK5	http://amigo.geneontology.org/amigo/term/GO:0015630
		72	0.020128	10	1440	2.60485	GO:0043005 neuron projection	PTGS2 GSK3B PTGS1 AURKA ITGA4 ITGB1 CDK5 SRC MTOR MAPK8	http://amigo.geneontology.org/amigo/term/GO:0043005
		73	0.020128	10	1435	2.61393	GO:0045202 synapse	GSK3B ITGB3 PIN1 ITGB1 JAK2 MAPK1 MAPK8 MAPK14 CDK5 SRC	http://amigo.geneontology.org/amigo/term/GO:0045202
		74	0.0206658	6	588	3.82753	GO:0044297 cell body	AURKA ITGA4 HDAC1 S100B CDK5 SRC	http://amigo.geneontology.org/amigo/term/GO:0044297
		75	0.0206658	10	1452	2.58332	GO:0098796 membrane protein complex	TGFBR1 ITGA4 ITGAV ERN1 JAK2 ITGB5 ITGB1 ITGB3 IKBKB EGFR	http://amigo.geneontology.org/amigo/term/GO:0098796
		76	0.02722	14	2553	2.05694	GO:0005856 cytoskeleton	AURKA PLK1 AURKB GSK3B FLT1 CDK2 PIN1 FNTB JAK2 MAPK1 MAPK14 JAK1 CDK5 SRC	http://amigo.geneontology.org/amigo/term/GO:0005856
		77	0.0273344	3	142	7.92461	GO:1904813 ficolin-1-rich granule lumen	MAPK1 MAPK14 IMPDH2	http://amigo.geneontology.org/amigo/term/GO:1904813
		78	0.0294603	5	459	4.08604	GO:0005819 spindle	AURKA PLK1 AURKB MAPK1 MAPK14	http://amigo.geneontology.org/amigo/term/GO:0005819
		79	0.0294603	1	3	125.033	GO:0005965 protein farnesyltransferase complex	FNTB	http://amigo.geneontology.org/amigo/term/GO:0005965
		80	0.0294603	1	3	125.033	GO:0016533 protein kinase 5 complex	CDK5	http://amigo.geneontology.org/amigo/term/GO:0016533
		81	0.0294603	6	653	3.44654	GO:0030425 dendrite	ITGB1 CDK5 SRC MTOR GSK3B MAPK8	http://amigo.geneontology.org/amigo/term/GO:0030425
		82	0.0294603	1	3	125.033	GO:0030485 smooth muscle contractile fiber	IDO1	http://amigo.geneontology.org/amigo/term/GO:0030485
		83	0.0294603	1	3	125.033	GO:0034666 integrin alpha2-beta1 complex	ITGB1	http://amigo.geneontology.org/amigo/term/GO:0034666
		84	0.0294603	1	3	125.033	GO:0042585 germinal vesicle	AURKA	http://amigo.geneontology.org/amigo/term/GO:0042585
		85	0.0294603	1	3	125.033	GO:0070021 transforming growth factor beta ligand-receptor complex	TGFBR1	http://amigo.geneontology.org/amigo/term/GO:0070021
		86	0.0294603	1	3	125.033	GO:0071062 alphav-beta3 integrin-vitronectin complex	ITGB3	http://amigo.geneontology.org/amigo/term/GO:0071062
		87	0.0294603	1	3	125.033	GO:0097134 cyclin E1-CDK2 complex	CDK2	http://amigo.geneontology.org/amigo/term/GO:0097134
		88	0.0294603	6	655	3.43602	GO:0097447 dendritic tree	ITGB1 CDK5 SRC MTOR GSK3B MAPK8	http://amigo.geneontology.org/amigo/term/GO:0097447
		89	0.0330091	7	888	2.95686	GO:0005815 microtubule organizing center	AURKA PLK1 AURKB GSK3B CDK2 PIN1 MAPK1	http://amigo.geneontology.org/amigo/term/GO:0005815
		90	0.0330091	6	676	3.32928	GO:0030424 axon	GSK3B AURKA ITGA4 CDK5 SRC MAPK8	http://amigo.geneontology.org/amigo/term/GO:0030424
		91	0.036725	2	58	12.9344	GO:0008023 transcription elongation factor complex	CCNT1 CDK9	http://amigo.geneontology.org/amigo/term/GO:0008023
		92	0.036725	1	4	93.7746	GO:0030526 granulocyte macrophage colony-stimulating factor receptor complex	JAK2	http://amigo.geneontology.org/amigo/term/GO:0030526
		93	0.036725	1	4	93.7746	GO:0097487 multivesicular body internal vesicle	EGFR	http://amigo.geneontology.org/amigo/term/GO:0097487
		94	0.036725	1	4	93.7746	GO:1990604 IRE1-TRAF2-ASK1 complex	ERN1	http://amigo.geneontology.org/amigo/term/GO:1990604
		95	0.0373585	3	172	6.54241	GO:0005875 microtubule associated complex	AURKA AURKB FNTB	http://amigo.geneontology.org/amigo/term/GO:0005875
		96	0.0375514	3	173	6.5046	GO:0030426 growth cone	ITGA4 CDK5 SRC	http://amigo.geneontology.org/amigo/term/GO:0030426
		97	0.0407312	3	179	6.28656	GO:0030427 site of polarized growth	ITGA4 CDK5 SRC	http://amigo.geneontology.org/amigo/term/GO:0030427
		98	0.0428994	5	529	3.54535	GO:0005635 nuclear envelope	PTGS2 PARP1 MTOR EGFR ERN1	http://amigo.geneontology.org/amigo/term/GO:0005635
		99	0.0428994	1	5	75.0197	GO:0042022 interleukin-12 receptor complex	JAK2	http://amigo.geneontology.org/amigo/term/GO:0042022
		100	0.0428994	1	5	75.0197	GO:0097124 cyclin A2-CDK2 complex	CDK2	http://amigo.geneontology.org/amigo/term/GO:0097124
		101	0.0428994	1	5	75.0197	GO:1902737 dendritic filopodium	SRC	http://amigo.geneontology.org/amigo/term/GO:1902737
		102	0.0453276	2	68	11.0323	GO:0043073 germ cell nucleus	AURKA CDK2	http://amigo.geneontology.org/amigo/term/GO:0043073
		103	0.0469516	2	72	10.4194	GO:0005637 nuclear inner membrane	PTGS2 ERN1	http://amigo.geneontology.org/amigo/term/GO:0005637
		104	0.0469516	5	553	3.39149	GO:0005667 transcription regulator complex	HDAC1 PPARG PARP1 CDK2 NR1H2	http://amigo.geneontology.org/amigo/term/GO:0005667
		105	0.0469516	11	2003	2.05995	GO:0005694 chromosome	HDAC1 PARP1 PLK1 AURKB JAK2 PPARD CDK2 PGR HNF4A NR1H2 PPARG	http://amigo.geneontology.org/amigo/term/GO:0005694
		106	0.0469516	1	6	62.5164	GO:0035748 myelin sheath abaxonal region	ITGB1	http://amigo.geneontology.org/amigo/term/GO:0035748
		107	0.0469516	1	6	62.5164	GO:0072536 interleukin-23 receptor complex	JAK2	http://amigo.geneontology.org/amigo/term/GO:0072536
		108	0.0469516	1	6	62.5164	GO:0097180 serine protease inhibitor complex	PLAU	http://amigo.geneontology.org/amigo/term/GO:0097180
		109	0.0469516	1	6	62.5164	GO:0097441 basal dendrite	MAPK8	http://amigo.geneontology.org/amigo/term/GO:0097441
		110	0.0469516	1	6	62.5164	GO:0097443 sorting endosome	KDR	http://amigo.geneontology.org/amigo/term/GO:0097443
		111	0.0482337	6	770	2.92284	GO:0048471 perinuclear region of cytoplasm	AURKA ITGB1 S100B SRC PPARG EGFR	http://amigo.geneontology.org/amigo/term/GO:0048471
		112	0.0496925	2	75	10.0026	GO:0031594 neuromuscular junction	ITGB1 CDK5	http://amigo.geneontology.org/amigo/term/GO:0031594
		113	0.0503231	4	373	4.0225	GO:0031983 vesicle lumen	EGFR MAPK1 MAPK14 IMPDH2	http://amigo.geneontology.org/amigo/term/GO:0031983
		114	0.0510855	12	2316	1.94351	GO:0070062 extracellular exosome	ITGB5 ICAM1 PTGS1 ITGA4 PLAU ITGAV ITGB1 FABP4 IMPDH2 SRC DPP4 ITGB3	http://amigo.geneontology.org/amigo/term/GO:0070062
		115	0.0514322	1	7	53.5855	GO:0043203 axon hillock	AURKA	http://amigo.geneontology.org/amigo/term/GO:0043203
		116	0.0514322	1	7	53.5855	GO:0046581 intercellular canaliculus	DPP4	http://amigo.geneontology.org/amigo/term/GO:0046581
		117	0.0514322	1	7	53.5855	GO:0048179 activin receptor complex	TGFBR1	http://amigo.geneontology.org/amigo/term/GO:0048179
		118	0.0522996	12	2343	1.92112	GO:0043230 extracellular organelle	ITGB5 ICAM1 PTGS1 ITGA4 PLAU ITGAV ITGB1 FABP4 IMPDH2 SRC DPP4 ITGB3	http://amigo.geneontology.org/amigo/term/GO:0043230
		119	0.0522996	12	2343	1.92112	GO:0065010 extracellular membrane-bounded organelle	ITGB5 ICAM1 PTGS1 ITGA4 PLAU ITGAV ITGB1 FABP4 IMPDH2 SRC DPP4 ITGB3	http://amigo.geneontology.org/amigo/term/GO:0065010
		120	0.0522996	2	80	9.37746	GO:0098685 Schaffer collateral-CA1 synapse	ITGB1 CDK5	http://amigo.geneontology.org/amigo/term/GO:0098685
		121	0.0522996	12	2342	1.92194	GO:1903561 extracellular vesicle	ITGB5 ICAM1 PTGS1 ITGA4 PLAU ITGAV ITGB1 FABP4 IMPDH2 SRC DPP4 ITGB3	http://amigo.geneontology.org/amigo/term/GO:1903561
		122	0.0539261	4	390	3.84716	GO:0016324 apical plasma membrane	DPP4 TLR9 PDGFRB ITGB3	http://amigo.geneontology.org/amigo/term/GO:0016324
		123	0.0550851	2	84	8.93091	GO:0000118 histone deacetylase complex	HDAC5 HDAC1	http://amigo.geneontology.org/amigo/term/GO:0000118
		124	0.0550851	1	8	46.8873	GO:0031931 TORC1 complex	MTOR	http://amigo.geneontology.org/amigo/term/GO:0031931
		125	0.0550851	1	8	46.8873	GO:0097179 protease inhibitor complex	PLAU	http://amigo.geneontology.org/amigo/term/GO:0097179
		126	0.0560374	3	223	5.04617	GO:0101002 ficolin-1-rich granule	MAPK1 MAPK14 IMPDH2	http://amigo.geneontology.org/amigo/term/GO:0101002
		127	0.0602863	1	9	41.6776	GO:0000805 X chromosome	CDK2	http://amigo.geneontology.org/amigo/term/GO:0000805
		128	0.0602863	1	9	41.6776	GO:0044294 dendritic growth cone	SRC	http://amigo.geneontology.org/amigo/term/GO:0044294
		129	0.066261	4	423	3.54703	GO:0098687 chromosomal region	PARP1 PLK1 AURKB CDK2	http://amigo.geneontology.org/amigo/term/GO:0098687
		130	0.06659	2	95	7.89681	GO:0005902 microvillus	ITGAV ITGB3	http://amigo.geneontology.org/amigo/term/GO:0005902
		131	0.0704198	8	1380	2.17448	GO:0031967 organelle envelope	PTGS2 PARP1 TYMS SRC MTOR PGR EGFR ERN1	http://amigo.geneontology.org/amigo/term/GO:0031967
		132	0.0704198	3	250	4.50118	GO:0031968 organelle outer membrane	PTGS2 PGR MTOR	http://amigo.geneontology.org/amigo/term/GO:0031968
		133	0.0704198	8	1380	2.17448	GO:0031975 envelope	PTGS2 PARP1 TYMS SRC MTOR PGR EGFR ERN1	http://amigo.geneontology.org/amigo/term/GO:0031975
		134	0.0704198	1	11	34.0999	GO:0099091 postsynaptic specialization intracellular component	SRC	http://amigo.geneontology.org/amigo/term/GO:0099091
		135	0.0704198	1	11	34.0999	GO:1904090 peptidase inhibitor complex	PLAU	http://amigo.geneontology.org/amigo/term/GO:1904090
		136	0.0704198	1	11	34.0999	GO:1905370 serine-type endopeptidase complex	PLAU	http://amigo.geneontology.org/amigo/term/GO:1905370
		137	0.0705811	3	252	4.46546	GO:0019867 outer membrane	PTGS2 PGR MTOR	http://amigo.geneontology.org/amigo/term/GO:0019867
		138	0.0725634	8	1392	2.15574	GO:0000785 chromatin	HDAC1 JAK2 PPARD PLK1 PGR HNF4A NR1H2 PPARG	http://amigo.geneontology.org/amigo/term/GO:0000785
		139	0.0726851	1	12	31.2582	GO:0031932 TORC2 complex	MTOR	http://amigo.geneontology.org/amigo/term/GO:0031932
		140	0.0726851	1	12	31.2582	GO:0032009 early phagosome	TLR9	http://amigo.geneontology.org/amigo/term/GO:0032009
		141	0.0726851	1	12	31.2582	GO:0035631 CD40 receptor complex	IKBKB	http://amigo.geneontology.org/amigo/term/GO:0035631
		142	0.0738136	6	901	2.49788	GO:0000323 lytic vacuole	DPP4 MTOR SRC PDGFRB TLR9 MAPK1	http://amigo.geneontology.org/amigo/term/GO:0000323
		143	0.0738136	6	901	2.49788	GO:0005764 lysosome	DPP4 MTOR SRC PDGFRB TLR9 MAPK1	http://amigo.geneontology.org/amigo/term/GO:0005764
		144	0.0744171	5	672	2.79091	GO:0005813 centrosome	AURKA PLK1 AURKB GSK3B CDK2	http://amigo.geneontology.org/amigo/term/GO:0005813
		145	0.0744171	1	13	28.8537	GO:0008385 IkappaB kinase complex	IKBKB	http://amigo.geneontology.org/amigo/term/GO:0008385
		146	0.0744171	1	13	28.8537	GO:0030877 beta-catenin destruction complex	GSK3B	http://amigo.geneontology.org/amigo/term/GO:0030877
		147	0.0744171	4	458	3.27597	GO:0045177 apical part of cell	DPP4 TLR9 PDGFRB ITGB3	http://amigo.geneontology.org/amigo/term/GO:0045177
		148	0.0744171	1	13	28.8537	GO:0099524 postsynaptic cytosol	PIN1	http://amigo.geneontology.org/amigo/term/GO:0099524
		149	0.0744171	1	13	28.8537	GO:1905286 serine-type peptidase complex	PLAU	http://amigo.geneontology.org/amigo/term/GO:1905286
		150	0.074622	3	267	4.21459	GO:0009925 basal plasma membrane	MET EGFR TLR9	http://amigo.geneontology.org/amigo/term/GO:0009925
		151	0.0779445	1	14	26.7927	GO:0000940 outer kinetochore	PLK1	http://amigo.geneontology.org/amigo/term/GO:0000940
		152	0.0779445	1	14	26.7927	GO:0044292 dendrite terminus	SRC	http://amigo.geneontology.org/amigo/term/GO:0044292
		153	0.0779445	1	14	26.7927	GO:0098637 protein complex involved in cell-matrix adhesion	PLAU	http://amigo.geneontology.org/amigo/term/GO:0098637
		154	0.0797857	2	115	6.52345	GO:0016605 PML body	CDK9 MTOR	http://amigo.geneontology.org/amigo/term/GO:0016605
		155	0.0804309	3	287	3.92089	GO:0000793 condensed chromosome	PLK1 AURKB CDK2	http://amigo.geneontology.org/amigo/term/GO:0000793
		156	0.0804309	1	16	23.4436	GO:0001674 female germ cell nucleus	AURKA	http://amigo.geneontology.org/amigo/term/GO:0001674
		157	0.0804309	4	481	3.11932	GO:0005874 microtubule	AURKB AURKA PLK1 CDK5	http://amigo.geneontology.org/amigo/term/GO:0005874
		158	0.0804309	1	16	23.4436	GO:0010369 chromocenter	AURKB	http://amigo.geneontology.org/amigo/term/GO:0010369
		159	0.0804309	4	489	3.06829	GO:0016607 nuclear speck	MAPK9 HDAC5 MAPK14 PIN1	http://amigo.geneontology.org/amigo/term/GO:0016607
		160	0.0804309	1	15	25.0066	GO:0038201 TOR complex	MTOR	http://amigo.geneontology.org/amigo/term/GO:0038201
		161	0.0804309	2	122	6.14915	GO:0042470 melanosome	ITGB3 ITGB1	http://amigo.geneontology.org/amigo/term/GO:0042470
		162	0.0804309	1	15	25.0066	GO:0044666 MLL3/4 complex	KDM6B	http://amigo.geneontology.org/amigo/term/GO:0044666
		163	0.0804309	1	15	25.0066	GO:0045120 pronucleus	AURKA	http://amigo.geneontology.org/amigo/term/GO:0045120
		164	0.0804309	3	285	3.9484	GO:0045178 basal part of cell	MET EGFR TLR9	http://amigo.geneontology.org/amigo/term/GO:0045178
		165	0.0804309	2	122	6.14915	GO:0048770 pigment granule	ITGB3 ITGB1	http://amigo.geneontology.org/amigo/term/GO:0048770
		166	0.0804309	1	16	23.4436	GO:0072687 meiotic spindle	AURKA	http://amigo.geneontology.org/amigo/term/GO:0072687
		167	0.0804309	1	16	23.4436	GO:0099522 cytosolic region	PIN1	http://amigo.geneontology.org/amigo/term/GO:0099522
		168	0.0804309	3	286	3.9346	GO:0150034 distal axon	ITGA4 CDK5 SRC	http://amigo.geneontology.org/amigo/term/GO:0150034
		169	0.0804309	1	15	25.0066	GO:1990023 mitotic spindle midzone	AURKB	http://amigo.geneontology.org/amigo/term/GO:1990023
		170	0.0804309	1	16	23.4436	GO:1990909 Wnt signalosome	GSK3B	http://amigo.geneontology.org/amigo/term/GO:1990909
		171	0.0811457	2	123	6.09916	GO:0035579 specific granule membrane	PLAU ITGAV	http://amigo.geneontology.org/amigo/term/GO:0035579
		172	0.0833781	1	17	22.0646	GO:0016581 NuRD complex	HDAC1	http://amigo.geneontology.org/amigo/term/GO:0016581
		173	0.0833781	1	17	22.0646	GO:0090545 CHD-type complex	HDAC1	http://amigo.geneontology.org/amigo/term/GO:0090545
		174	0.087661	1	18	20.8388	GO:0044214 spanning component of plasma membrane	EGFR	http://amigo.geneontology.org/amigo/term/GO:0044214
		175	0.0876648	6	987	2.28023	GO:0030141 secretory granule	MAPK1 MAPK14 PLAU ITGAV IMPDH2 ITGB3	http://amigo.geneontology.org/amigo/term/GO:0030141
		176	0.0913604	1	19	19.742	GO:0031143 pseudopodium	MAPK1	http://amigo.geneontology.org/amigo/term/GO:0031143
		177	0.0942786	6	1008	2.23273	GO:0005773 vacuole	DPP4 MTOR SRC PDGFRB TLR9 MAPK1	http://amigo.geneontology.org/amigo/term/GO:0005773
		178	0.0986356	4	534	2.80973	GO:0005911 cell-cell junction	TGFBR1 ITGB3 ITGB1 DPP4	http://amigo.geneontology.org/amigo/term/GO:0005911
		179	0.0990267	1	21	17.8618	GO:0036020 endolysosome membrane	TLR9	http://amigo.geneontology.org/amigo/term/GO:0036020
		180	0.102472	3	327	3.44127	GO:0005770 late endosome	EGFR SRC MAPK1	http://amigo.geneontology.org/amigo/term/GO:0005770
		181	0.103517	11	2452	1.68274	GO:0098588 bounding membrane of organelle	IMPDH2 DPP4 MTOR PTGS2 EGFR PGR PLAU ITGAV ITGB1 TLR9 ITGB3	http://amigo.geneontology.org/amigo/term/GO:0098588
		182	0.103596	3	330	3.40999	GO:0031965 nuclear membrane	PTGS2 EGFR ERN1	http://amigo.geneontology.org/amigo/term/GO:0031965
		183	0.104668	1	23	16.3086	GO:0016580 Sin3 complex	HDAC1	http://amigo.geneontology.org/amigo/term/GO:0016580
		184	0.104668	1	23	16.3086	GO:0031092 platelet alpha granule membrane	ITGB3	http://amigo.geneontology.org/amigo/term/GO:0031092
		185	0.104668	1	23	16.3086	GO:0070822 Sin3-type complex	HDAC1	http://amigo.geneontology.org/amigo/term/GO:0070822
		186	0.117226	1	26	14.4269	GO:0089717 spanning component of membrane	EGFR	http://amigo.geneontology.org/amigo/term/GO:0089717
		187	0.118237	2	160	4.68873	GO:0099699 integral component of synaptic membrane	ITGB1 ITGB3	http://amigo.geneontology.org/amigo/term/GO:0099699
		188	0.121719	3	358	3.14328	GO:0030667 secretory granule membrane	PLAU ITGAV ITGB3	http://amigo.geneontology.org/amigo/term/GO:0030667
		189	0.12591	2	172	4.36161	GO:0000776 kinetochore	PLK1 AURKB	http://amigo.geneontology.org/amigo/term/GO:0000776
		190	0.12591	1	29	12.9344	GO:0000803 sex chromosome	CDK2	http://amigo.geneontology.org/amigo/term/GO:0000803
		191	0.12591	1	30	12.5033	GO:0005640 nuclear outer membrane	PTGS2	http://amigo.geneontology.org/amigo/term/GO:0005640
		192	0.12591	2	172	4.36161	GO:0005814 centriole	AURKA PLK1	http://amigo.geneontology.org/amigo/term/GO:0005814
		193	0.12591	4	603	2.48821	GO:0030312 external encapsulating structure	ICAM1 MMP13 MMP3 MMP12	http://amigo.geneontology.org/amigo/term/GO:0030312
		194	0.12591	4	602	2.49235	GO:0031012 extracellular matrix	ICAM1 MMP13 MMP3 MMP12	http://amigo.geneontology.org/amigo/term/GO:0031012
		195	0.12591	3	368	3.05787	GO:0034774 secretory granule lumen	MAPK1 MAPK14 IMPDH2	http://amigo.geneontology.org/amigo/term/GO:0034774
		196	0.12591	1	30	12.5033	GO:0036019 endolysosome	TLR9	http://amigo.geneontology.org/amigo/term/GO:0036019
		197	0.12591	2	170	4.41292	GO:0036064 ciliary basal body	AURKA PIN1	http://amigo.geneontology.org/amigo/term/GO:0036064
		198	0.12591	3	371	3.03314	GO:0060205 cytoplasmic vesicle lumen	MAPK1 MAPK14 IMPDH2	http://amigo.geneontology.org/amigo/term/GO:0060205
		199	0.12591	2	172	4.36161	GO:0099240 intrinsic component of synaptic membrane	ITGB1 ITGB3	http://amigo.geneontology.org/amigo/term/GO:0099240
		200	0.128351	6	1127	1.99697	GO:0099512 supramolecular fiber	AURKB AURKA PLK1 IDO1 CDK5 SRC	http://amigo.geneontology.org/amigo/term/GO:0099512
		201	0.131561	6	1136	1.98115	GO:0099081 supramolecular polymer	AURKB AURKA PLK1 IDO1 CDK5 SRC	http://amigo.geneontology.org/amigo/term/GO:0099081
		202	0.132735	5	872	2.15079	GO:0099513 polymeric cytoskeletal fiber	AURKB AURKA PLK1 CDK5 SRC	http://amigo.geneontology.org/amigo/term/GO:0099513
		203	0.134693	2	181	4.14473	GO:0009898 cytoplasmic side of plasma membrane	SRC IKBKB	http://amigo.geneontology.org/amigo/term/GO:0009898
		204	0.135297	2	182	4.12196	GO:0000779 condensed chromosome centromeric region	PLK1 AURKB	http://amigo.geneontology.org/amigo/term/GO:0000779
		205	0.137508	1	34	11.0323	GO:0002102 podosome	SRC	http://amigo.geneontology.org/amigo/term/GO:0002102
		206	0.137508	4	630	2.38158	GO:0019866 organelle inner membrane	PTGS2 TYMS SRC ERN1	http://amigo.geneontology.org/amigo/term/GO:0019866
		207	0.13888	2	187	4.01175	GO:0000781 chromosome telomeric region	PARP1 CDK2	http://amigo.geneontology.org/amigo/term/GO:0000781
		208	0.13888	3	395	2.84885	GO:0097060 synaptic membrane	ITGB1 SRC ITGB3	http://amigo.geneontology.org/amigo/term/GO:0097060
		209	0.13888	6	1165	1.93184	GO:0099503 secretory vesicle	MAPK1 MAPK14 PLAU ITGAV IMPDH2 ITGB3	http://amigo.geneontology.org/amigo/term/GO:0099503
		210	0.141911	1	36	10.4194	GO:0031904 endosome lumen	JAK2	http://amigo.geneontology.org/amigo/term/GO:0031904
		211	0.154294	7	1489	1.76339	GO:0140513 nuclear protein-containing complex	HDAC5 HDAC1 CCNT1 KDM6B CDK9 PPARG NR1H2	http://amigo.geneontology.org/amigo/term/GO:0140513
		212	0.161688	2	207	3.62414	GO:0005775 vacuolar lumen	PDGFRB MAPK1	http://amigo.geneontology.org/amigo/term/GO:0005775
		213	0.161971	1	42	8.93091	GO:0097386 glial cell projection	ITGB1	http://amigo.geneontology.org/amigo/term/GO:0097386
		214	0.162066	7	1513	1.73542	GO:0099080 supramolecular complex	AURKB AURKA CDK9 PLK1 IDO1 CDK5 SRC	http://amigo.geneontology.org/amigo/term/GO:0099080
		215	0.163313	1	43	8.72322	GO:0000795 synaptonemal complex	PLK1	http://amigo.geneontology.org/amigo/term/GO:0000795
		216	0.163313	1	43	8.72322	GO:0099086 synaptonemal structure	PLK1	http://amigo.geneontology.org/amigo/term/GO:0099086
		217	0.164342	2	212	3.53866	GO:0042581 specific granule	PLAU ITGAV	http://amigo.geneontology.org/amigo/term/GO:0042581
		218	0.170005	2	217	3.45713	GO:0098562 cytoplasmic side of membrane	SRC IKBKB	http://amigo.geneontology.org/amigo/term/GO:0098562
		219	0.171649	1	46	8.15431	GO:0016592 mediator complex	CDK9	http://amigo.geneontology.org/amigo/term/GO:0016592
		220	0.174884	2	222	3.37926	GO:0005741 mitochondrial outer membrane	PGR MTOR	http://amigo.geneontology.org/amigo/term/GO:0005741
		221	0.177035	1	48	7.81455	GO:0043209 myelin sheath	ITGB1	http://amigo.geneontology.org/amigo/term/GO:0043209
		222	0.179677	1	49	7.65507	GO:1902555 endoribonuclease complex	ERN1	http://amigo.geneontology.org/amigo/term/GO:1902555
		223	0.181732	8	1878	1.59786	GO:0005794 Golgi apparatus	PTGS1 HDAC5 PDGFRB KDR MAPK1 EGFR MTOR TLR9	http://amigo.geneontology.org/amigo/term/GO:0005794
		224	0.186582	1	52	7.21343	GO:0001772 immunological synapse	ICAM1	http://amigo.geneontology.org/amigo/term/GO:0001772
		225	0.186582	1	52	7.21343	GO:0014704 intercalated disc	ITGB1	http://amigo.geneontology.org/amigo/term/GO:0014704
		226	0.186582	15	4154	1.35447	GO:0031090 organelle membrane	IMPDH2 DPP4 MTOR ERN1 PTGS2 EGFR TYMS SRC PGR PTGS1 TLR9 PLAU ITGAV ITGB1 ITGB3	http://amigo.geneontology.org/amigo/term/GO:0031090
		227	0.189089	1	53	7.07733	GO:0001673 male germ cell nucleus	CDK2	http://amigo.geneontology.org/amigo/term/GO:0001673
		228	0.194109	2	242	3.09999	GO:0016323 basolateral plasma membrane	EGFR TLR9	http://amigo.geneontology.org/amigo/term/GO:0016323
		229	0.197287	1	56	6.69819	GO:0032154 cleavage furrow	ITGB1	http://amigo.geneontology.org/amigo/term/GO:0032154

## Sheet: GO_MF_enrichment_all
		Gene Ontology (GO) Molecular Function (MF) terms
		Original source:		ShinyGO 0.82 (https://bioinformatics.sdstate.edu/go/)
		Reference:		Ge SX, Jung D, Yao R. ShinyGO: a graphical gene-set enrichment tool for animals and plants. Bioinformatics. 2020 Apr 15;36(8):2628-2629. doi: 10.1093/bioinformatics/btz931. PMID: 31882993; PMCID: PMC7178415.
		Access date:		May 12, 2025.
		No.	Enrichment FDR	nGenes	Pathway Genes	Fold Enrichment	Pathway	Genes	URL
		1	6.30408e-24	25	470	19.952	GO:0004712 protein serine/threonine/tyrosine kinase activity	MAPK9 FGFR1 GSK3B AURKA JAK2 MAPK1 FLT1 IKBKB MET MAPK8 MAPK10 MAPK14 PDGFRB CDK2 KDR CDK9 PIM1 EGFR JAK1 CDK5 PLK1 ERN1 AURKB SRC MTOR	http://amigo.geneontology.org/amigo/term/GO:0004712
		2	1.79981e-22	26	632	15.4313	GO:0004672 protein kinase activity	AURKA JAK2 IKBKB KDR JAK1 PLK1 AURKB SRC MTOR MAPK9 FGFR1 GSK3B MAPK1 FLT1 MET TGFBR1 MAPK8 MAPK10 MAPK14 PDGFRB CDK2 CDK9 PIM1 EGFR CDK5 ERN1	http://amigo.geneontology.org/amigo/term/GO:0004672
		3	8.73124e-21	26	748	13.0382	GO:0016773 phosphotransferase activity alcohol group as acceptor	AURKA JAK2 IKBKB KDR JAK1 PLK1 AURKB SRC MTOR MAPK9 FGFR1 GSK3B MAPK1 FLT1 MET TGFBR1 MAPK8 MAPK10 MAPK14 PDGFRB CDK2 CDK9 PIM1 EGFR CDK5 ERN1	http://amigo.geneontology.org/amigo/term/GO:0016773
		4	1.45285e-20	39	2577	5.67669	GO:0140096 catalytic activity acting on a protein	AURKA JAK2 IKBKB PIN1 KDR JAK1 PLK1 AURKB PTPN11 SRC DPP4 MTOR MAPK9 FGFR1 GSK3B MAPK1 FLT1 MET TGFBR1 MAPK8 HDAC5 MAPK10 MAPK14 PDGFRB HDAC1 PLAU CDK2 KDM6B CDK9 PIM1 MMP13 PARP1 EGFR MMP3 CDK5 ERN1 FNTB MMP12 ITGB3	http://amigo.geneontology.org/amigo/term/GO:0140096
		5	1.27505e-19	26	849	11.4871	GO:0016301 kinase activity	AURKA JAK2 IKBKB KDR JAK1 PLK1 AURKB SRC MTOR MAPK9 FGFR1 GSK3B MAPK1 FLT1 MET TGFBR1 MAPK8 MAPK10 MAPK14 PDGFRB CDK2 CDK9 PIM1 EGFR CDK5 ERN1	http://amigo.geneontology.org/amigo/term/GO:0016301
		6	7.68628e-18	26	1008	9.67516	GO:0016772 transferase activity transferring phosphorus-containing groups	AURKA JAK2 IKBKB KDR JAK1 PLK1 AURKB SRC MTOR MAPK9 FGFR1 GSK3B MAPK1 FLT1 MET TGFBR1 MAPK8 MAPK10 MAPK14 PDGFRB CDK2 CDK9 PIM1 EGFR CDK5 ERN1	http://amigo.geneontology.org/amigo/term/GO:0016772
		7	1.08329e-14	18	471	14.335	GO:0004674 protein serine/threonine kinase activity	AURKA IKBKB PLK1 AURKB MTOR MAPK9 GSK3B MAPK1 TGFBR1 MAPK8 MAPK10 MAPK14 CDK2 CDK9 PIM1 CDK5 ERN1 EGFR	http://amigo.geneontology.org/amigo/term/GO:0004674
		8	2.57894e-14	31	2237	5.19806	GO:0019899 enzyme binding	PGR JAK2 ITGAV ITGB3 AURKA MAPK1 CCNT1 PPARG CDK9 PARP1 CDK5 PTPN11 SRC PTGS2 GSK3B IKBKB MET MAPK8 HDAC5 MAPK14 PDGFRB HDAC1 PIN1 NR1H2 EGFR ITGB1 JAK1 PLK1 ERN1 AURKB DPP4	http://amigo.geneontology.org/amigo/term/GO:0019899
		9	5.35533e-14	21	824	9.55955	GO:0019900 kinase binding	JAK2 CCNT1 CDK9 ITGAV CDK5 PTPN11 SRC ITGB3 GSK3B AURKA IKBKB MAPK8 HDAC5 MAPK14 PDGFRB PIN1 PARP1 EGFR ITGB1 PLK1 AURKB	http://amigo.geneontology.org/amigo/term/GO:0019900
		10	8.7145e-14	16	376	15.9616	GO:0106310 protein serine kinase activity	MAPK9 GSK3B AURKA MAPK1 IKBKB MAPK8 MAPK10 MAPK14 CDK2 CDK9 PIM1 CDK5 PLK1 ERN1 AURKB MTOR	http://amigo.geneontology.org/amigo/term/GO:0106310
		11	2.0049e-13	32	2630	4.56393	GO:0043168 anion binding	FABP4 TYMS HNF4A TGFBR1 PPARD PIM1 ERN1 DHFR MAPK9 FGFR1 GSK3B AURKA JAK2 MAPK1 FLT1 IKBKB MET MAPK8 MAPK10 MAPK14 PDGFRB CDK2 KDR CDK9 EGFR JAK1 CDK5 PLK1 AURKB SRC MTOR PPARG	http://amigo.geneontology.org/amigo/term/GO:0043168
		12	6.08851e-13	32	2743	4.37592	GO:0036094 small molecule binding	DHFR TYMS TGFBR1 PPARD PIM1 IMPDH2 ERN1 MAPK9 FGFR1 GSK3B AURKA JAK2 MAPK1 FLT1 IKBKB MET MAPK8 MAPK10 MAPK14 PDGFRB CDK2 KDR CDK9 PARP1 EGFR JAK1 CDK5 PLK1 AURKB SRC MTOR PPARG	http://amigo.geneontology.org/amigo/term/GO:0036094
		13	6.45546e-13	26	1662	5.86796	GO:0005524 ATP binding	TGFBR1 PIM1 ERN1 MAPK9 FGFR1 GSK3B AURKA JAK2 MAPK1 FLT1 IKBKB MET MAPK8 MAPK10 MAPK14 PDGFRB CDK2 KDR CDK9 EGFR JAK1 CDK5 PLK1 AURKB SRC MTOR	http://amigo.geneontology.org/amigo/term/GO:0005524
		14	9.13777e-13	19	739	9.64394	GO:0019901 protein kinase binding	JAK2 CCNT1 CDK9 ITGAV CDK5 PTPN11 SRC ITGB3 GSK3B AURKA IKBKB MAPK8 HDAC5 MAPK14 PDGFRB PIN1 PARP1 ITGB1 PLK1	http://amigo.geneontology.org/amigo/term/GO:0019901
		15	1.41699e-12	26	1729	5.64058	GO:0032559 adenyl ribonucleotide binding	TGFBR1 PIM1 ERN1 MAPK9 FGFR1 GSK3B AURKA JAK2 MAPK1 FLT1 IKBKB MET MAPK8 MAPK10 MAPK14 PDGFRB CDK2 KDR CDK9 EGFR JAK1 CDK5 PLK1 AURKB SRC MTOR	http://amigo.geneontology.org/amigo/term/GO:0032559
		16	1.56225e-12	26	1741	5.6017	GO:0030554 adenyl nucleotide binding	TGFBR1 PIM1 ERN1 MAPK9 FGFR1 GSK3B AURKA JAK2 MAPK1 FLT1 IKBKB MET MAPK8 MAPK10 MAPK14 PDGFRB CDK2 KDR CDK9 EGFR JAK1 CDK5 PLK1 AURKB SRC MTOR	http://amigo.geneontology.org/amigo/term/GO:0030554
		17	4.78908e-12	29	2381	4.56861	GO:0000166 nucleotide binding	DHFR TGFBR1 PIM1 IMPDH2 ERN1 MAPK9 FGFR1 GSK3B AURKA JAK2 MAPK1 FLT1 IKBKB MET MAPK8 MAPK10 MAPK14 PDGFRB CDK2 KDR CDK9 PARP1 EGFR JAK1 CDK5 PLK1 AURKB SRC MTOR	http://amigo.geneontology.org/amigo/term/GO:0000166
		18	4.78908e-12	29	2382	4.56669	GO:1901265 nucleoside phosphate binding	DHFR TGFBR1 PIM1 IMPDH2 ERN1 MAPK9 FGFR1 GSK3B AURKA JAK2 MAPK1 FLT1 IKBKB MET MAPK8 MAPK10 MAPK14 PDGFRB CDK2 KDR CDK9 PARP1 EGFR JAK1 CDK5 PLK1 AURKB SRC MTOR	http://amigo.geneontology.org/amigo/term/GO:1901265
		19	2.65041e-11	29	2553	4.26081	GO:0016740 transferase activity	AURKA JAK2 IKBKB KDR JAK1 PLK1 AURKB SRC MTOR MAPK9 FGFR1 GSK3B MAPK1 FLT1 MET TGFBR1 MAPK8 MAPK10 MAPK14 PDGFRB CDK2 CDK9 PIM1 PARP1 EGFR CDK5 TYMS ERN1 FNTB	http://amigo.geneontology.org/amigo/term/GO:0016740
		20	4.59381e-11	26	2034	4.79477	GO:0035639 purine ribonucleoside triphosphate binding	TGFBR1 PIM1 ERN1 MAPK9 FGFR1 GSK3B AURKA JAK2 MAPK1 FLT1 IKBKB MET MAPK8 MAPK10 MAPK14 PDGFRB CDK2 KDR CDK9 EGFR JAK1 CDK5 PLK1 AURKB SRC MTOR	http://amigo.geneontology.org/amigo/term/GO:0035639
		21	7.61261e-11	24	1728	5.2097	GO:0005102 signaling receptor binding	ITGB5 ICAM1 JAK2 ITGA4 ITGAV ITGB1 S100B JAK1 SRC ITGB3 FGFR1 HNF4A TGFBR1 DPP4 CDK5 FABP4 PTPN11 PGR IKBKB PDGFRB KDR NR1H2 ERN1 TLR9	http://amigo.geneontology.org/amigo/term/GO:0005102
		22	9.24144e-11	26	2106	4.63084	GO:0032555 purine ribonucleotide binding	TGFBR1 PIM1 ERN1 MAPK9 FGFR1 GSK3B AURKA JAK2 MAPK1 FLT1 IKBKB MET MAPK8 MAPK10 MAPK14 PDGFRB CDK2 KDR CDK9 EGFR JAK1 CDK5 PLK1 AURKB SRC MTOR	http://amigo.geneontology.org/amigo/term/GO:0032555
		23	1.01717e-10	26	2120	4.60026	GO:0017076 purine nucleotide binding	TGFBR1 PIM1 ERN1 MAPK9 FGFR1 GSK3B AURKA JAK2 MAPK1 FLT1 IKBKB MET MAPK8 MAPK10 MAPK14 PDGFRB CDK2 KDR CDK9 EGFR JAK1 CDK5 PLK1 AURKB SRC MTOR	http://amigo.geneontology.org/amigo/term/GO:0017076
		24	1.01717e-10	26	2123	4.59376	GO:0032553 ribonucleotide binding	TGFBR1 PIM1 ERN1 MAPK9 FGFR1 GSK3B AURKA JAK2 MAPK1 FLT1 IKBKB MET MAPK8 MAPK10 MAPK14 PDGFRB CDK2 KDR CDK9 EGFR JAK1 CDK5 PLK1 AURKB SRC MTOR	http://amigo.geneontology.org/amigo/term/GO:0032553
		25	1.46461e-09	15	639	8.80513	GO:0008134 transcription factor binding	PPARG MTOR HNF4A PPARD MAPK14 HDAC1 NR1H2 PARP1 SRC PGR GSK3B HDAC5 CCNT1 CDK9 PIM1	http://amigo.geneontology.org/amigo/term/GO:0008134
		26	3.5878e-09	4	5	300.079	GO:0019960 C-X3-C chemokine binding	ITGB1 ITGA4 ITGAV ITGB3	http://amigo.geneontology.org/amigo/term/GO:0019960
		27	3.67687e-09	26	2505	3.89324	GO:0097367 carbohydrate derivative binding	FGFR1 TGFBR1 PIM1 ERN1 MAPK9 GSK3B AURKA JAK2 MAPK1 FLT1 IKBKB MET MAPK8 MAPK10 MAPK14 PDGFRB CDK2 KDR CDK9 EGFR JAK1 CDK5 PLK1 AURKB SRC MTOR	http://amigo.geneontology.org/amigo/term/GO:0097367
		28	5.59618e-09	9	159	21.232	GO:0004713 protein tyrosine kinase activity	JAK2 KDR JAK1 SRC FGFR1 FLT1 MET PDGFRB EGFR	http://amigo.geneontology.org/amigo/term/GO:0004713
		29	9.69807e-09	5	17	110.323	GO:0004707 MAP kinase activity	MAPK9 MAPK1 MAPK8 MAPK10 MAPK14	http://amigo.geneontology.org/amigo/term/GO:0004707
		30	5.31426e-08	7	89	29.5021	GO:0019199 transmembrane receptor protein kinase activity	FGFR1 FLT1 MET TGFBR1 PDGFRB KDR EGFR	http://amigo.geneontology.org/amigo/term/GO:0019199
		31	5.61421e-08	8	143	20.9845	GO:0019838 growth factor binding	FGFR1 PDGFRB EGFR TGFBR1 ITGAV ITGB3 FLT1 KDR	http://amigo.geneontology.org/amigo/term/GO:0019838
		32	6.79361e-08	7	93	28.2332	GO:0001618 virus receptor activity	DPP4 ITGB5 ICAM1 ITGAV EGFR ITGB1 ITGB3	http://amigo.geneontology.org/amigo/term/GO:0001618
		33	7.10308e-08	7	94	27.9329	GO:0140272 exogenous protein binding	DPP4 ITGB5 ICAM1 ITGAV EGFR ITGB1 ITGB3	http://amigo.geneontology.org/amigo/term/GO:0140272
		34	1.45381e-07	23	2342	3.68372	GO:0042802 identical protein binding	HNF4A IKBKB S100B ERN1 PTGS2 MAPK1 TYMS IMPDH2 FGFR1 PGR JAK2 MET HDAC5 AMPD2 KDR PPARG PARP1 EGFR PLK1 DPP4 MTOR ITGB3 TLR9	http://amigo.geneontology.org/amigo/term/GO:0042802
		35	1.4624e-07	8	164	18.2975	GO:0005178 integrin binding	ITGB5 ICAM1 ITGA4 ITGAV ITGB1 ITGB3 KDR SRC	http://amigo.geneontology.org/amigo/term/GO:0005178
		36	2.04826e-07	3	3	375.098	GO:0004705 JUN kinase activity	MAPK9 MAPK8 MAPK10	http://amigo.geneontology.org/amigo/term/GO:0004705
		37	3.54082e-07	6	70	32.1513	GO:0004714 transmembrane receptor protein tyrosine kinase activity	FGFR1 FLT1 MET PDGFRB KDR EGFR	http://amigo.geneontology.org/amigo/term/GO:0004714
		38	5.55237e-07	20	1908	3.93185	GO:0038023 signaling receptor activity	FGFR1 PGR HNF4A FLT1 MET TGFBR1 PPARD PDGFRB KDR NR1H2 PPARG EGFR GPBAR1 TLR9 ITGB5 ITGB1 ICAM1 ITGA4 ITGAV ITGB3	http://amigo.geneontology.org/amigo/term/GO:0038023
		39	5.55237e-07	20	1908	3.93185	GO:0060089 molecular transducer activity	FGFR1 PGR HNF4A FLT1 MET TGFBR1 PPARD PDGFRB KDR NR1H2 PPARG EGFR GPBAR1 TLR9 ITGB5 ITGB1 ICAM1 ITGA4 ITGAV ITGB3	http://amigo.geneontology.org/amigo/term/GO:0060089
		40	6.31061e-07	10	381	9.8451	GO:0061629 RNA polymerase II-specific DNA-binding transcription factor binding	PPARG HNF4A PPARD MAPK14 HDAC1 NR1H2 PARP1 SRC GSK3B HDAC5	http://amigo.geneontology.org/amigo/term/GO:0061629
		41	1.08056e-06	11	518	7.96541	GO:0140297 DNA-binding transcription factor binding	PPARG HNF4A PPARD MAPK14 HDAC1 NR1H2 PARP1 SRC GSK3B HDAC5 CCNT1	http://amigo.geneontology.org/amigo/term/GO:0140297
		42	1.67432e-06	4	19	78.9681	GO:0035173 histone kinase activity	AURKA AURKB JAK2 CDK2	http://amigo.geneontology.org/amigo/term/GO:0035173
		43	1.7986e-06	17	1477	4.31731	GO:0044877 protein-containing complex binding	HDAC1 ITGB5 ICAM1 TGFBR1 ITGA4 ITGAV ITGB1 ITGB3 MMP13 EGFR SRC MTOR KDR PIM1 PLK1 PTPN11 MMP12	http://amigo.geneontology.org/amigo/term/GO:0044877
		44	2.49953e-06	5	52	36.0672	GO:0015026 coreceptor activity	KDR ITGA4 ITGAV ITGB1 ITGB3	http://amigo.geneontology.org/amigo/term/GO:0015026
		45	3.81275e-06	5	57	32.9034	GO:0004879 nuclear receptor activity	PGR HNF4A PPARD NR1H2 PPARG	http://amigo.geneontology.org/amigo/term/GO:0004879
		46	3.81275e-06	5	57	32.9034	GO:0098531 ligand-activated transcription factor activity	PGR HNF4A PPARD NR1H2 PPARG	http://amigo.geneontology.org/amigo/term/GO:0098531
		47	7.00482e-06	6	120	18.7549	GO:0001221 transcription coregulator binding	PGR HDAC5 PPARD HDAC1 PPARG CDK9	http://amigo.geneontology.org/amigo/term/GO:0001221
		48	1.41563e-05	4	33	45.4665	GO:0001968 fibronectin binding	ITGB1 ITGB3 ITGAV ITGA4	http://amigo.geneontology.org/amigo/term/GO:0001968
		49	1.41563e-05	4	33	45.4665	GO:0019956 chemokine binding	ITGB1 ITGA4 ITGAV ITGB3	http://amigo.geneontology.org/amigo/term/GO:0019956
		50	1.41563e-05	29	4647	2.34083	GO:0046872 metal ion binding	S100B PPARG PIM1 MMP13 ERN1 FNTB PTGS2 PGR PTGS1 JAK2 HNF4A TGFBR1 HDAC5 PPARD ITGA4 AMPD2 HDAC1 CDK2 IDO1 NR1H2 KDM6B ITGAV PARP1 MMP3 ITGB1 JAK1 IMPDH2 MMP12 PLK1	http://amigo.geneontology.org/amigo/term/GO:0046872
		51	1.41563e-05	4	33	45.4665	GO:0051427 hormone receptor binding	JAK2 JAK1 FABP4 PTPN11	http://amigo.geneontology.org/amigo/term/GO:0051427
		52	1.57159e-05	7	221	11.8809	GO:0019902 phosphatase binding	MAPK1 PPARG MET MAPK8 MAPK14 EGFR JAK1	http://amigo.geneontology.org/amigo/term/GO:0019902
		53	1.73197e-05	6	143	15.7384	GO:0070851 growth factor receptor binding	SRC JAK2 PDGFRB ERN1 TLR9 ITGB3	http://amigo.geneontology.org/amigo/term/GO:0070851
		54	1.91478e-05	29	4737	2.29636	GO:0043169 cation binding	S100B PPARG PIM1 MMP13 ERN1 FNTB PTGS2 PGR PTGS1 JAK2 HNF4A TGFBR1 HDAC5 PPARD ITGA4 AMPD2 HDAC1 CDK2 IDO1 NR1H2 KDM6B ITGAV PARP1 MMP3 ITGB1 JAK1 IMPDH2 MMP12 PLK1	http://amigo.geneontology.org/amigo/term/GO:0043169
		55	2.62647e-05	10	594	6.31479	GO:0050839 cell adhesion molecule binding	EGFR ITGB1 SRC ITGB5 ICAM1 ITGA4 ITGAV ITGB3 PTPN11 KDR	http://amigo.geneontology.org/amigo/term/GO:0050839
		56	3.2455e-05	5	91	20.6098	GO:0051219 phosphoprotein binding	PIN1 MAPK1 PTPN11 SRC MTOR	http://amigo.geneontology.org/amigo/term/GO:0051219
		57	3.74464e-05	4	43	34.8929	GO:0048156 tau protein binding	S100B GSK3B PIN1 CDK5	http://amigo.geneontology.org/amigo/term/GO:0048156
		58	4.01602e-05	6	168	13.3964	GO:0019903 protein phosphatase binding	PPARG MET MAPK8 MAPK14 EGFR JAK1	http://amigo.geneontology.org/amigo/term/GO:0019903
		59	4.45502e-05	3	14	80.3782	GO:0005161 platelet-derived growth factor receptor binding	PDGFRB ERN1 ITGB3	http://amigo.geneontology.org/amigo/term/GO:0005161
		60	5.06914e-05	6	176	12.7874	GO:0031406 carboxylic acid binding	FABP4 TYMS HNF4A PPARD DHFR PPARG	http://amigo.geneontology.org/amigo/term/GO:0031406
		61	5.37596e-05	3	15	75.0197	GO:0036041 long-chain fatty acid binding	PPARD FABP4 PPARG	http://amigo.geneontology.org/amigo/term/GO:0036041
		62	5.8403e-05	4	49	30.6203	GO:0005504 fatty acid binding	FABP4 HNF4A PPARD PPARG	http://amigo.geneontology.org/amigo/term/GO:0005504
		63	9.28213e-05	3	18	62.5164	GO:0004708 MAP kinase kinase activity	MAPK1 MAPK10 MAPK14	http://amigo.geneontology.org/amigo/term/GO:0004708
		64	9.67214e-05	4	56	26.7927	GO:0005080 protein kinase C binding	ITGAV SRC ITGB3 HDAC5	http://amigo.geneontology.org/amigo/term/GO:0005080
		65	0.000193409	3	23	48.9259	GO:0017134 fibroblast growth factor binding	FGFR1 ITGAV ITGB3	http://amigo.geneontology.org/amigo/term/GO:0017134
		66	0.000223771	11	947	4.357	GO:0008270 zinc ion binding	PPARG MMP13 FNTB PGR HNF4A PPARD NR1H2 PARP1 MMP3 S100B MMP12	http://amigo.geneontology.org/amigo/term/GO:0008270
		67	0.000255185	2	4	187.549	GO:0038085 vascular endothelial growth factor binding	PDGFRB KDR	http://amigo.geneontology.org/amigo/term/GO:0038085
		68	0.000303033	3	27	41.6776	GO:0016702 oxidoreductase activity acting on single donors with incorporation of molecular oxygen incorporation of two atoms of oxygen	PTGS2 PTGS1 IDO1	http://amigo.geneontology.org/amigo/term/GO:0016702
		69	0.000333843	3	28	40.1891	GO:0016701 oxidoreductase activity acting on single donors with incorporation of molecular oxygen	PTGS2 PTGS1 IDO1	http://amigo.geneontology.org/amigo/term/GO:0016701
		70	0.000374949	5	158	11.8702	GO:0020037 heme binding	JAK2 SRC PTGS2 PTGS1 IDO1	http://amigo.geneontology.org/amigo/term/GO:0020037
		71	0.000377548	5	161	11.649	GO:0002020 protease binding	ITGAV ITGB3 GSK3B ITGB1 DPP4	http://amigo.geneontology.org/amigo/term/GO:0002020
		72	0.000377548	3	30	37.5098	GO:0003707 nuclear steroid receptor activity	PGR HNF4A PPARD	http://amigo.geneontology.org/amigo/term/GO:0003707
		73	0.000377548	3	30	37.5098	GO:0004693 cyclin-dependent protein serine/threonine kinase activity	CDK2 CDK9 CDK5	http://amigo.geneontology.org/amigo/term/GO:0004693
		74	0.000377548	4	82	18.2975	GO:0033293 monocarboxylic acid binding	FABP4 HNF4A PPARD PPARG	http://amigo.geneontology.org/amigo/term/GO:0033293
		75	0.000377548	2	5	150.039	GO:0038132 neuregulin binding	ITGAV ITGB3	http://amigo.geneontology.org/amigo/term/GO:0038132
		76	0.000377548	3	30	37.5098	GO:0097472 cyclin-dependent protein kinase activity	CDK2 CDK9 CDK5	http://amigo.geneontology.org/amigo/term/GO:0097472
		77	0.00039507	5	163	11.5061	GO:0019955 cytokine binding	ITGB1 TGFBR1 ITGA4 ITGAV ITGB3	http://amigo.geneontology.org/amigo/term/GO:0019955
		78	0.000449851	5	168	11.1636	GO:0046906 tetrapyrrole binding	JAK2 SRC PTGS2 PTGS1 IDO1	http://amigo.geneontology.org/amigo/term/GO:0046906
		79	0.00048103	3	33	34.0999	GO:0051059 NF-kappaB binding	PPARD GSK3B HDAC1	http://amigo.geneontology.org/amigo/term/GO:0051059
		80	0.000483794	12	1247	3.60961	GO:0046914 transition metal ion binding	PPARG PIM1 MMP13 FNTB PGR HNF4A PPARD NR1H2 PARP1 MMP3 S100B MMP12	http://amigo.geneontology.org/amigo/term/GO:0046914
		81	0.000541214	4	92	16.3086	GO:0051117 ATPase binding	PGR NR1H2 EGFR SRC	http://amigo.geneontology.org/amigo/term/GO:0051117
		82	0.000710304	4	99	15.1555	GO:0051213 dioxygenase activity	PTGS2 PTGS1 IDO1 KDM6B	http://amigo.geneontology.org/amigo/term/GO:0051213
		83	0.000717265	2	7	107.171	GO:0005021 vascular endothelial growth factor-activated receptor activity	FLT1 KDR	http://amigo.geneontology.org/amigo/term/GO:0005021
		84	0.000803348	9	755	4.47137	GO:0042803 protein homodimerization activity	HNF4A IKBKB S100B ERN1 PTGS2 TYMS FGFR1 DPP4 TLR9	http://amigo.geneontology.org/amigo/term/GO:0042803
		85	0.000910816	3	42	26.7927	GO:0001223 transcription coactivator binding	PGR PPARD CDK9	http://amigo.geneontology.org/amigo/term/GO:0001223
		86	0.000910816	3	42	26.7927	GO:0030331 nuclear estrogen receptor binding	PPARG PARP1 SRC	http://amigo.geneontology.org/amigo/term/GO:0030331
		87	0.000910816	2	8	93.7746	GO:0035174 histone serine kinase activity	AURKA AURKB	http://amigo.geneontology.org/amigo/term/GO:0035174
		88	0.000997223	11	1157	3.56619	GO:0046983 protein dimerization activity	HNF4A IKBKB ITGB1 S100B ERN1 PTGS2 TYMS FGFR1 AURKA DPP4 TLR9	http://amigo.geneontology.org/amigo/term/GO:0046983
		89	0.00106974	5	208	9.01679	GO:0004252 serine-type endopeptidase activity	DPP4 PLAU MMP13 MMP3 MMP12	http://amigo.geneontology.org/amigo/term/GO:0004252
		90	0.00113007	2	9	83.3552	GO:0097322 7SK snRNA binding	CCNT1 CDK9	http://amigo.geneontology.org/amigo/term/GO:0097322
		91	0.00120856	3	47	23.9424	GO:0004715 non-membrane spanning protein tyrosine kinase activity	JAK2 JAK1 SRC	http://amigo.geneontology.org/amigo/term/GO:0004715
		92	0.00121875	8	636	4.71822	GO:0003682 chromatin binding	HDAC1 KDM6B EGFR HNF4A CCNT1 NR1H2 CDK9 PPARG	http://amigo.geneontology.org/amigo/term/GO:0003682
		93	0.00133859	3	49	22.9652	GO:0051879 Hsp90 protein binding	ERN1 CDK5 KDR	http://amigo.geneontology.org/amigo/term/GO:0051879
		94	0.00151482	5	227	8.26208	GO:0008236 serine-type peptidase activity	DPP4 PLAU MMP13 MMP3 MMP12	http://amigo.geneontology.org/amigo/term/GO:0008236
		95	0.00161304	2	11	68.1997	GO:0005131 growth hormone receptor binding	JAK2 JAK1	http://amigo.geneontology.org/amigo/term/GO:0005131
		96	0.00161304	5	231	8.11901	GO:0017171 serine hydrolase activity	DPP4 PLAU MMP13 MMP3 MMP12	http://amigo.geneontology.org/amigo/term/GO:0017171
		97	0.00188606	3	56	20.0946	GO:0045309 protein phosphorylated amino acid binding	PIN1 MAPK1 PTPN11	http://amigo.geneontology.org/amigo/term/GO:0045309
		98	0.00188606	3	56	20.0946	GO:0050840 extracellular matrix binding	ITGB1 ITGAV ITGB3	http://amigo.geneontology.org/amigo/term/GO:0050840
		99	0.00192558	4	135	11.114	GO:0042826 histone deacetylase binding	PARP1 MAPK8 HDAC5 HDAC1	http://amigo.geneontology.org/amigo/term/GO:0042826
		100	0.00210437	17	2707	2.35562	GO:0003677 DNA binding	HDAC1 PGR HNF4A PPARD NR1H2 PPARG KDM6B HDAC5 CCNT1 CDK9 MTOR MAPK1 PARP1 IMPDH2 TLR9 MMP12 EGFR	http://amigo.geneontology.org/amigo/term/GO:0003677
		101	0.00210437	2	13	57.7074	GO:0005542 folic acid binding	TYMS DHFR	http://amigo.geneontology.org/amigo/term/GO:0005542
		102	0.00210437	2	13	57.7074	GO:0008353 RNA polymerase II CTD heptapeptide repeat kinase activity	CDK9 MAPK1	http://amigo.geneontology.org/amigo/term/GO:0008353
		103	0.00210437	2	13	57.7074	GO:0031994 insulin-like growth factor I binding	ITGAV ITGB3	http://amigo.geneontology.org/amigo/term/GO:0031994
		104	0.00210437	2	13	57.7074	GO:1990825 sequence-specific mRNA binding	TYMS DHFR	http://amigo.geneontology.org/amigo/term/GO:1990825
		105	0.00252181	13	1765	2.76276	GO:0043565 sequence-specific DNA binding	PGR HNF4A PPARD NR1H2 PPARG KDM6B HDAC5 HDAC1 MTOR CCNT1 CDK9 TLR9 MMP12	http://amigo.geneontology.org/amigo/term/GO:0043565
		106	0.00264788	13	1776	2.74565	GO:0003690 double-stranded DNA binding	PGR HNF4A PPARD NR1H2 PPARG KDM6B HDAC5 HDAC1 MTOR CCNT1 CDK9 MMP12 EGFR	http://amigo.geneontology.org/amigo/term/GO:0003690
		107	0.00264788	4	150	10.0026	GO:0016922 nuclear receptor binding	PPARG NR1H2 PARP1 SRC	http://amigo.geneontology.org/amigo/term/GO:0016922
		108	0.00268941	4	151	9.93638	GO:0043177 organic acid binding	TYMS PPARD DHFR PPARG	http://amigo.geneontology.org/amigo/term/GO:0043177
		109	0.00269359	2	15	50.0131	GO:0046965 nuclear retinoid X receptor binding	PPARG NR1H2	http://amigo.geneontology.org/amigo/term/GO:0046965
		110	0.00337754	12	1597	2.81852	GO:0000976 transcription cis-regulatory region binding	PGR HNF4A PPARD NR1H2 PPARG KDM6B HDAC5 HDAC1 MTOR CCNT1 CDK9 MMP12	http://amigo.geneontology.org/amigo/term/GO:0000976
		111	0.00338396	12	1599	2.815	GO:0001067 transcription regulatory region nucleic acid binding	PGR HNF4A PPARD NR1H2 PPARG KDM6B HDAC5 HDAC1 MTOR CCNT1 CDK9 MMP12	http://amigo.geneontology.org/amigo/term/GO:0001067
		112	0.0038002	2	18	41.6776	GO:0000900 mRNA regulatory element binding translation repressor activity	TYMS DHFR	http://amigo.geneontology.org/amigo/term/GO:0000900
		113	0.0038438	3	75	15.0039	GO:0005518 collagen binding	ITGB1 MMP13 MMP12	http://amigo.geneontology.org/amigo/term/GO:0005518
		114	0.00416562	2	19	39.484	GO:0051428 peptide hormone receptor binding	JAK2 PTPN11	http://amigo.geneontology.org/amigo/term/GO:0051428
		115	0.00442758	12	1656	2.7181	GO:1990837 sequence-specific double-stranded DNA binding	PGR HNF4A PPARD NR1H2 PPARG KDM6B HDAC5 HDAC1 MTOR CCNT1 CDK9 MMP12	http://amigo.geneontology.org/amigo/term/GO:1990837
		116	0.00451309	3	80	14.0662	GO:0046332 SMAD binding	TGFBR1 PARP1 PPARG	http://amigo.geneontology.org/amigo/term/GO:0046332
		117	0.00480488	3	82	13.7231	GO:0002039 p53 binding	GSK3B CDK5 HDAC1	http://amigo.geneontology.org/amigo/term/GO:0002039
		118	0.00492534	2	21	35.7237	GO:0005520 insulin-like growth factor binding	ITGAV ITGB3	http://amigo.geneontology.org/amigo/term/GO:0005520
		119	0.00527449	2	22	34.0999	GO:0004407 histone deacetylase activity	HDAC5 HDAC1	http://amigo.geneontology.org/amigo/term/GO:0004407
		120	0.00527449	2	22	34.0999	GO:0005158 insulin receptor binding	SRC PTPN11	http://amigo.geneontology.org/amigo/term/GO:0005158
		121	0.00527449	2	22	34.0999	GO:0050321 tau-protein kinase activity	GSK3B CDK5	http://amigo.geneontology.org/amigo/term/GO:0050321
		122	0.00618526	5	330	5.68331	GO:0005126 cytokine receptor binding	JAK2 JAK1 TGFBR1 TLR9 ITGB3	http://amigo.geneontology.org/amigo/term/GO:0005126
		123	0.00618526	2	24	31.2582	GO:0033558 protein lysine deacetylase activity	HDAC5 HDAC1	http://amigo.geneontology.org/amigo/term/GO:0033558
		124	0.00625808	10	1278	2.93504	GO:0000987 cis-regulatory region sequence-specific DNA binding	PGR HNF4A PPARD NR1H2 PPARG KDM6B HDAC5 MTOR HDAC1 CDK9	http://amigo.geneontology.org/amigo/term/GO:0000987
		125	0.00625808	3	92	12.2315	GO:0008013 beta-catenin binding	GSK3B KDM6B PIN1	http://amigo.geneontology.org/amigo/term/GO:0008013
		126	0.00654442	2	25	30.0079	GO:0070412 R-SMAD binding	PARP1 PPARG	http://amigo.geneontology.org/amigo/term/GO:0070412
		127	0.00696707	2	26	28.8537	GO:0042974 nuclear retinoic acid receptor binding	PPARG NR1H2	http://amigo.geneontology.org/amigo/term/GO:0042974
		128	0.00696707	2	26	28.8537	GO:0050431 transforming growth factor beta binding	TGFBR1 ITGAV	http://amigo.geneontology.org/amigo/term/GO:0050431
		129	0.00809486	5	355	5.28308	GO:0045296 cadherin binding	EGFR ITGB1 SRC KDR PTPN11	http://amigo.geneontology.org/amigo/term/GO:0045296
		130	0.00904939	2	30	25.0066	GO:0043548 phosphatidylinositol 3-kinase binding	JAK2 PDGFRB	http://amigo.geneontology.org/amigo/term/GO:0043548
		131	0.00904939	2	30	25.0066	GO:0046875 ephrin receptor binding	CDK5 SRC	http://amigo.geneontology.org/amigo/term/GO:0046875
		132	0.0102052	2	32	23.4436	GO:0030371 translation repressor activity	TYMS DHFR	http://amigo.geneontology.org/amigo/term/GO:0030371
		133	0.0117553	11	1646	2.50673	GO:0004888 transmembrane signaling receptor activity	FGFR1 FLT1 MET TGFBR1 PDGFRB KDR EGFR GPBAR1 TLR9 ICAM1 PPARG	http://amigo.geneontology.org/amigo/term/GO:0004888
		134	0.0129703	3	122	9.22373	GO:0031490 chromatin DNA binding	HDAC1 KDM6B NR1H2	http://amigo.geneontology.org/amigo/term/GO:0031490
		135	0.0140874	3	126	8.93091	GO:0004222 metalloendopeptidase activity	MMP13 MMP3 MMP12	http://amigo.geneontology.org/amigo/term/GO:0004222
		136	0.0169026	2	42	17.8618	GO:0019213 deacetylase activity	HDAC5 HDAC1	http://amigo.geneontology.org/amigo/term/GO:0019213
		137	0.0174404	9	1258	2.68353	GO:0000978 RNA polymerase II cis-regulatory region sequence-specific DNA binding	PGR HNF4A PPARD NR1H2 PPARG KDM6B HDAC5 HDAC1 CDK9	http://amigo.geneontology.org/amigo/term/GO:0000978
		138	0.0174404	2	43	17.4464	GO:0042169 SH2 domain binding	JAK2 SRC	http://amigo.geneontology.org/amigo/term/GO:0042169
		139	0.0181085	2	44	17.0499	GO:0001784 phosphotyrosine residue binding	MAPK1 PTPN11	http://amigo.geneontology.org/amigo/term/GO:0001784
		140	0.0187833	2	45	16.671	GO:0001046 core promoter sequence-specific DNA binding	HDAC1 MMP12	http://amigo.geneontology.org/amigo/term/GO:0001046
		141	0.0192314	8	1053	2.84975	GO:0008092 cytoskeletal protein binding	EGFR ITGB1 PLK1 CDK5 GSK3B PPARG S100B PIN1	http://amigo.geneontology.org/amigo/term/GO:0008092
		142	0.0201521	2	47	15.9616	GO:0005245 voltage-gated calcium channel activity	ITGAV CDK5	http://amigo.geneontology.org/amigo/term/GO:0005245
		143	0.0205193	1	3	125.033	GO:0001002 RNA polymerase III type 1 promoter sequence-specific DNA binding	MTOR	http://amigo.geneontology.org/amigo/term/GO:0001002
		144	0.0205193	1	3	125.033	GO:0001003 RNA polymerase III type 2 promoter sequence-specific DNA binding	MTOR	http://amigo.geneontology.org/amigo/term/GO:0001003
		145	0.0205193	1	3	125.033	GO:0003876 AMP deaminase activity	AMPD2	http://amigo.geneontology.org/amigo/term/GO:0003876
		146	0.0205193	1	3	125.033	GO:0004660 protein farnesyltransferase activity	FNTB	http://amigo.geneontology.org/amigo/term/GO:0004660
		147	0.0205193	1	3	125.033	GO:0004992 platelet activating factor receptor activity	PDGFRB	http://amigo.geneontology.org/amigo/term/GO:0004992
		148	0.0205193	1	3	125.033	GO:0005006 epidermal growth factor-activated receptor activity	EGFR	http://amigo.geneontology.org/amigo/term/GO:0005006
		149	0.0205193	1	3	125.033	GO:0005017 platelet-derived growth factor-activated receptor activity	PDGFRB	http://amigo.geneontology.org/amigo/term/GO:0005017
		150	0.0205193	1	3	125.033	GO:0008384 IkappaB kinase activity	IKBKB	http://amigo.geneontology.org/amigo/term/GO:0008384
		151	0.0205193	3	150	7.50197	GO:0016810 hydrolase activity acting on carbon-nitrogen (but not peptide) bonds	HDAC5 AMPD2 HDAC1	http://amigo.geneontology.org/amigo/term/GO:0016810
		152	0.0205193	3	149	7.55232	GO:0031072 heat shock protein binding	ERN1 CDK5 KDR	http://amigo.geneontology.org/amigo/term/GO:0031072
		153	0.0205193	1	3	125.033	GO:0038181 bile acid receptor activity	GPBAR1	http://amigo.geneontology.org/amigo/term/GO:0038181
		154	0.0205193	1	3	125.033	GO:0044022 histone kinase activity (H3-S28 specific)	AURKB	http://amigo.geneontology.org/amigo/term/GO:0044022
		155	0.0205193	1	3	125.033	GO:0047623 adenosine-phosphate deaminase activity	AMPD2	http://amigo.geneontology.org/amigo/term/GO:0047623
		156	0.0205193	1	3	125.033	GO:0050816 phosphothreonine residue binding	PIN1	http://amigo.geneontology.org/amigo/term/GO:0050816
		157	0.0205193	2	49	15.3101	GO:0070888 E-box binding	HDAC1 PPARG	http://amigo.geneontology.org/amigo/term/GO:0070888
		158	0.0205193	1	3	125.033	GO:0080084 5S rDNA binding	MTOR	http://amigo.geneontology.org/amigo/term/GO:0080084
		159	0.0205193	1	3	125.033	GO:0140294 NAD DNA ADP-ribosyltransferase activity	PARP1	http://amigo.geneontology.org/amigo/term/GO:0140294
		160	0.0217521	2	52	14.4269	GO:0001222 transcription corepressor binding	HDAC5 HDAC1	http://amigo.geneontology.org/amigo/term/GO:0001222
		161	0.0249678	1	4	93.7746	GO:0001156 TFIIIC-class transcription factor complex binding	MTOR	http://amigo.geneontology.org/amigo/term/GO:0001156
		162	0.0249678	1	4	93.7746	GO:0003938 IMP dehydrogenase activity	IMPDH2	http://amigo.geneontology.org/amigo/term/GO:0003938
		163	0.0249678	5	497	3.77363	GO:0004175 endopeptidase activity	DPP4 PLAU MMP13 MMP3 MMP12	http://amigo.geneontology.org/amigo/term/GO:0004175
		164	0.0249678	2	57	13.1613	GO:0004601 peroxidase activity	PTGS2 PTGS1	http://amigo.geneontology.org/amigo/term/GO:0004601
		165	0.0249678	1	4	93.7746	GO:0004833 tryptophan 2,3-dioxygenase activity	IDO1	http://amigo.geneontology.org/amigo/term/GO:0004833
		166	0.0249678	1	4	93.7746	GO:0034191 apolipoprotein A-I receptor binding	NR1H2	http://amigo.geneontology.org/amigo/term/GO:0034191
		167	0.0249678	1	4	93.7746	GO:0048408 epidermal growth factor binding	EGFR	http://amigo.geneontology.org/amigo/term/GO:0048408
		168	0.0249678	1	4	93.7746	GO:0050692 DNA binding domain binding	PPARG	http://amigo.geneontology.org/amigo/term/GO:0050692
		169	0.0249678	1	4	93.7746	GO:0070051 fibrinogen binding	ITGB3	http://amigo.geneontology.org/amigo/term/GO:0070051
		170	0.0249678	1	4	93.7746	GO:0090722 receptor-receptor interaction	FGFR1	http://amigo.geneontology.org/amigo/term/GO:0090722
		171	0.0249678	1	4	93.7746	GO:0099635 voltage-gated calcium channel activity involved in positive regulation of presynaptic cytosolic calcium levels	CDK5	http://amigo.geneontology.org/amigo/term/GO:0099635
		172	0.0249678	1	4	93.7746	GO:0120283 protein serine/threonine kinase binding	MAPK8	http://amigo.geneontology.org/amigo/term/GO:0120283
		173	0.0249678	1	4	93.7746	GO:0160008 protein decrotonylase activity	HDAC1	http://amigo.geneontology.org/amigo/term/GO:0160008
		174	0.0249678	1	4	93.7746	GO:0160009 histone decrotonylase activity	HDAC1	http://amigo.geneontology.org/amigo/term/GO:0160009
		175	0.0277243	2	62	12.0999	GO:0016684 oxidoreductase activity acting on peroxide as acceptor	PTGS2 PTGS1	http://amigo.geneontology.org/amigo/term/GO:0016684
		176	0.0277243	2	62	12.0999	GO:0017069 snRNA binding	CCNT1 CDK9	http://amigo.geneontology.org/amigo/term/GO:0017069
		177	0.029158	1	5	75.0197	GO:0001025 RNA polymerase III general transcription initiation factor binding	MTOR	http://amigo.geneontology.org/amigo/term/GO:0001025
		178	0.029158	1	5	75.0197	GO:0005007 fibroblast growth factor-activated receptor activity	FGFR1	http://amigo.geneontology.org/amigo/term/GO:0005007
		179	0.029158	1	5	75.0197	GO:0005025 transforming growth factor beta receptor activity type I	TGFBR1	http://amigo.geneontology.org/amigo/term/GO:0005025
		180	0.029158	1	5	75.0197	GO:0005176 ErbB-2 class receptor binding	CDK5	http://amigo.geneontology.org/amigo/term/GO:0005176
		181	0.029158	1	5	75.0197	GO:0016361 activin receptor activity type I	TGFBR1	http://amigo.geneontology.org/amigo/term/GO:0016361
		182	0.029158	4	340	4.41292	GO:0031625 ubiquitin protein ligase binding	AURKA GSK3B EGFR JAK1	http://amigo.geneontology.org/amigo/term/GO:0031625
		183	0.029158	1	5	75.0197	GO:0035033 histone deacetylase regulator activity	MAPK8	http://amigo.geneontology.org/amigo/term/GO:0035033
		184	0.029158	1	5	75.0197	GO:0043125 ErbB-3 class receptor binding	CDK5	http://amigo.geneontology.org/amigo/term/GO:0043125
		185	0.029158	1	5	75.0197	GO:0071558 histone H3-tri/di-methyl-lysine-27 demethylase activity	KDM6B	http://amigo.geneontology.org/amigo/term/GO:0071558
		186	0.029158	1	5	75.0197	GO:0098639 collagen binding involved in cell-matrix adhesion	ITGB1	http://amigo.geneontology.org/amigo/term/GO:0098639
		187	0.0302507	2	67	11.197	GO:0097110 scaffold protein binding	IKBKB SRC	http://amigo.geneontology.org/amigo/term/GO:0097110
		188	0.0324977	1	6	62.5164	GO:0000992 RNA polymerase III cis-regulatory region sequence-specific DNA binding	MTOR	http://amigo.geneontology.org/amigo/term/GO:0000992
		189	0.0324977	1	6	62.5164	GO:0001006 RNA polymerase III type 3 promoter sequence-specific DNA binding	MTOR	http://amigo.geneontology.org/amigo/term/GO:0001006
		190	0.0324977	3	195	5.77074	GO:0016705 oxidoreductase activity acting on paired donors with incorporation or reduction of molecular oxygen	PTGS2 PTGS1 KDM6B	http://amigo.geneontology.org/amigo/term/GO:0016705
		191	0.0324977	1	6	62.5164	GO:0031702 type 1 angiotensin receptor binding	JAK2	http://amigo.geneontology.org/amigo/term/GO:0031702
		192	0.0324977	1	6	62.5164	GO:0034190 apolipoprotein receptor binding	NR1H2	http://amigo.geneontology.org/amigo/term/GO:0034190
		193	0.0324977	4	358	4.19104	GO:0044389 ubiquitin-like protein ligase binding	AURKA GSK3B EGFR JAK1	http://amigo.geneontology.org/amigo/term/GO:0044389
		194	0.0324977	1	6	62.5164	GO:0050543 icosatetraenoic acid binding	PPARG	http://amigo.geneontology.org/amigo/term/GO:0050543
		195	0.0324977	1	6	62.5164	GO:0050544 arachidonic acid binding	PPARG	http://amigo.geneontology.org/amigo/term/GO:0050544
		196	0.0324977	1	6	62.5164	GO:0051525 NFAT protein binding	MAPK14	http://amigo.geneontology.org/amigo/term/GO:0051525
		197	0.0324977	1	6	62.5164	GO:0071253 connexin binding	SRC	http://amigo.geneontology.org/amigo/term/GO:0071253
		198	0.0324977	1	6	62.5164	GO:0099511 voltage-gated calcium channel activity involved in regulation of cytosolic calcium levels	CDK5	http://amigo.geneontology.org/amigo/term/GO:0099511
		199	0.0324977	1	6	62.5164	GO:0099626 voltage-gated calcium channel activity involved in regulation of presynaptic cytosolic calcium levels	CDK5	http://amigo.geneontology.org/amigo/term/GO:0099626
		200	0.0324977	1	6	62.5164	GO:1990430 extracellular matrix protein binding	ITGAV	http://amigo.geneontology.org/amigo/term/GO:1990430
		201	0.034155	9	1492	2.26266	GO:0000977 RNA polymerase II transcription regulatory region sequence-specific DNA binding	PGR HNF4A PPARD NR1H2 PPARG KDM6B HDAC5 HDAC1 CDK9	http://amigo.geneontology.org/amigo/term/GO:0000977
		202	0.0343966	3	203	5.54333	GO:0008022 protein C-terminus binding	PPARG JAK2 SRC	http://amigo.geneontology.org/amigo/term/GO:0008022
		203	0.0345027	2	75	10.0026	GO:0016811 hydrolase activity acting on carbon-nitrogen (but not peptide) bonds in linear amides	HDAC5 HDAC1	http://amigo.geneontology.org/amigo/term/GO:0016811
		204	0.0345033	3	204	5.51615	GO:0008237 metallopeptidase activity	MMP13 MMP3 MMP12	http://amigo.geneontology.org/amigo/term/GO:0008237
		205	0.0352876	19	4400	1.61974	GO:0003676 nucleic acid binding	HDAC1 PARP1 PGR HNF4A PPARD NR1H2 PPARG KDM6B HDAC5 CCNT1 CDK9 TYMS MTOR DHFR MAPK1 IMPDH2 TLR9 MMP12 EGFR	http://amigo.geneontology.org/amigo/term/GO:0003676
		206	0.0355534	1	7	53.5855	GO:0001016 RNA polymerase III transcription regulatory region sequence-specific DNA binding	MTOR	http://amigo.geneontology.org/amigo/term/GO:0001016
		207	0.0355534	1	7	53.5855	GO:0005143 interleukin-12 receptor binding	JAK2	http://amigo.geneontology.org/amigo/term/GO:0005143
		208	0.0355534	1	7	53.5855	GO:0030235 nitric-oxide synthase regulator activity	EGFR	http://amigo.geneontology.org/amigo/term/GO:0030235
		209	0.0355534	1	7	53.5855	GO:0031701 angiotensin receptor binding	JAK2	http://amigo.geneontology.org/amigo/term/GO:0031701
		210	0.0355534	1	7	53.5855	GO:0048273 mitogen-activated protein kinase p38 binding	MAPK14	http://amigo.geneontology.org/amigo/term/GO:0048273
		211	0.0355534	1	7	53.5855	GO:0050542 icosanoid binding	PPARG	http://amigo.geneontology.org/amigo/term/GO:0050542
		212	0.0355534	1	7	53.5855	GO:0050693 LBD domain binding	PPARG	http://amigo.geneontology.org/amigo/term/GO:0050693
		213	0.0355534	1	7	53.5855	GO:0098634 cell-matrix adhesion mediator activity	ITGB1	http://amigo.geneontology.org/amigo/term/GO:0098634
		214	0.0400157	1	8	46.8873	GO:0030549 acetylcholine receptor activator activity	CDK5	http://amigo.geneontology.org/amigo/term/GO:0030549
		215	0.0400157	1	8	46.8873	GO:0045322 unmethylated CpG binding	TLR9	http://amigo.geneontology.org/amigo/term/GO:0045322
		216	0.0400157	1	8	46.8873	GO:1990405 protein antigen binding	ITGA4	http://amigo.geneontology.org/amigo/term/GO:1990405
		217	0.0409492	6	820	2.74462	GO:0016491 oxidoreductase activity	PTGS2 PTGS1 IDO1 KDM6B IMPDH2 DHFR	http://amigo.geneontology.org/amigo/term/GO:0016491
		218	0.0439417	1	9	41.6776	GO:0004726 non-membrane spanning protein tyrosine phosphatase activity	PTPN11	http://amigo.geneontology.org/amigo/term/GO:0004726
		219	0.0439417	1	9	41.6776	GO:0005114 type II transforming growth factor beta receptor binding	TGFBR1	http://amigo.geneontology.org/amigo/term/GO:0005114
		220	0.0439417	1	9	41.6776	GO:0008318 protein prenyltransferase activity	FNTB	http://amigo.geneontology.org/amigo/term/GO:0008318
		221	0.0439417	1	9	41.6776	GO:0010997 anaphase-promoting complex binding	PLK1	http://amigo.geneontology.org/amigo/term/GO:0010997
		222	0.0463426	3	236	4.7682	GO:0000287 magnesium ion binding	ERN1 CDK2 PLK1	http://amigo.geneontology.org/amigo/term/GO:0000287
		223	0.0466494	1	10	37.5098	GO:0000182 rDNA binding	MTOR	http://amigo.geneontology.org/amigo/term/GO:0000182
		224	0.0466494	1	10	37.5098	GO:0004955 prostaglandin receptor activity	PPARG	http://amigo.geneontology.org/amigo/term/GO:0004955
		225	0.0466494	1	10	37.5098	GO:0017002 activin-activated receptor activity	TGFBR1	http://amigo.geneontology.org/amigo/term/GO:0017002
		226	0.0466494	1	10	37.5098	GO:0031434 mitogen-activated protein kinase kinase binding	PIN1	http://amigo.geneontology.org/amigo/term/GO:0031434
		227	0.0466494	1	10	37.5098	GO:0035197 siRNA binding	TLR9	http://amigo.geneontology.org/amigo/term/GO:0035197
		228	0.0466494	1	10	37.5098	GO:0043560 insulin receptor substrate binding	JAK2	http://amigo.geneontology.org/amigo/term/GO:0043560
		229	0.0466494	1	10	37.5098	GO:0050786 RAGE receptor binding	S100B	http://amigo.geneontology.org/amigo/term/GO:0050786
		230	0.0466494	1	10	37.5098	GO:0050815 phosphoserine residue binding	PIN1	http://amigo.geneontology.org/amigo/term/GO:0050815
		231	0.0466494	2	94	7.98082	GO:0072341 modified amino acid binding	TYMS DHFR	http://amigo.geneontology.org/amigo/term/GO:0072341
		232	0.0478755	2	96	7.81455	GO:0016209 antioxidant activity	PTGS2 PTGS1	http://amigo.geneontology.org/amigo/term/GO:0016209
		233	0.0495319	1	11	34.0999	GO:0004954 prostanoid receptor activity	PPARG	http://amigo.geneontology.org/amigo/term/GO:0004954
		234	0.0495319	1	11	34.0999	GO:0008239 dipeptidyl-peptidase activity	DPP4	http://amigo.geneontology.org/amigo/term/GO:0008239
		235	0.0495319	1	11	34.0999	GO:0043184 vascular endothelial growth factor receptor 2 binding	ITGB3	http://amigo.geneontology.org/amigo/term/GO:0043184
		236	0.0495319	1	11	34.0999	GO:0048407 platelet-derived growth factor binding	PDGFRB	http://amigo.geneontology.org/amigo/term/GO:0048407
		237	0.0495319	1	11	34.0999	GO:0061575 cyclin-dependent protein serine/threonine kinase activator activity	CCNT1	http://amigo.geneontology.org/amigo/term/GO:0061575
		238	0.0495319	1	11	34.0999	GO:0097677 STAT family protein binding	PPARG	http://amigo.geneontology.org/amigo/term/GO:0097677
		239	0.0495319	1	11	34.0999	GO:1990459 transferrin receptor binding	IKBKB	http://amigo.geneontology.org/amigo/term/GO:1990459
		240	0.0535164	1	12	31.2582	GO:0017154 semaphorin receptor activity	MET	http://amigo.geneontology.org/amigo/term/GO:0017154
		241	0.0535164	1	12	31.2582	GO:0031730 CCR5 chemokine receptor binding	JAK1	http://amigo.geneontology.org/amigo/term/GO:0031730
		242	0.0576612	1	13	28.8537	GO:0005024 transforming growth factor beta-activated receptor activity	TGFBR1	http://amigo.geneontology.org/amigo/term/GO:0005024
		243	0.0612563	1	14	26.7927	GO:0034236 protein kinase A catalytic subunit binding	GSK3B	http://amigo.geneontology.org/amigo/term/GO:0034236
		244	0.0612563	1	14	26.7927	GO:0034452 dynactin binding	GSK3B	http://amigo.geneontology.org/amigo/term/GO:0034452
		245	0.0612563	1	14	26.7927	GO:0070700 BMP receptor binding	SRC	http://amigo.geneontology.org/amigo/term/GO:0070700
		246	0.0621825	5	694	2.70244	GO:0008233 peptidase activity	DPP4 PLAU MMP13 MMP3 MMP12	http://amigo.geneontology.org/amigo/term/GO:0008233
		247	0.0644932	1	15	25.0066	GO:0032794 GTPase activating protein binding	PIN1	http://amigo.geneontology.org/amigo/term/GO:0032794
		248	0.0644932	1	15	25.0066	GO:0070402 NADPH binding	DHFR	http://amigo.geneontology.org/amigo/term/GO:0070402
		249	0.0644932	1	15	25.0066	GO:0070411 I-SMAD binding	TGFBR1	http://amigo.geneontology.org/amigo/term/GO:0070411
		250	0.0678147	2	121	6.19997	GO:0030295 protein kinase activator activity	CCNT1 EGFR	http://amigo.geneontology.org/amigo/term/GO:0030295
		251	0.0678852	1	16	23.4436	GO:0005172 vascular endothelial growth factor receptor binding	ITGB3	http://amigo.geneontology.org/amigo/term/GO:0005172
		252	0.0678852	1	16	23.4436	GO:0048185 activin binding	TGFBR1	http://amigo.geneontology.org/amigo/term/GO:0048185
		253	0.0680129	2	122	6.14915	GO:1990782 protein tyrosine kinase binding	PTPN11 ITGB1	http://amigo.geneontology.org/amigo/term/GO:1990782
		254	0.0687492	2	123	6.09916	GO:0005262 calcium channel activity	ITGAV CDK5	http://amigo.geneontology.org/amigo/term/GO:0005262
		255	0.0694853	2	124	6.04997	GO:0047485 protein N-terminus binding	HDAC1 PARP1	http://amigo.geneontology.org/amigo/term/GO:0047485
		256	0.0695501	1	17	22.0646	GO:0001846 opsonin binding	ITGAV	http://amigo.geneontology.org/amigo/term/GO:0001846
		257	0.0695501	1	17	22.0646	GO:0004953 icosanoid receptor activity	PPARG	http://amigo.geneontology.org/amigo/term/GO:0004953
		258	0.0695501	1	17	22.0646	GO:0005149 interleukin-1 receptor binding	TLR9	http://amigo.geneontology.org/amigo/term/GO:0005149
		259	0.0695501	1	17	22.0646	GO:0016004 phospholipase activator activity	SRC	http://amigo.geneontology.org/amigo/term/GO:0016004
		260	0.0695501	1	17	22.0646	GO:0030297 transmembrane receptor protein tyrosine kinase activator activity	EGFR	http://amigo.geneontology.org/amigo/term/GO:0030297
		261	0.0695501	1	17	22.0646	GO:0043024 ribosomal small subunit binding	PIM1	http://amigo.geneontology.org/amigo/term/GO:0043024
		262	0.0705975	2	127	5.90706	GO:0019209 kinase activator activity	CCNT1 EGFR	http://amigo.geneontology.org/amigo/term/GO:0019209
		263	0.0724352	1	18	20.8388	GO:0003756 protein disulfide isomerase activity	ITGB3	http://amigo.geneontology.org/amigo/term/GO:0003756
		264	0.0724352	1	18	20.8388	GO:0005324 long-chain fatty acid transporter activity	FABP4	http://amigo.geneontology.org/amigo/term/GO:0005324
		265	0.0724352	1	18	20.8388	GO:0016864 intramolecular oxidoreductase activity transposing S-S bonds	ITGB3	http://amigo.geneontology.org/amigo/term/GO:0016864
		266	0.0751913	5	748	2.50734	GO:0019904 protein domain specific binding	PPARG HDAC1 SRC JAK2 CDK2	http://amigo.geneontology.org/amigo/term/GO:0019904
		267	0.075505	1	19	19.742	GO:0004675 transmembrane receptor protein serine/threonine kinase activity	TGFBR1	http://amigo.geneontology.org/amigo/term/GO:0004675
		268	0.075505	1	19	19.742	GO:0033130 acetylcholine receptor binding	JAK2	http://amigo.geneontology.org/amigo/term/GO:0033130
		269	0.0776374	1	20	18.7549	GO:0000979 RNA polymerase II core promoter sequence-specific DNA binding	HDAC1	http://amigo.geneontology.org/amigo/term/GO:0000979
		270	0.0776374	1	20	18.7549	GO:0004659 prenyltransferase activity	FNTB	http://amigo.geneontology.org/amigo/term/GO:0004659
		271	0.0776374	1	20	18.7549	GO:0016646 oxidoreductase activity acting on the CH-NH group of donors NAD or NADP as acceptor	DHFR	http://amigo.geneontology.org/amigo/term/GO:0016646
		272	0.0776374	1	20	18.7549	GO:0044548 S100 protein binding	S100B	http://amigo.geneontology.org/amigo/term/GO:0044548
		273	0.0776374	1	20	18.7549	GO:0060229 lipase activator activity	SRC	http://amigo.geneontology.org/amigo/term/GO:0060229
		274	0.0776374	2	137	5.47589	GO:0090079 translation regulator activity nucleic acid binding	TYMS DHFR	http://amigo.geneontology.org/amigo/term/GO:0090079
		275	0.0790191	2	139	5.3971	GO:0015085 calcium ion transmembrane transporter activity	ITGAV CDK5	http://amigo.geneontology.org/amigo/term/GO:0015085
		276	0.0808233	1	21	17.8618	GO:1990404 NAD+-protein ADP-ribosyltransferase activity	PARP1	http://amigo.geneontology.org/amigo/term/GO:1990404
		277	0.0879719	1	23	16.3086	GO:0043274 phospholipase binding	SRC	http://amigo.geneontology.org/amigo/term/GO:0043274
		278	0.0911878	1	24	15.6291	GO:0005160 transforming growth factor beta receptor binding	TGFBR1	http://amigo.geneontology.org/amigo/term/GO:0005160
		279	0.0911878	2	152	4.9355	GO:0022843 voltage-gated cation channel activity	ITGAV CDK5	http://amigo.geneontology.org/amigo/term/GO:0022843
		280	0.0943515	1	25	15.0039	GO:0070696 transmembrane receptor protein serine/threonine kinase binding	SRC	http://amigo.geneontology.org/amigo/term/GO:0070696
		281	0.0947474	2	156	4.80895	GO:0019842 vitamin binding	TYMS DHFR	http://amigo.geneontology.org/amigo/term/GO:0019842
		282	0.0973032	1	26	14.4269	GO:0004709 MAP kinase kinase kinase activity	EGFR	http://amigo.geneontology.org/amigo/term/GO:0004709
		283	0.100558	1	27	13.8925	GO:0043236 laminin binding	ITGB1	http://amigo.geneontology.org/amigo/term/GO:0043236
		284	0.103055	1	28	13.3964	GO:0003950 NAD+ ADP-ribosyltransferase activity	PARP1	http://amigo.geneontology.org/amigo/term/GO:0003950
		285	0.103055	1	28	13.3964	GO:0038187 pattern recognition receptor activity	TLR9	http://amigo.geneontology.org/amigo/term/GO:0038187
		286	0.103055	1	28	13.3964	GO:0051019 mitogen-activated protein kinase binding	MAPK14	http://amigo.geneontology.org/amigo/term/GO:0051019
		287	0.104264	5	841	2.23007	GO:0008289 lipid binding	FABP4 HNF4A PPARD PGR PPARG	http://amigo.geneontology.org/amigo/term/GO:0008289
		288	0.10549	1	29	12.9344	GO:0030548 acetylcholine receptor regulator activity	CDK5	http://amigo.geneontology.org/amigo/term/GO:0030548
		289	0.10549	1	29	12.9344	GO:0099602 neurotransmitter receptor regulator activity	CDK5	http://amigo.geneontology.org/amigo/term/GO:0099602
		290	0.107498	1	30	12.5033	GO:0033612 receptor serine/threonine kinase binding	SRC	http://amigo.geneontology.org/amigo/term/GO:0033612
		291	0.107498	1	30	12.5033	GO:0045499 chemorepellent activity	DPP4	http://amigo.geneontology.org/amigo/term/GO:0045499
		292	0.107498	3	371	3.03314	GO:0046982 protein heterodimerization activity	IKBKB ITGB1 AURKA	http://amigo.geneontology.org/amigo/term/GO:0046982
		293	0.107498	1	30	12.5033	GO:0051393 alpha-actinin binding	PPARG	http://amigo.geneontology.org/amigo/term/GO:0051393
		294	0.108326	2	173	4.3364	GO:0043021 ribonucleoprotein complex binding	MTOR PIM1	http://amigo.geneontology.org/amigo/term/GO:0043021
		295	0.110186	1	31	12.0999	GO:0016645 oxidoreductase activity acting on the CH-NH group of donors	DHFR	http://amigo.geneontology.org/amigo/term/GO:0016645
		296	0.112828	1	32	11.7218	GO:0032452 histone demethylase activity	KDM6B	http://amigo.geneontology.org/amigo/term/GO:0032452
		297	0.112828	1	32	11.7218	GO:0140457 protein demethylase activity	KDM6B	http://amigo.geneontology.org/amigo/term/GO:0140457
		298	0.114383	2	180	4.16776	GO:0045182 translation regulator activity	TYMS DHFR	http://amigo.geneontology.org/amigo/term/GO:0045182
		299	0.116168	2	182	4.12196	GO:0016853 isomerase activity	PIN1 ITGB3	http://amigo.geneontology.org/amigo/term/GO:0016853
		300	0.11798	1	34	11.0323	GO:0019239 deaminase activity	AMPD2	http://amigo.geneontology.org/amigo/term/GO:0019239
		301	0.11798	1	34	11.0323	GO:0030296 protein tyrosine kinase activator activity	EGFR	http://amigo.geneontology.org/amigo/term/GO:0030296
		302	0.120892	1	35	10.7171	GO:0030332 cyclin binding	CDK2	http://amigo.geneontology.org/amigo/term/GO:0030332
		303	0.127049	1	37	10.1378	GO:0016814 hydrolase activity acting on carbon-nitrogen (but not peptide) bonds in cyclic amidines	AMPD2	http://amigo.geneontology.org/amigo/term/GO:0016814
		304	0.129885	1	38	9.87101	GO:0004177 aminopeptidase activity	DPP4	http://amigo.geneontology.org/amigo/term/GO:0004177
		305	0.132695	1	39	9.61791	GO:0042805 actinin binding	PPARG	http://amigo.geneontology.org/amigo/term/GO:0042805
		306	0.138233	1	41	9.14874	GO:0031492 nucleosomal DNA binding	HDAC1	http://amigo.geneontology.org/amigo/term/GO:0031492
		307	0.138233	1	41	9.14874	GO:0043531 ADP binding	ERN1	http://amigo.geneontology.org/amigo/term/GO:0043531
		308	0.140963	1	42	8.93091	GO:0032451 demethylase activity	KDM6B	http://amigo.geneontology.org/amigo/term/GO:0032451
		309	0.147513	2	214	3.50559	GO:0005244 voltage-gated ion channel activity	ITGAV CDK5	http://amigo.geneontology.org/amigo/term/GO:0005244
		310	0.149311	2	216	3.47313	GO:0022832 voltage-gated channel activity	ITGAV CDK5	http://amigo.geneontology.org/amigo/term/GO:0022832
		311	0.155219	1	47	7.98082	GO:0003755 peptidyl-prolyl cis-trans isomerase activity	PIN1	http://amigo.geneontology.org/amigo/term/GO:0003755
		312	0.15781	1	48	7.81455	GO:0030544 Hsp70 protein binding	ERN1	http://amigo.geneontology.org/amigo/term/GO:0030544
		313	0.160377	1	49	7.65507	GO:0016538 cyclin-dependent protein serine/threonine kinase regulator activity	CCNT1	http://amigo.geneontology.org/amigo/term/GO:0016538
		314	0.162919	1	50	7.50197	GO:0016859 cis-trans isomerase activity	PIN1	http://amigo.geneontology.org/amigo/term/GO:0016859
		315	0.164914	1	51	7.35487	GO:0030159 signaling receptor complex adaptor activity	PTPN11	http://amigo.geneontology.org/amigo/term/GO:0030159
		316	0.164914	1	51	7.35487	GO:0061980 regulatory RNA binding	TLR9	http://amigo.geneontology.org/amigo/term/GO:0061980
		317	0.166875	1	52	7.21343	GO:0043539 protein serine/threonine kinase activator activity	CCNT1	http://amigo.geneontology.org/amigo/term/GO:0043539
		318	0.166875	1	52	7.21343	GO:0050661 NADP binding	DHFR	http://amigo.geneontology.org/amigo/term/GO:0050661
		319	0.172307	1	54	6.94627	GO:0051018 protein kinase A binding	GSK3B	http://amigo.geneontology.org/amigo/term/GO:0051018
		320	0.174049	2	242	3.09999	GO:0019887 protein kinase regulator activity	CCNT1 EGFR	http://amigo.geneontology.org/amigo/term/GO:0019887
		321	0.174371	3	481	2.33949	GO:0033218 amide binding	TYMS PPARG DHFR	http://amigo.geneontology.org/amigo/term/GO:0033218
		322	0.176931	3	485	2.3202	GO:0001228 DNA-binding transcription activator activity RNA polymerase II-specific	PGR NR1H2 HNF4A	http://amigo.geneontology.org/amigo/term/GO:0001228
		323	0.178937	1	57	6.58067	GO:0140296 general transcription initiation factor binding	MTOR	http://amigo.geneontology.org/amigo/term/GO:0140296
		324	0.17894	3	489	2.30122	GO:0001216 DNA-binding transcription activator activity	PGR NR1H2 HNF4A	http://amigo.geneontology.org/amigo/term/GO:0001216
		325	0.180724	1	58	6.46721	GO:0016763 pentosyltransferase activity	PARP1	http://amigo.geneontology.org/amigo/term/GO:0016763
		326	0.183041	1	59	6.3576	GO:0051287 NAD binding	PARP1	http://amigo.geneontology.org/amigo/term/GO:0051287
		327	0.184772	1	60	6.25164	GO:0016860 intramolecular oxidoreductase activity	ITGB3	http://amigo.geneontology.org/amigo/term/GO:0016860
		328	0.184772	1	60	6.25164	GO:0070063 RNA polymerase binding	CCNT1	http://amigo.geneontology.org/amigo/term/GO:0070063
		329	0.189864	1	62	6.04997	GO:0016706 2-oxoglutarate-dependent dioxygenase activity	KDM6B	http://amigo.geneontology.org/amigo/term/GO:0016706
		330	0.197688	1	65	5.77074	GO:0098631 cell adhesion mediator activity	ITGB1	http://amigo.geneontology.org/amigo/term/GO:0098631
