# Supplementary material for: Endostemonine I as a Multi-Target Inhibitor of Kaposi’s Sarcoma-Associated Herpesvirus Oncogenic Pathways: An Integrative Computational Study
Source: Med Sci (Basel). 2026 May 4;14(2):237. doi: 10.3390/medsci14020237 (PMC13214889; doi:10.3390/medsci14020237)
Supplement: Supplementary file 1 [file medsci-14-00237-s001.zip › 5-Supplementary Table 5.xlsx]

## Sheet: KEGG_enrichment_all
		Kyoto Encyclopedia of Genes and Genomes (KEGG) Pathway Enrichment Analysis of Predicted Targets Associated with Kaposi’s Sarcoma
		Original source:		ShinyGO 0.82 (https://bioinformatics.sdstate.edu/go/)
		Reference:		Ge SX, Jung D, Yao R. ShinyGO: a graphical gene-set enrichment tool for animals and plants. Bioinformatics. 2020 Apr 15;36(8):2628-2629. doi: 10.1093/bioinformatics/btz931. PMID: 31882993; PMCID: PMC7178415.
		Access date:		May 12, 2025.
		No.	Enrichment FDR	nGenes	Pathway Genes	Fold Enrichment	Pathway	Genes	URL
		1	1.29299e-18	22	530	15.5701	Path:hsa05200 Pathways in cancer	CDK2 EGFR FGFR1 MTOR GSK3B HDAC1 IKBKB ITGAV ITGB1 JAK1 JAK2 MET PDGFRB PIM1 PPARD PPARG MAPK1 MAPK8 MAPK9 MAPK10 PTGS2 TGFBR1	http://www.genome.jp/kegg-bin/show_pathway?hsa05200
		2	8.89707e-18	16	200	30.0079	Path:hsa04510 Focal adhesion	EGFR FLT1 GSK3B ITGA4 ITGAV ITGB1 ITGB3 ITGB5 KDR MET PDGFRB MAPK1 MAPK8 MAPK9 MAPK10 SRC	http://www.genome.jp/kegg-bin/show_pathway?hsa04510
		3	7.84968e-17	18	354	19.0728	Path:hsa04151 PI3K-Akt signaling pathway	CDK2 EGFR FGFR1 FLT1 MTOR GSK3B IKBKB ITGA4 ITGAV ITGB1 ITGB3 ITGB5 JAK1 JAK2 KDR MET PDGFRB MAPK1	http://www.genome.jp/kegg-bin/show_pathway?hsa04151
		4	8.49593e-15	14	202	25.9969	Path:hsa05205 Proteoglycans in cancer	MAPK14 EGFR FGFR1 MTOR ITGAV ITGB1 ITGB3 ITGB5 KDR MET PLAU MAPK1 PTPN11 SRC	http://www.genome.jp/kegg-bin/show_pathway?hsa05205
		5	1.40623e-13	13	194	25.1355	Path:hsa05167 Kaposi sarcoma-associated herpesvirus infection	MAPK14 MTOR GSK3B ICAM1 IKBKB JAK1 JAK2 MAPK1 MAPK8 MAPK9 MAPK10 PTGS2 SRC	http://www.genome.jp/kegg-bin/show_pathway?hsa05167
		6	2.34182e-13	15	331	16.9984	Path:hsa05165 Human papillomavirus infection	CDK2 EGFR MTOR GSK3B HDAC1 IKBKB ITGA4 ITGAV ITGB1 ITGB3 ITGB5 JAK1 PDGFRB MAPK1 PTGS2	http://www.genome.jp/kegg-bin/show_pathway?hsa05165
		7	2.92303e-13	10	79	47.4808	Path:hsa01521 EGFR tyrosine kinase inhibitor resistance	EGFR MTOR GSK3B JAK1 JAK2 KDR MET PDGFRB MAPK1 SRC	http://www.genome.jp/kegg-bin/show_pathway?hsa01521
		8	3.14678e-13	13	214	22.7863	Path:hsa05417 Lipid and atherosclerosis	MAPK14 ERN1 GSK3B ICAM1 IKBKB JAK2 MMP3 PPARG MAPK1 MAPK8 MAPK9 MAPK10 SRC	http://www.genome.jp/kegg-bin/show_pathway?hsa05417
		9	1.2392e-12	10	93	40.3332	Path:hsa04657 IL-17 signaling pathway	MAPK14 GSK3B IKBKB MMP3 MMP13 MAPK1 MAPK8 MAPK9 MAPK10 PTGS2	http://www.genome.jp/kegg-bin/show_pathway?hsa04657
		10	1.72199e-12	10	97	38.6699	Path:hsa05215 Prostate cancer	CDK2 EGFR FGFR1 MTOR GSK3B IKBKB MMP3 PDGFRB PLAU MAPK1	http://www.genome.jp/kegg-bin/show_pathway?hsa05215
		11	3.74949e-12	9	70	48.2269	Path:hsa05120 Epithelial cell signaling in Helicobacter pylori infection	MAPK14 EGFR IKBKB MET MAPK8 MAPK9 MAPK10 PTPN11 SRC	http://www.genome.jp/kegg-bin/show_pathway?hsa05120
		12	4.32059e-12	10	108	34.7313	Path:hsa04659 Th17 cell differentiation	MAPK14 MTOR IKBKB JAK1 JAK2 MAPK1 MAPK8 MAPK9 MAPK10 TGFBR1	http://www.genome.jp/kegg-bin/show_pathway?hsa04659
		13	6.4028e-12	11	162	25.4696	Path:hsa05161 Hepatitis B	CDK2 MAPK14 IKBKB JAK1 JAK2 MAPK1 MAPK8 MAPK9 MAPK10 SRC TGFBR1	http://www.genome.jp/kegg-bin/show_pathway?hsa05161
		14	6.4028e-12	11	161	25.6278	Path:hsa05206 MicroRNAs in cancer	EGFR MTOR HDAC1 IKBKB ITGB3 MET PDGFRB PIM1 PLAU MAPK1 PTGS2	http://www.genome.jp/kegg-bin/show_pathway?hsa05206
		15	6.4028e-12	9	76	44.4195	Path:hsa05212 Pancreatic cancer	EGFR MTOR IKBKB JAK1 MAPK1 MAPK8 MAPK9 MAPK10 TGFBR1	http://www.genome.jp/kegg-bin/show_pathway?hsa05212
		16	9.25271e-12	13	294	16.586	Path:hsa04010 MAPK signaling pathway	MAPK14 EGFR FGFR1 FLT1 IKBKB KDR MET PDGFRB MAPK1 MAPK8 MAPK9 MAPK10 TGFBR1	http://www.genome.jp/kegg-bin/show_pathway?hsa04010
		17	1.3393e-11	12	235	19.154	Path:hsa04014 Ras signaling pathway	EGFR FGFR1 FLT1 IKBKB KDR MET PDGFRB MAPK1 MAPK8 MAPK9 MAPK10 PTPN11	http://www.genome.jp/kegg-bin/show_pathway?hsa04014
		18	1.38156e-11	10	126	29.7697	Path:hsa04380 Osteoclast differentiation	MAPK14 IKBKB ITGB3 JAK1 PPARG MAPK1 MAPK8 MAPK9 MAPK10 TGFBR1	http://www.genome.jp/kegg-bin/show_pathway?hsa04380
		19	1.93855e-11	10	131	28.6335	Path:hsa04068 FoxO signaling pathway	CDK2 MAPK14 EGFR IKBKB PLK1 MAPK1 MAPK8 MAPK9 MAPK10 TGFBR1	http://www.genome.jp/kegg-bin/show_pathway?hsa04068
		20	1.93855e-11	9	89	37.9313	Path:hsa05235 PD-L1 expression and PD-1 checkpoint pathway in cancer	MAPK14 EGFR MTOR IKBKB JAK1 JAK2 TLR9 MAPK1 PTPN11	http://www.genome.jp/kegg-bin/show_pathway?hsa05235
		21	2.75607e-11	10	137	27.3794	Path:hsa05135 Yersinia infection	MAPK14 GSK3B IKBKB ITGA4 ITGB1 MAPK1 MAPK8 MAPK9 MAPK10 SRC	http://www.genome.jp/kegg-bin/show_pathway?hsa05135
		22	2.83056e-11	10	138	27.181	Path:hsa05418 Fluid shear stress and atherosclerosis	MAPK14 ICAM1 IKBKB ITGAV ITGB3 KDR MAPK8 MAPK9 MAPK10 SRC	http://www.genome.jp/kegg-bin/show_pathway?hsa05418
		23	4.93218e-11	9	100	33.7589	Path:hsa04933 AGE-RAGE signaling pathway in diabetic complications	MAPK14 ICAM1 JAK2 PIM1 MAPK1 MAPK8 MAPK9 MAPK10 TGFBR1	http://www.genome.jp/kegg-bin/show_pathway?hsa04933
		24	5.66792e-11	9	102	33.0969	Path:hsa04914 Progesterone-mediated oocyte maturation	CDK2 MAPK14 PGR PLK1 MAPK1 MAPK8 MAPK9 MAPK10 AURKA	http://www.genome.jp/kegg-bin/show_pathway?hsa04914
		25	6.31359e-11	11	210	19.648	Path:hsa04015 Rap1 signaling pathway	MAPK14 EGFR FGFR1 FLT1 ITGB1 ITGB3 KDR MET PDGFRB MAPK1 SRC	http://www.genome.jp/kegg-bin/show_pathway?hsa04015
		26	6.31359e-11	9	104	32.4604	Path:hsa04625 C-type lectin receptor signaling pathway	MAPK14 IKBKB MAPK1 MAPK8 MAPK9 MAPK10 PTGS2 PTPN11 SRC	http://www.genome.jp/kegg-bin/show_pathway?hsa04625
		27	9.5423e-11	8	70	42.8684	Path:hsa04917 Prolactin signaling pathway	MAPK14 GSK3B JAK2 MAPK1 MAPK8 MAPK9 MAPK10 SRC	http://www.genome.jp/kegg-bin/show_pathway?hsa04917
		28	1.10035e-10	9	112	30.1418	Path:hsa04668 TNF signaling pathway	MAPK14 ICAM1 IKBKB MMP3 MAPK1 MAPK8 MAPK9 MAPK10 PTGS2	http://www.genome.jp/kegg-bin/show_pathway?hsa04668
		29	1.10035e-10	9	112	30.1418	Path:hsa05145 Toxoplasmosis	MAPK14 IKBKB ITGB1 JAK1 JAK2 MAPK1 MAPK8 MAPK9 MAPK10	http://www.genome.jp/kegg-bin/show_pathway?hsa05145
		30	1.10035e-10	11	224	18.42	Path:hsa05163 Human cytomegalovirus infection	MAPK14 EGFR MTOR GSK3B IKBKB ITGAV ITGB3 JAK1 MAPK1 PTGS2 SRC	http://www.genome.jp/kegg-bin/show_pathway?hsa05163
		31	2.92011e-10	11	246	16.7727	Path:hsa05131 Shigellosis	MAPK14 EGFR MTOR GSK3B IKBKB ITGB1 MAPK1 MAPK8 MAPK9 MAPK10 SRC	http://www.genome.jp/kegg-bin/show_pathway?hsa05131
		32	3.50272e-10	8	84	35.7237	Path:hsa04012 ErbB signaling pathway	EGFR MTOR GSK3B MAPK1 MAPK8 MAPK9 MAPK10 SRC	http://www.genome.jp/kegg-bin/show_pathway?hsa04012
		33	3.50272e-10	9	129	26.1697	Path:hsa04926 Relaxin signaling pathway	MAPK14 EGFR MMP13 MAPK1 MAPK8 MAPK9 MAPK10 SRC TGFBR1	http://www.genome.jp/kegg-bin/show_pathway?hsa04926
		34	4.12078e-10	8	86	34.8929	Path:hsa05210 Colorectal cancer	EGFR MTOR GSK3B MAPK1 MAPK8 MAPK9 MAPK10 TGFBR1	http://www.genome.jp/kegg-bin/show_pathway?hsa05210
		35	6.9359e-10	8	92	32.6172	Path:hsa04658 Th1 and Th2 cell differentiation	MAPK14 IKBKB JAK1 JAK2 MAPK1 MAPK8 MAPK9 MAPK10	http://www.genome.jp/kegg-bin/show_pathway?hsa04658
		36	8.75139e-10	8	95	31.5872	Path:hsa01522 Endocrine resistance	MAPK14 EGFR MTOR MAPK1 MAPK8 MAPK9 MAPK10 SRC	http://www.genome.jp/kegg-bin/show_pathway?hsa01522
		37	1.39829e-09	8	101	29.7108	Path:hsa05142 Chagas disease	MAPK14 IKBKB TLR9 MAPK1 MAPK8 MAPK9 MAPK10 TGFBR1	http://www.genome.jp/kegg-bin/show_pathway?hsa05142
		38	1.45885e-09	10	217	17.2856	Path:hsa04810 Regulation of actin cytoskeleton	EGFR FGFR1 ITGA4 ITGAV ITGB1 ITGB3 ITGB5 PDGFRB MAPK1 SRC	http://www.genome.jp/kegg-bin/show_pathway?hsa04810
		39	1.85509e-09	10	223	16.8206	Path:hsa05208 Chemical carcinogenesis-reactive oxygen species	MAPK14 EGFR IKBKB MET MAPK1 MAPK8 MAPK9 MAPK10 PTPN11 SRC	http://www.genome.jp/kegg-bin/show_pathway?hsa05208
		40	2.22065e-09	8	108	27.7851	Path:hsa04931 Insulin resistance	MTOR GSK3B IKBKB MAPK8 MAPK9 MAPK10 PTPN11 NR1H2	http://www.genome.jp/kegg-bin/show_pathway?hsa04931
		41	3.04106e-09	7	69	38.0535	Path:hsa04920 Adipocytokine signaling pathway	MTOR IKBKB JAK2 MAPK8 MAPK9 MAPK10 PTPN11	http://www.genome.jp/kegg-bin/show_pathway?hsa04920
		42	4.6058e-09	8	119	25.2167	Path:hsa04722 Neurotrophin signaling pathway	MAPK14 GSK3B IKBKB MAPK1 MAPK8 MAPK9 MAPK10 PTPN11	http://www.genome.jp/kegg-bin/show_pathway?hsa04722
		43	4.81009e-09	8	120	25.0066	Path:hsa04935 Growth hormone synthesis secretion and action	MAPK14 MTOR GSK3B JAK2 MAPK1 MAPK8 MAPK9 MAPK10	http://www.genome.jp/kegg-bin/show_pathway?hsa04935
		44	4.88383e-09	9	179	18.8597	Path:hsa05152 Tuberculosis	MAPK14 JAK1 JAK2 TLR9 MAPK1 MAPK8 MAPK9 MAPK10 SRC	http://www.genome.jp/kegg-bin/show_pathway?hsa05152
		45	5.5337e-09	7	76	34.5485	Path:hsa05140 Leishmaniasis	MAPK14 ITGA4 ITGB1 JAK1 JAK2 MAPK1 PTGS2	http://www.genome.jp/kegg-bin/show_pathway?hsa05140
		46	1.02451e-08	6	46	48.9259	Path:hsa04930 Type II diabetes mellitus	MTOR IKBKB MAPK1 MAPK8 MAPK9 MAPK10	http://www.genome.jp/kegg-bin/show_pathway?hsa04930
		47	1.06365e-08	9	197	17.1365	Path:hsa05130 Pathogenic Escherichia coli infection	MAPK14 IKBKB ITGB1 MAPK1 MAPK8 MAPK9 MAPK10 PTPN11 SRC	http://www.genome.jp/kegg-bin/show_pathway?hsa05130
		48	1.29772e-08	9	202	16.7123	Path:hsa05169 Epstein-Barr virus infection	CDK2 MAPK14 HDAC1 ICAM1 IKBKB JAK1 MAPK8 MAPK9 MAPK10	http://www.genome.jp/kegg-bin/show_pathway?hsa05169
		49	1.35978e-08	8	139	21.5884	Path:hsa05162 Measles	CDK2 GSK3B IKBKB JAK1 TLR9 MAPK8 MAPK9 MAPK10	http://www.genome.jp/kegg-bin/show_pathway?hsa05162
		50	2.08359e-08	7	93	28.2332	Path:hsa04912 GnRH signaling pathway	MAPK14 EGFR MAPK1 MAPK8 MAPK9 MAPK10 SRC	http://www.genome.jp/kegg-bin/show_pathway?hsa04912
		51	2.78725e-08	9	222	15.2067	Path:hsa05166 Human T-cell leukemia virus 1 infection	CDK2 ICAM1 IKBKB JAK1 MAPK1 MAPK8 MAPK9 MAPK10 TGFBR1	http://www.genome.jp/kegg-bin/show_pathway?hsa05166
		52	2.89556e-08	7	98	26.7927	Path:hsa05231 Choline metabolism in cancer	EGFR MTOR PDGFRB MAPK1 MAPK8 MAPK9 MAPK10	http://www.genome.jp/kegg-bin/show_pathway?hsa05231
		53	2.97113e-08	8	155	19.3599	Path:hsa04932 Non-alcoholic fatty liver disease	MAPK14 ERN1 GSK3B IKBKB PPARG MAPK8 MAPK9 MAPK10	http://www.genome.jp/kegg-bin/show_pathway?hsa04932
		54	3.81115e-08	7	103	25.4921	Path:hsa04620 Toll-like receptor signaling pathway	MAPK14 IKBKB TLR9 MAPK1 MAPK8 MAPK9 MAPK10	http://www.genome.jp/kegg-bin/show_pathway?hsa04620
		55	3.81115e-08	7	103	25.4921	Path:hsa04660 T cell receptor signaling pathway	MAPK14 GSK3B IKBKB MAPK1 MAPK8 MAPK9 MAPK10	http://www.genome.jp/kegg-bin/show_pathway?hsa04660
		56	3.81115e-08	9	232	14.5512	Path:hsa05171 Coronavirus disease-COVID-19	MAPK14 EGFR IKBKB JAK1 MMP3 MAPK1 MAPK8 MAPK9 MAPK10	http://www.genome.jp/kegg-bin/show_pathway?hsa05171
		57	1.08246e-07	6	70	32.1513	Path:hsa04622 RIG-I-like receptor signaling pathway	MAPK14 IKBKB PIN1 MAPK8 MAPK9 MAPK10	http://www.genome.jp/kegg-bin/show_pathway?hsa04622
		58	1.08246e-07	6	70	32.1513	Path:hsa05230 Central carbon metabolism in cancer	EGFR FGFR1 MTOR MET PDGFRB MAPK1	http://www.genome.jp/kegg-bin/show_pathway?hsa05230
		59	1.11062e-07	7	121	21.6999	Path:hsa04919 Thyroid hormone signaling pathway	MTOR GSK3B HDAC1 ITGAV ITGB3 MAPK1 SRC	http://www.genome.jp/kegg-bin/show_pathway?hsa04919
		60	1.14061e-07	6	71	31.6985	Path:hsa04520 Adherens junction	EGFR FGFR1 MET MAPK1 SRC TGFBR1	http://www.genome.jp/kegg-bin/show_pathway?hsa04520
		61	1.4305e-07	8	193	15.5481	Path:hsa05202 Transcriptional misregulation in cancer	CDK9 FLT1 HDAC1 MET MMP3 PLAU PPARG CCNT1	http://www.genome.jp/kegg-bin/show_pathway?hsa05202
		62	1.66765e-07	6	76	29.613	Path:hsa05133 Pertussis	MAPK14 ITGB1 MAPK1 MAPK8 MAPK9 MAPK10	http://www.genome.jp/kegg-bin/show_pathway?hsa05133
		63	2.03371e-07	10	384	9.76819	Path:hsa05010 Alzheimer disease	CDK5 ERN1 MTOR GSK3B IKBKB MAPK1 MAPK8 MAPK9 MAPK10 PTGS2	http://www.genome.jp/kegg-bin/show_pathway?hsa05010
		64	2.03371e-07	8	203	14.7822	Path:hsa05415 Diabetic cardiomyopathy	PARP1 MAPK14 MTOR GSK3B MAPK8 MAPK9 MAPK10 TGFBR1	http://www.genome.jp/kegg-bin/show_pathway?hsa05415
		65	2.25894e-07	7	136	19.3065	Path:hsa04210 Apoptosis	PARP1 ERN1 IKBKB MAPK1 MAPK8 MAPK9 MAPK10	http://www.genome.jp/kegg-bin/show_pathway?hsa04210
		66	2.33966e-07	7	137	19.1656	Path:hsa04910 Insulin signaling pathway	MTOR GSK3B IKBKB MAPK1 MAPK8 MAPK9 MAPK10	http://www.genome.jp/kegg-bin/show_pathway?hsa04910
		67	3.91407e-07	7	148	17.7411	Path:hsa05226 Gastric cancer	CDK2 EGFR MTOR GSK3B MET MAPK1 TGFBR1	http://www.genome.jp/kegg-bin/show_pathway?hsa05226
		68	7.14275e-07	7	162	16.208	Path:hsa04630 JAK-STAT signaling pathway	EGFR MTOR JAK1 JAK2 PDGFRB PIM1 PTPN11	http://www.genome.jp/kegg-bin/show_pathway?hsa04630
		69	1.36942e-06	10	476	7.88022	Path:hsa05022 Pathways of neurodegeneration-multiple diseases	CDK5 MAPK14 ERN1 MTOR GSK3B MAPK1 MAPK8 MAPK9 MAPK10 PTGS2	http://www.genome.jp/kegg-bin/show_pathway?hsa05022
		70	1.42978e-06	5	59	31.788	Path:hsa04370 VEGF signaling pathway	MAPK14 KDR MAPK1 PTGS2 SRC	http://www.genome.jp/kegg-bin/show_pathway?hsa04370
		71	1.4496e-06	7	181	14.5066	Path:hsa04360 Axon guidance	CDK5 GSK3B ITGB1 MET MAPK1 PTPN11 SRC	http://www.genome.jp/kegg-bin/show_pathway?hsa04360
		72	1.53939e-06	7	183	14.348	Path:hsa04621 NOD-like receptor signaling pathway	MAPK14 IKBKB JAK1 MAPK1 MAPK8 MAPK9 MAPK10	http://www.genome.jp/kegg-bin/show_pathway?hsa04621
		73	1.88652e-06	7	189	13.8925	Path:hsa04613 Neutrophil extracellular trap formation	HDAC5 MAPK14 MTOR HDAC1 ITGB3 MAPK1 SRC	http://www.genome.jp/kegg-bin/show_pathway?hsa04613
		74	2.55055e-06	6	124	18.1499	Path:hsa04611 Platelet activation	MAPK14 ITGB1 ITGB3 MAPK1 PTGS1 SRC	http://www.genome.jp/kegg-bin/show_pathway?hsa04611
		75	2.55055e-06	5	67	27.9924	Path:hsa05221 Acute myeloid leukemia	MTOR IKBKB PIM1 PPARD MAPK1	http://www.genome.jp/kegg-bin/show_pathway?hsa05221
		76	2.69214e-06	5	68	27.5808	Path:hsa04664 Fc epsilon RI signaling pathway	MAPK14 MAPK1 MAPK8 MAPK9 MAPK10	http://www.genome.jp/kegg-bin/show_pathway?hsa04664
		77	3.42709e-06	6	131	17.1801	Path:hsa04114 Oocyte meiosis	CDK2 MAPK14 PGR PLK1 MAPK1 AURKA	http://www.genome.jp/kegg-bin/show_pathway?hsa04114
		78	3.49221e-06	5	72	26.0485	Path:hsa05218 Melanoma	EGFR FGFR1 MET PDGFRB MAPK1	http://www.genome.jp/kegg-bin/show_pathway?hsa05218
		79	3.52954e-06	7	210	12.5033	Path:hsa05170 Human immunodeficiency virus 1 infection	MAPK14 MTOR IKBKB MAPK1 MAPK8 MAPK9 MAPK10	http://www.genome.jp/kegg-bin/show_pathway?hsa05170
		80	4.45942e-06	5	76	24.6775	Path:hsa05220 Chronic myeloid leukemia	HDAC1 IKBKB MAPK1 PTPN11 TGFBR1	http://www.genome.jp/kegg-bin/show_pathway?hsa05220
		81	4.70063e-06	5	77	24.357	Path:hsa05412 Arrhythmogenic right ventricular cardiomyopathy	ITGA4 ITGAV ITGB1 ITGB3 ITGB5	http://www.genome.jp/kegg-bin/show_pathway?hsa05412
		82	4.88312e-06	6	141	15.9616	Path:hsa04140 Autophagy-animal	ERN1 MTOR MAPK1 MAPK8 MAPK9 MAPK10	http://www.genome.jp/kegg-bin/show_pathway?hsa04140
		83	4.88312e-06	6	141	15.9616	Path:hsa04936 Alcoholic liver disease	MAPK14 GSK3B IKBKB MAPK8 MAPK9 MAPK10	http://www.genome.jp/kegg-bin/show_pathway?hsa04936
		84	5.23686e-06	6	143	15.7384	Path:hsa04550 Signaling pathways regulating pluripotency of stem cells	MAPK14 FGFR1 GSK3B JAK1 JAK2 MAPK1	http://www.genome.jp/kegg-bin/show_pathway?hsa04550
		85	6.0745e-06	6	147	15.3101	Path:hsa05224 Breast cancer	EGFR FGFR1 MTOR GSK3B PGR MAPK1	http://www.genome.jp/kegg-bin/show_pathway?hsa05224
		86	6.24466e-06	6	148	15.2067	Path:hsa04723 Retrograde endocannabinoid signaling	MAPK14 MAPK1 MAPK8 MAPK9 MAPK10 PTGS2	http://www.genome.jp/kegg-bin/show_pathway?hsa04723
		87	8.48519e-06	5	88	21.3124	Path:hsa04512 ECM-receptor interaction	ITGA4 ITGAV ITGB1 ITGB3 ITGB5	http://www.genome.jp/kegg-bin/show_pathway?hsa04512
		88	8.5878e-06	6	157	14.335	Path:hsa05160 Hepatitis C	CDK2 EGFR GSK3B IKBKB JAK1 MAPK1	http://www.genome.jp/kegg-bin/show_pathway?hsa05160
		89	9.1349e-06	6	159	14.1547	Path:hsa04217 Necroptosis	PARP1 JAK1 JAK2 MAPK8 MAPK9 MAPK10	http://www.genome.jp/kegg-bin/show_pathway?hsa04217
		90	9.16436e-06	5	90	20.8388	Path:hsa05410 Hypertrophic cardiomyopathy	ITGA4 ITGAV ITGB1 ITGB3 ITGB5	http://www.genome.jp/kegg-bin/show_pathway?hsa05410
		91	9.46329e-06	7	249	10.5449	Path:hsa05132 Salmonella infection	MAPK14 IKBKB TLR9 MAPK1 MAPK8 MAPK9 MAPK10	http://www.genome.jp/kegg-bin/show_pathway?hsa05132
		92	9.99075e-06	5	92	20.3858	Path:hsa05222 Small cell lung cancer	CDK2 IKBKB ITGAV ITGB1 PTGS2	http://www.genome.jp/kegg-bin/show_pathway?hsa05222
		93	1.15978e-05	6	167	13.4766	Path:hsa05225 Hepatocellular carcinoma	EGFR MTOR GSK3B MET MAPK1 TGFBR1	http://www.genome.jp/kegg-bin/show_pathway?hsa05225
		94	1.2055e-05	5	96	19.5364	Path:hsa05414 Dilated cardiomyopathy	ITGA4 ITGAV ITGB1 ITGB3 ITGB5	http://www.genome.jp/kegg-bin/show_pathway?hsa05414
		95	1.31986e-05	5	98	19.1377	Path:hsa04750 Inflammatory mediator regulation of TRP channels	MAPK14 MAPK8 MAPK9 MAPK10 SRC	http://www.genome.jp/kegg-bin/show_pathway?hsa04750
		96	1.7472e-05	5	104	18.0336	Path:hsa04064 NF-kappa B signaling pathway	PARP1 ICAM1 IKBKB PLAU PTGS2	http://www.genome.jp/kegg-bin/show_pathway?hsa04064
		97	2.7047e-05	5	114	16.4517	Path:hsa04670 Leukocyte transendothelial migration	MAPK14 ICAM1 ITGA4 ITGB1 PTPN11	http://www.genome.jp/kegg-bin/show_pathway?hsa04670
		98	2.82714e-05	6	197	11.4243	Path:hsa05207 Chemical carcinogenesis-receptor activation	EGFR MTOR JAK2 PGR MAPK1 SRC	http://www.genome.jp/kegg-bin/show_pathway?hsa05207
		99	3.22559e-05	6	202	11.1415	Path:hsa05203 Viral carcinogenesis	HDAC5 CDK2 HDAC1 JAK1 MAPK1 SRC	http://www.genome.jp/kegg-bin/show_pathway?hsa05203
		100	3.23088e-05	5	119	15.7604	Path:hsa04071 Sphingolipid signaling pathway	MAPK14 MAPK1 MAPK8 MAPK9 MAPK10	http://www.genome.jp/kegg-bin/show_pathway?hsa04071
		101	3.25918e-05	7	306	8.58068	Path:hsa05016 Huntington disease	ERN1 MTOR HDAC1 PPARG MAPK8 MAPK9 MAPK10	http://www.genome.jp/kegg-bin/show_pathway?hsa05016
		102	5.22446e-05	5	132	14.2083	Path:hsa04728 Dopaminergic synapse	MAPK14 GSK3B MAPK8 MAPK9 MAPK10	http://www.genome.jp/kegg-bin/show_pathway?hsa04728
		103	7.34351e-05	5	142	13.2077	Path:hsa05017 Spinocerebellar ataxia	ERN1 MTOR MAPK8 MAPK9 MAPK10	http://www.genome.jp/kegg-bin/show_pathway?hsa05017
		104	7.73918e-05	4	72	20.8388	Path:hsa04137 Mitophagy-animal	MAPK8 MAPK9 MAPK10 SRC	http://www.genome.jp/kegg-bin/show_pathway?hsa04137
		105	8.00597e-05	6	240	9.37746	Path:hsa04020 Calcium signaling pathway	EGFR FGFR1 FLT1 KDR MET PDGFRB	http://www.genome.jp/kegg-bin/show_pathway?hsa04020
		106	8.69489e-05	5	148	12.6722	Path:hsa04072 Phospholipase D signaling pathway	EGFR MTOR PDGFRB MAPK1 PTPN11	http://www.genome.jp/kegg-bin/show_pathway?hsa04072
		107	8.83414e-05	4	75	20.0052	Path:hsa05214 Glioma	EGFR MTOR PDGFRB MAPK1	http://www.genome.jp/kegg-bin/show_pathway?hsa05214
		108	8.86065e-05	8	495	6.0622	Path:hsa05168 Herpes simplex virus 1 infection	MTOR IKBKB ITGB3 JAK1 JAK2 TLR9 PTPN11 SRC	http://www.genome.jp/kegg-bin/show_pathway?hsa05168
		109	0.000108623	5	156	12.0224	Path:hsa04218 Cellular senescence	CDK2 MAPK14 MTOR MAPK1 TGFBR1	http://www.genome.jp/kegg-bin/show_pathway?hsa04218
		110	0.000123898	3	30	37.5098	Path:hsa01523 Antifolate resistance	DHFR IKBKB TYMS	http://www.genome.jp/kegg-bin/show_pathway?hsa01523
		111	0.000149431	3	32	35.1655	Path:hsa04215 Apoptosis-multiple species	MAPK8 MAPK9 MAPK10	http://www.genome.jp/kegg-bin/show_pathway?hsa04215
		112	0.00015303	5	169	11.0976	Path:hsa04530 Tight junction	ITGB1 MAPK8 MAPK9 MAPK10 SRC	http://www.genome.jp/kegg-bin/show_pathway?hsa04530
		113	0.00015303	6	273	8.24392	Path:hsa05020 Prion disease	MAPK14 GSK3B MAPK1 MAPK8 MAPK9 MAPK10	http://www.genome.jp/kegg-bin/show_pathway?hsa05020
		114	0.00015461	5	170	11.0323	Path:hsa04310 Wnt signaling pathway	GSK3B PPARD MAPK8 MAPK9 MAPK10	http://www.genome.jp/kegg-bin/show_pathway?hsa04310
		115	0.00015461	4	88	17.0499	Path:hsa04540 Gap junction	EGFR PDGFRB MAPK1 SRC	http://www.genome.jp/kegg-bin/show_pathway?hsa04540
		116	0.000157574	5	171	10.9678	Path:hsa05164 Influenza A	ICAM1 IKBKB JAK1 JAK2 MAPK1	http://www.genome.jp/kegg-bin/show_pathway?hsa05164
		117	0.000219987	3	37	30.4134	Path:hsa05143 African trypanosomiasis	ICAM1 IDO1 TLR9	http://www.genome.jp/kegg-bin/show_pathway?hsa05143
		118	0.000260188	5	191	9.81933	Path:hsa04062 Chemokine signaling pathway	GSK3B IKBKB JAK2 MAPK1 SRC	http://www.genome.jp/kegg-bin/show_pathway?hsa04062
		119	0.000294494	3	41	27.4462	Path:hsa05219 Bladder cancer	EGFR MAPK1 SRC	http://www.genome.jp/kegg-bin/show_pathway?hsa05219
		120	0.000302716	4	106	14.1547	Path:hsa04928 Parathyroid hormone synthesis secretion and action	EGFR FGFR1 MMP13 MAPK1	http://www.genome.jp/kegg-bin/show_pathway?hsa04928
		121	0.000334209	4	109	13.7651	Path:hsa04066 HIF-1 signaling pathway	EGFR FLT1 MTOR MAPK1	http://www.genome.jp/kegg-bin/show_pathway?hsa04066
		122	0.000488994	3	49	22.9652	Path:hsa05144 Malaria	ICAM1 MET TLR9	http://www.genome.jp/kegg-bin/show_pathway?hsa05144
		123	0.000787744	4	138	10.8724	Path:hsa04371 Apelin signaling pathway	HDAC5 MTOR MAPK1 TGFBR1	http://www.genome.jp/kegg-bin/show_pathway?hsa04371
		124	0.000787744	4	138	10.8724	Path:hsa04915 Estrogen signaling pathway	EGFR PGR MAPK1 SRC	http://www.genome.jp/kegg-bin/show_pathway?hsa04915
		125	0.000787744	3	58	19.4016	Path:hsa04923 Regulation of lipolysis in adipocytes	FABP4 PTGS1 PTGS2	http://www.genome.jp/kegg-bin/show_pathway?hsa04923
		126	0.000787744	3	58	19.4016	Path:hsa05213 Endometrial cancer	EGFR GSK3B MAPK1	http://www.genome.jp/kegg-bin/show_pathway?hsa05213
		127	0.000940816	3	62	18.1499	Path:hsa03250 Viral life cycle-HIV-1	CDK9 PIN1 CCNT1	http://www.genome.jp/kegg-bin/show_pathway?hsa03250
		128	0.00108744	4	151	9.93638	Path:hsa04145 Phagosome	ITGAV ITGB1 ITGB3 ITGB5	http://www.genome.jp/kegg-bin/show_pathway?hsa04145
		129	0.00116134	4	154	9.74281	Path:hsa04921 Oxytocin signaling pathway	EGFR MAPK1 PTGS2 SRC	http://www.genome.jp/kegg-bin/show_pathway?hsa04921
		130	0.0011806	4	155	9.67996	Path:hsa04150 mTOR signaling pathway	MTOR GSK3B IKBKB MAPK1	http://www.genome.jp/kegg-bin/show_pathway?hsa04150
		131	0.00119095	4	156	9.61791	Path:hsa04514 Cell adhesion molecules	ICAM1 ITGA4 ITGAV ITGB1	http://www.genome.jp/kegg-bin/show_pathway?hsa04514
		132	0.00119095	3	68	16.5485	Path:hsa05211 Renal cell carcinoma	MET MAPK1 PTPN11	http://www.genome.jp/kegg-bin/show_pathway?hsa05211
		133	0.00139014	3	72	15.6291	Path:hsa05223 Non-small cell lung cancer	EGFR MET MAPK1	http://www.genome.jp/kegg-bin/show_pathway?hsa05223
		134	0.00155334	3	75	15.0039	Path:hsa03320 PPAR signaling pathway	FABP4 PPARD PPARG	http://www.genome.jp/kegg-bin/show_pathway?hsa03320
		135	0.00156787	4	169	8.87807	Path:hsa04141 Protein processing in endoplasmic reticulum	ERN1 MAPK8 MAPK9 MAPK10	http://www.genome.jp/kegg-bin/show_pathway?hsa04141
		136	0.00165174	3	77	14.6142	Path:hsa05100 Bacterial invasion of epithelial cells	ITGB1 MET SRC	http://www.genome.jp/kegg-bin/show_pathway?hsa05100
		137	0.00189808	3	81	13.8925	Path:hsa04662 B cell receptor signaling pathway	GSK3B IKBKB MAPK1	http://www.genome.jp/kegg-bin/show_pathway?hsa04662
		138	0.00216495	3	85	13.2388	Path:hsa01232 Nucleotide metabolism	AMPD2 IMPDH2 TYMS	http://www.genome.jp/kegg-bin/show_pathway?hsa01232
		139	0.00269693	3	92	12.2315	Path:hsa05323 Rheumatoid arthritis	FLT1 ICAM1 MMP3	http://www.genome.jp/kegg-bin/show_pathway?hsa05323
		140	0.00402341	4	221	6.78911	Path:hsa04024 cAMP signaling pathway	MAPK1 MAPK8 MAPK9 MAPK10	http://www.genome.jp/kegg-bin/show_pathway?hsa04024
		141	0.00464678	3	112	10.0473	Path:hsa04726 Serotonergic synapse	MAPK1 PTGS1 PTGS2	http://www.genome.jp/kegg-bin/show_pathway?hsa04726
		142	0.00472021	4	232	6.46721	Path:hsa04714 Thermogenesis	MAPK14 FGFR1 MTOR PPARG	http://www.genome.jp/kegg-bin/show_pathway?hsa04714
		143	0.00569189	3	121	9.29996	Path:hsa04152 AMPK signaling pathway	MTOR HNF4A PPARG	http://www.genome.jp/kegg-bin/show_pathway?hsa04152
		144	0.00596822	2	37	20.2756	Path:hsa05216 Thyroid cancer	PPARG MAPK1	http://www.genome.jp/kegg-bin/show_pathway?hsa05216
		145	0.00628534	3	126	8.93091	Path:hsa04110 Cell cycle	GSK3B HDAC1 PLK1	http://www.genome.jp/kegg-bin/show_pathway?hsa04110
		146	0.00680954	3	130	8.65612	Path:hsa04650 Natural killer cell mediated cytotoxicity	ICAM1 MAPK1 PTPN11	http://www.genome.jp/kegg-bin/show_pathway?hsa04650
		147	0.00739393	4	266	5.64058	Path:hsa05012 Parkinson disease	ERN1 MAPK8 MAPK9 MAPK10	http://www.genome.jp/kegg-bin/show_pathway?hsa05012
		148	0.010905	3	155	7.25997	Path:hsa04934 Cushing syndrome	EGFR GSK3B MAPK1	http://www.genome.jp/kegg-bin/show_pathway?hsa04934
		149	0.0152131	2	61	12.2983	Path:hsa00590 Arachidonic acid metabolism	PTGS1 PTGS2	http://www.genome.jp/kegg-bin/show_pathway?hsa00590
		150	0.0155889	2	62	12.0999	Path:hsa04213 Longevity regulating pathway-multiple species	MTOR HDAC1	http://www.genome.jp/kegg-bin/show_pathway?hsa04213
		151	0.0174851	3	186	6.04997	Path:hsa05034 Alcoholism	HDAC5 HDAC1 MAPK1	http://www.genome.jp/kegg-bin/show_pathway?hsa05034
		152	0.0304306	2	89	8.42918	Path:hsa04211 Longevity regulating pathway	MTOR PPARG	http://www.genome.jp/kegg-bin/show_pathway?hsa04211
		153	0.0328036	2	93	8.06663	Path:hsa04350 TGF-beta signaling pathway	MAPK1 TGFBR1	http://www.genome.jp/kegg-bin/show_pathway?hsa04350
		154	0.0365829	2	99	7.57774	Path:hsa04640 Hematopoietic cell lineage	ITGA4 ITGB3	http://www.genome.jp/kegg-bin/show_pathway?hsa04640
		155	0.0372438	3	251	4.48325	Path:hsa04144 Endocytosis	EGFR SRC TGFBR1	http://www.genome.jp/kegg-bin/show_pathway?hsa04144
		156	0.0374686	2	101	7.42769	Path:hsa04916 Melanogenesis	GSK3B MAPK1	http://www.genome.jp/kegg-bin/show_pathway?hsa04916
		157	0.0457168	2	113	6.63891	Path:hsa04725 Cholinergic synapse	JAK2 MAPK1	http://www.genome.jp/kegg-bin/show_pathway?hsa04725
		158	0.0568953	2	128	5.86091	Path:hsa00230 Purine metabolism	AMPD2 IMPDH2	http://www.genome.jp/kegg-bin/show_pathway?hsa00230
		159	0.0641146	1	20	18.7549	Path:hsa00670 One carbon pool by folate	DHFR	http://www.genome.jp/kegg-bin/show_pathway?hsa00670
		160	0.0729855	1	23	16.3086	Path:hsa00900 Terpenoid backbone biosynthesis	FNTB	http://www.genome.jp/kegg-bin/show_pathway?hsa00900
		161	0.073123	2	149	5.03488	Path:hsa04261 Adrenergic signaling in cardiomyocytes	MAPK14 MAPK1	http://www.genome.jp/kegg-bin/show_pathway?hsa04261
		162	0.0761285	2	153	4.90325	Path:hsa01240 Biosynthesis of cofactors	DHFR IDO1	http://www.genome.jp/kegg-bin/show_pathway?hsa01240
		163	0.0791519	2	157	4.77832	Path:hsa04390 Hippo signaling pathway	GSK3B TGFBR1	http://www.genome.jp/kegg-bin/show_pathway?hsa04390
		164	0.0796939	1	26	14.4269	Path:hsa00790 Folate biosynthesis	DHFR	http://www.genome.jp/kegg-bin/show_pathway?hsa00790
		165	0.0796939	1	26	14.4269	Path:hsa04950 Maturity onset diabetes of the young	HNF4A	http://www.genome.jp/kegg-bin/show_pathway?hsa04950
		166	0.0864421	3	364	3.09147	Path:hsa05014 Amyotrophic lateral sclerosis	MAPK14 ERN1 MTOR	http://www.genome.jp/kegg-bin/show_pathway?hsa05014
		167	0.0961587	1	32	11.7218	Path:hsa04136 Autophagy-other	MTOR	http://www.genome.jp/kegg-bin/show_pathway?hsa04136
		168	0.0984458	1	33	11.3666	Path:hsa03410 Base excision repair	PARP1	http://www.genome.jp/kegg-bin/show_pathway?hsa03410
		169	0.109159	1	37	10.1378	Path:hsa04960 Aldosterone-regulated sodium reabsorption	MAPK1	http://www.genome.jp/kegg-bin/show_pathway?hsa04960
		170	0.122388	1	42	8.93091	Path:hsa00380 Tryptophan metabolism	IDO1	http://www.genome.jp/kegg-bin/show_pathway?hsa00380
		171	0.130407	7	1538	1.70721	Path:hsa01100 Metabolic pathways	DHFR AMPD2 IMPDH2 IDO1 PTGS1 PTGS2 TYMS	http://www.genome.jp/kegg-bin/show_pathway?hsa01100
		172	0.137181	1	48	7.81455	Path:hsa04672 Intestinal immune network for IgA production	ITGA4	http://www.genome.jp/kegg-bin/show_pathway?hsa04672
		173	0.144354	1	51	7.35487	Path:hsa04913 Ovarian steroidogenesis	PTGS2	http://www.genome.jp/kegg-bin/show_pathway?hsa04913
		174	0.156587	1	56	6.69819	Path:hsa04340 Hedgehog signaling pathway	GSK3B	http://www.genome.jp/kegg-bin/show_pathway?hsa04340
		175	0.16084	1	58	6.46721	Path:hsa00240 Pyrimidine metabolism	TYMS	http://www.genome.jp/kegg-bin/show_pathway?hsa00240
		176	0.162475	1	59	6.3576	Path:hsa04330 Notch signaling pathway	HDAC1	http://www.genome.jp/kegg-bin/show_pathway?hsa04330
		177	0.163163	1	60	6.25164	Path:hsa04730 Long-term depression	MAPK1	http://www.genome.jp/kegg-bin/show_pathway?hsa04730
		178	0.163163	1	60	6.25164	Path:hsa05416 Viral myocarditis	ICAM1	http://www.genome.jp/kegg-bin/show_pathway?hsa05416
		179	0.168769	1	63	5.95394	Path:hsa04623 Cytosolic DNA-sensing pathway	IKBKB	http://www.genome.jp/kegg-bin/show_pathway?hsa04623
		180	0.168769	1	63	5.95394	Path:hsa05217 Basal cell carcinoma	GSK3B	http://www.genome.jp/kegg-bin/show_pathway?hsa05217
		181	0.170282	1	64	5.86091	Path:hsa04929 GnRH secretion	MAPK1	http://www.genome.jp/kegg-bin/show_pathway?hsa04929
		182	0.176607	1	67	5.59848	Path:hsa04720 Long-term potentiation	MAPK1	http://www.genome.jp/kegg-bin/show_pathway?hsa04720
		183	0.178036	1	68	5.51615	Path:hsa05204 Chemical carcinogenesis-DNA adducts	PTGS2	http://www.genome.jp/kegg-bin/show_pathway?hsa05204
		184	0.179443	1	69	5.43621	Path:hsa05031 Amphetamine addiction	HDAC1	http://www.genome.jp/kegg-bin/show_pathway?hsa05031
		185	0.187859	1	73	5.13833	Path:hsa01524 Platinum drug resistance	MAPK1	http://www.genome.jp/kegg-bin/show_pathway?hsa01524
