# Supplementary material for: Endostemonine I as a Multi-Target Inhibitor of Kaposi’s Sarcoma-Associated Herpesvirus Oncogenic Pathways: An Integrative Computational Study
Source: Med Sci (Basel). 2026 May 4;14(2):237. doi: 10.3390/medsci14020237 (PMC13214889; doi:10.3390/medsci14020237)
Supplement: Supplementary file 1 [file medsci-14-00237-s001.zip › 6-Supplementary Table 6.xlsx]

## Sheet: Sheet1
		Supplementary file 6. Comparison of Predicted Targets of Streptomyces-Derived Metabolites with the Top 10 Hub Proteins Identified by STRING–CytoHubba PPI Analysis
		Streptomyces-Derived Metabolites			Hub targets
		Compound name	NPAID	PunChem CID	EGFR	MTOR	PTGS2	SRC	PARP1	PPARG	MAPK1	MAPK14	ICAM1	MAPK8
		2-Acetylamino-3-hydroxyl-4-methyl-benzoic acid methyl ester	NPA023108	139590400	No	No	No	No	No	No	No	No	No	No
		2-methyl-8-hydroxybenzeneheptanoic acid	NPA032351	118714906	No	No	Yes	No	Yes	No	No	No	Yes	Yes
		Myxofacycline E	NPA033232	169492385	No	No	No	No	No	Yes	No	No	No	No
		Endostemonine I	NPA033595	170988252	Yes	Yes	Yes	Yes	Yes	Yes	Yes	Yes	Yes	No
		Note: The table compares the predicted molecular targets of four Streptomyces-derived metabolites (obtained via SwissTargetPrediction) with the top 10 hub proteins identified from a protein–protein interaction (PPI) network. The PPI network was constructed using the STRING database and hub proteins were ranked using the CytoHubba plugin in Cytoscape. Overlapping targets indicate potential relevan…
